# Supplementary material for: A dichotomy of gene regulatory associations during the activated B-cell to plasmablast transition
Source: Life Sci Alliance. 2020 Aug 25;3(10):e202000654. doi: 10.26508/lsa.202000654 (PMC7471511; doi:10.26508/lsa.202000654)
Supplement: Supplementary file 2 [file LSA-2020-00654_TableS2.xlsx]

## Sheet: M1
Gene Signature	GeneSet	Overlapping	GeneSetSize	DiffExpGenes	randomAvg	randomSD	%Overlap	Enriched	Zscore	probability	FDR	EnrichedGenes
DODD_NASOPHARYNGEAL_CARCINOMA_DN	MSigDB_C2	13	919	650	67.9424	7.5066	1.41458	0	-7.31922	4.62203e-18	1.19282e-14	ANAPC5|C15ORF61|CNOT2|FCGR2A|HIC2|ILF3|LHFPL2|S100PBP|TLE1|TM7SF3|UBXN4|ZNF317|ZNF473
KINSEY_TARGETS_OF_EWSR1_FLII_FUSION_UP	MSigDB_C2	15	878	650	64.9113	7.35632	1.70843	0	-6.78482	2.27524e-15	3.22948e-12	AKNA|ARIH2|FCGRT|GDE1|ILF3|JADE1|KIF13B|LSM10|NADK|NFATC3|RHOH|UBQLN1|VAMP3|VAV1|ZNF93
RODRIGUES_THYROID_CARCINOMA_POORLY_DIFFERENTIATED_UP	MSigDB_C2	1	474	650	35.0432	5.54133	0.21097	0	-6.14351	2.20959e-15	3.22948e-12	PLOD3
LEE_BMP2_TARGETS_DN	MSigDB_C2	6	608	650	44.95	6.22515	0.986842	0	-6.25687	2.79617e-14	3.4512e-11	ADPGK|FARP2|FSTL3|RAD17|RXRA|UBQLN1
FISCHER_DREAM_TARGETS	MSigDB_C2	12	707	650	52.2691	6.67214	1.69731	0	-6.03541	1.55593e-12	1.42483e-09	CTCF|EBAG9|GRK6|ILF3|JADE1|POU2F1|RAD9A|RAPGEF6|RASSF1|RBBP6|XRCC1|ZNF473
Chiche(PMID: 24644022)-2014_M4.16	PAPER	27	76	650	5.61874	2.27133	35.5263	1	9.41353	1.51698e-12	1.42483e-09	ABHD17AP1|AKNA|ARMC7|C7ORF26|CCDC97|CORO7|CTDNEP1|DAXX|DHPS|FAM3A|HDAC6|INTS1|LMF2|NDRG3|PHF1|PIP5K1C|SFSWAP|SHC1|SPRYD3|STK11IP|TBCC|TMEM219|TMEM259|TMEM80|TMUB1|TRIM26|ZFPM1
Human StemCell_Bhattacharya05_2843genes (16207381-Table1Sa)	GeneSigDB	64	1728	650	127.753	9.75018	3.7037	0	-6.5386	1.53371e-12	1.42483e-09	ALPL|ANAPC13|ANAPC5|ARAF|ARFGAP1|ATXN10|CASC3|CD79B|CLK2|CNOT2|CRK|CTDNEP1|DRAP1|EBAG9|EEF1D|EIF3G|FXYD5|GGA3|GNAS|GYPC|HDAC6|HIC2|IKBKE|ILF3|JADE1|LRRC47|LSM14A|MAN1B1|MED23|NBAS|NDUFB11|NME4|OTUD5|PIGS|PMEPA1|PUM1|RAP1GAP2|RBBP6|RBM6|RHBDF2|RHOQ|RNF113A|RNF114|RNF167|S100PBP|SLU7|SNRPN|SRRM2|SUGP1|SURF1|TAOK3|TGOLN2|THADA|TM7SF3|TMEM50A|TOP2B|UBXN4|UFC1|VAT1|ZNF22|ZNF263|ZNF317|ZNF331|ZNF419
GINESTIER_BREAST_CANCER_ZNF217_AMPLIFIED_DN	MSigDB_C2	45	198	650	14.6383	3.64037	22.7273	1	8.34027	5.06337e-12	3.99275e-09	ACAP1|ANKRD13D|APBA3|ARHGAP30|ARHGEF2|C7ORF26|CMTR1|DENND4B|DMWD|DXO|EHMT2|ENGASE|GBA2|ILF3|INTS1|KAT8|KMT2B|LRCH4|MAPK8IP3|MYO9B|POLM|R3HDM4|RANBP3|RAP1GAP2|RBBP6|RPL32P3|SEC31B|SETD1A|SFSWAP|SGSM3|SNRNP70|SPPL2B|SRRM2|TEPSIN|TLN1|TMEM259|TNK2|TTC17|VARS|WASH3P|ZBTB7B|ZNF133|ZNF473|ZNF638|ZNF692
Rat Hypothalamic_Mansuy10_1931genes (20937356-TableS2)	GeneSigDB	22	894	650	66.0942	7.41554	2.46085	0	-5.94619	1.52887e-11	1.17302e-08	ADAM8|AP1S2|APBB1IP|CASP4|DHPS|EMP3|FXYD5|GRK6|HPCAL1|KLHL21|PIGN|PIK3C2B|RAP1GAP2|RAPGEF6|RIPK3|SAMD4B|SGF29|STK10|TAGLN|TMEM8A|VARS|VPS37B
GSE24634_TEFF_VS_TCONV_DAY5_IN_CULTURE_DN	MSigDB_C7	38	157	650	11.6071	3.24935	24.2038	1	8.12251	3.29151e-11	2.33598e-08	ACAP1|ATP6AP1|CHKB|CLEC2B|DAZAP2|EIF3G|ENGASE|FBXL15|FCMR|GALNS|H1FX|HERC1|IL17RA|IRF7|KAT8|LRP10|LY9|MAGED2|MAN1B1|NAT9|NME3|PARP6|PEPD|PILRB|PLEKHB1|POLM|PTPRCAP|RHOH|RNF114|SEC31B|SPSB3|SURF1|TAPBP|TRAPPC6A|VPS28|VPS52|ZNF331|ZNF419
GSE16385_MONOCYTE_VS_12H_IL4_TREATED_MACROPHAGE_DN	MSigDB_C7	35	137	650	10.1285	3.03885	25.5474	1	8.1845	3.9465e-11	2.73252e-08	ACAP1|ALDH2|AUP1|CCDC97|DENND4B|DGAT1|FCHO1|GALT|GPS2|GSE1|HCLS1|LMF2|LRP10|MAP3K11|MAPK8IP3|MOB3A|NIPAL3|OCEL1|PARP6|PPP2R3A|RFX1|RGL2|RNF31|RPS6KA4|SH2B1|SNRNP70|TESK1|TLN1|TMEM259|UBA7|UCKL1|XRCC1|ZBTB48|ZFAND2B|ZNF384
GSE369_PRE_VS_POST_IL6_INJECTION_SOCS3_KO_LIVER_DN	MSigDB_C7	35	138	650	10.2025	3.04974	25.3623	1	8.13102	4.92504e-11	3.32886e-08	ARHGAP4|ASCC2|BAG6|BTBD2|CMTR1|CPSF1|DAP|DENND4B|EIF2B5|FAM3A|FCGRT|GDI1|GPSM3|HDAC6|LRP10|MAN2B1|MAP3K11|MAU2|MYO9B|NAGLU|NCF4|NISCH|PIP5K1C|PLD3|PRKCSH|RGS19|TMEM259|TPP1|TRADD|TRAPPC6A|TSC2|VAV1|VPS11|VPS52|ZBTB48
WEI_MYCN_TARGETS_WITH_E_BOX	MSigDB_C2	9	572	650	42.2884	6.05131	1.57343	0	-5.50103	8.72086e-11	5.62654e-08	ADPGK|ANAPC5|C15ORF61|CLN3|CORO7|LSM10|SNRNP70|UBQLN1|ZNF468
Human StemCell_Bhattacharya05_2471genes (16207381-Table1Sb)	GeneSigDB	44	1285	650	95.0011	8.66763	3.42412	0	-5.8841	1.10459e-10	6.96826e-08	ALPL|ANAPC5|AP1G2|ARHGEF19|ATXN10|CHD9|CNN2|CNOT2|COG4|CPNE1|DRAP1|EDEM2|EHMT2|ELP2|FIG4|FXYD5|GUSB|HIC2|ILF3|IRF3|IRF7|JADE1|LRRC47|LSM14A|LTB|MAP3K11|MICAL1|NDUFB11|NELFA|NME4|NRBP2|POU2F1|PPOX|PRKD2|RBBP6|RNF167|SNRPN|SULT1A4|TAOK3|TOP2B|TPT1|UBXN4|ZNF317|ZNF638
GSE6269_HEALTHY_VS_E_COLI_INF_PBMC_UP	MSigDB_C7	31	118	650	8.72384	2.82336	26.2712	1	7.88995	2.45759e-10	1.39532e-07	ABHD14A|ACAP1|APBA3|ARIH2|ATXN2|CASP4|CHKB|CLK2|CPNE1|FAM160B2|GSE1|IRF3|JADE1|LRCH4|MAP4K1|NISCH|PILRB|PPOX|PRKD2|RASSF1|RBM5|RGL2|SGSM3|SKIV2L|TAOK3|TESK1|TLE1|TRADD|UCKL1|ZNF133|ZNF419
Human Liver_Tzur09_1908genes (19841744-TableS5)	GeneSigDB	33	1046	650	77.3317	7.94365	3.15488	0	-5.58077	6.1842e-10	3.25106e-07	ANAPC5|AP1S2|APH1A|ARIH2|CRK|DAZAP2|DCAF11|EPG5|FBXO7|GBA2|GDE1|GRK6|GSE1|ILF3|LINS1|MED23|NBAS|NDRG3|NFATC3|R3HDM4|RAD17|RBM6|SEC62|SH3GLB2|SKAP2|SPEN|TBL1X|TLN1|TM9SF4|TTC17|UBXN4|USP34|VAMP3
Mouse StemCell_Chambers07_1521genes (17676974-TableS2)	GeneSigDB	97	724	650	53.5259	6.74478	13.3978	1	6.44559	2.46915e-09	1.18804e-06	ABHD14A|ABHD16A|ANAPC5|ANKZF1|AP1G2|APBA3|APH1A|ARAF|ARHGAP4|ARL6IP4|ATG16L1|ATG2A|AUP1|BAG6|CAMK2G|CCDC84|CD37|CD79B|CHKB|CLK3|COG1|COG2|DDX24|DHPS|E4F1|EDEM2|EDF1|EIF3G|EMP3|FAM173A|FBXL15|FCHO1|GBA2|GMIP|GPS2|GPSM3|HDAC6|INTS1|IP6K1|IRF3|LSM10|LTB|MAN2B1|MBD1|MYO9B|NAT9|NCF4|NELFA|NISCH|NPEPL1|PBXIP1|POU2F1|PPOX|PPP2R3A|PRKD2|PTDSS2|PTOV1|PTPRCAP|RABAC1|RANBP3|RAPGEF1|RBBP6|RGL2|RIPK3|RNPEPL1|…
PUJANA_CHEK2_PCC_NETWORK	MSigDB_C2	13	610	650	45.0978	6.23462	2.13115	0	-5.14832	3.00202e-09	1.42036e-06	ANAPC5|ATXN10|CD1C|CD79B|CTBP1|CTCF|ILF3|RAD9A|RBBP6|RHOH|SMARCB1|TM9SF4|ZNF22
GSE24671_CTRL_VS_SENDAI_VIRUS_INFECTED_MOUSE_SPLENOCYTES_DN	MSigDB_C7	29	119	650	8.79777	2.83513	24.3697	1	7.12567	6.20634e-09	2.88829e-06	APBB3|ATP6AP1|C8ORF82|CASTOR1|CD53|CLK2|CPSF1|GALT|KIF21B|KMT2B|MIB2|NFATC3|ORAI2|PHF1|PRRC2B|RABAC1|RFX1|RGL2|RNF166|RNF167|SEC16A|SHISA5|SNRNP70|SNX17|SPSB3|TNK2|UBQLN1|VPS28|ZNF692
BERENJENO_TRANSFORMED_BY_RHOA_UP	MSigDB_C2	5	402	650	29.7202	5.12518	1.24378	0	-4.82328	7.50131e-09	3.3581e-06	GRK6|SEMA4B|TAGLN|TNK2|VARS
DUTERTRE_ESTRADIOL_RESPONSE_24HR_UP	MSigDB_C2	0	240	650	17.7434	3.99811	0	0	-4.43795	7.57076e-09	3.3581e-06
JOHNSTONE_PARVB_TARGETS_3_DN	MSigDB_C2	14	614	650	45.3935	6.2535	2.28013	0	-5.02016	8.78733e-09	3.83776e-06	AP1S2|EBAG9|EEF1D|JADE1|KRT10|LSM10|LSM14A|RAPGEF6|SNRNP70|SNRPN|TMEM50A|TTC32|USP34|ZNF22
SHEDDEN_LUNG_CANCER_POOR_SURVIVAL_A6	MSigDB_C2	3	343	650	25.3583	4.75078	0.874636	0	-4.70623	8.95159e-09	3.85027e-06	FCHO1|GNAS|PNKP
RODRIGUES_THYROID_CARCINOMA_ANAPLASTIC_UP	MSigDB_C2	8	463	650	34.23	5.48027	1.72786	0	-4.78625	2.03932e-08	8.27032e-06	ANKHD1|CASP4|RBBP6|TM9SF4|TMEM259|UBXN4|USP34|ZNF317
Human Breast_Mutarelli08_1488genes (18387200-Genes)	GeneSigDB	27	863	650	63.8023	7.30012	3.12862	0	-5.04133	2.03132e-08	8.27032e-06	AMFR|CAMK2G|CLMN|CLN3|DCAF11|ECI1|H1FX|ILF3|IRF1|IRF7|LRP10|NFATC3|NPEPL1|ORAI3|PINK1|PLOD3|PMEPA1|RAB24|RAD9A|RGL2|RXRA|ST3GAL1|TAPBP|TLE1|TNS3|XPC|YPEL3
Human Breast_Miller05_p53 (16141321-Table2)	GeneSigDB	12	548	650	40.5141	5.93164	2.18978	0	-4.80712	3.20139e-08	1.26224e-05	ACAP1|CRIPAK|IGF1R|LRRC8D|MAGED2|PINK1|PLOD3|SNTA1|SUSD3|TTLL3|UBQLN1|ZNF93
Human Lymphoma_Gentles09_780genes (19636063-TableS6)	GeneSigDB	8	451	650	33.3428	5.41268	1.77384	0	-4.68211	4.34803e-08	1.668e-05	CTCF|LHFPL2|LRMP|LSM14A|PRKCD|RAD17|RBM6|SNTA1
KOBAYASHI_EGFR_SIGNALING_24HR_DN	MSigDB_C2	0	212	650	15.6733	3.7638	0	0	-4.16423	6.89773e-08	2.58529e-05
Human Breast_Wirapati08_355genes_AURKA_Module (18662380-S3-AURKA)	GeneSigDB	2	284	650	20.9964	4.33799	0.704225	0	-4.37907	6.92131e-08	2.58529e-05	CRY2|SETBP1
Human Lung_Kobayashi06_320genes (17145885-SuppTable2)	GeneSigDB	0	210	650	15.5255	3.74644	0	0	-4.14406	8.07461e-08	2.97691e-05
Cell_cycle_Whitfield (PMID:12058064)	SignatureDB	10	482	650	35.6347	5.58521	2.07469	0	-4.58974	1.12781e-07	4.05269e-05	AKAP13|CRK|CTCF|GRK6|GSE1|HLA-E|PMEPA1|SEC62|SHC1|SMARCB1
MODULE_430	MSigDB_C4	15	42	650	3.1051	1.69178	35.7143	1	7.031	1.37946e-07	4.83457e-05	BTBD2|CYFIP2|MAP4K1|MOB3A|NCF1C|NME3|NUMA1|SIPA1|SNX17|SPPL2B|SURF1|TAZ|TCIRG1|TTLL3|TYK2
RHEIN_ALL_GLUCOCORTICOID_THERAPY_DN	MSigDB_C2	3	299	650	22.1053	4.44715	1.00334	0	-4.29608	1.98601e-07	6.79264e-05	ATXN10|CD99|CTBP1
Chiche(PMID: 24644022)-2014_M6.10	PAPER	18	61	650	4.50978	2.03663	29.5082	1	6.62379	2.21172e-07	7.47457e-05	ACAP1|AP1G2|ARFGAP1|CCS|CLN3|CRIPAK|FAM234A|GBA2|KIF13B|MAN2B1|MAPK8IP3|NADSYN1|NISCH|PNKP|RPS6KA4|SDF4|USP34|VPS52
Mouse Lymphoma_Wu08_1167genes (18535662-TableS2d)	GeneSigDB	11	488	650	36.0783	5.61784	2.2541	0	-4.46404	2.95088e-07	9.6287e-05	CTCF|DCP1A|EEF1D|ILF3|JADE1|NELFA|SDHAF1|SNRNP70|SRRM2|TBL1X|TINF2
Quiescence_heme_all (PMID:15075390)	SignatureDB	39	223	650	16.4866	3.85774	17.4888	1	5.83591	3.12813e-07	9.97768e-05	ADAM8|ADPGK|AKNA|C7ORF26|CASP4|CD52|CHKB|CHPF2|CLEC2B|CTDSP1|DAZAP2|EDF1|EMP3|FXYD5|GMIP|GNPTG|GPSM3|GRK6|GSDMD|HCLS1|HLA-E|KLHL21|MARCH2|RAP1GAP2|RIPK3|SELL|SLC10A3|SNX17|TAOK3|TAPBPL|TCIRG1|TGOLN2|TNK2|TRADD|USP4|VAV1|VPS37B|YPEL3|ZNF688
ribosome biogenesis [GoID:GO:0042254; evidenceTypes:EXP|IBA|IC|IDA|IEA|IMP|ISS|NAS|TAS]	GeneOntology_BP	0	192	650	14.1947	3.58604	0	0	-3.95833	3.3275e-07	0.000104957
MILI_PSEUDOPODIA_HAPTOTAXIS_UP	MSigDB_C2	5	345	650	25.5061	4.76405	1.44928	0	-4.30435	3.36533e-07	0.000104984	CNOT2|LSM14A|SLU7|TBC1D15|ZRSR2
BLALOCK_ALZHEIMERS_DISEASE_UP	MSigDB_C2	111	958	650	70.8258	7.64522	11.5866	1	5.25482	5.1355e-07	0.000155092	ACAA1|AKAP13|APBA3|ARFGAP1|ARIH2|C5|CASC3|CASP4|CD37|CDIPT|CLEC2B|CNOT2|CNPY3|COG2|COG4|CPSF1|CTBP1|CTDSP1|CTRL|DAG1|DAZAP2|DCP1A|DDR1|DMWD|DUSP22|ECI1|EDF1|EEF1D|EIF2B5|ENGASE|FAM3A|FOXN3|FSTL3|GPSM3|GRK6|GUSB|H1FX|HLA-E|IGF1R|IL17RA|IL2RG|IRF3|IRF7|JADE1|KDM2A|KIF13B|LRCH4|LRP10|LSM14A|MAN1B1|MAN2B1|MAP3K11|MGAT1|MYO9B|NADK|NBAS|NELFA|NFATC3|NME3|NME4|NUMA1|PBXIP1|PHF1|PIK3C2B|PLOD3|PPM1F|PRDM2…
GSE23568_CTRL_VS_ID3_TRANSDUCED_CD8_TCELL_UP	MSigDB_C7	27	129	650	9.53708	2.95015	20.9302	1	5.91933	5.8895e-07	0.000174157	APBB1IP|CASP4|CD79A|DAG1|GRK6|HLA-E|IRF3|MAN2B1|NDRG3|NISCH|ORMDL3|OTUD5|POU2F1|PPP2R5A|PRKD2|RABAC1|RGL2|RGS19|SELL|SEMA4B|SIPA1|SIT1|SKIV2L|ST3GAL1|TCF25|TTC17|USP4
mitochondrial part [GoID:GO:0044429; evidenceTypes:IBA|IDA|IEA|IMP|ISS|NAS|TAS]	GeneOntology_CC	21	680	650	50.273	6.55441	3.08824	0	-4.46615	6.00962e-07	0.000175878	ACO2|ALDH2|ANKZF1|COQ10A|DGLUCY|ECI1|GSTK1|IKBKE|ISCU|MFN2|MUL1|NDUFB11|NME4|PINK1|PPOX|SDHAF1|SHC1|SLC25A45|SURF1|TAZ|VAT1
SCHLOSSER_SERUM_RESPONSE_UP	MSigDB_C2	21	85	650	6.28412	2.40082	24.7059	1	6.12953	6.09945e-07	0.000176685	ACAP1|ARHGEF2|CD99|GPSM3|IL2RG|IRF1|KMT2B|LTB|MAP3K11|MYO9B|NME3|OCEL1|ORAI2|PTK2B|SIPA1|SPTAN1|ST3GAL1|TAPBP|TRADD|TYK2|USP4
Human Leukemia_McWeeney10_885genes (19837975-TableS1)	GeneSigDB	3	282	650	20.8485	4.32319	1.06383	0	-4.12854	6.44601e-07	0.000184838	EPG5|NLRC3|USP34
GNF2_PTPN6	MSigDB_C4	14	41	650	3.03116	1.67161	34.1463	1	6.56182	6.84708e-07	0.00019245	CD53|CORO7|EMP3|FXYD5|GMIP|GPSM3|GRK6|HCLS1|HLA-A|HLA-E|LRCH4|SELL|SIPA1|TAPBP
Quiescence_heme_cluster1 (PMID:15075390)	SignatureDB	27	130	650	9.61101	2.96139	20.7692	1	5.87189	6.9247e-07	0.000192724	ADAM8|ADPGK|AKNA|CASP4|CD52|CHKB|CLEC2B|CTDSP1|DAZAP2|EMP3|FXYD5|GMIP|GNPTG|GPSM3|GSDMD|HCLS1|HLA-E|RAP1GAP2|RIPK3|SELL|TAPBPL|TCIRG1|TGOLN2|TRADD|USP4|VAV1|ZNF688
WANG_SMARCE1_TARGETS_DN	MSigDB_C2	1	220	650	16.2648	3.83237	0.454545	0	-3.98312	6.99427e-07	0.00019277	DRAP1
ZHANG_TLX_TARGETS_60HR_DN	MSigDB_C2	1	219	650	16.1909	3.82388	0.456621	0	-3.97263	7.53459e-07	0.000205665	VARS
GSE24574_NAIVE_VS_TCONV_CD4_TCELL_UP	MSigDB_C7	24	108	650	7.98453	2.70263	22.2222	1	5.92587	7.96075e-07	0.000211229	ACAP1|ARHGAP4|BTBD2|CBX4|CD37|FCHO1|FCMR|H1FX|ITGB2|LRP10|MAN2B1|MYO9B|NME3|NUMA1|PBXIP1|PNOC|RASA3|SEC31B|SIPA1|SIT1|TNK2|TRADD|UBA7|VIPR1
cytoplasmic vesicle [GoID:GO:0031410; evidenceTypes:IBA|IC|IDA|IEA|IGI|IMP|ISS|NAS|TAS]	GeneOntology_CC	126	1135	650	83.9115	8.22702	11.1013	1	5.11588	8.03604e-07	0.000211229	ACAA1|ACAP1|ADAM8|ALOX5|ANKRD13D|AP1G2|AP1S2|APH1A|ARHGAP30|ARHGEF2|ATG9A|ATP6AP1|AVPR2|BAIAP2L2|CAMK2G|CARMIL2|CD1C|CD53|CD79A|CHMP4B|CHMP7|CLK3|CLN3|CNN2|CORO7|CPNE1|CYB561A3|DENND1C|DGAT1|DPP7|DTNBP1|EBAG9|FCGR2A|FCHO1|FIG4|FSTL3|GALNS|GDE1|GGA3|GHDC|GSDMD|GUSB|HCK|HDAC6|HLA-A|HLA-DMA|HLA-E|ICA1L|IKBKE|IL2RG|IRF7|ITGB2|KIF21B|LAPTM4A|LHFPL2|LRMP|LRPAP1|MAGED2|MAN2B1|MAPK8IP3|MARCH2|MIB2|NCF4|N…
intracellular vesicle [GoID:GO:0097708; evidenceTypes:IBA|IC|IDA|IEA|IGI|IMP|ISS|NAS|TAS]	GeneOntology_CC	126	1135	650	83.9115	8.22702	11.1013	1	5.11588	8.03604e-07	0.000211229	ACAA1|ACAP1|ADAM8|ALOX5|ANKRD13D|AP1G2|AP1S2|APH1A|ARHGAP30|ARHGEF2|ATG9A|ATP6AP1|AVPR2|BAIAP2L2|CAMK2G|CARMIL2|CD1C|CD53|CD79A|CHMP4B|CHMP7|CLK3|CLN3|CNN2|CORO7|CPNE1|CYB561A3|DENND1C|DGAT1|DPP7|DTNBP1|EBAG9|FCGR2A|FCHO1|FIG4|FSTL3|GALNS|GDE1|GGA3|GHDC|GSDMD|GUSB|HCK|HDAC6|HLA-A|HLA-DMA|HLA-E|ICA1L|IKBKE|IL2RG|IRF7|ITGB2|KIF21B|LAPTM4A|LHFPL2|LRMP|LRPAP1|MAGED2|MAN2B1|MAPK8IP3|MARCH2|MIB2|NCF4|N…
Mitochondrion	UniProt-Keyword	24	732	650	54.1174	6.77858	3.27869	0	-4.44302	7.90385e-07	0.000211229	ACO2|ALDH2|CASP4|COQ10A|DDAH2|DGLUCY|ECI1|FBXO7|GPS2|HCLS1|ISCU|MFN2|MUL1|NDUFB11|NME4|OAS1|PINK1|PPOX|RIPK3|SDHAF1|SHC1|SLC25A45|SURF1|VAT1
GSE36476_CTRL_VS_TSST_ACT_72H_MEMORY_CD4_TCELL_OLD_DN	MSigDB_C7	0	180	650	13.3076	3.47459	0	0	-3.82996	8.53832e-07	0.000222372
GSE11924_TFH_VS_TH1_CD4_TCELL_UP	MSigDB_C7	25	117	650	8.64991	2.81153	21.3675	1	5.81537	1.02661e-06	0.000257906	CASP4|CBX4|CCDC97|CCS|GBA2|IGF1R|KIF13B|KMT2B|LTB|MBD1|NDRG3|OAS1|ORAI2|PINK1|RAPGEF6|RNPEPL1|SECISBP2L|SLU7|TCIRG1|TMEM50A|TMEM8A|TRIR|TTLL3|ZBTB48|ZNF384
GSE10325_LUPUS_CD4_TCELL_VS_LUPUS_BCELL_DN	MSigDB_C7	31	165	650	12.1986	3.32956	18.7879	1	5.64681	1.06851e-06	0.000266077	ALOX5|BTN2A2|CD180|CD1C|CD37|CD79A|CD79B|CLMN|DDAH2|DENND3|FARP2|FCGR2A|FIG4|GSE1|HCK|HLA-DMA|LRMP|NCF1C|ORAI2|PAOX|PNOC|PRKCD|RHBDF2|RHOQ|SETBP1|SKAP2|SLC37A1|TAGLN|TLE1|TNS3|VPS37B
GSE24634_NAIVE_CD4_TCELL_VS_DAY7_IL4_CONV_TREG_DN	MSigDB_C7	0	177	650	13.0858	3.44611	0	0	-3.79725	1.08042e-06	0.000266704
DODD_NASOPHARYNGEAL_CARCINOMA_UP	MSigDB_C2	76	595	650	43.9889	6.16313	12.7731	1	5.19398	1.13728e-06	0.000271305	ACAP1|AKAP13|AMFR|ANKMY1|CAMK2G|CAPS|CD180|CD1C|CD79B|CELF6|CLMN|CNN2|COQ10A|CRY2|CRYL1|CYB561A3|DDAH2|DPP7|DUSP22|EDEM2|FARP2|FCMR|FOXN3|GDPD5|GRK6|IDNK|IQSEC1|JADE1|KCNMB2|KIF13B|LINC00926|LRP10|MAGED2|MIB2|MOB3C|NADK|NIPAL3|OCEL1|ORAI2|PHF1|PIK3C2B|PINK1|PIP4P1|POLD4|PPOX|PPP2R5A|PRKCD|R3HDM4|RHOBTB2|RIPK3|RPL32P3|SAT2|SECISBP2L|SGSM3|SIGIRR|SLC37A1|SNX22|STK11IP|STK40|TAB1|TADA2B|TBC1D10A|TCT…
GSE17301_CTRL_VS_48H_IFNA2_STIM_CD8_TCELL_DN	MSigDB_C7	24	110	650	8.13239	2.72723	21.8182	1	5.81822	1.1335e-06	0.000271305	ARFGAP1|CD1C|CD52|CHMP7|CRYL1|GDI1|KIF21B|LMF2|LRCH4|MED25|MYO9B|PBXIP1|PHF1|PIK3C2B|PTK2B|RGL2|SIPA1|SIT1|SPSB3|SUGP1|TAZ|TESK1|TINF2|ZNF133
GSE23114_PERITONEAL_CAVITY_B1A_BCELL_VS_SPLEEN_BCELL_IN_SLE2C1_MOUSE_UP	MSigDB_C7	24	110	650	8.13239	2.72723	21.8182	1	5.81822	1.1335e-06	0.000271305	ALDH2|ALOX5|ARHGAP4|CLN3|FAM3A|FCGRT|GDPD5|GPSM3|H1FX|HDAC6|IRF3|ITGB2|KDM2A|MYO9B|NUMA1|PNOC|SEC31B|SIPA1|SIT1|TAOK3|TNK2|TRADD|UBA7|VPS11
mitochondrion [GoID:GO:0005739; evidenceTypes:HDA|IBA|IC|IDA|IEA|IGI|IMP|ISS|NAS|TAS]	GeneOntology_CC	39	997	650	73.7091	7.77985	3.91174	0	-4.46141	1.11358e-06	0.000271305	ACO2|AKAP8|ALDH2|ANKZF1|APH1A|ARAF|CASP4|CLN3|COQ10A|DDAH2|DGLUCY|ECI1|FBXO7|GPS2|GSTK1|HCLS1|IKBKE|ILF3|ISCU|KIAA0141|KIAA1683|KYAT1|MFN2|MUL1|NDUFB11|NME4|OAS1|PINK1|PNKP|POLD4|PPOX|RIPK3|SDHAF1|SHC1|SLC25A45|SURF1|TAZ|VAT1|XPC
WONG_EMBRYONIC_STEM_CELL_CORE	MSigDB_C2	3	273	650	20.1831	4.2559	1.0989	0	-4.03749	1.19612e-06	0.000282384	LSM10|NME4|ZNF22
GSE22886_UNSTIM_VS_IL2_STIM_NKCELL_UP	MSigDB_C7	25	118	650	8.72384	2.82336	21.1864	1	5.76482	1.21357e-06	0.000282384	AKAP13|APBB3|ARIH2|ATG2A|BSCL2|BSDC1|BTN3A1|CBX4|CCS|DGLUCY|DUSP22|IRF3|MAN1B1|MED25|NUMA1|PARP6|PBXIP1|PLEKHM1|RHBDF2|SPSB3|UBA7|VPS11|VPS39|WDR45|ZNF688
FISCHER_G2_M_CELL_CYCLE	MSigDB_C2	0	175	650	12.9379	3.42699	0	0	-3.7753	1.26392e-06	0.000289356
HALLMARK_MYC_TARGETS_V1	MSigDB_H	0	175	650	12.9379	3.42699	0	0	-3.7753	1.26392e-06	0.000289356
BENPORATH_CYCLING_GENES	MSigDB_C2	11	462	650	34.1561	5.47468	2.38095	0	-4.22966	1.31078e-06	0.000295322	AKAP13|CAPS|CNN2|CRK|CTCF|GRK6|GSE1|RNF113A|SEC62|SHC1|SMARCB1
Human Ovarian_Li09_2322genes_cisplatinresistance (19505326-SuppTable3)	GeneSigDB	46	1114	650	82.359	8.16173	4.12926	0	-4.45481	1.32897e-06	0.000297062	ACO2|ARHGEF2|ATP6AP1|C5|CD99|CHKB|CLN3|CRIPAK|CTBP1|DDR1|DDX24|EDEM2|F8A1|GDI1|H1FX|HLA-E|IDNK|KRT10|LSM14A|MAGED2|MAN1B1|NELFA|OCEL1|PARP6|PBXIP1|POLD4|POLR3H|PRKCSH|PTOV1|SERPINI1|SIGIRR|SP2|TAGLN|TAZ|TBC1D14|THADA|TLE1|TM7SF3|TMEM50A|TNS3|TPP1|TTC17|USP4|VPS28|WDR45|ZFAND3
FEVR_CTNNB1_TARGETS_DN	MSigDB_C2	8	394	650	29.1288	5.07635	2.03046	0	-4.16219	1.43811e-06	0.000315576	ANAPC5|CTCF|EEF1D|ILF3|MBNL3|PPP2R3A|RASA3|TRIM27
GSE2405_S_AUREUS_VS_A_PHAGOCYTOPHILUM_NEUTROPHIL_DN	MSigDB_C7	25	119	650	8.79777	2.83513	21.0084	1	5.7148	1.43136e-06	0.000315576	ANKRD13D|AP1G2|APBA3|APBB3|ARFGAP1|ASCC2|E4F1|FAM160B2|GGA3|GRK6|HELZ2|INTS1|MAPK7|MICAL1|MYO9B|NIPAL3|PBXIP1|PTDSS2|RNF31|STK11IP|TESK2|TTLL3|UBA7|ZNF384|ZNF692
Chiche(PMID: 24644022)-2014_M7.31	PAPER	11	27	650	1.99613	1.3576	40.7407	1	6.63217	1.44515e-06	0.000315576	ARAF|CDIPT|GDPD5|HPCAL1|IRF3|MOB2|POLD4|SLC10A3|ST3GAL1|WASF2|ZFAND3
endosome [GoID:GO:0005768; evidenceTypes:IBA|IC|IDA|IEA|IMP|ISS|NAS|TAS]	GeneOntology_CC	65	486	650	35.9304	5.60699	13.3745	1	5.18453	1.49071e-06	0.00032304	ACAP1|ANKRD13D|AP1G2|APH1A|ATG9A|ATP6AP1|AVPR2|CARMIL2|CD1C|CD79A|CHMP4B|CHMP7|CLN3|CYB561A3|DTNBP1|FIG4|GGA3|HDAC6|HLA-A|HLA-DMA|HLA-E|IKBKE|IL2RG|IRF7|LAPTM4A|LRPAP1|MARCH2|MIB2|NCF4|NISCH|PIP4P1|PIP5K1C|PLEKHM1|PMEPA1|PRAF2|RAB24|RAPGEF1|SDF4|SNX17|SPPL2B|TAB1|TBC1D14|TCIRG1|TGOLN2|TM9SF4|TMUB1|TNK2|TPT1|TRAPPC5|TRIM27|UBXN6|UNC93B1|VAMP3|VPS11|VPS16|VPS18|VPS28|VPS37B|VPS39|VPS51|VPS52|WASF2|…
GSE22886_NAIVE_CD4_TCELL_VS_48H_ACT_TH1_DN	MSigDB_C7	0	172	650	12.7161	3.39808	0	0	-3.74215	1.59911e-06	0.00034132
GNF2_STAT6	MSigDB_C4	18	69	650	5.10123	2.16507	26.087	1	5.95766	1.65595e-06	0.000350815	ADPGK|CASP4|CD53|CORO7|DAZAP2|EMP3|FXYD5|GMIP|GPSM3|GRK6|HCLS1|HLA-A|HLA-E|SELL|TAPBP|TCIRG1|TYK2|VAV1
MODULE_54	MSigDB_C4	1	208	650	15.3776	3.729	0.480769	0	-3.85563	1.70498e-06	0.000353219	FSTL3
GSE15750_DAY6_VS_DAY10_TRAF6KO_EFF_CD8_TCELL_UP	MSigDB_C7	0	171	650	12.6422	3.38838	0	0	-3.73104	1.72951e-06	0.000353219
GSE18893_TCONV_VS_TREG_24H_TNF_STIM_UP	MSigDB_C7	0	171	650	12.6422	3.38838	0	0	-3.73104	1.72951e-06	0.000353219
GSE22886_UNSTIM_VS_STIM_MEMORY_TCELL_DN	MSigDB_C7	0	171	650	12.6422	3.38838	0	0	-3.73104	1.72951e-06	0.000353219
PUJANA_BRCA1_PCC_NETWORK	MSigDB_C2	49	1158	650	85.6119	8.29747	4.23143	0	-4.41242	1.76583e-06	0.000358059	ADAM17|ANAPC5|AP1G2|ARIH2|ATXN10|CD180|CD1C|CD37|CD79A|CD79B|CTCF|DAXX|EIF2B5|FCHO1|GALNS|GRK6|IGF1R|IKBKE|IL2RG|ILF3|KIF21B|KYAT1|LRMP|LSM14A|MAP4K1|NELFA|NFATC3|ORAI2|PLEK|POU6F1|RAD17|RASA3|RASSF1|RBBP6|RGS19|RHOH|RNF114|SIT1|SMARCB1|SP2|TM9SF4|TOP2B|TRAPPC6A|TRIM27|USP34|VARS|VAV1|XPC|ZNF22
GSE28726_NAIVE_VS_ACTIVATED_NKTCELL_UP	MSigDB_C7	22	98	650	7.24522	2.57595	22.449	1	5.72789	1.90888e-06	0.000380071	ACAA1|AIP|ALDH2|BTBD2|FAM3A|FCHO1|FCMR|GDPD5|HDAC6|ITGB2|KAT8|MAP4K1|NAGLU|NME3|POU6F1|RASA3|SIT1|SNTA1|ST3GAL1|UBA7|ZNF500|ZNF688
Human StemCell_Nuytten08_2072genes (17724462-TableS2)	GeneSigDB	46	1105	650	81.6936	8.13345	4.1629	0	-4.38849	1.91455e-06	0.000380071	ADAM17|ADAM8|ADPGK|AKAP13|AP1S2|ARMC7|ATP6AP1|BLCAP|C5|CLEC2B|DAZAP2|EDF1|FOXN3|GDI1|GNAS|GRK6|HCLS1|HLA-E|IDNK|IRF1|KLHL21|LRPAP1|MARCH2|MOB3C|NADK|NDUFB11|NIPAL3|OAS1|OCEL1|PBXIP1|PPP2R5A|PPP2R5B|RAB24|RANBP3|RBBP6|RFNG|RNF167|RPS6KA4|SERPINI1|STK40|TAPBP|TBL1X|TGOLN2|THADA|UBE2E2|XRCC1
CAIRO_HEPATOBLASTOMA_CLASSES_UP	MSigDB_C2	12	476	650	35.1911	5.55234	2.52101	0	-4.17681	1.97231e-06	0.00038882	AP1G2|ATP6AP1|CPNE1|CPSF1|EEF1D|GRK6|HIC2|ILF3|MAN1B1|PNKP|SMARCB1|VARS
Human Breast_Farmer05_3198genes_basal_apocrine_luminal (15897907-SuppTable2)	GeneSigDB	82	1693	650	125.165	9.67481	4.84347	0	-4.46158	2.00022e-06	0.000391601	ACAA1|ALDH2|ALOX5|AMFR|ASCC2|BLCAP|BSCL2|CASC3|CASP4|CD52|CD53|CD99|CLEC2B|CLMN|CLN3|CPNE1|CYFIP2|DAP|DCXR|DDAH2|DDR1|DGLUCY|DHPS|EBAG9|ECI1|EEF1A2|EMP3|FAM173A|FCMR|FXYD5|GNAS|GPM6A|GRK6|GSE1|GSTK1|GUSB|H1FX|HCK|HCLS1|HLA-A|HLA-DMA|HLA-E|IGF1R|ILF3|IRF1|IRF7|KIF13B|LRP10|LRRC8D|LSM14A|LTB|MICAL1|MMP11|NADK|NADSYN1|NME3|OAS1|OGFOD3|PIGT|PLEK|PLEKHB1|PMEPA1|RHOH|RNF114|RNF24|SDF4|SEC16A|SELL|SERPI…
GEORGES_TARGETS_OF_MIR192_AND_MIR215	MSigDB_C2	16	555	650	41.0316	5.96687	2.88288	0	-4.1951	2.32099e-06	0.00044822	AP1S2|CORO2B|CRK|CTCF|DCP1A|EEF1A2|GNAS|IGF1R|JADE1|MBNL3|PARP16|POU2F1|SMARCB1|TBL1X|THEM6|USP34
GSE28726_NAIVE_VS_ACTIVATED_CD4_TCELL_DN	MSigDB_C7	0	167	650	12.3465	3.34929	0	0	-3.68629	2.36626e-06	0.000453874
Chiche(PMID: 24644022)-2014_M7.18	PAPER	14	45	650	3.32689	1.75086	31.1111	1	6.09593	2.45552e-06	0.000464716	CABIN1|DPP7|FCHO1|GHDC|H1FX|NAGLU|ORAI1|RASSF1|SH3GLB2|SIGIRR|SMARCC2|SPTAN1|TAB1|TMEM80
GSE24634_TREG_VS_TCONV_POST_DAY5_IL4_CONVERSION_UP	MSigDB_C7	0	166	650	12.2725	3.33944	0	0	-3.67502	2.55909e-06	0.000477945
GSE3982_MEMORY_CD4_TCELL_VS_TH2_DN	MSigDB_C7	0	166	650	12.2725	3.33944	0	0	-3.67502	2.55909e-06	0.000477945
GSE43863_TH1_VS_TFH_EFFECTOR_CD4_TCELL_DN	MSigDB_C7	25	123	650	9.09349	2.88172	20.3252	1	5.51979	2.71062e-06	0.000502936	ACAP1|ARHGAP4|CD37|CDIPT|DCAF11|FCGRT|GMIP|IL17RA|IP6K1|KIF21B|LTB|MIB2|PARP6|PIP5K1C|RFX1|RHOH|SEC62|SERPINI1|SHISA5|STK10|TAGLN|TBC1D15|TEX264|TNS3|YPEL3
Human Breast_Reyal05_3373genesSuppTable2SuppTable2 (15735024-SuppTable2)	GeneSigDB	206	2119	650	156.659	10.494	9.72157	1	4.70178	2.94515e-06	0.000542902	ABHD14A|ACO2|AIP|AMFR|ANKRD13D|AP1G2|APBA3|APH1A|ARFGAP1|ARHGAP30|ARHGEF2|ARMC7|ASCC2|ATP6AP1|AUP1|BSCL2|BSDC1|BTN3A1|C11ORF68|CABIN1|CASC3|CBX4|CCDC84|CCS|CDIPT|CDK5RAP3|CELF6|CEP95|CHMP4B|CHMP7|CLK2|CLN3|CNOT2|COG2|COG4|CORO7|CRK|CTDNEP1|CYB561A3|DAG1|DAP|DAXX|DAZAP2|DCAF11|DCP1A|DCXR|DDR1|DEDD|DGAT1|DGCR6L|DHPS|DPP7|DRAP1|DXO|EBAG9|ECI1|EDEM2|EEF1A2|EEF1D|EHMT2|EIF2B5|EIF3G|ENGASE|FAM173A|FAM3…
Human Sarcoma_Missiaglia10_176genes (20502458-TableS6a)	GeneSigDB	20	86	650	6.35805	2.41476	23.2558	1	5.6494	3.12591e-06	0.000572505	ACAP1|ANXA2R|BTN3A1|CD79A|CD79B|FCHO1|GRK6|LRMP|LTB|LY9|MAP4K1|MOB3A|PNOC|PRKD2|PTK2B|PTPRCAP|RASAL3|SIT1|SNX22|SUSD3
mitochondrial envelope [GoID:GO:0005740; evidenceTypes:IBA|IDA|IEA|IMP|ISS|NAS|TAS]	GeneOntology_CC	13	488	650	36.0783	5.61784	2.66393	0	-4.10803	3.1971e-06	0.00058179	ANKZF1|COQ10A|IKBKE|MFN2|MUL1|NDUFB11|NME4|PINK1|PPOX|SLC25A45|SURF1|TAZ|VAT1
GSE37532_VISCERAL_ADIPOSE_TISSUE_VS_LN_DERIVED_PPARG_KO_TREG_CD4_TCELL_DN	MSigDB_C7	19	79	650	5.84054	2.31533	24.0506	1	5.68362	3.22655e-06	0.00058341	ATG2A|ATG9A|CCDC97|DCP1A|DENND1C|KMT2B|LHFPL2|LRP10|MAP3K11|MBD6|MYO9B|NADSYN1|NPEPL1|PIP5K1C|PLD3|RNPEPL1|RXRA|SETD1A|TMEM222
GNF2_HLA_C	MSigDB_C4	13	40	650	2.95723	1.6512	32.5	1	6.08211	3.24955e-06	0.00058385	CD53|CORO7|FXYD5|GPSM3|GRK6|HCLS1|HLA-A|HLA-E|IRF1|LRCH4|SIPA1|TAPBP|VAV1
WEST_ADRENOCORTICAL_TUMOR_UP	MSigDB_C2	2	229	650	16.9302	3.90792	0.873362	0	-3.82048	3.53117e-06	0.000626517	MYO9B|NADK
Human StemCell_West07_350genes (17234769-TableS2a)	GeneSigDB	2	229	650	16.9302	3.90792	0.873362	0	-3.82048	3.53117e-06	0.000626517	MYO9B|NADK
GSE3982_BCELL_VS_TH1_UP	MSigDB_C7	26	133	650	9.8328	2.99485	19.5489	1	5.39833	3.68475e-06	0.000649707	ADPGK|ALDH2|CD1C|CD52|CDK5RAP3|CHMP7|CNPY3|CTCF|DAZAP2|FARP2|GSE1|HCK|KYAT1|MAGED2|NCF1C|PHF1|PNOC|PPM1F|RAP1GAP2|RGL2|SGSM3|SLC6A16|TAGLN|TCTA|TMUB2|VPS11
GSE15930_NAIVE_VS_24H_IN_VITRO_STIM_IL12_CD8_TCELL_DN	MSigDB_C7	0	161	650	11.9029	3.28972	0	0	-3.6182	3.7857e-06	0.000663386
SMID_BREAST_CANCER_BASAL_UP	MSigDB_C2	3	255	650	18.8524	4.11754	1.17647	0	-3.84996	4.07174e-06	0.000704808	ADAM17|FXYD5|PLEKHB1
Human Breast_Lauss08_374genes (17899371-GeneTable4)	GeneSigDB	3	255	650	18.8524	4.11754	1.17647	0	-3.84996	4.07174e-06	0.000704808	EEF1A2|FCGRT|PBXIP1
GSE15930_NAIVE_VS_24H_IN_VITRO_STIM_INFAB_CD8_TCELL_DN	MSigDB_C7	0	159	650	11.755	3.2696	0	0	-3.59524	4.42733e-06	0.000761715
Human Breast_Chang04_772genes_WoundHealing_CSR_genes (14737219-CSRgenes)	GeneSigDB	11	439	650	32.4556	5.34403	2.50569	0	-4.01488	4.74427e-06	0.000806468	DPP7|DUSP22|FCGRT|ISCU|PBXIP1|PLD3|PYROXD2|SNRNP70|TAGLN|YPEL3|ZNF106
Human Leukemia_Calln08_1020genes (18362358-Table7)	GeneSigDB	9	396	650	29.2766	5.08861	2.27273	0	-3.98471	4.74289e-06	0.000806468	AKAP13|CNOT2|HERC1|LHFPL2|RAD17|SEC62|SKAP2|UBXN4|ZNF638
Human Breast_Wang05_469genes_down_BT-BAF57cells (16135788-Table24)	GeneSigDB	2	222	650	16.4126	3.8493	0.900901	0	-3.74422	5.7744e-06	0.000964257	CTBP1|DRAP1
endosomal part [GoID:GO:0044440; evidenceTypes:IBA|IC|IDA|IEA|IMP|ISS|NAS|TAS]	GeneOntology_CC	44	297	650	21.9575	4.43277	14.8148	1	4.97263	6.02631e-06	0.00100044	ACAP1|AP1G2|APH1A|ATG9A|ATP6AP1|CD1C|CHMP4B|CHMP7|CYB561A3|DTNBP1|FIG4|GGA3|HLA-A|HLA-DMA|HLA-E|IKBKE|IRF7|LAPTM4A|LRPAP1|MARCH2|NCF4|PIP4P1|PIP5K1C|PLEKHM1|PMEPA1|PRAF2|SNX17|SPPL2B|TAB1|TCIRG1|TRAPPC5|UBXN6|VAMP3|VPS11|VPS16|VPS18|VPS28|VPS37B|VPS39|VPS51|VPS52|WASH2P|WASH3P|ZFYVE27
GSE16450_IMMATURE_VS_MATURE_NEURON_CELL_LINE_DN	MSigDB_C7	0	154	650	11.3854	3.21871	0	0	-3.53724	6.54724e-06	0.0010806
cytoplasmic vesicle part [GoID:GO:0044433; evidenceTypes:IBA|IC|IDA|IEA|IMP|ISS|NAS|TAS]	GeneOntology_CC	89	764	650	56.4832	6.9114	11.6492	1	4.70481	6.71028e-06	0.00110111	ACAA1|ACAP1|ADAM8|ALOX5|AP1G2|AP1S2|APH1A|ATG9A|ATP6AP1|AVPR2|BAIAP2L2|CAMK2G|CD1C|CD53|CHMP4B|CHMP7|CNN2|CPNE1|CYB561A3|DGAT1|DPP7|DTNBP1|FCGR2A|FCHO1|FIG4|GALNS|GDE1|GGA3|GHDC|GSDMD|GUSB|HLA-A|HLA-DMA|HLA-E|IKBKE|IRF7|ITGB2|LAPTM4A|LHFPL2|LRMP|LRPAP1|MAGED2|MAN2B1|MARCH2|NCF4|ORMDL3|PIP4P1|PIP5K1C|PLEKHM1|PMEPA1|PPBP|PRAF2|PRKCD|RAB24|RAPGEF1|RHOQ|SEC16A|SEC31B|SELL|SERPINI1|SNX17|SNX22|SPPL2B|…
OCT2_shRNA_OCT2_ChIP (PMID:26993806)	SignatureDB	13	474	650	35.0432	5.54133	2.74262	0	-3.97797	6.75043e-06	0.00110133	ANAPC5|ANKZF1|CTDSP1|GCSAM|JADE1|LRMP|NADSYN1|PPOX|RPP25L|S100PBP|SEC62|SNX17|ZNF692
ribosome [GoID:GO:0005840; evidenceTypes:HDA|IBA|IDA|IEA|ISS|NAS|TAS]	GeneOntology_CC	0	153	650	11.3114	3.20843	0	0	-3.52553	7.07994e-06	0.00114849
GSE37533_UNTREATED_VS_PIOGLIZATONE_TREATED_CD4_TCELL_PPARG1_AND_FOXP3_TRASDUCED_DN	MSigDB_C7	25	130	650	9.61101	2.96139	19.2308	1	5.19654	7.66838e-06	0.00122989	ARFGAP1|ARHGAP4|CD180|CNPY3|CRYL1|DAP|GPSM3|INTS1|IP6K1|LMF2|MICAL1|NCF4|NUMA1|OAS1|RAD9A|RFNG|RGL2|RNF114|TMEM134|TPP1|TRADD|TREML2|UNC93B1|VPS39|WASF2
HUTTMANN_B_CLL_POOR_SURVIVAL_UP	MSigDB_C2	29	164	650	12.1247	3.31965	17.6829	1	5.08347	8.2966e-06	0.00132317	ACAP1|CABIN1|CBX4|CLEC2B|GGA3|GYPC|H1FX|HPCAL1|IGF1R|IP6K1|IRF7|MAN1B1|MAN2B1|MYO9B|NAGLU|NUMA1|OGFR|PBXIP1|POLM|PRKCSH|PTPRCAP|RAPGEF1|RFNG|RXRA|SH3GLB2|SNRNP70|TLE1|TMEM259|ZBTB48
RAPA_EARLY_UP.V1_DN	MSigDB_C6	19	84	650	6.21019	2.38679	22.619	1	5.35858	8.48879e-06	0.00134626	APBA3|ARHGAP4|ATG2A|CBX4|CHKB|CRY2|FARP2|FLT3LG|GALNS|GDPD5|HDAC6|HLA-E|LTB|NUMA1|PINK1|RNF167|SEC16A|SNTA1|XRCC1
NUYTTEN_EZH2_TARGETS_DN	MSigDB_C2	25	699	650	51.6777	6.63756	3.57654	0	-4.01919	8.87038e-06	0.00139123	C5|CASC3|DAZAP2|FCHO1|FOXN3|GDI1|GRK6|HCLS1|IDNK|ISCU|MARCH2|NDUFB11|NIPAL3|OCEL1|PBXIP1|POFUT2|POLR3H|PPP2R5A|RPP25L|RPS6KA4|TBL1X|TGOLN2|THADA|VPS37B|XRCC1
Human Breast_Troester06_364genes_up_DOX-MCF7 (17150101-TableS1h)	GeneSigDB	3	243	650	17.9652	4.02232	1.23457	0	-3.72054	9.13041e-06	0.00142414	PPP2R5A|RPP21|SIPA1
MODULE_3	MSigDB_C4	4	268	650	19.8135	4.21798	1.49254	0	-3.74906	9.6482e-06	0.0014805	CASP4|EMP3|ILF3|VAT1
Human HeadandNeck_Sengupta06_403genes (16912175-SuppTable3a)	GeneSigDB	1	184	650	13.6033	3.51217	0.543478	0	-3.58846	9.99707e-06	0.00152579	TM7SF3
Mouse Lymphoma_Wu08_1114genes (18535662-TableS1b)	GeneSigDB	9	382	650	28.2416	5.00202	2.35602	0	-3.84677	1.05267e-05	0.00158953	CTCF|EIF3G|ILF3|NUMA1|ORAI1|SDHAF1|SLU7|SRRM2|TAGLN
endosome membrane [GoID:GO:0010008; evidenceTypes:IBA|IC|IDA|IEA|IMP|ISS|NAS|TAS]	GeneOntology_CC	41	275	650	20.331	4.27096	14.9091	1	4.83944	1.07327e-05	0.00161207	ACAP1|AP1G2|APH1A|ATG9A|ATP6AP1|CD1C|CHMP4B|CHMP7|CYB561A3|DTNBP1|FIG4|GGA3|HLA-A|HLA-DMA|HLA-E|IKBKE|IRF7|LAPTM4A|MARCH2|NCF4|PIP4P1|PIP5K1C|PLEKHM1|PMEPA1|PRAF2|SNX17|SPPL2B|TAB1|TCIRG1|UBXN6|VAMP3|VPS11|VPS16|VPS18|VPS28|VPS37B|VPS39|VPS52|WASH2P|WASH3P|ZFYVE27
VERHAAK_GLIOBLASTOMA_CLASSICAL	MSigDB_C2	16	64	650	4.73157	2.08575	25	1	5.40257	1.13176e-05	0.00168212	APBA3|BTBD2|DAG1|DMWD|GNAS|GSTK1|IRF3|LRP10|NPEPL1|PEPD|PRKD2|R3HDM4|SNTA1|VPS16|ZNF419|ZNF446
Hematopoietic_Node1658 (PMID:15075390)	SignatureDB	17	71	650	5.24909	2.19598	23.9437	1	5.35111	1.12848e-05	0.00168212	ACAP1|ARHGAP4|CD37|CD52|CD53|CNPY3|HCLS1|LRCH4|LRMP|LTB|MAN2B1|MAP4K1|PLEK|SELL|STK10|TCIRG1|UBA7
Myc_ChIP_PET_Expr_Up (PMID:17093053)	SignatureDB	6	313	650	23.1404	4.54632	1.91693	0	-3.77016	1.18029e-05	0.00174511	ANAPC5|ARIH2|HIC2|JADE1|NME4|UBQLN1
GSE23321_CD8_STEM_CELL_MEMORY_VS_NAIVE_CD8_TCELL_DN	MSigDB_C7	27	150	650	11.0896	3.17737	18	1	5.0074	1.20969e-05	0.00177931	ABHD14A|AP1G2|ATG2A|BTN3A1|CABIN1|CRIPAK|DENND1C|DGLUCY|EDEM2|IDNK|IRF3|KIAA2013|LRP10|MAN1B1|MED25|MOB3A|OAS1|PINK1|PPOX|SNRPN|TGOLN2|TMEM134|TMEM219|UBA7|VPS11|VPS52|ZFAND2B
GSE22886_UNSTIM_VS_IL15_STIM_NKCELL_DN	MSigDB_C7	1	181	650	13.3815	3.48403	0.552486	0	-3.55379	1.24537e-05	0.00182235	LTB
Human Lymphoma_Sriuranpong04_670genes_Epithelium(N)Metaplastic_DisplasticLesions (15297395-SuppTable4)	GeneSigDB	32	194	650	14.3426	3.60425	16.4948	1	4.89905	1.28519e-05	0.00187097	AKNA|ATXN2|BSCL2|BTN3A1|C16ORF58|CD99|CDIPT|CELF6|CLMN|CTBP1|CYFIP2|DDAH2|FARP2|FBXO7|FCGRT|GALNS|GSE1|HLA-DMA|IGF1R|ILF3|ITGB2|KIF13B|MMP11|NAGLU|NISCH|RBM5|RBM6|SETBP1|TOP2B|VAMP3|VPS39|ZNF263
rRNA processing [GoID:GO:0006364; evidenceTypes:EXP|IBA|IDA|IEA|IMP|ISS|NAS|TAS]	GeneOntology_BP	0	145	650	10.72	3.12487	0	0	-3.43053	1.32328e-05	0.00191659
BLUM_RESPONSE_TO_SALIRASIB_DN	MSigDB_C2	4	262	650	19.3699	4.17196	1.52672	0	-3.68409	1.41984e-05	0.00203296	CD37|NME4|TNS3|TOP2B
membrane [GoID:GO:0016020; evidenceTypes:EXP|HDA|IBA|IC|IDA|IEA|IGI|IMP|IPI|ISS|NAS|TAS]	GeneOntology_CC	329	3753	650	277.462	12.136	8.76632	1	4.24665	1.4251e-05	0.00203296	ABHD14A|ABHD16A|ACAA1|ACAP1|ADAM17|ADAM8|ADPGK|AIP|AKAP13|AKAP8|AKNA|ALDH16A1|ALOX5|ALPL|AMFR|ANKRD13D|ANKZF1|AP1G2|AP1S2|APBA3|APBB1IP|APH1A|ARFGAP1|ARHGEF2|ATG16L1|ATG16L2|ATG2A|ATG9A|ATP6AP1|ATXN10|ATXN2|AUP1|AVPR2|BAG6|BAIAP2L2|BLCAP|BSCL2|BTN2A2|BTN3A1|C16ORF58|C17ORF62|C1ORF162|C5|CAMK2G|CARMIL2|CASC3|CASP4|CD180|CD1C|CD37|CD52|CD53|CD79A|CD79B|CD99|CDIPT|CDK5RAP3|CHMP4B|CHMP7|CHPF2|CLEC2B|…
Human Breast_Troester06_436genes-up-DOX-ZR75-1 (17150101-TableS1l)	GeneSigDB	4	262	650	19.3699	4.17196	1.52672	0	-3.68409	1.41984e-05	0.00203296	APOBEC3C|ECI1|TBL1X|TUBG2
GSE36476_CTRL_VS_TSST_ACT_72H_MEMORY_CD4_TCELL_YOUNG_DN	MSigDB_C7	1	179	650	13.2336	3.46513	0.558659	0	-3.5305	1.44158e-05	0.00204618	ZNF706
Mouse InnerEar_Sajan08_2724genes (17660535-TableS4c)	GeneSigDB	66	1379	650	101.951	8.92266	4.78608	0	-4.02914	1.53486e-05	0.00216774	ACO2|ANKHD1|APBB3|ARFGAP1|ARHGEF2|ARIH2|ATXN10|BLCAP|BTBD2|CAMK2G|CHPF2|CNN2|CTCF|DCAF11|DDR1|DEDD|ECI1|EEF1A2|FCGRT|GPM6A|HDAC6|JADE1|KCNMB2|KRTCAP2|LAPTM4A|LRPAP1|MAGED2|MAU2|MICAL1|NDUFB11|NFATC3|NISCH|NRBP2|PBXIP1|PLEKHB1|POFUT2|POLD4|PTK2B|RBBP6|RBM5|RBM6|RGS19|SH3GLB2|SLU7|SMARCB1|SNX22|STK11IP|SURF1|TAOK3|TBL1X|TCF25|TLE1|TPP1|TRADD|TRIM26|TTLL3|UBQLN1|UBR4|UBXN6|VARS|VPS28|VPS37B|VPS39|VP…
MANALO_HYPOXIA_DN	MSigDB_C2	3	235	650	17.3737	3.9574	1.2766	0	-3.63212	1.55739e-05	0.00217089	ILF3|MFN2|VARS
Complete proteome	UniProt-Keyword	603	7724	650	571.042	8.01534	7.80684	1	3.98712	1.56003e-05	0.00217089	ABHD14A|ABHD16A|ACAA1|ACAP1|ACO2|ADAM17|ADAM8|ADPGK|AGAP4|AGAP6|AIP|AKAP13|AKAP8|AKNA|ALDH16A1|ALDH2|ALOX5|ALPL|AMFR|ANAPC13|ANAPC5|ANKHD1|ANKMY1|ANKRD13D|ANKZF1|ANXA2R|AP1G2|AP1S2|APBA3|APBB1IP|APBB3|APH1A|APOBEC3C|APOBEC3D|ARAF|ARFGAP1|ARHGAP30|ARHGAP4|ARHGEF19|ARHGEF2|ARIH2|ARL6IP4|ARMC7|ARRDC1-AS1|ASB6|ASCC2|ATG16L1|ATG16L2|ATG2A|ATG9A|ATP6AP1|ATXN10|ATXN2|AUP1|AVPR2|BAG6|BAIAP2L2|BLCAP|BSCL2…
Reference proteome	UniProt-Keyword	603	7724	650	571.042	8.01534	7.80684	1	3.98712	1.56003e-05	0.00217089	ABHD14A|ABHD16A|ACAA1|ACAP1|ACO2|ADAM17|ADAM8|ADPGK|AGAP4|AGAP6|AIP|AKAP13|AKAP8|AKNA|ALDH16A1|ALDH2|ALOX5|ALPL|AMFR|ANAPC13|ANAPC5|ANKHD1|ANKMY1|ANKRD13D|ANKZF1|ANXA2R|AP1G2|AP1S2|APBA3|APBB1IP|APBB3|APH1A|APOBEC3C|APOBEC3D|ARAF|ARFGAP1|ARHGAP30|ARHGAP4|ARHGEF19|ARHGEF2|ARIH2|ARL6IP4|ARMC7|ARRDC1-AS1|ASB6|ASCC2|ATG16L1|ATG16L2|ATG2A|ATG9A|ATP6AP1|ATXN10|ATXN2|AUP1|AVPR2|BAG6|BAIAP2L2|BLCAP|BSCL2…
GOBERT_OLIGODENDROCYTE_DIFFERENTIATION_UP	MSigDB_C2	11	417	650	30.8292	5.21526	2.63789	0	-3.80214	1.57385e-05	0.00217944	ALDH16A1|FAM234A|H1FX|IGF1R|JADE1|PBXIP1|PHF1|PTOV1|SNX22|VARS|XRCC1
CASORELLI_ACUTE_PROMYELOCYTIC_LEUKEMIA_DN	MSigDB_C2	15	497	650	36.7436	5.66633	3.01811	0	-3.83734	1.62717e-05	0.0022315	APOBEC3C|ARL6IP4|CLEC2B|DAG1|DCXR|ECI1|EIF2B5|ILF3|LSM14A|NADSYN1|PAF1|RAPGEF6|SKAP2|SNRNP70|SNX17
Acetylation	UniProt-Keyword	125	2285	650	168.932	10.7609	5.47046	0	-4.08255	1.66646e-05	0.00227439	ACO2|ALDH2|ANKHD1|APBA3|ARFGAP1|ARHGEF2|ATG9A|AUP1|BAG6|C16ORF58|CASP4|CBX4|CCDC97|CHD9|CHKB|CHMP4B|CMTR1|CNN2|COG1|COG4|CPNE1|CRK|CRYL1|CTCF|CTDSP1|CYFIP2|DAP|DAXX|DCXR|DDX24|DMWD|ECI1|EDF1|EEF1A2|EEF1D|EHMT2|EIF2B5|ENGASE|F8A1|FBXL15|GPM6A|GSE1|GSTK1|H1FX|HCLS1|HDHD3|ILF3|INO80|INTS1|INTS4|IRF1|IRF7|JADE1|KAT8|KMT2B|LAPTM4A|LRRC47|LSM14A|MAGED2|MAPK7|MIB2|MYO9B|NAA60|NBAS|NDRG3|NFATC3|NISCH|NUM…
mitochondrial membrane [GoID:GO:0031966; evidenceTypes:IBA|IDA|IEA|IMP|ISS|NAS|TAS]	GeneOntology_CC	13	456	650	33.7125	5.44097	2.85088	0	-3.80676	1.7322e-05	0.00235281	ANKZF1|COQ10A|IKBKE|MFN2|MUL1|NDUFB11|NME4|PINK1|PPOX|SLC25A45|SURF1|TAZ|VAT1
GSE12845_NAIVE_VS_PRE_GC_TONSIL_BCELL_UP	MSigDB_C7	25	136	650	10.0546	3.02791	18.3824	1	4.93588	1.74163e-05	0.00235436	AKAP13|ARAF|CHKB|CLEC2B|CNPY3|CTDSP1|DAZAP2|DCP1A|DDR1|FBXO7|HDHD3|HERC1|IRF1|KIF13B|LY9|NME4|PTK2B|PUM1|R3HDM4|SDHAF1|SETBP1|SIGIRR|UBE2O|WDR6|ZNF331
WANG_RESPONSE_TO_GSK3_INHIBITOR_SB216763_DN	MSigDB_C2	5	283	650	20.9224	4.3306	1.76678	0	-3.67673	1.75594e-05	0.00235546	CD180|KIF21B|MOB3A|POLR3H|TBC1D15
GSE24574_BCL6_HIGH_TFH_VS_TFH_CD4_TCELL_DN	MSigDB_C7	27	153	650	11.3114	3.20843	17.6471	1	4.8898	1.75905e-05	0.00235546	AKAP8|ATP6AP1|BLCAP|BTN3A1|CASP4|CD37|CDIPT|DAZAP2|EIF3G|FCGRT|FOXN3|GPS2|HLA-E|LSM14A|MAGED2|NME3|NUMA1|POU6F1|PRDM2|RCE1|RGL2|SEC31B|SNRNP70|TNK2|TPP1|TPT1|USP34
Human Breast_Dairkee04_681genes (15260889-SuppTable2)	GeneSigDB	8	350	650	25.8758	4.79703	2.28571	0	-3.72643	1.88652e-05	0.00251091	AIP|CASC3|CPNE1|HLA-A|KIF13B|MANBAL|RNF114|RXRA
Mouse StemCell_Hutton04_134genes (15504237-Table1)	GeneSigDB	18	81	650	5.9884	2.34419	22.2222	1	5.124	1.89282e-05	0.00251091	CASP4|CD37|CD53|CD79B|CLK3|GRK6|HCK|IL2RG|MAN2B1|MAP4K1|NCF4|PTPRCAP|RHOH|RIPK3|SHISA5|STK10|TLN1|YPEL3
GNF2_ICAM3	MSigDB_C4	11	34	650	2.51365	1.52285	32.3529	1	5.57267	1.96416e-05	0.00259342	ADAM8|CASP4|DAZAP2|EMP3|GMIP|GPSM3|HCLS1|HLA-E|IRF1|ITGB2|SELL
organelle inner membrane [GoID:GO:0019866; evidenceTypes:IBA|IDA|IEA|IMP|ISS|NAS|TAS]	GeneOntology_CC	8	349	650	25.8019	4.79045	2.29226	0	-3.71611	1.99723e-05	0.00262488	COQ10A|NDUFB11|NME4|PINK1|PPOX|SLC25A45|SURF1|TAZ
Monti (PMID:15550490)_OXYPHOS	PAPER	10	391	650	28.907	5.05789	2.55754	0	-3.73811	2.08085e-05	0.00272217	APH1A|CD52|CD53|CD79B|EDF1|EEF1D|LTB|PLEK|SIT1|ZNF706
GSE12845_IGD_NEG_BLOOD_VS_DARKZONE_GC_TONSIL_BCELL_UP	MSigDB_C7	26	146	650	10.7939	3.13545	17.8082	1	4.84974	2.12782e-05	0.00277085	ABHD14A|BTN3A1|CRYL1|DYRK4|FSTL3|GSE1|HCK|HLA-A|HLA-E|MAGED2|PBXIP1|PPBP|PPOX|RAP1GAP2|RAPGEF1|RASSF1|RNF31|RNPEPL1|SPSB3|TAPBP|TLE1|UBA7|UFC1|UNC93B1|WDR13|ZNF706
GSE27786_LIN_NEG_VS_NKTCELL_DN	MSigDB_C7	23	121	650	8.94563	2.85853	19.0083	1	4.91664	2.14791e-05	0.00278424	ATP6AP1|CHKB|CNOT2|CTCF|DAZAP2|DEDD|DHPS|FAM160B2|HCLS1|HELZ2|IKBKE|IRF7|KMT2B|MYO9B|NAA60|ORAI1|PIGT|POLM|POU6F1|PRDM2|TAZ|TTC17|ZNF638
FLECHNER_BIOPSY_KIDNEY_TRANSPLANT_OK_VS_DONOR_UP	MSigDB_C2	10	390	650	28.833	5.05172	2.5641	0	-3.72805	2.1973e-05	0.00283531	CASP4|EEF1D|HLA-A|IGF1R|PUM1|TAPBP|TBL1X|TOP2B|UBXN4|VAT1
GSE24634_NAIVE_CD4_TCELL_VS_DAY3_IL4_CONV_TREG_DN	MSigDB_C7	1	173	650	12.79	3.40774	0.578035	0	-3.45978	2.23393e-05	0.00283612	NCF4
GSE36476_CTRL_VS_TSST_ACT_40H_MEMORY_CD4_TCELL_YOUNG_DN	MSigDB_C7	1	173	650	12.79	3.40774	0.578035	0	-3.45978	2.23393e-05	0.00283612	ALDH2
GSE3982_MEMORY_CD4_TCELL_VS_TH1_DN	MSigDB_C7	1	173	650	12.79	3.40774	0.578035	0	-3.45978	2.23393e-05	0.00283612	PAF1
Membrane	UniProt-Keyword	239	2597	650	191.998	11.1937	9.20293	1	4.19895	2.23789e-05	0.00283612	ABHD14A|ABHD16A|ACAP1|ADAM17|ADAM8|AKAP13|ALOX5|ALPL|AMFR|ANKRD13D|AP1G2|AP1S2|APBB1IP|APH1A|ARHGEF2|ATG16L1|ATG2A|ATG9A|ATP6AP1|AUP1|AVPR2|BAIAP2L2|BLCAP|BSCL2|BTN2A2|BTN3A1|C16ORF58|C1ORF162|CAMK2G|CARMIL2|CASP4|CD180|CD1C|CD37|CD52|CD53|CD79A|CD79B|CD99|CDIPT|CHMP4B|CHPF2|CLEC2B|CLMN|CLN3|COG1|COG2|COG4|COQ10A|CORO7|CPNE1|CRIPAK|CRK|CTDNEP1|CYB561A3|DAG1|DCXR|DDR1|DGAT1|DTNBP1|EBAG9|EMP3|FAM17…
BLALOCK_ALZHEIMERS_DISEASE_DN	MSigDB_C2	30	765	650	56.5571	6.91549	3.92157	0	-3.84024	2.49225e-05	0.00314444	ABHD14A|ACO2|ADAM17|ALDH2|AMFR|ANAPC13|ARIH2|ATP6AP1|ATXN10|BAG6|BSCL2|DRAP1|GNAS|GPM6A|HERC1|ILF3|ISCU|NDUFB11|PINK1|PIP5K1C|PRAF2|PTK2B|SERPINI1|SH3GLB2|SKAP2|TMEM50A|TUBG2|UBXN4|VARS|ZNF706
Chiche(PMID: 24644022)-2014_M8.4	PAPER	10	29	650	2.14399	1.40683	34.4828	1	5.5842	2.50656e-05	0.00314851	DUSP22|IKBKE|MAGED2|MAP3K11|MAPK7|RANBP3|RNF31|RNPEPL1|SH2D3C|TRIR
GNF2_SELL	MSigDB_C4	12	41	650	3.03116	1.67161	29.2683	1	5.36537	2.58518e-05	0.00321878	CASP4|CD53|CNPY3|DAZAP2|FXYD5|GMIP|GPSM3|HCLS1|LRCH4|SELL|SKAP2|TCIRG1
GSE24634_NAIVE_CD4_TCELL_VS_DAY5_IL4_CONV_TREG_DN	MSigDB_C7	1	171	650	12.6422	3.38838	0.584795	0	-3.43591	2.58433e-05	0.00321878	ACO2
DUTERTRE_ESTRADIOL_RESPONSE_6HR_UP	MSigDB_C2	0	136	650	10.0546	3.02791	0	0	-3.32063	2.67247e-05	0.00324559
SOTIRIOU_BREAST_CANCER_GRADE_1_VS_3_UP	MSigDB_C2	0	136	650	10.0546	3.02791	0	0	-3.32063	2.67247e-05	0.00324559
MODULE_484	MSigDB_C4	11	35	650	2.58758	1.545	31.4286	1	5.44495	2.67531e-05	0.00324559	CYFIP2|MOB3A|NCF1C|NME3|NUMA1|SIPA1|SNX17|SPPL2B|SURF1|TAZ|TYK2
GSE17974_CTRL_VS_ACT_IL4_AND_ANTI_IL12_2H_CD4_TCELL_DN	MSigDB_C7	0	136	650	10.0546	3.02791	0	0	-3.32063	2.67247e-05	0.00324559
GSE32986_UNSTIM_VS_CURDLAN_LOWDOSE_STIM_DC_UP	MSigDB_C7	0	136	650	10.0546	3.02791	0	0	-3.32063	2.67247e-05	0.00324559
Li(PMID: 24336226)-2013-MolSigVaccines_cell cycle (I) (M4.1)	PAPER	0	136	650	10.0546	3.02791	0	0	-3.32063	2.67247e-05	0.00324559
GSE28726_NAIVE_VS_ACTIVATED_CD4_TCELL_UP	MSigDB_C7	24	131	650	9.68494	2.97259	18.3206	1	4.81569	2.70886e-05	0.0032723	ACAP1|ARHGAP4|CD37|CYFIP2|FCGRT|GDPD5|GPSM3|H1FX|KDM2A|MARCH2|PBXIP1|PTK2B|RASA3|SEC31B|SIPA1|SIT1|SPTAN1|ST3GAL1|STK10|TAZ|TNK2|TRADD|UBA7|VPS11
KRIGE_RESPONSE_TO_TOSEDOSTAT_24HR_DN	MSigDB_C2	25	673	650	49.7555	6.5234	3.71471	0	-3.79487	2.80962e-05	0.00336538	ANAPC5|ANKMY1|CORO7|CTRL|DCXR|DDX24|DPP7|ELP2|FAM173A|FOXN3|ILF3|LINC00926|NME4|POLR3H|RBBP6|RPS6KA4|SEC62|SNRNP70|SNRPN|THADA|TM7SF3|UBE2E2|UNC93B1|VARS|ZNF692
TARTE_PLASMA_CELL_VS_PLASMABLAST_DN	MSigDB_C2	5	275	650	20.331	4.27096	1.81818	0	-3.58959	2.876e-05	0.00340352	CD180|CD52|CLEC2B|SELL|TOP2B
GSE43863_NAIVE_VS_MEMORY_TFH_CD4_TCELL_D150_LCMV_DN	MSigDB_C7	0	135	650	9.98066	3.01694	0	0	-3.30821	2.88942e-05	0.00340352
Human StemCell_Li05_279genes (15988031-TableS5)	GeneSigDB	0	135	650	9.98066	3.01694	0	0	-3.30821	2.88942e-05	0.00340352
GSE22886_NAIVE_VS_MEMORY_TCELL_UP	MSigDB_C7	20	99	650	7.31915	2.58892	20.202	1	4.89813	2.93827e-05	0.00344677	BTN3A1|CABIN1|CD79A|DCP1A|DMWD|FAM3A|LRMP|MAPK8IP3|NUMA1|PARP16|PHF1|PINK1|POLM|SEC31B|TCTA|TLE1|TMEM80|TRMT44|VPS11|VPS52
GSE15750_DAY6_VS_DAY10_EFF_CD8_TCELL_UP	MSigDB_C7	1	169	650	12.4943	3.3689	0.591716	0	-3.41189	2.98923e-05	0.00347779	PLEK
GSE24634_TEFF_VS_TCONV_DAY5_IN_CULTURE_UP	MSigDB_C7	1	169	650	12.4943	3.3689	0.591716	0	-3.41189	2.98923e-05	0.00347779	NCF4
GSE21927_SPLEEN_C57BL6_VS_EL4_TUMOR_BALBC_MONOCYTES_DN	MSigDB_C7	1	168	650	12.4204	3.35911	0.595238	0	-3.39982	3.21468e-05	0.00370969	ZNF706
GSE22886_NAIVE_CD4_TCELL_VS_12H_ACT_TH2_DN	MSigDB_C7	1	168	650	12.4204	3.35911	0.595238	0	-3.39982	3.21468e-05	0.00370969	APBA3
GSE10239_MEMORY_VS_DAY4.5_EFF_CD8_TCELL_UP	MSigDB_C7	22	116	650	8.57598	2.79965	18.9655	1	4.79489	3.35028e-05	0.00385052	ATG16L2|CAMK2G|E4F1|EEF1A2|GPS2|IKBKE|IRF7|LTB|NLRC3|ORAI2|PARP16|PARP6|PLD3|POU6F1|RABAC1|RNF166|RNF167|SDF4|SIT1|SLC37A1|VPS11|YPEL3
SARRIO_EPITHELIAL_MESENCHYMAL_TRANSITION_UP	MSigDB_C2	0	133	650	9.8328	2.99485	0	0	-3.28324	3.37748e-05	0.0038506
mitochondrial gene expression [GoID:GO:0140053; evidenceTypes:IBA|IDA|IEA|IMP|ISS|TAS]	GeneOntology_BP	0	133	650	9.8328	2.99485	0	0	-3.28324	3.37748e-05	0.0038506
BORCZUK_MALIGNANT_MESOTHELIOMA_UP	MSigDB_C2	4	248	650	18.3348	4.0623	1.6129	0	-3.52875	3.46671e-05	0.00392084	KRT10|MAGED2|PLD3|VAMP3
GSE22886_NAIVE_CD4_TCELL_VS_12H_ACT_TH1_DN	MSigDB_C7	1	167	650	12.3465	3.34929	0.598802	0	-3.38771	3.457e-05	0.00392084	DAG1
MODULE_45	MSigDB_C4	46	338	650	24.9886	4.71742	13.6095	1	4.45399	3.49506e-05	0.00393722	ACAP1|ADAM8|ALOX5|ALPL|ARHGAP4|CASP4|CD37|CD52|CD53|CD79A|CLEC2B|DENND3|DENND4B|EMP3|FCGR2A|FCGRT|FCMR|GPSM3|HCK|HCLS1|HLA-DMA|ID2B|IL2RG|IQSEC1|IRF1|ITGB2|KIF21B|LRCH4|LRMP|LTB|MAN2B1|MAP4K1|NCF1C|NCF4|PLEK|PPBP|PRKCD|PTK2B|PTPRCAP|SELL|SIPA1|SKAP2|SPI1|TCIRG1|VAV1|VPS11
regulation of small GTPase mediated signal transduction [GoID:GO:0051056; evidenceTypes:IBA|IC|IDA|IEA|IEP|IMP|ISS|NAS|TAS]	GeneOntology_BP	27	159	650	11.755	3.2696	16.9811	1	4.66265	3.58492e-05	0.00402248	AKAP13|ARFGAP1|ARHGAP30|ARHGAP4|ARHGEF19|ARHGEF2|CRK|DENND4B|FARP2|GDI1|GMIP|IQSEC1|MFN2|MYO9B|RAP1GAP2|RAPGEF1|RASA3|RASAL3|RGL2|RHOBTB2|RHOH|RHOQ|SGSM3|SHC1|SIPA1|TSC2|VAV1
Mouse Lymphoma_Wu08_1813genes (18535662-TableS1a)	GeneSigDB	70	589	650	43.5453	6.13422	11.8846	1	4.31265	3.73284e-05	0.00417196	ABHD16A|BAG6|BLCAP|CAMK2G|CDK5RAP3|CHD9|DAG1|DAP|DCAF11|DCXR|DDAH2|DPP7|EMP3|FCGRT|FOXN3|GALT|GBA2|GNAS|GSTK1|ISCU|KAT8|LAPTM4A|LMF2|LRPAP1|MAGED2|MAPK7|MGAT1|MMP11|NAGLU|NDRG3|NISCH|PBXIP1|PEPD|PIGS|PINK1|POLD4|POLR3H|PPOX|PRAF2|PRKCD|PTOV1|RABAC1|RASA3|RHOQ|RNF166|RNF24|SAT2|SDF4|SEC16A|SGSM3|SHC1|SKIV2L|SPSB3|ST3GAL1|SUSD3|TAGLN|TAOK3|TAZ|TBC1D15|TCF25|TCTA|TEX264|TMEM50A|TPP1|TRAPPC6A|UBE2E2|…
Human Breast_Dairkee04_479genes (15260889-TableS2a)	GeneSigDB	6	293	650	21.6617	4.40386	2.04778	0	-3.55637	3.91179e-05	0.00435482	AIP|CASC3|CPNE1|MANBAL|RNF114|RXRA
CHANG_CYCLING_GENES	MSigDB_C2	0	131	650	9.68494	2.97259	0	0	-3.25808	3.94784e-05	0.00437778
GSE22886_NAIVE_CD4_TCELL_VS_48H_ACT_TH2_DN	MSigDB_C7	1	165	650	12.1986	3.32956	0.606061	0	-3.36338	3.99733e-05	0.00441542	GDE1
GOLDRATH_NAIVE_VS_EFF_CD8_TCELL_UP	MSigDB_C7	25	143	650	10.5721	3.1036	17.4825	1	4.64875	4.21124e-05	0.00461578	ACAP1|ANAPC5|ATG16L1|CDIPT|CLK2|DAXX|DCAF11|HMBOX1|HPCAL1|IKBKE|IRF7|LTB|NPEPL1|RASAL3|RGL2|RHOH|SELL|SHISA5|STK10|TCF25|UBA7|UBR4|VPS16|XPC|ZBTB48
GSE24634_TREG_VS_TCONV_POST_DAY5_IL4_CONVERSION_DN	MSigDB_C7	25	143	650	10.5721	3.1036	17.4825	1	4.64875	4.21124e-05	0.00461578	ATP6AP1|BTN3A1|CRYL1|FCGRT|FIG4|HCK|HERC1|HLA-E|KAT8|LRP10|LY9|MGAT1|NAGLU|NCF1C|PINK1|PIP5K1C|PLEK|PLOD3|POU2F1|RHOQ|SGF29|SPSB3|TRAPPC6A|VAMP3|VPS11
GSE21927_BALBC_VS_C57BL6_MONOCYTE_TUMOR_UP	MSigDB_C7	1	164	650	12.1247	3.31965	0.609756	0	-3.35115	4.29813e-05	0.00469289	DRAP1
MODULE_18	MSigDB_C4	5	268	650	19.8135	4.21798	1.86567	0	-3.51198	4.41276e-05	0.0047996	EHMT2|EMP3|ILF3|INTS1|VAT1
BIDUS_METASTASIS_UP	MSigDB_C2	1	163	650	12.0507	3.30971	0.613497	0	-3.33888	4.62136e-05	0.004932	NDRG3
WINNEPENNINCKX_MELANOMA_METASTASIS_UP	MSigDB_C2	0	129	650	9.53708	2.95015	0	0	-3.23274	4.61434e-05	0.004932
GSE24574_NAIVE_VS_TCONV_CD4_TCELL_DN	MSigDB_C7	1	163	650	12.0507	3.30971	0.613497	0	-3.33888	4.62136e-05	0.004932	SNX17
DIAZ_CHRONIC_MEYLOGENOUS_LEUKEMIA_UP	MSigDB_C2	47	1037	650	76.6663	7.91399	4.5323	0	-3.74859	4.86559e-05	0.0051732	ACO2|ADAM8|ANAPC5|ARAF|ARIH2|ATXN10|AUP1|BTBD2|CLEC2B|CPSF1|CTCF|DAG1|DRAP1|EBAG9|EMP3|FBXO7|FCGR2A|FOXN3|GDE1|HDAC6|ILF3|NBAS|NCF4|NELFA|NFATC3|PIGN|PILRB|PPOX|PPP2R5A|PTOV1|PUM1|R3HDM4|RAD17|RASSF1|RBM5|RHOH|SDF4|SH3GLB2|SMARCC2|TBL1X|TMEM50A|TMEM8A|TSC2|VARS|WDR13|XPC|ZNF22
carboxylic acid metabolic process [GoID:GO:0019752; evidenceTypes:IBA|IC|IDA|IEA|IGI|IMP|ISS|NAS|TAS]	GeneOntology_BP	19	549	650	40.588	5.93669	3.46084	0	-3.63638	5.26111e-05	0.00555214	ABHD16A|ACAA1|ACO2|ADPGK|ALOX5|CLN3|CRYL1|DCXR|DDAH2|DGLUCY|ECI1|GBA2|GUSB|IDNK|KYAT1|PEPD|PLOD3|ST3GAL1|VARS
GSE15930_NAIVE_VS_24H_IN_VITRO_STIM_CD8_TCELL_DN	MSigDB_C7	1	161	650	11.9029	3.28972	0.621118	0	-3.31422	5.34191e-05	0.0055958	NME4
GSE32986_UNSTIM_VS_GMCSF_AND_CURDLAN_LOWDOSE_STIM_DC_UP	MSigDB_C7	1	161	650	11.9029	3.28972	0.621118	0	-3.31422	5.34191e-05	0.0055958	UBQLN1
GSE22886_NAIVE_CD4_TCELL_VS_MEMORY_TCELL_UP	MSigDB_C7	16	72	650	5.32302	2.21126	22.2222	1	4.82846	5.46262e-05	0.00570121	ANKZF1|ATG16L1|DMWD|ILF3|INTS1|LRMP|NAT9|NUMA1|PARP16|PNOC|RXRA|SAMD4B|SMARCB1|TM7SF3|UNC93B1|VPS11
BOYAULT_LIVER_CANCER_SUBCLASS_G3_UP	MSigDB_C2	1	160	650	11.8289	3.27968	0.625	0	-3.30183	5.74291e-05	0.00591128	CASC3
GARY_CD5_TARGETS_DN	MSigDB_C2	8	330	650	24.3972	4.66347	2.42424	0	-3.51609	5.82212e-05	0.00591128	HLA-DMA|ILF3|KRT10|LSM10|LTB|OAS1|RHOH|THADA
ROSTY_CERVICAL_CANCER_PROLIFERATION_CLUSTER	MSigDB_C2	0	126	650	9.31529	2.91615	0	0	-3.19438	5.83049e-05	0.00591128
GSE21670_UNTREATED_VS_IL6_TREATED_CD4_TCELL_DN	MSigDB_C7	24	137	650	10.1285	3.03885	17.5182	1	4.56471	5.77101e-05	0.00591128	ACAP1|APBB1IP|ARHGAP4|BSCL2|C15ORF61|CAMK2G|CNN2|DAXX|IDNK|IKBKE|INO80|KDM2A|KIAA2013|KIF21B|PARP16|PARP6|RASAL3|RGL2|RNPEPL1|SIPA1|TAZ|UBA7|UCKL1|XPC
GSE21678_WT_VS_FOXO1_FOXO3_KO_TREG_UP	MSigDB_C7	0	126	650	9.31529	2.91615	0	0	-3.19438	5.83049e-05	0.00591128
Human Breast_Harvell08_308genes (18338247-SuppTable4A)	GeneSigDB	0	126	650	9.31529	2.91615	0	0	-3.19438	5.83049e-05	0.00591128
Mouse StemCell_Chambers07_1667genes (17676974-TableS1)	GeneSigDB	36	848	650	62.6934	7.24324	4.24528	0	-3.68528	5.76261e-05	0.00591128	ADAM17|AMFR|ATP6AP1|ATXN10|CRK|CTCF|DAG1|DAZAP2|DDR1|HCLS1|HPCAL1|IL17RA|ITGB2|KLHL21|LAPTM4A|PIP5K1C|PLEK|PTK2B|PUM1|RBBP6|SEC62|SELL|SERPINI1|SHISA5|SKAP2|ST3GAL1|TAOK3|TBC1D15|TBL1X|TM9SF4|UBE2E2|UBQLN1|VAMP3|VAT1|WDR13|ZNF638
GSE12845_IGD_POS_VS_NEG_BLOOD_BCELL_UP	MSigDB_C7	20	104	650	7.68881	2.65272	19.2308	1	4.64096	6.16263e-05	0.00617534	ANKZF1|AP1G2|CD79A|DENND4B|FCHO1|GALNS|LRCH4|MAPK8IP3|NUDCD3|ORAI3|PHF1|PIK3C2B|PILRB|PPM1F|RGL2|SLC4A5|SRRM2|TPT1|TREML2|ZNF692
GSE28726_ACT_CD4_TCELL_VS_ACT_NKTCELL_DN	MSigDB_C7	26	155	650	11.4593	3.22896	16.7742	1	4.50322	6.17432e-05	0.00617534	ARHGAP4|BLCAP|CASP4|CD37|CDIPT|CLN3|CTBP1|FCGRT|FCMR|GPS2|H1FX|HLA-E|KDM2A|LSM14A|NUMA1|OGFR|RCE1|SEC31B|SNRNP70|STK10|TAOK3|TNK2|TPP1|TPT1|TSC2|UBA7
GSE41176_UNSTIM_VS_ANTI_IGM_STIM_TAK1_KO_BCELL_24H_UP	MSigDB_C7	23	129	650	9.53708	2.95015	17.8295	1	4.56347	6.17795e-05	0.00617534	BSCL2|C16ORF58|CCS|CD180|CD52|CPNE1|DCAF11|DGAT1|ENGASE|GSDMD|MAN1B1|MAN2B1|NME4|NUMA1|OGFR|POLD4|RBM5|TMEM80|TTLL3|VPS11|WDR13|WDR6|XPC
Human Leukemia_Ben-Dor00_143genes (11108479-SuppTable2)	GeneSigDB	18	88	650	6.50591	2.4424	20.4545	1	4.70607	6.14351e-05	0.00617534	CD79A|CD79B|CYFIP2|ITGB2|LRPAP1|MAN2B1|NME3|NME4|PLD3|PLEK|PPBP|PRKCD|PTPRCAP|SNRPN|SPI1|SPTAN1|TOP2B|ZNF22
GCTGAGT_MIR5125P	MSigDB_C3	9	26	650	1.9222	1.3323	34.6154	1	5.31246	6.20761e-05	0.00618321	CHD9|CRK|GRK6|LOC285074|MBD6|PLEKHM1|SLC10A3|TAZ|XKR6
ribosomal subunit [GoID:GO:0044391; evidenceTypes:HDA|IBA|IDA|ISS|NAS|TAS]	GeneOntology_CC	0	125	650	9.24136	2.90472	0	0	-3.18149	6.30321e-05	0.00625649
Chiche(PMID: 24644022)-2014_M7.1	PAPER	22	121	650	8.94563	2.85853	18.1818	1	4.56681	6.55008e-05	0.00647887	ARHGAP30|CPNE1|DEDD|GMIP|GPSM3|GRK6|IL2RG|LRPAP1|MBD6|MFN2|ORAI2|PLEKHM1|RGS19|RHBDD2|RIPK3|SEMA4B|SHISA5|TAZ|TESK2|TLN1|TMEM8A|WDR13
GSE30962_ACUTE_VS_CHRONIC_LCMV_PRIMARY_INF_CD8_TCELL_DN	MSigDB_C7	1	158	650	11.6811	3.25949	0.632911	0	-3.27691	6.63662e-05	0.00654168	SKAP2
GSE6269_FLU_VS_E_COLI_INF_PBMC_UP	MSigDB_C7	21	113	650	8.35419	2.76369	18.5841	1	4.5757	6.86537e-05	0.00674374	C16ORF58|CMTR1|EBAG9|EMP3|GMIP|GSE1|HLA-A|IRF3|IRF7|KMT2B|MAU2|MYO9B|OAS1|POLM|PTK2B|SHC1|TAOK3|TLN1|TYK2|UBA7|VPS39
SENGUPTA_NASOPHARYNGEAL_CARCINOMA_UP	MSigDB_C2	2	186	650	13.7511	3.5308	1.07527	0	-3.32818	6.97386e-05	0.00680102	FCGR2A|TM7SF3
GSE2770_IL12_AND_TGFB_ACT_VS_ACT_CD4_TCELL_2H_DN	MSigDB_C7	23	130	650	9.61101	2.96139	17.6923	1	4.52118	6.99555e-05	0.00680102	AKAP8|APBB3|CAMK2G|CD37|CELF6|CRYL1|DAP|DDAH2|DENND1C|DHPS|GSDMD|GSE1|LSM14A|MAN1B1|MAP4K1|MIB2|NDRG3|OCEL1|OGFOD3|RPS6KA4|SLC18B1|TAZ|TM7SF3
IRF4_ABC_induced_panB (PMID:22698399)	SignatureDB	23	130	650	9.61101	2.96139	17.6923	1	4.52118	6.99555e-05	0.00680102	CD1C|CD37|CD52|CD53|CD79A|CD79B|CNPY3|CYB561A3|FCGR2A|GCSAM|HCK|HCLS1|LRMP|MAN2B1|MAP4K1|NCF4|PLEK|PNOC|RHOQ|SELL|SEMA4B|STK10|TLE1
GSE3982_CENT_MEMORY_CD4_TCELL_VS_TH2_DN	MSigDB_C7	1	157	650	11.6071	3.24935	0.636943	0	-3.26439	7.13388e-05	0.00688832	ACO2
GSE3982_EFF_MEMORY_CD4_TCELL_VS_TH1_DN	MSigDB_C7	1	157	650	11.6071	3.24935	0.636943	0	-3.26439	7.13388e-05	0.00688832	TRIM26
MORF_MT4	MSigDB_C4	19	97	650	7.17129	2.56293	19.5876	1	4.61531	7.21401e-05	0.00694208	AMFR|CAMK2G|CHD9|CNOT2|CTRL|FCHO1|FOXN3|IKBKE|LRCH4|LTBP4|LY9|MYO9B|PLEKHB1|POU6F1|PRKCSH|RASSF1|SFSWAP|SH2B1|ZNF500
GSE5455_EX_VIVO_VS_POST_24H_INCUBATION_MONOCYTES_FROM_TUMOR_BEARING_MOUSE_UP	MSigDB_C7	0	123	650	9.09349	2.88172	0	0	-3.15557	7.36654e-05	0.00706491
GSE17974_0H_VS_24H_IN_VITRO_ACT_CD4_TCELL_DN	MSigDB_C7	1	156	650	11.5332	3.23917	0.641026	0	-3.25182	7.66807e-05	0.0072803	RBM6
GSE28726_NAIVE_VS_ACTIVATED_VA24NEG_NKTCELL_UP	MSigDB_C7	1	156	650	11.5332	3.23917	0.641026	0	-3.25182	7.66807e-05	0.0072803	EIF3G
GSE29614_CTRL_VS_DAY7_TIV_FLU_VACCINE_PBMC_DN	MSigDB_C7	1	156	650	11.5332	3.23917	0.641026	0	-3.25182	7.66807e-05	0.0072803	S100PBP
BENPORATH_PROLIFERATION	MSigDB_C2	0	122	650	9.01956	2.87015	0	0	-3.14254	7.96358e-05	0.00751064
Cell_cycle_Liu (PMID:15123814)	SignatureDB	2	184	650	13.6033	3.51217	1.08696	0	-3.30373	7.99242e-05	0.00751287	CTCF|SEC62
BASAKI_YBX1_TARGETS_UP	MSigDB_C2	3	210	650	15.5255	3.74644	1.42857	0	-3.3433	8.05909e-05	0.00754088	KRT10|PINK1|PMEPA1
Human Viral_Cairo08_982genes (19061838-TableS7)	GeneSigDB	20	558	650	41.2534	5.98188	3.58423	0	-3.55296	8.07534e-05	0.00754088	ALDH2|AP1G2|APBB3|ATP6AP1|BLCAP|BSCL2|CASP4|CPNE1|EEF1D|GRK6|HIC2|ILF3|KDM2A|MAN1B1|PI4KAP2|PNKP|SMARCB1|TRADD|UBA7|VARS
TACTTGA_MIR26A_MIR26B	MSigDB_C3	1	155	650	11.4593	3.22896	0.645161	0	-3.23921	8.24188e-05	0.0076461	PRKCD
organic acid metabolic process [GoID:GO:0006082; evidenceTypes:IBA|IC|IDA|IEA|IGI|IMP|ISS|NAS|TAS]	GeneOntology_BP	22	594	650	43.9149	6.15832	3.7037	0	-3.55859	8.23973e-05	0.0076461	ABHD16A|ACAA1|ACO2|ADPGK|ALOX5|CHPF2|CLN3|CRYL1|DCXR|DDAH2|DGLUCY|ECI1|GALNS|GBA2|GUSB|IDNK|KYAT1|PEPD|PLOD3|ST3GAL1|SULT1A4|VARS
GSE29164_CD8_TCELL_VS_CD8_TCELL_AND_IL12_TREATED_MELANOMA_DAY7_DN	MSigDB_C7	0	121	650	8.94563	2.85853	0	0	-3.12945	8.60893e-05	0.00793475
HALLMARK_E2F_TARGETS	MSigDB_H	2	182	650	13.4554	3.49344	1.0989	0	-3.27913	9.15751e-05	0.00841305	CTCF|ILF3
GSE20366_EX_VIVO_VS_DEC205_CONVERSION_NAIVE_CD4_TCELL_UP	MSigDB_C7	0	120	650	8.8717	2.84686	0	0	-3.11631	9.30648e-05	0.00849494
Human Lung_Hou10_518genes (20421987-TableS4)	GeneSigDB	0	120	650	8.8717	2.84686	0	0	-3.11631	9.30648e-05	0.00849494
CHICAS_RB1_TARGETS_SENESCENT	MSigDB_C2	9	342	650	25.2843	4.74413	2.63158	0	-3.43252	9.52962e-05	0.00867073	DDX24|GUSB|PPBP|S100PBP|SEMA4B|SPEN|SRRM2|ST3GAL1|TCIRG1
GSE8685_IL2_STARVED_VS_IL2_ACT_IL2_STARVED_CD4_TCELL_UP	MSigDB_C7	22	124	650	9.16742	2.89325	17.7419	1	4.43535	9.58075e-05	0.0086894	AKAP13|ANKRD13D|ARHGAP30|EEF1D|GDI1|HCLS1|HPCAL1|IL17RA|LY9|MAP4K1|MOB2|NADSYN1|OTUD5|RAD9A|RAPGEF6|RNPEPL1|SFSWAP|SH3GLB2|THADA|TINF2|TTLL3|VPS37B
Autophagy	UniProt-Keyword	18	91	650	6.72771	2.48325	19.7802	1	4.53933	9.7312e-05	0.00879775	ATG16L1|ATG16L2|ATG2A|ATG9A|DAP|EPG5|HDAC6|MFN2|PINK1|PLEKHM1|RAB24|RGS19|UBQLN1|VPS11|VPS16|VPS18|VPS39|WDR45
NAKAMURA_TUMOR_ZONE_PERIPHERAL_VS_CENTRAL_UP	MSigDB_C2	2	181	650	13.3815	3.48403	1.10497	0	-3.26676	9.80137e-05	0.00883306	LSM10|PMEPA1
Ribosomal protein	UniProt-Keyword	0	119	650	8.79777	2.83513	0	0	-3.10312	0.000100605	0.00903787
Li(PMID: 24336226)-2013-MolSigVaccines_TBA (M120)	PAPER	5	8	650	0.591447	0.739787	62.5	1	5.95922	0.000100931	0.00903859	ARHGAP4|HCLS1|MAP4K1|SIGIRR|VAV1
GSE21927_GMCSF_IL6_VS_GMCSF_GCSF_TREATED_BONE_MARROW_DN	MSigDB_C7	1	152	650	11.2375	3.19811	0.657895	0	-3.2011	0.000102313	0.00904815	MFN2
GSE3982_NKCELL_VS_TH2_DN	MSigDB_C7	1	152	650	11.2375	3.19811	0.657895	0	-3.2011	0.000102313	0.00904815	TNS3
oxoacid metabolic process [GoID:GO:0043436; evidenceTypes:IBA|IC|IDA|IEA|IGI|IMP|ISS|NAS|TAS]	GeneOntology_BP	22	589	650	43.5453	6.13422	3.73514	0	-3.51231	0.000102278	0.00904815	ABHD16A|ACAA1|ACO2|ADPGK|ALOX5|CHPF2|CLN3|CRYL1|DCXR|DDAH2|DGLUCY|ECI1|GALNS|GBA2|GUSB|IDNK|KYAT1|PEPD|PLOD3|ST3GAL1|SULT1A4|VARS
rRNA metabolic process [GoID:GO:0016072; evidenceTypes:EXP|IBA|IDA|IEA|IMP|ISS|NAS|TAS]	GeneOntology_BP	1	152	650	11.2375	3.19811	0.657895	0	-3.2011	0.000102313	0.00904815	TRIR
mitochondrial inner membrane [GoID:GO:0005743; evidenceTypes:IBA|IDA|IEA|IMP|ISS|NAS|TAS]	GeneOntology_CC	8	319	650	23.5839	4.58806	2.50784	0	-3.39663	0.000106827	0.00941804	COQ10A|NDUFB11|NME4|PINK1|PPOX|SLC25A45|SURF1|TAZ
chr11q13	MSigDB_C1	22	125	650	9.24136	2.90472	17.6	1	4.39238	0.000108379	0.00946666	AIP|ANKRD13D|ATG16L2|ATG2A|BSCL2|C11ORF68|CCS|DRAP1|GDPD5|KDM2A|MAP3K11|NADSYN1|NUMA1|POLD4|PTPRCAP|RAD9A|RCE1|SIPA1|SLC25A45|TCIRG1|TMEM134|UNC93B1
GSE32986_UNSTIM_VS_CURDLAN_HIGHDOSE_STIM_DC_DN	MSigDB_C7	22	125	650	9.24136	2.90472	17.6	1	4.39238	0.000108379	0.00946666	AKAP13|APBB1IP|BTBD2|C5|CASP4|CD52|CYB561A3|FCMR|LY9|MAN1B1|MBNL3|NADK|NADSYN1|PBXIP1|PINK1|PRDM2|PYHIN1|SLC25A45|TEPSIN|TPP1|UBA7|YPEL3
GSE3982_MAC_VS_BCELL_DN	MSigDB_C7	22	125	650	9.24136	2.90472	17.6	1	4.39238	0.000108379	0.00946666	AP1G2|CASP4|CDK5RAP3|CHKB|CTBP1|DAZAP2|DDX24|DENND1C|E4F1|EEF1D|FCMR|LRRC14|PHF1|PRKD2|PTK2B|TESK2|TMEM80|TNK2|UBA7|UBR4|ZDHHC4|ZNF473
GSE3982_BCELL_VS_TH2_DN	MSigDB_C7	0	118	650	8.72384	2.82336	0	0	-3.08988	0.000108754	0.0094703
SCHLOSSER_SERUM_RESPONSE_DN	MSigDB_C2	15	458	650	33.8603	5.45224	3.27511	0	-3.45919	0.000109297	0.00948844	ADAM17|CMTR1|FCGR2A|GPM6A|LRRC14|LSM14A|OAS1|PIK3C2B|RAD17|RNF24|SEC62|SECISBP2L|TAOK3|TBCC|TOP2B
GSE32986_UNSTIM_VS_GMCSF_AND_CURDLAN_LOWDOSE_STIM_DC_DN	MSigDB_C7	23	134	650	9.90673	3.00591	17.1642	1	4.35583	0.000113182	0.00979572	AKAP13|APBB1IP|BLCAP|CASP4|CD37|CD52|CLN3|DGLUCY|DPP7|FCMR|KLHL21|LRRC8D|LY9|NFATC3|PBXIP1|PEPD|PINK1|PYHIN1|RPL13AP20|SLC25A45|TEPSIN|TPP1|UBA7
molecular_function [GoID:GO:0003674; evidenceTypes:EXP|HDA|IBA|IC|IDA|IEA|IEP|IGI|IMP|IPI|ISA|ISM|ISS|NAS|ND|RCA|TAS]	GeneOntology_MF	570	7256	650	536.442	9.31665	7.85557	1	3.60192	0.000115267	0.00994592	ABHD14A|ABHD16A|ACAA1|ACAP1|ACO2|ADAM17|ADAM8|ADPGK|AES|AGAP4|AGAP6|AIP|AKAP13|AKAP8|AKNA|ALDH16A1|ALDH2|ALOX5|ALPL|AMFR|ANAPC13|ANAPC5|ANKHD1|ANKMY1|ANKRD13D|ANKZF1|ANXA2R|AP1G2|AP1S2|APBA3|APBB1IP|APBB3|APH1A|APOBEC3C|APOBEC3D|ARAF|ARFGAP1|ARHGAP30|ARHGAP4|ARHGEF19|ARHGEF2|ARIH2|ARL6IP4|ARMC7|ARRDC1-AS1|ASB6|ATG16L1|ATG2A|ATG9A|ATP6AP1|ATXN10|ATXN2|AUP1|AVPR2|BAG6|BAIAP2L2|BLCAP|BSCL2|BTBD2|BTN…
GSE17974_CTRL_VS_ACT_IL4_AND_ANTI_IL12_12H_CD4_TCELL_DN	MSigDB_C7	1	150	650	11.0896	3.17737	0.666667	0	-3.17546	0.000118149	0.0101025	C17ORF100
GSE23114_PERITONEAL_CAVITY_B1A_BCELL_VS_SPLEEN_BCELL_DN	MSigDB_C7	1	150	650	11.0896	3.17737	0.666667	0	-3.17546	0.000118149	0.0101025	SKIV2L
Chiche(PMID: 24644022)-2014_M5.6	PAPER	0	117	650	8.64991	2.81153	0	0	-3.07658	0.000117563	0.0101025
Endosome	UniProt-Keyword	41	305	650	22.5489	4.48996	13.4426	1	4.10941	0.000122742	0.0104637	ACAP1|ANKRD13D|AP1G2|ATG9A|CD1C|CHMP4B|CLN3|CYB561A3|DTNBP1|FIG4|GGA3|HLA-DMA|LRPAP1|MARCH2|MIB2|NCF4|NISCH|PIP4P1|PLEKHM1|PMEPA1|PRAF2|RAPGEF1|SNX17|SPPL2B|TM9SF4|TMUB1|TNK2|TRIM27|UBXN6|UNC93B1|VPS11|VPS16|VPS18|VPS28|VPS37B|VPS39|VPS51|VPS52|WASH2P|WASH3P|ZFYVE27
JAATINEN_HEMATOPOIETIC_STEM_CELL_UP	MSigDB_C2	1	149	650	11.0157	3.16695	0.671141	0	-3.16257	0.000126956	0.0107905	TNS3
GSE36476_CTRL_VS_TSST_ACT_40H_MEMORY_CD4_TCELL_OLD_DN	MSigDB_C7	2	177	650	13.0858	3.44611	1.12994	0	-3.21689	0.000128544	0.0108928	ALDH2|TNS3
endomembrane system [GoID:GO:0012505; evidenceTypes:HDA|IBA|IC|IDA|IEA|IMP|IPI|ISS|NAS|TAS]	GeneOntology_CC	198	2140	650	158.212	10.5293	9.25234	1	3.7788	0.000129754	0.0109627	ACAA1|ACAP1|ADAM8|ADPGK|AKAP8|ALOX5|AMFR|ANKRD13D|AP1G2|AP1S2|APH1A|ARFGAP1|ARHGAP4|ARHGEF2|ATG9A|ATP6AP1|ATXN2|AUP1|AVPR2|BSCL2|C17ORF62|CAMK2G|CARMIL2|CASC3|CASP4|CD1C|CD53|CD79A|CD79B|CDIPT|CHMP4B|CHMP7|CHPF2|CLK3|CLMN|CLN3|CNN2|CNPY3|COG1|COG2|COG4|CORO7|CPNE1|CRIPAK|CTDNEP1|CYB561A3|DAG1|DENND4B|DGAT1|DPP7|DTNBP1|EBAG9|EDEM2|EEF1D|FCGR2A|FCHO1|FIG4|FSTL3|GALNS|GALNT9|GALT|GBA2|GDI1|GDPD5|GGA…
Human StemCell_Kocer08_864genes (18667080-TableS2)	GeneSigDB	18	510	650	37.7047	5.73546	3.52941	0	-3.4356	0.000133065	0.0111759	APBA3|ARHGEF2|CLEC2B|CRK|EDF1|ENGASE|FOXN3|HLA-A|HLA-E|MAGED2|PPP2R3A|SECISBP2L|SKAP2|TBC1D15|THADA|UBXN4|VAT1|ZFAND3
GSE43863_TH1_VS_LY6C_INT_CXCR5POS_EFFECTOR_CD4_TCELL_UP	MSigDB_C7	1	148	650	10.9418	3.15648	0.675676	0	-3.14963	0.000136412	0.0114232	UFC1
MUELLER_PLURINET	MSigDB_C2	4	226	650	16.7084	3.88292	1.76991	0	-3.27289	0.000137172	0.0114531	BAG6|DAXX|RAD9A|SNRPN
MORF_STK17A	MSigDB_C4	13	55	650	4.0662	1.93454	23.6364	1	4.61805	0.000139312	0.0115976	AMFR|CAMK2G|CTRL|FIG4|IKBKE|KAT8|LTBP4|MYO9B|PLEKHB1|POFUT2|POU6F1|RASSF1|ZNF500
BORCZUK_MALIGNANT_MESOTHELIOMA_DN	MSigDB_C2	12	48	650	3.54868	1.80797	25	1	4.67448	0.000141138	0.0116262	ACAP1|ATG2A|CD79A|CD79B|DENND3|FCMR|PNOC|PTPRCAP|RAD9A|RBBP6|RCE1|TCIRG1
VECCHI_GASTRIC_CANCER_EARLY_UP	MSigDB_C2	6	271	650	20.0353	4.24078	2.21402	0	-3.3096	0.000141294	0.0116262	ATG16L1|KLHL21|PMEPA1|SEMA4B|SPTAN1|VARS
vesicle [GoID:GO:0031982; evidenceTypes:HDA|IBA|IC|IDA|IEA|IMP|ISS|NAS|TAS]	GeneOntology_CC	170	1794	650	132.632	9.88812	9.47603	1	3.77909	0.000140389	0.0116262	ACAA1|ACAP1|ADAM8|ALDH2|ALOX5|ALPL|ANKRD13D|AP1G2|AP1S2|APH1A|ARHGAP30|ARHGEF2|ATG9A|ATP6AP1|AUP1|AVPR2|BAG6|BAIAP2L2|C5|CAMK2G|CAPS|CARMIL2|CD1C|CD37|CD53|CD79A|CD79B|CHMP4B|CHMP7|CLK3|CLN3|CNN2|CORO7|CPNE1|CRK|CRYL1|CTDSP1|CYB561A3|CYFIP2|DAG1|DCXR|DDAH2|DDR1|DENND1C|DGAT1|DPP7|DTNBP1|EBAG9|FAM234A|FCGR2A|FCHO1|FIG4|FSTL3|GALNS|GDE1|GGA3|GHDC|GNAS|GNPTG|GPM6A|GSDMD|GSTK1|GUSB|HCK|HDAC6|HEXDC|HL…
Transit peptide	UniProt-Keyword	10	355	650	26.2455	4.82974	2.8169	0	-3.36363	0.000141061	0.0116262	ACAA1|ACO2|ALDH2|COQ10A|DGLUCY|ECI1|ISCU|NDUFB11|NME4|PINK1
FOURNIER_ACINAR_DEVELOPMENT_LATE_2	MSigDB_C2	4	225	650	16.6344	3.87455	1.77778	0	-3.26088	0.000145897	0.0119217	ANAPC5|HPCAL1|ILF3|PLOD3
GSE19825_CD24LOW_VS_IL2RA_HIGH_DAY3_EFF_CD8_TCELL_DN	MSigDB_C7	1	147	650	10.8678	3.14598	0.680272	0	-3.13664	0.000146565	0.0119217	OGFOD3
Human Breast_Thorner09_217genes (19043454-TableS2)	GeneSigDB	1	147	650	10.8678	3.14598	0.680272	0	-3.13664	0.000146565	0.0119217	CLMN
Serum_response_Fb_up (PMID:14737219)	SignatureDB	1	147	650	10.8678	3.14598	0.680272	0	-3.13664	0.000146565	0.0119217	TAGLN
GSE10240_CTRL_VS_IL17_STIM_PRIMARY_BRONCHIAL_EPITHELIAL_CELLS_DN	MSigDB_C7	21	119	650	8.79777	2.83513	17.6471	1	4.30393	0.000148536	0.0120475	ARHGAP30|C11ORF68|CNPY3|CORO7|CTCF|DUSP28|GALT|GDI1|HCLS1|INTS1|MOB2|OTUD5|PIGS|RABAC1|RBM5|RNF167|SKIV2L|SP2|TMUB1|UBXN6|ZNF688
MARSON_BOUND_BY_E2F4_UNSTIMULATED	MSigDB_C2	18	507	650	37.4829	5.7196	3.5503	0	-3.40635	0.00015223	0.0122833	BAG6|CCDC32|CMTR1|EIF3G|GDE1|ISCU|LRRC14|MYO9B|RAB24|SHC1|TAPBP|TESK2|TINF2|TRIM27|TTC32|UBXN6|VAT1|XPC
SENGUPTA_EBNA1_ANTICORRELATED	MSigDB_C2	17	86	650	6.35805	2.41476	19.7674	1	4.40704	0.000152308	0.0122833	ARHGAP4|CCDC32|CYFIP2|FAM13A-AS1|GALNS|GDPD5|HLA-A|LRCH4|MARCH2|PLEKHM1|POU6F1|RAPGEF1|RASA3|RASAL3|STK10|TTLL3|UBE2O
mitochondrial protein complex [GoID:GO:0098798; evidenceTypes:IBA|IDA|IEA|IMP|ISS|NAS|TAS]	GeneOntology_CC	3	200	650	14.7862	3.65829	1.5	0	-3.22177	0.000153729	0.0123279	ANKZF1|NDUFB11|PINK1
Human Lypmhoma_Leval07_644genes (17284527-TableS1)	GeneSigDB	3	200	650	14.7862	3.65829	1.5	0	-3.22177	0.000153729	0.0123279	AMFR|LRRC8D|PNOC
GCM_CSNK1D	MSigDB_C4	8	23	650	1.70041	1.2533	34.7826	1	5.02641	0.000154405	0.0123472	ARFGAP1|CHMP4B|PIP4P1|SRRM2|TBC1D15|UBQLN1|VPS52|ZFAND3
GSE12845_IGD_POS_BLOOD_VS_PRE_GC_TONSIL_BCELL_DN	MSigDB_C7	2	174	650	12.864	3.41738	1.14943	0	-3.17903	0.000157428	0.0125184	TNS3|ZNF331
GSE27670_BLIMP1_VS_LMP1_TRANSDUCED_GC_BCELL_UP	MSigDB_C7	20	111	650	8.20632	2.73944	18.018	1	4.30514	0.000158328	0.0125198	AP1G2|CD79B|EDEM2|F8A1|GMIP|GSTK1|GUSB|HCK|HCLS1|HMBOX1|HPCAL1|ITGB2|LY9|NAGLU|PLOD3|RPS6KA4|RXRA|SHISA5|TSC2|ZBTB7B
GNF2_CD48	MSigDB_C4	9	29	650	2.14399	1.40683	31.0345	1	4.87338	0.0001627	0.0128298	CD53|CORO7|GRK6|HCLS1|HLA-A|HLA-E|SIPA1|TAPBP|VAV1
Human Breast_Cicatiello04_344genes (15171711-Table1)	GeneSigDB	5	246	650	18.187	4.04636	2.03252	0	-3.25898	0.000165475	0.0130125	RBBP6|RXRA|TAPBP|VARS|YPEL3
GSE28726_NAIVE_CD4_TCELL_VS_NAIVE_NKTCELL_DN	MSigDB_C7	19	103	650	7.61488	2.64009	18.4466	1	4.3124	0.000166783	0.0130791	ALDH2|BTBD2|CBX4|CYFIP2|FAM3A|FCGRT|FCHO1|GDPD5|GPSM3|HDAC6|ITGB2|KDM2A|MYO9B|NUMA1|PNOC|PTK2B|SEC31B|SIPA1|SIT1
GNF2_CD53	MSigDB_C4	12	49	650	3.62261	1.8266	24.4898	1	4.58633	0.000174557	0.0133572	CD53|CORO7|FXYD5|GPSM3|GRK6|HCLS1|HLA-A|HLA-E|LRCH4|SELL|TAPBP|VAV1
GSE14308_TH1_VS_NAIVE_CD4_TCELL_DN	MSigDB_C7	18	95	650	7.02343	2.53666	18.9474	1	4.32718	0.000173162	0.0133572	ASB6|CNOT2|CRK|CTCF|DAG1|GPS2|IRF7|NAA60|NELFA|OAS1|PAF1|PLEKHB1|RGL2|SETD1A|SFSWAP|SIT1|STK40|TNS3
GSE46606_IRF4MID_VS_WT_CD40L_IL2_IL5_DAY3_STIMULATED_BCELL_DN	MSigDB_C7	22	129	650	9.53708	2.95015	17.0543	1	4.2245	0.000174564	0.0133572	ANAPC5|ANKRD13D|COQ10A|CORO7|DAG1|FAM234A|GALT|GBA2|GPSM3|NDRG3|NISCH|ORAI3|PILRB|PNKP|PTDSS2|RGL2|RNF166|SIPA1|TMUB2|XPC|YPEL3|ZBTB48
envelope [GoID:GO:0031975; evidenceTypes:HDA|IBA|IDA|IEA|IMP|ISS|NAS|TAS]	GeneOntology_CC	32	751	650	55.5221	6.85789	4.26099	0	-3.42993	0.000173212	0.0133572	ALOX5|ANKZF1|CASC3|CHMP4B|CHMP7|CLMN|COQ10A|CPNE1|CTDNEP1|GHDC|IKBKE|INTS1|IPO8|LRMP|MFN2|MUL1|NDUFB11|NME4|PARP16|PINK1|PPOX|RANBP3|RAP1GAP2|SHISA5|SLC25A45|SURF1|TAZ|TEPSIN|TMEM57|TRIM27|UBXN4|VAT1
organelle envelope [GoID:GO:0031967; evidenceTypes:HDA|IBA|IDA|IEA|IMP|ISS|NAS|TAS]	GeneOntology_CC	32	751	650	55.5221	6.85789	4.26099	0	-3.42993	0.000173212	0.0133572	ALOX5|ANKZF1|CASC3|CHMP4B|CHMP7|CLMN|COQ10A|CPNE1|CTDNEP1|GHDC|IKBKE|INTS1|IPO8|LRMP|MFN2|MUL1|NDUFB11|NME4|PARP16|PINK1|PPOX|RANBP3|RAP1GAP2|SHISA5|SLC25A45|SURF1|TAZ|TEPSIN|TMEM57|TRIM27|UBXN4|VAT1
Li(PMID: 24336226)-2013-MolSigVaccines_CORO1A-DEF6 network (I) (M32.2)	PAPER	6	13	650	0.961101	0.942778	46.1538	1	5.34473	0.000174466	0.0133572	ACAP1|CBX4|H1FX|SH2B1|SIPA1|TSC2
Human StemCell_Riggi08_206genes (18381423-SuppTable1c)	GeneSigDB	0	112	650	8.28025	2.75159	0	0	-3.00926	0.000173513	0.0133572
GTPase activation	UniProt-Keyword	18	95	650	7.02343	2.53666	18.9474	1	4.32718	0.000173162	0.0133572	ACAP1|AGAP4|AGAP6|ARFGAP1|ARHGAP30|ARHGAP4|ARHGEF19|GDI1|GMIP|MYO9B|RAP1GAP2|RASA3|RASAL3|SIPA1|TBC1D10A|TBC1D14|TBC1D15|TSC2
GSE13484_UNSTIM_VS_3H_YF17D_VACCINE_STIM_PBMC_UP	MSigDB_C7	23	138	650	10.2025	3.04974	16.6667	1	4.19627	0.000178709	0.013601	ANAPC5|BSCL2|CABIN1|COG4|DAG1|DENND1C|FCMR|GPSM3|KMT2B|MAN2B1|NAGLU|NUDCD3|RXRA|SDHAF1|SEC31B|SHC1|SKAP2|SMARCC2|SPEN|THADA|WASF2|ZFAND3|ZNF106
GSE22886_UNSTIM_VS_STIM_MEMORY_TCELL_UP	MSigDB_C7	23	138	650	10.2025	3.04974	16.6667	1	4.19627	0.000178709	0.013601	CNN2|CNPY3|CTDSP1|DAZAP2|EEF1D|FCMR|GPSM3|ITGB2|LSM14A|NDRG3|PARP16|PLEKHB1|POU6F1|RAP1GAP2|SHC1|SIGIRR|SLC6A16|TBCC|TMEM80|TOP2B|TRAPPC6A|ZNF133|ZNF688
GSE24634_TEFF_VS_TCONV_DAY3_IN_CULTURE_UP	MSigDB_C7	2	172	650	12.7161	3.39808	1.16279	0	-3.15358	0.000180145	0.0136737	LTB|PAF1
GSE24210_RESTING_TREG_VS_TCONV_DN	MSigDB_C7	1	144	650	10.646	3.11426	0.694444	0	-3.09738	0.000181735	0.0137576	CASP4
TIEN_INTESTINE_PROBIOTICS_24HR_UP	MSigDB_C2	14	428	650	31.6424	5.28013	3.27103	0	-3.34128	0.000183624	0.0138636	DAG1|DCXR|KLHL21|LRPAP1|LRRC47|PEPD|TAGLN|TBL1X|TGOLN2|TM7SF3|TMEM50A|TNS3|TOP2B|VAMP3
REACTOME_MITOTIC_G1_G1_S_PHASES	MSigDB_C2	0	111	650	8.20632	2.73944	0	0	-2.99562	0.000187557	0.0140484
mitochondrial translation [GoID:GO:0032543; evidenceTypes:IBA|IDA|IEA|IMP|ISS|TAS]	GeneOntology_BP	0	111	650	8.20632	2.73944	0	0	-2.99562	0.000187557	0.0140484
MORF_FDXR	MSigDB_C4	18	96	650	7.09736	2.54983	18.75	1	4.27583	0.000198765	0.0148098	ABHD14A|AMFR|CAMK2G|IKBKE|KAT8|KYAT1|LTBP4|MFN2|MGAT1|MYO9B|PLEKHB1|PRKCSH|RASSF1|RCE1|SFSWAP|SH2B1|TRIM27|ZNF500
GSE28726_NAIVE_CD4_TCELL_VS_NAIVE_VA24NEG_NKTCELL_DN	MSigDB_C7	18	96	650	7.09736	2.54983	18.75	1	4.27583	0.000198765	0.0148098	ACAP1|ALDH2|ARHGAP4|BTBD2|CD37|CYFIP2|FAM3A|FCGRT|H1FX|HDAC6|IRF3|ITGB2|MYO9B|NUMA1|PNOC|SEC31B|SIPA1|SIT1
GSE37301_HEMATOPOIETIC_STEM_CELL_VS_LYMPHOID_PRIMED_MPP_UP	MSigDB_C7	20	113	650	8.35419	2.76369	17.6991	1	4.21386	0.000203595	0.01513	BTBD2|CABIN1|CORO7|CTDSP1|DAP|FCGRT|GALNT9|GUSB|HDAC6|HERC1|HIC2|ILF3|IPO8|IQSEC1|MOB3A|PINK1|RFX1|RNPEPL1|S100PBP|TMEM50A
GSE11386_NAIVE_VS_MEMORY_BCELL_UP	MSigDB_C7	1	142	650	10.4982	3.09291	0.704225	0	-3.07095	0.000209702	0.0155431	ITGB2
NUYTTEN_NIPP1_TARGETS_UP	MSigDB_C2	13	406	650	30.0159	5.14939	3.20197	0	-3.30445	0.000210486	0.0155606	CASP4|DAZAP2|LHFPL2|NRBP2|OAS1|PMEPA1|SEC31B|SERPINI1|SETBP1|SLC18B1|TMEM80|UBE2E2|ZNF419
Mouse Viral_Mendoza-Villanueva08_1830genes (19036130-TableS1a)	GeneSigDB	32	745	650	55.0785	6.83299	4.2953	0	-3.37751	0.000217274	0.0160207	AP1S2|CASP4|CD52|CD53|CLK3|COQ10A|CRYL1|DAP|DDAH2|EEF1A2|EIF2B5|EMP3|FCGRT|FXYD5|GNAS|GUSB|GYPC|IL2RG|IRF1|ITGB2|MAN2B1|MMP11|NCF4|PBXIP1|PINK1|PLD3|PLEK|RASA3|RBBP6|RHOQ|TAOK3|ZNF106
GSE33292_WT_VS_TCF1_KO_DN3_THYMOCYTE_DN	MSigDB_C7	2	169	650	12.4943	3.3689	1.18343	0	-3.11506	0.000220402	0.0161674	CD1C|FAM153B
HALLMARK_MTORC1_SIGNALING	MSigDB_H	2	169	650	12.4943	3.3689	1.18343	0	-3.11506	0.000220402	0.0161674	ITGB2|SKAP2
GRAHAM_CML_DIVIDING_VS_NORMAL_QUIESCENT_UP	MSigDB_C2	1	141	650	10.4242	3.08218	0.70922	0	-3.05766	0.000225243	0.0164799	PPBP
GSE6566_STRONG_VS_WEAK_DC_STIMULATED_CD4_TCELL_DN	MSigDB_C7	18	97	650	7.17129	2.56293	18.5567	1	4.22513	0.000227617	0.0165258	ABHD14A|C11ORF68|COG2|CTBP1|GNPTG|LRPAP1|LTB|MARCH2|PIP5K1C|RHBDD2|STK10|SUGP1|TMEM80|TPT1|VPS11|VPS52|WASH3P|ZNF263
Human Breast_Waddell08_200genes_BRCA2missense (18497862-TableS4)	GeneSigDB	18	97	650	7.17129	2.56293	18.5567	1	4.22513	0.000227617	0.0165258	ADPGK|COQ10A|KIAA2013|LTBP4|NAGLU|NISCH|PIP4P1|POFUT2|RFX1|RHBDF2|RNF24|RNPEPL1|SEC31B|SMARCC2|SRRM2|TCIRG1|UIMC1|VAT1
Human Lung_Johnson07_1334genes (17699775-SuppTable1)	GeneSigDB	23	588	650	43.4713	6.12938	3.91156	0	-3.33987	0.000226573	0.0165258	C5|DGAT1|GALNS|HIC2|HPCAL1|LRP10|LSM14A|MARCH2|MBNL3|NRBP2|OAS1|PINK1|PLEKHM1|RHOQ|S100PBP|SLC4A5|SPTAN1|STK40|TAGLN|VAMP3|WDR45|YPEL3|ZNF706
GSE15930_NAIVE_VS_48H_IN_VITRO_STIM_IFNAB_CD8_TCELL_DN	MSigDB_C7	2	168	650	12.4204	3.35911	1.19048	0	-3.10212	0.000235697	0.0170666	EIF2B5|GUSB
GSE46025_WT_VS_FOXO1_KO_KLRG1_LOW_CD8_EFFECTOR_TCELL_DN	MSigDB_C7	0	108	650	7.98453	2.70263	0	0	-2.95435	0.000236869	0.0170666
structural constituent of ribosome [GoID:GO:0003735; evidenceTypes:HDA|IBA|IDA|IEA|IMP|ISS|NAS|TAS]	GeneOntology_MF	0	108	650	7.98453	2.70263	0	0	-2.95435	0.000236869	0.0170666
Mouse Breast_Crawford07_758genes (18081427-TableS7)	GeneSigDB	8	304	650	22.475	4.48286	2.63158	0	-3.22896	0.000240577	0.017272	AP1S2|COG2|DHPS|FSTL3|IL2RG|KRT10|SGF29|TRAPPC5
FERREIRA_EWINGS_SARCOMA_UNSTABLE_VS_STABLE_DN	MSigDB_C2	13	58	650	4.28799	1.98626	22.4138	1	4.38614	0.000246525	0.0174522	AMFR|CCDC97|CRY2|F8A1|FBXL15|LRPAP1|NAGLU|OAS1|OTUD5|RNF167|TTLL3|YPEL3|ZNF446
GARY_CD5_TARGETS_UP	MSigDB_C2	45	356	650	26.3194	4.83625	12.6404	1	3.86263	0.000246029	0.0174522	AIP|AKAP13|ALDH16A1|ALOX5|AMFR|CARMIL2|CD37|CD52|CLEC2B|CPNE1|DHPS|DPP7|FOXN3|FXYD5|HLA-E|HPCAL1|IL2RG|IRF1|KAT8|KIF21B|MAP4K1|NADK|NAGLU|NME4|OGFR|PBXIP1|PILRB|PLEK|PNKP|POLD4|PRKCSH|PTOV1|SECISBP2L|SH3GLB2|SIPA1|SPI1|SUSD3|TAZ|TBL1X|TLN1|TPP1|UBXN6|WASF2|WASH3P|ZFAND3
GSE24574_BCL6_HIGH_TFH_VS_NAIVE_CD4_TCELL_UP	MSigDB_C7	19	106	650	7.83667	2.6778	17.9245	1	4.16884	0.000246153	0.0174522	ACAA1|AIP|ALDH2|EIF3G|FCHO1|HDAC6|IRF3|ITGB2|NAGLU|NBAS|PLD3|RASA3|SEC31B|SIT1|TAOK3|TAZ|UBA7|VPS11|ZNF500
protein serine_threonine_tyrosine kinase activity [GoID:GO:0004712; evidenceTypes:IBA|IDA|IEA|IMP|ISS|NAS|TAS]	GeneOntology_MF	13	58	650	4.28799	1.98626	22.4138	1	4.38614	0.000246525	0.0174522	CLK2|CLK3|CRK|DYRK4|IGF1R|MAP3K11|MAP4K1|RAPGEF1|TAB1|TAOK3|TESK1|TESK2|TNK2
GSE39556_CD8A_DC_VS_NK_CELL_MOUSE_3H_POST_POLYIC_INJ_UP	MSigDB_C7	2	167	650	12.3465	3.34929	1.1976	0	-3.08914	0.000252035	0.0177538	FAM153B|TCIRG1
Chiche(PMID: 24644022)-2014_M7.7	PAPER	0	107	650	7.9106	2.69025	0	0	-2.94047	0.000256031	0.0179906
MODULE_60	MSigDB_C4	27	178	650	13.1597	3.45563	15.1685	1	4.00514	0.000256844	0.0180032	ACAA1|ASCC2|CD37|CD52|CD79A|CLN3|ECI1|EEF1A2|EMP3|FCGRT|FSTL3|GDPD5|GPSM3|HCLS1|HLA-DMA|KYAT1|LTB|MAN2B1|MAPK8IP3|NME3|PIK3C2B|PTPRCAP|RGL2|RNF167|SIPA1|TAZ|TRAPPC6A
FLORIO_NEOCORTEX_BASAL_RADIAL_GLIA_DN	MSigDB_C2	1	139	650	10.2764	3.0606	0.719424	0	-3.03091	0.000259824	0.0181226	C5
GSE45739_NRAS_KO_VS_WT_ACD3_ACD28_STIM_CD4_TCELL_UP	MSigDB_C7	1	139	650	10.2764	3.0606	0.719424	0	-3.03091	0.000259824	0.0181226	KIF21B
HORIUCHI_WTAP_TARGETS_DN	MSigDB_C2	5	238	650	17.5955	3.98188	2.10084	0	-3.16321	0.000265021	0.0184397	ATG9A|ATXN10|CNN2|DCXR|ZNF106
GSE15930_NAIVE_VS_48H_IN_VITRO_STIM_CD8_TCELL_DN	MSigDB_C7	2	166	650	12.2725	3.33944	1.20482	0	-3.07612	0.000269487	0.0185825	EIF2B5|S100PBP
GSE24634_TEFF_VS_TCONV_DAY7_IN_CULTURE_UP	MSigDB_C7	2	166	650	12.2725	3.33944	1.20482	0	-3.07612	0.000269487	0.0185825	CD79B|PNKP
GSE3982_CENT_MEMORY_CD4_TCELL_VS_TH1_DN	MSigDB_C7	2	166	650	12.2725	3.33944	1.20482	0	-3.07612	0.000269487	0.0185825	RASSF1|UFC1
Zinc-finger	UniProt-Keyword	84	786	650	58.1096	7.00059	10.687	1	3.69831	0.000272866	0.0187557	ACAP1|AGAP4|AGAP6|AKAP13|AKAP8|AMFR|ANKMY1|ANKZF1|ARAF|ARFGAP1|ARHGEF2|ARIH2|CTCF|E4F1|GMIP|HDAC6|HELZ2|HIC2|JADE1|KAT8|KDM2A|KMT2B|MARCH2|MBD1|MBNL3|MIB2|MUL1|MYO9B|PHF1|PLEKHM1|PRDM2|PRKCD|PRKD2|RASA3|RASSF1|RBBP6|RBM5|RNF10|RNF113A|RNF114|RNF166|RNF167|RNF24|RNF31|RXRA|SLU7|SP2|TADA2B|TRIM26|TRIM27|TRMT44|UBR4|VAV1|VPS11|VPS18|ZBTB48|ZBTB7B|ZCCHC3|ZFAND2B|ZFAND3|ZFPM1|ZFYVE27|ZNF106|ZNF133|ZNF…
mitochondrial matrix [GoID:GO:0005759; evidenceTypes:IBA|IDA|IEA|IMP|ISS|NAS|TAS]	GeneOntology_CC	9	322	650	23.8057	4.60877	2.79503	0	-3.21251	0.000273726	0.0187694	ACO2|ALDH2|DGLUCY|ECI1|GSTK1|ISCU|NME4|SDHAF1|SHC1
GTPase regulator activity [GoID:GO:0030695; evidenceTypes:EXP|IBA|IC|IDA|IEA|IMP|ISS|NAS|TAS]	GeneOntology_MF	24	151	650	11.1636	3.18776	15.894	1	4.02679	0.000274391	0.0187697	ACAP1|AGAP4|AGAP6|ARFGAP1|ARHGAP30|ARHGAP4|ARHGEF19|GDI1|GMIP|GPS2|GPSM3|MYO9B|RANBP3|RAP1GAP2|RASA3|RASAL3|RHOH|SGSM3|SIPA1|TBC1D10A|TBC1D14|TBC1D15|TNK2|TSC2
RUIZ_TNC_TARGETS_DN	MSigDB_C2	0	106	650	7.83667	2.6778	0	0	-2.92653	0.00027674	0.0188849
GSE13547_WT_VS_ZFX_KO_BCELL_ANTI_IGM_STIM_2H_UP	MSigDB_C7	1	138	650	10.2025	3.04974	0.724638	0	-3.01745	0.000279036	0.0189504	ARL6IP4
GSE14415_NATURAL_TREG_VS_TCONV_DN	MSigDB_C7	1	138	650	10.2025	3.04974	0.724638	0	-3.01745	0.000279036	0.0189504	HCLS1
GSE10239_NAIVE_VS_DAY4.5_EFF_CD8_TCELL_DN	MSigDB_C7	2	165	650	12.1986	3.32956	1.21212	0	-3.06304	0.000288127	0.0192987	HLA-A|MBNL3
GSE22886_NAIVE_CD8_TCELL_VS_NEUTROPHIL_UP	MSigDB_C7	2	165	650	12.1986	3.32956	1.21212	0	-3.06304	0.000288127	0.0192987	LY9|RHOH
GSE36476_CTRL_VS_TSST_ACT_16H_MEMORY_CD4_TCELL_OLD_DN	MSigDB_C7	2	165	650	12.1986	3.32956	1.21212	0	-3.06304	0.000288127	0.0192987	ALDH2|TNS3
GSE36476_CTRL_VS_TSST_ACT_16H_MEMORY_CD4_TCELL_YOUNG_DN	MSigDB_C7	2	165	650	12.1986	3.32956	1.21212	0	-3.06304	0.000288127	0.0192987	ALDH2|MFN2
whole membrane [GoID:GO:0098805; evidenceTypes:HDA|IBA|IC|IDA|IEA|IMP|ISS|NAS|TAS]	GeneOntology_CC	90	856	650	63.2848	7.27366	10.514	1	3.67287	0.000285502	0.0192987	ACAP1|ADAM17|ADAM8|ANKZF1|AP1G2|AP1S2|APH1A|ATG16L1|ATG16L2|ATG2A|ATG9A|ATP6AP1|AVPR2|CAMK2G|CD1C|CD53|CD79A|CHMP4B|CHMP7|CLMN|CLN3|CPNE1|CRK|CYB561A3|DAG1|DGAT1|DTNBP1|EEF1A2|FCGR2A|FCHO1|FIG4|GGA3|HCK|HDAC6|HLA-A|HLA-DMA|HLA-E|IKBKE|IRF7|ITGB2|LAPTM4A|LHFPL2|LRMP|MAN2B1|MARCH2|MFN2|MUL1|NCF4|ORAI1|ORMDL3|PINK1|PIP4P1|PIP5K1C|PLEKHM1|PMEPA1|PRAF2|PTK2B|RAB24|RAPGEF1|RGS19|RHOQ|SEC16A|SEC31B|SELL…
RNA binding [GoID:GO:0003723; evidenceTypes:HDA|IBA|IC|IDA|IEA|IMP|IPI|ISS|NAS|TAS]	GeneOntology_MF	54	1098	650	81.1761	8.11134	4.91803	0	-3.35038	0.000288243	0.0192987	AKAP8|ANKHD1|APOBEC3C|APOBEC3D|ARL6IP4|ATXN2|C11ORF68|CASC3|CBX4|CELF6|CLK3|CPSF1|DDX24|DXO|EDF1|EEF1A2|EEF1D|EIF2B5|EIF3G|H1FX|HELZ2|HLA-A|ILF3|LRRC47|LSM10|LSM14A|MBNL3|OAS1|PRRC2B|PUM1|RBBP6|RBM5|RBM6|RPP25L|SAMD4B|SECISBP2L|SETD1A|SFSWAP|SKIV2L|SLU7|SNRNP70|SNRPN|SPEN|SPI1|SRRM2|SUGP1|TPT1|TRIR|UBE2O|WDR6|ZCCHC3|ZNF106|ZNF638|ZRSR2
chr19q13	MSigDB_C1	36	267	650	19.7395	4.21035	13.4831	1	3.86202	0.000296934	0.0197367	ALDH16A1|CCDC97|CD79A|DMWD|EMP3|FCGRT|FLT3LG|FXYD5|IRF3|KMT2B|LSM14A|LTBP4|MAP4K1|MED25|PAF1|PEPD|PLD3|PNKP|PPP1R14A|PRKD2|PTOV1|RABAC1|SAMD4B|SDHAF1|SLC6A16|SNRNP70|TMEM238|TRAPPC6A|XRCC1|ZNF331|ZNF419|ZNF446|ZNF468|ZNF473|ZNF766|ZNF845
PUJANA_BRCA_CENTERED_NETWORK	MSigDB_C2	0	105	650	7.76274	2.66529	0	0	-2.91253	0.000299122	0.0197367
ZHOU_CELL_CYCLE_GENES_IN_IR_RESPONSE_24HR	MSigDB_C2	0	105	650	7.76274	2.66529	0	0	-2.91253	0.000299122	0.0197367
GSE14908_ATOPIC_VS_NONATOPIC_PATIENT_RESTING_CD4_TCELL_DN	MSigDB_C7	1	137	650	10.1285	3.03885	0.729927	0	-3.00394	0.000299652	0.0197367	GUSB
GSE30962_ACUTE_VS_CHRONIC_LCMV_SECONDARY_INF_CD8_TCELL_DN	MSigDB_C7	1	137	650	10.1285	3.03885	0.729927	0	-3.00394	0.000299652	0.0197367	SKAP2
GSE11961_FOLLICULAR_BCELL_VS_MEMORY_BCELL_DAY7_UP	MSigDB_C7	21	125	650	9.24136	2.90472	16.8	1	4.04811	0.000301495	0.0197664	ARHGAP30|ARHGEF2|ATG16L1|CHKB|DENND1C|EDF1|GDI1|HLA-E|IP6K1|IRF7|MICAL1|OAS1|ORAI1|RNF114|SHISA5|ST3GAL1|TAPBP|TREML2|TYK2|UBR4|VPS28
GSE15930_STIM_VS_STIM_AND_TRICHOSTATINA_72H_CD8_T_CELL_UP	MSigDB_C7	21	125	650	9.24136	2.90472	16.8	1	4.04811	0.000301495	0.0197664	ANKZF1|APBB1IP|ATP6AP1|ATXN2|CLN3|CNN2|COQ10A|DDX24|EMP3|GNPTG|GPSM3|IRF7|PNKP|RGS19|S100PBP|SLU7|SMARCB1|STK10|TPT1|UBA7|UIMC1
MARTENS_TRETINOIN_RESPONSE_UP	MSigDB_C2	23	143	650	10.5721	3.1036	16.0839	1	4.00434	0.000306365	0.0199933	AVPR2|CD1C|CD52|CD79A|CD79B|CRIPAK|EEF1A2|FXYD5|GBA2|GNPTG|HPCAL1|IRF1|ITGB2|MMP11|NRBP2|PIP5K1C|PNOC|RHBDF2|RIPK3|SERPINA10|TMEM8A|UBE2O|WDR97
GSE360_L_DONOVANI_VS_B_MALAYI_HIGH_DOSE_MAC_DN	MSigDB_C7	22	134	650	9.90673	3.00591	16.4179	1	4.02316	0.000305826	0.0199933	CD37|CNPY3|DAP|DEDD|DGAT1|H1FX|HLA-DMA|HPCAL1|IRF1|IRF7|NCF4|OAS1|PRKCD|PTPRCAP|RHOBTB2|SGSM3|SIPA1|TNK2|TRAPPC6A|UBA7|VAV1|VPS52
GSE33162_UNTREATED_VS_4H_LPS_STIM_HDAC3_KO_MACROPHAGE_DN	MSigDB_C7	2	164	650	12.1247	3.31965	1.21951	0	-3.04992	0.000308033	0.0200561	BSCL2|EDEM2
BENPORATH_ES_1	MSigDB_C2	5	235	650	17.3737	3.9574	2.12766	0	-3.12674	0.000315767	0.0205126	ALPL|ILF3|JADE1|RAP1GAP2|SNRPN
MODULE_350	MSigDB_C4	10	38	650	2.80937	1.60957	26.3158	1	4.46742	0.000321859	0.0207658	APBA3|BAG6|DXO|ECI1|PLD3|RAB24|SNRNP70|SURF1|TMEM134|TRIM27
GSE14769_20MIN_VS_360MIN_LPS_BMDM_UP	MSigDB_C7	1	136	650	10.0546	3.02791	0.735294	0	-2.99037	0.000321774	0.0207658	NME4
GSE6674_CPG_VS_PL2_3_STIM_BCELL_DN	MSigDB_C7	1	136	650	10.0546	3.02791	0.735294	0	-2.99037	0.000321774	0.0207658	TINF2
GSE30971_CTRL_VS_LPS_STIM_MACROPHAGE_WBP7_KO_4H_UP	MSigDB_C7	0	104	650	7.68881	2.65272	0	0	-2.89846	0.000323311	0.0208121
CHANG_CORE_SERUM_RESPONSE_UP	MSigDB_C2	2	163	650	12.0507	3.30971	1.22699	0	-3.03674	0.000329291	0.0208785	SNX17|TAGLN
CREIGHTON_ENDOCRINE_THERAPY_RESISTANCE_2	MSigDB_C2	2	163	650	12.0507	3.30971	1.22699	0	-3.03674	0.000329291	0.0208785	AKNA|CAPS
GSE14908_RESTING_VS_HDM_STIM_CD4_TCELL_NONATOPIC_PATIENT_UP	MSigDB_C7	20	117	650	8.64991	2.81153	17.094	1	4.03698	0.000329284	0.0208785	AIP|CEP95|DENND4B|FLT3LG|GBA2|MAP3K11|MOB2|PAF1|SDF4|SEC16A|TMUB1|TMUB2|TTLL3|UNC93B1|USP34|VPS39|WDR13|ZFAND3|ZNF276|ZNF362
GSE17974_CTRL_VS_ACT_IL4_AND_ANTI_IL12_24H_CD4_TCELL_DN	MSigDB_C7	2	163	650	12.0507	3.30971	1.22699	0	-3.03674	0.000329291	0.0208785	ECI1|PAF1
tethering complex [GoID:GO:0099023; evidenceTypes:IBA|IDA|IEA|IMP|ISS|TAS]	GeneOntology_CC	11	45	650	3.32689	1.75086	24.4444	1	4.38248	0.00032949	0.0208785	COG1|COG2|COG4|NBAS|TRAPPC5|VPS11|VPS16|VPS18|VPS39|VPS51|VPS52
Tyrosine-protein kinase	UniProt-Keyword	11	45	650	3.32689	1.75086	24.4444	1	4.38248	0.00032949	0.0208785	CLK2|CLK3|DDR1|DYRK4|HCK|IGF1R|PTK2B|TESK1|TESK2|TNK2|TYK2
Human Prostate_John-Aryankalayil09_2212genes (19139136-TableS3)	GeneSigDB	38	834	650	61.6583	7.18953	4.55635	0	-3.29066	0.000331109	0.0209173	AKNA|APOBEC3C|APOBEC3D|CASP4|CLEC2B|DCXR|DENND3|DMWD|DTNBP1|DYRK4|EMP3|F8A1|FSTL3|ICA1L|IKBKE|IP6K1|IRF7|KYAT1|LTB|MBD1|NLRC3|PIGN|PIK3C2B|PYROXD2|RNF113A|SAT2|SEMA4B|SERPINI1|SHISA5|SLC6A16|SUSD3|TAGLN|TNK2|TNS3|TTC17|UBQLN1|WDR45|ZBTB7B
Human ProteinKinases_Frevel03_425genes (12509443-Table2)	GeneSigDB	6	256	650	18.9263	4.12537	2.34375	0	-3.13337	0.000331577	0.0209173	DENND4B|FCMR|PIGN|POU6F1|PTK2B|TBCC
GSE21360_PRIMARY_VS_QUATERNARY_MEMORY_CD8_TCELL_DN	MSigDB_C7	24	153	650	11.3114	3.20843	15.6863	1	3.95476	0.000335739	0.021131	CCS|CD37|CHD9|CLEC2B|CMTR1|CTDSP1|IRF7|LMF2|LRCH4|LRP10|NME3|PILRB|PPP2R5A|SHC1|SIGIRR|SPTAN1|TGOLN2|TMEM80|TNK2|TOP2B|TPP1|TTC17|WASF2|WDR45
GSE3039_NKT_CELL_VS_B1_BCELL_UP	MSigDB_C7	18	100	650	7.39308	2.60181	18	1	4.07675	0.000337196	0.021131	AP1S2|CCDC97|CTDSP1|DENND1C|FAM160B2|GPSM3|IP6K1|KIAA2013|KMT2B|LTB|PBXIP1|RNF24|SEMA4B|SLC37A1|SLU7|TMUB2|TRADD|ZNF473
GSE4142_GC_BCELL_VS_MEMORY_BCELL_UP	MSigDB_C7	18	100	650	7.39308	2.60181	18	1	4.07675	0.000337196	0.021131	ACAA1|ATG16L1|BSDC1|CPNE1|DCAF11|ITGB2|MYO9B|NFATC3|NISCH|ORMDL3|PINK1|PIP4P1|RAPGEF6|SUGP1|TCF25|UBXN6|VPS39|ZNF692
GSE360_LOW_DOSE_B_MALAYI_VS_M_TUBERCULOSIS_DC_UP	MSigDB_C7	22	135	650	9.98066	3.01694	16.2963	1	3.98396	0.000340612	0.0212512	ALDH2|ALOX5|CD52|CTCF|DAP|DGAT1|FCGRT|FIG4|GGA3|MAGED2|NCF4|NISCH|PEPD|PTOV1|RANBP3|RASSF1|RGS19|RNF167|SPTAN1|TAGLN|TBL1X|USP4
GSE5589_LPS_VS_LPS_AND_IL10_STIM_IL6_KO_MACROPHAGE_180MIN_UP	MSigDB_C7	22	135	650	9.98066	3.01694	16.2963	1	3.98396	0.000340612	0.0212512	ADAM17|ALDH2|CRYL1|FXYD5|LSM10|MBD1|MOB3A|NADK|PPP2R5A|RNPEPL1|SLC25A45|SLC37A1|SURF1|TBC1D14|TCTA|TESK2|TMEM101|TRAPPC6A|UBA7|VAMP3|WDR6|ZNF22
PENG_RAPAMYCIN_RESPONSE_DN	MSigDB_C2	4	211	650	15.5994	3.75514	1.89573	0	-3.08895	0.000342941	0.0213496	EMP3|RBBP6|SIT1|TMEM259
GSE18804_SPLEEN_MACROPHAGE_VS_TUMORAL_MACROPHAGE_UP	MSigDB_C7	0	103	650	7.61488	2.64009	0	0	-2.88432	0.000349452	0.0217073
chr16p11	MSigDB_C1	13	60	650	4.43585	2.01998	21.6667	1	4.23971	0.000351902	0.0218118	C16ORF58|KAT8|NPIPB11|NPIPB12|NPIPB13|ORAI3|SETD1A|SGF29|SH2B1|SULT1A4|TMEM219|YPEL3|ZNF688
GSE12845_IGD_POS_BLOOD_VS_PRE_GC_TONSIL_BCELL_UP	MSigDB_C7	19	109	650	8.05846	2.71496	17.4312	1	4.03009	0.000356742	0.0220636	ANKZF1|APBB3|C11ORF68|CD180|CNPY3|CTBP1|CTDSP1|DHPS|FARP2|GPSM3|H1FX|MUL1|PAOX|PHF1|PTOV1|RNF167|SELL|UBE2O|ZNF692
GSE28726_ACT_CD4_TCELL_VS_ACT_VA24NEG_NKTCELL_DN	MSigDB_C7	25	163	650	12.0507	3.30971	15.3374	1	3.91251	0.000362024	0.0223416	AKAP8|ALDH2|ARHGAP4|BLCAP|CASP4|CD37|CLN3|DAZAP2|FCMR|FOXN3|GPS2|H1FX|HLA-E|LAPTM4A|LSM14A|NME3|PRDM2|RGL2|SRRM2|TAZ|TNK2|TPP1|UBA7|USP34|USP4
Zinc	UniProt-Keyword	103	1014	650	74.9659	7.83733	10.1578	1	3.577	0.000365453	0.0225043	ACAP1|ADAM17|ADAM8|AGAP4|AGAP6|AKAP13|AKAP8|ALPL|AMFR|ANKMY1|ANKZF1|APOBEC3C|APOBEC3D|ARAF|ARFGAP1|ARHGEF2|ARIH2|CCS|CTCF|E4F1|EHMT2|GALT|GMIP|HDAC6|HELZ2|HIC2|JADE1|KAT8|KDM2A|KMT2B|MAN2B1|MARCH2|MBD1|MBNL3|MIB2|MICAL1|MMP11|MOB2|MOB3A|MOB3C|MUL1|MYO9B|NPEPL1|PHF1|PLEKHM1|PRDM2|PRKCD|PRKD2|RASA3|RASSF1|RBBP6|RBM5|RNF10|RNF113A|RNF114|RNF166|RNF167|RNF24|RNF31|RNPEPL1|RPP21|RXRA|SLU7|SP2|TADA2B|T…
GSE13547_2H_VS_12_H_ANTI_IGM_STIM_ZFX_KO_BCELL_DN	MSigDB_C7	1	134	650	9.90673	3.00591	0.746269	0	-2.96307	0.000370977	0.0226479	ARL6IP4
GSE18791_CTRL_VS_NEWCASTLE_VIRUS_DC_8H_UP	MSigDB_C7	1	134	650	9.90673	3.00591	0.746269	0	-2.96307	0.000370977	0.0226479	GBA2
GSE20715_0H_VS_48H_OZONE_LUNG_UP	MSigDB_C7	20	118	650	8.72384	2.82336	16.9492	1	3.99388	0.000369706	0.0226479	AKNA|ARFGAP1|CD37|CD52|CD79A|CD79B|CNN2|FIG4|HMBOX1|IL2RG|LRMP|MICAL1|MMP11|PLEKHB1|POU2F1|RAB24|SDHAF1|SLC10A3|SP2|TCTA
GSE40274_FOXP3_VS_FOXP3_AND_EOS_TRANSDUCED_ACTIVATED_CD4_TCELL_DN	MSigDB_C7	1	134	650	9.90673	3.00591	0.746269	0	-2.96307	0.000370977	0.0226479	ZNF473
Chiche(PMID: 24644022)-2014_M8.3	PAPER	9	32	650	2.36579	1.47755	28.125	1	4.49001	0.000372786	0.0227096	CTDSP1|DXO|KMT2B|MUL1|PHF1|POLM|PTOV1|TMEM222|TSC2
CCCAGAG_MIR326	MSigDB_C3	15	76	650	5.61874	2.27133	19.7368	1	4.13029	0.00037411	0.0227414	AUP1|BSDC1|CORO2B|CTCF|DAG1|EHMT2|RASSF1|SAMD4B|SLC4A5|SPRYD3|SUGP1|TLN1|UBE2O|VPS39|ZBTB7B
GSE2706_R848_VS_R848_AND_LPS_8H_STIM_DC_DN	MSigDB_C7	0	102	650	7.54095	2.6274	0	0	-2.87012	0.000377704	0.022862
intrinsic component of membrane [GoID:GO:0031224; evidenceTypes:IBA|IC|IDA|IEA|IGI|IMP|IPI|ISS|NAS|TAS]	GeneOntology_CC	165	1766	650	130.562	9.83026	9.34315	1	3.50328	0.000377105	0.022862	ABHD14A|ABHD16A|ADAM17|ADAM8|ALPL|AMFR|APH1A|ATG9A|ATP6AP1|AUP1|AVPR2|BLCAP|BSCL2|BTN2A2|BTN3A1|C16ORF58|C17ORF62|C1ORF162|C5|CD180|CD1C|CD37|CD52|CD53|CD79A|CD79B|CD99|CDIPT|CHPF2|CLEC2B|CLMN|CLN3|CORO7|CTDNEP1|CYB561A3|DAG1|DDR1|DGAT1|EBAG9|EMP3|FAM159A|FAM173A|FAM234A|FCGR2A|FCGRT|FCMR|FLT3LG|FXYD5|GALNT9|GBA2|GDE1|GDPD5|GPM6A|GYPC|HLA-A|HLA-DMA|HLA-E|IGF1R|IL17RA|IL2RG|INTS1|ITGB2|KCNMB2|KIAA…
GSE20715_WT_VS_TLR4_KO_LUNG_DN	MSigDB_C7	18	101	650	7.46702	2.61463	17.8218	1	4.02847	0.000382718	0.0231162	ACAA1|ARFGAP1|ATG2A|DGAT1|GCSAM|LTB|MAP3K11|MAPK7|MAPK8IP3|PRKD2|RPP25L|SEC16A|SNRNP70|SPEN|UBXN4|USP34|VARS|ZCCHC3
REACTOME_CELL_CYCLE_MITOTIC	MSigDB_C2	6	253	650	18.7045	4.10184	2.37154	0	-3.09727	0.00039232	0.0236458	ANAPC5|NUMA1|POLD4|PPP2R5A|PPP2R5B|TUBG2
Li(PMID: 24336226)-2013-MolSigVaccines_enriched in nuclear pore complex interacting proteins (M247)	PAPER	4	6	650	0.443585	0.640747	66.6667	1	5.55042	0.00039364	0.0236751	NPIPB11|NPIPB13|NPIPB2|NPIPB3
HOFFMANN_LARGE_TO_SMALL_PRE_BII_LYMPHOCYTE_UP	MSigDB_C2	1	133	650	9.8328	2.99485	0.75188	0	-2.94933	0.000398298	0.023754	JADE1
GSE20727_DNFB_ALLERGEN_VS_ROS_INH_AND_DNFB_ALLERGEN_TREATED_DC_DN	MSigDB_C7	1	133	650	9.8328	2.99485	0.75188	0	-2.94933	0.000398298	0.023754	ZFPM1
GSE37532_VISCERAL_ADIPOSE_TISSUE_VS_LN_DERIVED_PPARG_KO_TCONV_CD4_TCELL_UP	MSigDB_C7	1	133	650	9.8328	2.99485	0.75188	0	-2.94933	0.000398298	0.023754	ELP2
GSE41867_NAIVE_VS_DAY30_LCMV_ARMSTRONG_MEMORY_CD8_TCELL_DN	MSigDB_C7	1	133	650	9.8328	2.99485	0.75188	0	-2.94933	0.000398298	0.023754	SGSM3
positive regulation of histone deacetylation [GoID:GO:0031065; evidenceTypes:IDA|IEA|IGI|IMP|ISS]	GeneOntology_BP	5	10	650	0.739308	0.827013	50	1	5.15191	0.000400652	0.0237944	AKAP8|CTBP1|PINK1|PRKD2|ZBTB7B
Mouse StemCell_Zhang06_18genes (16674811-Table2)	GeneSigDB	5	10	650	0.739308	0.827013	50	1	5.15191	0.000400652	0.0237944	ARHGEF2|RAB24|SHC1|SMARCB1|VAV1
GSE8621_LPS_PRIMED_UNSTIM_VS_LPS_PRIMED_AND_LPS_STIM_MACROPHAGE_UP	MSigDB_C7	19	110	650	8.13239	2.72723	17.2727	1	3.98485	0.00040216	0.0237964	ABHD16A|ACO2|DMWD|FAM173A|GALT|GBA2|GPSM3|IL2RG|MAP4K1|MGAT1|MOB2|OTUD5|PIP5K1C|S100PBP|SKIV2L|SUGP1|TEX264|TMUB2|UBXN6
negative regulation of protein ADP-ribosylation [GoID:GO:0010836; evidenceTypes:IDA|IMP]	GeneOntology_BP	3	3	650	0.221793	0.453154	100	1	6.13082	0.000402363	0.0237964	PNKP|TINF2|XRCC1
MIKKELSEN_ES_LCP_WITH_H3K4ME3	MSigDB_C2	10	39	650	2.8833	1.63052	25.641	1	4.36468	0.000404633	0.0238314	ARHGEF19|CD79B|DDR1|EMP3|GPSM3|NLRC3|RHBDF2|SPI1|TAPBPL|TREML2
Human Leukemia_Wilson06_50genes_SigDifferentialClusterE (16597596-TableS1-5)	GeneSigDB	10	39	650	2.8833	1.63052	25.641	1	4.36468	0.000404633	0.0238314	ARAF|BAG6|CABIN1|DRAP1|EIF3G|IRF3|NUMA1|PRKCSH|PTOV1|VARS
endosomal transport [GoID:GO:0016197; evidenceTypes:IBA|IC|IDA|IEA|IGI|IMP|ISS|NAS|TAS]	GeneOntology_BP	20	119	650	8.79777	2.83513	16.8067	1	3.95122	0.000414387	0.0243553	CHMP4B|CHMP7|DENND1C|GGA3|SNX17|TBC1D10A|TBC1D14|TMEM50A|TRIM27|UBE2O|UBXN6|VAMP3|VPS16|VPS28|VPS37B|VPS39|VPS51|VPS52|WASH2P|WASH3P
GSE32164_ALTERNATIVELY_ACT_M2_VS_CMYC_INHIBITED_MACROPHAGE_UP	MSigDB_C7	23	146	650	10.7939	3.13545	15.7534	1	3.89294	0.000416635	0.0244368	CD79A|CDK5RAP3|IRF3|ITGB2|LTB|MAN2B1|NCF4|OGFR|ORMDL3|OTUD5|PARP16|RABAC1|SIT1|SKIV2L|SNX17|TBC1D14|TCF25|TNK2|TTC17|UIMC1|VARS|VPS16|ZRSR2
protein dimerization activity [GoID:GO:0046983; evidenceTypes:IBA|IC|IDA|IEA|IMP|IPI|ISS|NAS|TAS]	GeneOntology_MF	24	590	650	43.6192	6.13905	4.0678	0	-3.1958	0.000424968	0.0248742	CAMK2G|CD79A|CD79B|CHMP4B|CPNE1|CRYL1|DAXX|DRAP1|FBXO7|GNPTG|IRF3|ITGB2|KRT10|KYAT1|MAP3K11|NAA60|NCF4|PLEK|RXRA|SPPL2B|STK10|TOP2B|TSC2|ZBTB7B
WHITFIELD_CELL_CYCLE_G2	MSigDB_C2	1	132	650	9.75887	2.98374	0.757576	0	-2.93553	0.000427607	0.0248748	NUMA1
GSE34515_CD16_POS_MONOCYTE_VS_DC_UP	MSigDB_C7	1	132	650	9.75887	2.98374	0.757576	0	-2.93553	0.000427607	0.0248748	WDR6
GSE6674_ANTI_IGM_VS_CPG_STIM_BCELL_DN	MSigDB_C7	1	132	650	9.75887	2.98374	0.757576	0	-2.93553	0.000427607	0.0248748	ZNF263
MORF_ESR1	MSigDB_C4	14	69	650	5.10123	2.16507	20.2899	1	4.11015	0.000432858	0.0251131	AMFR|CAMK2G|CHD9|CTRL|FIG4|IKBKE|KAT8|LTBP4|MYO9B|PLEKHB1|POU6F1|RASSF1|ZNF133|ZNF500
GSE30083_SP1_VS_SP3_THYMOCYTE_DN	MSigDB_C7	18	102	650	7.54095	2.6274	17.6471	1	3.98077	0.000433472	0.0251131	ACAP1|C5|CASTOR1|CDIPT|DAXX|EMP3|FAM234A|FLT3LG|ICA1L|IL17RA|IRF7|NDRG3|NFATC3|OAS1|PPP2R5A|RASA3|SHISA5|YPEL3
XU_GH1_AUTOCRINE_TARGETS_UP	MSigDB_C2	0	100	650	7.39308	2.60181	0	0	-2.84152	0.000441232	0.0255106
GSE32986_UNSTIM_VS_GMCSF_AND_CURDLAN_HIGHDOSE_STIM_DC_UP	MSigDB_C7	2	158	650	11.6811	3.25949	1.26582	0	-2.97012	0.000459204	0.0264957	CD79B|TM7SF3
JOHNSTONE_PARVB_TARGETS_3_UP	MSigDB_C2	35	263	650	19.4438	4.17967	13.308	1	3.72187	0.000460151	0.0264965	ANAPC5|ARAF|ARFGAP1|ATG2A|DAG1|DPP7|FXYD5|GDI1|GSTK1|H1FX|HELZ2|HLA-DMA|HLA-E|HPCAL1|NAGLU|ORAI3|PBXIP1|PLD3|POLD4|PRKD2|R3HDM4|RABAC1|RAPGEF1|SEC16A|SEMA4B|ST3GAL1|TAPBP|TCIRG1|TINF2|TPP1|UNC93B1|VAT1|VIPR1|VPS18|WDR45
autophagosome [GoID:GO:0005776; evidenceTypes:IBA|IDA|IEA|IMP|ISS]	GeneOntology_CC	12	54	650	3.99227	1.91698	22.2222	1	4.17726	0.000461251	0.0265061	ATG16L1|ATG16L2|ATG9A|CLN3|RAB24|TBC1D14|UBQLN1|VPS11|VPS16|VPS18|WASH2P|WASH3P
KRIGE_RESPONSE_TO_TOSEDOSTAT_6HR_DN	MSigDB_C2	25	605	650	44.7282	6.21091	4.13223	0	-3.17637	0.000466368	0.0267065	ANAPC5|CORO7|CTRL|DCXR|DDX24|DPP7|ELP2|FAM173A|ILF3|MOB3C|NCF1C|NME4|POLR3H|RBBP6|RPS6KA4|SEC62|SEMA4B|SNRNP70|SNRPN|THADA|TM7SF3|UNC93B1|VARS|WDR45|ZNF692
GSE30962_ACUTE_VS_CHRONIC_LCMV_PRIMARY_INF_CD8_TCELL_UP	MSigDB_C7	22	138	650	10.2025	3.04974	15.942	1	3.86837	0.00046662	0.0267065	APBB1IP|ARHGEF2|ARMC7|CYB561A3|FCGRT|HLA-A|IP6K1|ITGB2|KIF21B|KRTCAP2|LTB|ORAI2|PBXIP1|PPP2R5A|PRKD2|RAP1GAP2|RASAL3|RFX1|SLC37A1|TYK2|UCKL1|YPEL3
FOSTER_KDM1A_TARGETS_DN	MSigDB_C2	21	129	650	9.53708	2.95015	16.2791	1	3.88554	0.000468046	0.0267342	ANKZF1|BLCAP|CHKB|DCXR|GNPTG|GRK6|LRCH4|NADK|NISCH|NME3|NPEPL1|POU2F1|R3HDM4|RASSF1|RPP25L|RPS6KA4|SDHAF1|SFSWAP|SHC1|SNX17|TUBG2
GSE37301_COMMON_LYMPHOID_PROGENITOR_VS_RAG2_KO_NK_CELL_DN	MSigDB_C7	0	99	650	7.31915	2.58892	0	0	-2.82711	0.000476891	0.0271847
Mouse InnerEar_Sajan08_5223genes (17660535-TableS4a)	GeneSigDB	169	2795	650	206.637	11.4255	6.04651	0	-3.29411	0.000484014	0.0274804	ABHD16A|ALDH2|ANKHD1|AP1G2|APBB3|APH1A|ARFGAP1|ARHGAP4|ARHGEF2|ARIH2|ARL6IP4|ATXN10|BLCAP|BSCL2|BTBD2|CASC3|CBX4|CCS|CD79B|CDK5RAP3|CHKB|CHPF2|CLN3|CMTR1|CNN2|COG2|COG4|CPNE1|DAP|DAZAP2|DCAF11|DDR1|DHPS|DPP7|DUSP22|ECI1|EDF1|EEF1D|EIF2B5|EIF3G|ELP2|FCGRT|FCHO1|GALNS|GDE1|GDI1|GHDC|GPM6A|GRK6|GSTK1|GYPC|ILF3|INO80|IP6K1|IPO8|IRF1|JADE1|KCNMB2|KLHL21|KRT10|KRTCAP2|LRCH4|LRP10|LRPAP1|MAGED2|MAU2|MBN…
NFE2L2.V2	MSigDB_C6	2	157	650	11.6071	3.24935	1.27389	0	-2.95664	0.000490673	0.0276923	PTDSS2|SPPL2B
GSE3982_EFF_MEMORY_CD4_TCELL_VS_TH2_DN	MSigDB_C7	2	157	650	11.6071	3.24935	1.27389	0	-2.95664	0.000490673	0.0276923	TBL1X|TMEM214
GSE5503_LIVER_DC_VS_PLN_DC_ACTIVATED_ALLOGENIC_TCELL_UP	MSigDB_C7	18	103	650	7.61488	2.64009	17.4757	1	3.93362	0.000489947	0.0276923	ACO2|ARMC7|CNPY3|EHMT2|FCGRT|GBA2|GDI1|MAP4K1|MBD6|PRAF2|RABAC1|RHBDD2|SKIV2L|SPI1|TLN1|TMEM222|TMUB1|UBXN6
GSE13485_DAY1_VS_DAY21_YF17D_VACCINE_PBMC_DN	MSigDB_C7	1	130	650	9.61101	2.96139	0.769231	0	-2.90776	0.00049277	0.0277555	TRMT44
MORF_BUB3	MSigDB_C4	5	227	650	16.7823	3.89128	2.20264	0	-3.02788	0.000501814	0.0282089	ANAPC5|ATXN10|BAG6|CTDNEP1|ILF3
FONTAINE_FOLLICULAR_THYROID_ADENOMA_UP	MSigDB_C2	10	40	650	2.95723	1.6512	25	1	4.26525	0.000504372	0.0282408	ARIH2|BAG6|CABIN1|DAP|ECI1|GALT|PBXIP1|PRRC2B|SEMA4B|UBA7
GOLDRATH_ANTIGEN_RESPONSE	MSigDB_C2	8	290	650	21.4399	4.38203	2.75862	0	-3.06706	0.000504245	0.0282408	ADAM8|CD99|EMP3|HLA-A|KRTCAP2|NCF4|RHOQ|SKAP2
LINDGREN_BLADDER_CANCER_CLUSTER_3_DN	MSigDB_C2	21	130	650	9.61101	2.96139	16.1538	1	3.84582	0.000520483	0.0288021	AKAP13|AP1G2|CASP4|CHD9|CLK3|CNN2|DGLUCY|DYRK4|FAM160B2|FARP2|GPSM3|HMBOX1|IGF1R|MICAL1|MOB3C|NME4|PYROXD2|RNF31|SEC31B|SEMA4B|SNRPN
LINDGREN_BLADDER_CANCER_CLUSTER_3_UP	MSigDB_C2	6	248	650	18.3348	4.0623	2.41935	0	-3.03642	0.00051832	0.0288021	ADAM17|AP1S2|PEPD|SEC62|SNTA1|TESK2
GSE36476_YOUNG_VS_OLD_DONOR_MEMORY_CD4_TCELL_40H_TSST_ACT_DN	MSigDB_C7	21	130	650	9.61101	2.96139	16.1538	1	3.84582	0.000520483	0.0288021	ALDH2|ATP6AP1|BSCL2|CLK2|DAP|HLA-DMA|LRPAP1|MBD1|MED23|MICAL1|PAF1|PLEKHB1|PRKCD|RASSF1|RBM6|RNF114|SURF1|TYK2|UCKL1|WASF2|ZNF133
GSE41176_UNSTIM_VS_ANTI_IGM_STIM_BCELL_3H_DN	MSigDB_C7	21	130	650	9.61101	2.96139	16.1538	1	3.84582	0.000520483	0.0288021	ALDH2|C16ORF58|CAMK2G|CCS|CD52|CMTR1|CNPY3|DCXR|LRMP|MICAL1|NFATC3|OAS1|OCEL1|ORAI3|PPOX|RNF113A|SDHAF1|UFC1|VPS11|XPC|ZNF331
GSE44649_NAIVE_VS_ACTIVATED_CD8_TCELL_UP	MSigDB_C7	21	130	650	9.61101	2.96139	16.1538	1	3.84582	0.000520483	0.0288021	ANAPC13|ANAPC5|ATG16L1|AUP1|BSCL2|CDK5RAP3|HLA-DMA|HPCAL1|IKBKE|MMP11|ORMDL3|PARP6|POLD4|RNF167|RPP21|SERPINI1|VARS|WDR6|XPC|YPEL3|ZNF692
Human Ovarian_Wood03_173genes (12734205-TableS5)	GeneSigDB	0	98	650	7.24522	2.57595	0	0	-2.81264	0.000515426	0.0288021
GSE16451_IMMATURE_VS_MATURE_NEURON_CELL_LINE_WEST_EQUINE_ENC_VIRUS_DN	MSigDB_C7	2	156	650	11.5332	3.23917	1.28205	0	-2.9431	0.000524256	0.0289545	MFN2|POLR3H
ACEVEDO_LIVER_TUMOR_VS_NORMAL_ADJACENT_TISSUE_UP	MSigDB_C2	27	636	650	47.02	6.35598	4.24528	0	-3.14979	0.000531724	0.0291965	ABHD16A|ANXA2R|CLN3|CNPY3|CTCF|DDAH2|GHDC|LRRC8D|LSM10|MAN2B1|NAT9|PIGT|PPOX|PPP2R5A|RPP21|SP2|SPTAN1|SURF1|TESK1|THEM6|TINF2|TRIM27|TTC32|UFC1|USP34|VPS28|ZNF106
PARENT_MTOR_SIGNALING_UP	MSigDB_C2	42	337	650	24.9147	4.71072	12.4629	1	3.6269	0.000530666	0.0291965	AKAP13|CABIN1|CD53|CDK5RAP3|CLEC2B|CLK2|CPSF1|CRYL1|CTDNEP1|DGLUCY|DYRK4|EHMT2|EIF2B5|FCGRT|GALT|GNAS|HDAC6|LTBP4|MYO9B|NADSYN1|NBAS|OAS1|PEPD|PIP5K1C|PRRC2B|RBM5|RCE1|SGSM3|SKAP2|SNRNP70|SURF1|TAB1|TCF25|THADA|TINF2|TM9SF4|TRADD|TSC2|TUBG2|USP34|VAT1|VPS11
GCM_TINF2	MSigDB_C4	8	27	650	1.99613	1.3576	29.6296	1	4.4224	0.000536481	0.0293441	ABHD16A|ANAPC5|COQ10A|S100PBP|TADA2B|TBC1D14|TINF2|TTC17
Human Brain_Lu06_285genes (16424041-SuppTable2)	GeneSigDB	3	180	650	13.3076	3.47459	1.66667	0	-2.96655	0.000546577	0.0298389	RABAC1|TOP2B|VPS51
membrane part [GoID:GO:0044425; evidenceTypes:EXP|IBA|IC|IDA|IEA|IGI|IMP|IPI|ISS|NAS|TAS]	GeneOntology_CC	217	2436	650	180.096	10.9811	8.90805	1	3.36072	0.000549252	0.0299274	ABHD14A|ABHD16A|ADAM17|ADAM8|ADPGK|ALPL|AMFR|ANKZF1|AP1G2|AP1S2|APBB1IP|APH1A|ARHGEF2|ATG2A|ATG9A|ATP6AP1|AUP1|AVPR2|BAIAP2L2|BLCAP|BSCL2|BTN2A2|BTN3A1|C16ORF58|C17ORF62|C1ORF162|C5|CAMK2G|CARMIL2|CASP4|CD180|CD1C|CD37|CD52|CD53|CD79A|CD79B|CD99|CDIPT|CHMP4B|CHMP7|CHPF2|CLEC2B|CLMN|CLN3|CORO7|CRK|CTDNEP1|CYB561A3|DAG1|DDR1|DGAT1|DTNBP1|EBAG9|EEF1A2|EMP3|FAM159A|FAM173A|FAM234A|FCGR2A|FCGRT|FCHO1|…
chr1p36	MSigDB_C1	23	149	650	11.0157	3.16695	15.4362	1	3.78418	0.000560212	0.030177	ALPL|APH1A|ARHGEF19|CD52|KIAA2013|KLHL21|LRRC47|MFN2|MIB2|MUL1|NADK|NIPAL3|PINK1|PRDM2|SCNN1D|SDF4|SPEN|TMEM222|TMEM50A|UBR4|VAMP3|WASH7P|ZBTB48
CHIANG_LIVER_CANCER_SUBCLASS_UNANNOTATED_DN	MSigDB_C2	2	155	650	11.4593	3.22896	1.29032	0	-2.92951	0.000560095	0.030177	TMEM50A|VAMP3
KEGG_HUNTINGTONS_DISEASE	MSigDB_C2	0	97	650	7.17129	2.56293	0	0	-2.79809	0.00055707	0.030177
GSE10239_NAIVE_VS_KLRG1HIGH_EFF_CD8_TCELL_DN	MSigDB_C7	2	155	650	11.4593	3.22896	1.29032	0	-2.92951	0.000560095	0.030177	HLA-A|MBNL3
GSE18281_SUBCAPSULAR_VS_PERIMEDULLARY_CORTICAL_REGION_OF_THYMUS_DN	MSigDB_C7	0	97	650	7.17129	2.56293	0	0	-2.79809	0.00055707	0.030177
regulation of cellular ketone metabolic process [GoID:GO:0010565; evidenceTypes:IBA|IC|IDA|IEA|IMP|ISS|NAS|TAS]	GeneOntology_BP	0	97	650	7.17129	2.56293	0	0	-2.79809	0.00055707	0.030177
GSE21360_NAIVE_VS_TERTIARY_MEMORY_CD8_TCELL_DN	MSigDB_C7	20	122	650	9.01956	2.87015	16.3934	1	3.82573	0.000577789	0.0310649	APBB3|CD53|CHKB|CNN2|CORO7|EDF1|KRT10|KYAT1|MYO9B|NDRG3|NUMA1|PHF1|PPM1F|R3HDM4|RGL2|SPPL2B|SPSB3|TAZ|VAT1|VPS52
MARKEY_RB1_ACUTE_LOF_UP	MSigDB_C2	3	179	650	13.2336	3.46513	1.67598	0	-2.95332	0.000581852	0.0312242	ANAPC5|IGF1R|ILF3
GSE14415_INDUCED_TREG_VS_FAILED_INDUCED_TREG_UP	MSigDB_C7	2	154	650	11.3854	3.21871	1.2987	0	-2.91587	0.000598335	0.0318678	EEF1D|RIPK3
GSE21360_PRIMARY_VS_SECONDARY_MEMORY_CD8_TCELL_DN	MSigDB_C7	17	96	650	7.09736	2.54983	17.7083	1	3.88365	0.000595118	0.0318678	ARFGAP1|BAG6|CORO7|DAXX|DHPS|FCGRT|KYAT1|MAGED2|MAU2|MGAT1|NAT9|PHF1|R3HDM4|RCE1|SNTA1|SPSB3|USP4
GSE30962_PRIMARY_VS_SECONDARY_ACUTE_LCMV_INF_CD8_TCELL_UP	MSigDB_C7	2	154	650	11.3854	3.21871	1.2987	0	-2.91587	0.000598335	0.0318678	GALNS|TBL1X
vesicle-mediated transport [GoID:GO:0016192; evidenceTypes:HDA|IBA|IC|IDA|IEA|IEP|IGI|IMP|ISS|NAS|TAS]	GeneOntology_BP	102	1016	650	75.1137	7.84405	10.0394	1	3.4276	0.000597325	0.0318678	ACAA1|ADAM8|ALOX5|ANKRD13D|AP1G2|AP1S2|ARFGAP1|ATP6AP1|ATXN2|CD53|CHMP4B|CHMP7|CLN3|CNN2|COG1|COG2|COG4|CORO7|CPNE1|CRK|CYFIP2|DENND1C|DENND3|DGAT1|DPP7|DTNBP1|EPG5|FCGR2A|FCGRT|FCHO1|GALNS|GGA3|GHDC|GSDMD|GUSB|HCK|IL2RG|ITGB2|LHFPL2|LRMP|LRP10|LRPAP1|MAGED2|MAN2B1|MAPK8IP3|MARCH2|MICAL1|NBAS|NCF4|NRBP2|ORMDL3|PINK1|PIP5K1C|PLEK|PPBP|PRKCD|RAB24|RAPGEF1|RHOBTB2|RHOQ|SDF4|SEC16A|SEC31B|SELL|SEPT1|…
integral component of membrane [GoID:GO:0016021; evidenceTypes:IBA|IC|IDA|IEA|IGI|IMP|IPI|ISS|NAS|TAS]	GeneOntology_CC	161	1733	650	128.122	9.76082	9.29025	1	3.36835	0.000599756	0.0318837	ABHD14A|ABHD16A|ADAM17|ADAM8|AMFR|APH1A|ATG9A|ATP6AP1|AUP1|AVPR2|BLCAP|BSCL2|BTN2A2|BTN3A1|C16ORF58|C17ORF62|C1ORF162|C5|CD180|CD1C|CD37|CD53|CD79A|CD79B|CD99|CDIPT|CHPF2|CLEC2B|CLMN|CLN3|CORO7|CTDNEP1|CYB561A3|DAG1|DDR1|DGAT1|EBAG9|EMP3|FAM159A|FAM173A|FAM234A|FCGR2A|FCGRT|FCMR|FLT3LG|FXYD5|GALNT9|GBA2|GDE1|GDPD5|GPM6A|GYPC|HLA-A|HLA-DMA|HLA-E|IGF1R|IL17RA|IL2RG|INTS1|ITGB2|KCNMB2|KIAA2013|KRTCA…
MORF_ERH	MSigDB_C4	0	96	650	7.09736	2.54983	0	0	-2.78347	0.000602073	0.031947
GSE29617_CTRL_VS_TIV_FLU_VACCINE_PBMC_2008_DN	MSigDB_C7	1	127	650	9.38922	2.92753	0.787402	0	-2.86563	0.000609329	0.0322116	GPSM3
GSE22886_NAIVE_CD4_TCELL_VS_NKCELL_UP	MSigDB_C7	18	105	650	7.76274	2.66529	17.1429	1	3.84095	0.000622187	0.0326481	AIP|AP1G2|CHMP7|CNN2|FCGRT|FLT3LG|GPSM3|HDHD3|KAT8|LRCH4|LTB|PBXIP1|PHF1|PLEKHB1|R3HDM4|RCE1|SEC31B|VIPR1
GSE22886_UNSTIM_VS_IL15_STIM_NKCELL_UP	MSigDB_C7	18	105	650	7.76274	2.66529	17.1429	1	3.84095	0.000622187	0.0326481	ATG2A|BSDC1|BTN3A1|CBX4|DGLUCY|IKBKE|IRF3|MAU2|PAOX|PBXIP1|SEC31B|SELL|SNRPN|SPSB3|TLE1|UBA7|VPS11|WDR45
vacuole organization [GoID:GO:0007033; evidenceTypes:IBA|IDA|IEA|IGI|IMP|ISS|TAS]	GeneOntology_BP	18	105	650	7.76274	2.66529	17.1429	1	3.84095	0.000622187	0.0326481	ATG16L1|ATG16L2|ATG2A|ATG9A|CHMP4B|CLN3|FIG4|MFN2|NAGLU|PIK3C2B|PINK1|TBC1D14|TPP1|UBQLN1|VPS11|VPS16|VPS18|WDR45
GSE11924_TFH_VS_TH17_CD4_TCELL_UP	MSigDB_C7	19	114	650	8.42812	2.77573	16.6667	1	3.80868	0.000637752	0.0334031	ANKHD1|BTBD2|CBX4|CEP95|COG4|CTCF|DDX24|FCHO1|HERC1|HMBOX1|ILF3|KMT2B|MAN1B1|ORAI2|PPOX|RGL2|SPSB3|STK11IP|UBXN4
FUJII_YBX1_TARGETS_DN	MSigDB_C2	2	153	650	11.3114	3.20843	1.30719	0	-2.90217	0.000639134	0.0334139	ARIH2|TBL1X
SHEPARD_CRUSH_AND_BURN_MUTANT_UP	MSigDB_C2	1	126	650	9.31529	2.91615	0.793651	0	-2.85146	0.000653936	0.0338758	PPP1R14A
MORF_DNMT1	MSigDB_C4	0	95	650	7.02343	2.53666	0	0	-2.76877	0.000650706	0.0338758
GSE24142_ADULT_VS_FETAL_EARLY_THYMIC_PROGENITOR_DN	MSigDB_C7	1	126	650	9.31529	2.91615	0.793651	0	-2.85146	0.000653936	0.0338758	NME3
Chiche(PMID: 24644022)-2014_M5.4	PAPER	0	95	650	7.02343	2.53666	0	0	-2.76877	0.000650706	0.0338758
Mouse Uterine_Jeong05_296genes (15845616-SuppTable1)	GeneSigDB	1	126	650	9.31529	2.91615	0.793651	0	-2.85146	0.000653936	0.0338758	TLE1
MORF_NF1	MSigDB_C4	12	56	650	4.14013	1.95194	21.4286	1	4.0267	0.000655198	0.0338794	CAMK2G|CTRL|FIG4|LTBP4|LY9|MYO9B|PLEKHB1|POFUT2|POU6F1|RASSF1|ZNF133|ZNF500
MITSIADES_RESPONSE_TO_APLIDIN_DN	MSigDB_C2	4	200	650	14.7862	3.65829	2	0	-2.94842	0.000663208	0.0342312	RBBP6|SPEN|TBL1X|ZNF22
GSE13547_2H_VS_12_H_ANTI_IGM_STIM_BCELL_DN	MSigDB_C7	2	152	650	11.2375	3.19811	1.31579	0	-2.88842	0.000682661	0.0351713	PIGT|RIPK3
Myc_ChIP_PET_Expr_Down (PMID:17093053)	SignatureDB	28	199	650	14.7122	3.64934	14.0704	1	3.64114	0.000694113	0.0356965	AKAP13|ALOX5|ANKRD13D|APBB1IP|ATG16L2|CABIN1|CMTR1|DGLUCY|FCGR2A|FSTL3|GNAS|HCK|HLA-E|OAS1|PLEK|PMEPA1|PNOC|PRKD2|PTK2B|RAPGEF1|RGS19|S100PBP|SETBP1|SLU7|TCIRG1|TGOLN2|TTC17|ZNF362
GSE22886_NAIVE_TCELL_VS_DC_UP	MSigDB_C7	22	142	650	10.4982	3.09291	15.493	1	3.71877	0.000696743	0.035767	ACAP1|BTN3A1|C7ORF26|CD37|CYFIP2|EEF1D|FCMR|GALT|GPSM3|GYPC|LSM14A|PARP16|PBXIP1|PHF1|PILRB|PRKD2|PTPRCAP|RASA3|RHOH|SELL|SGF29|SPSB3
MORF_RFC4	MSigDB_C4	1	125	650	9.24136	2.90472	0.8	0	-2.83723	0.000701765	0.0358304	ATXN10
GSE28726_NAIVE_CD4_TCELL_VS_NAIVE_VA24NEG_NKTCELL_UP	MSigDB_C7	3	176	650	13.0118	3.43657	1.70455	0	-2.91332	0.000701555	0.0358304	ECI1|SIT1|ZBTB7B
small GTPase mediated signal transduction [GoID:GO:0007264; evidenceTypes:IBA|IC|IDA|IEA|IEP|IGI|IMP|IPI|ISS|NAS|TAS]	GeneOntology_BP	35	269	650	19.8874	4.22559	13.0112	1	3.57644	0.000700083	0.0358304	AKAP13|ARFGAP1|ARHGAP30|ARHGAP4|ARHGEF19|ARHGEF2|CRK|DENND4B|FARP2|GDI1|GMIP|IQSEC1|MFN2|MYO9B|NISCH|RAB24|RAP1GAP2|RAPGEF1|RAPGEF6|RASA3|RASAL3|RASSF1|RGL2|RGS19|RHOBTB2|RHOH|RHOQ|SGSM3|SH2D3C|SHC1|SIPA1|TNK2|TSC2|VAV1|WASF2
GSE17812_WT_VS_THPOK_KO_MEMORY_CD8_TCELL_UP	MSigDB_C7	21	133	650	9.8328	2.99485	15.7895	1	3.7288	0.000709602	0.0361655	ACAP1|APBB3|C8ORF82|CCS|CDIPT|GRK6|LHFPL2|NDRG3|POLM|POU6F1|PRRC2B|RAPGEF6|RASAL3|RIPK3|SDF4|SELL|SIGIRR|TEX264|TREML2|UBXN6|VIPR1
GINESTIER_BREAST_CANCER_20Q13_AMPLIFICATION_DN	MSigDB_C2	20	124	650	9.16742	2.89325	16.129	1	3.74409	0.000715432	0.0363321	AKAP13|BAG6|CAMK2G|CASP4|CLK3|DXO|EHMT2|ENGASE|GBA2|MYO9B|PARP6|PUM1|RAPGEF1|RPL32P3|SLC18B1|TAPBP|TAZ|TCIRG1|TEPSIN|TLN1
GNF2_MYD88	MSigDB_C4	11	49	650	3.62261	1.8266	22.449	1	4.03886	0.000721139	0.0363751	CD53|CNPY3|DAZAP2|GMIP|HCLS1|ITGB2|MAN2B1|PRKCD|SELL|SKAP2|TCIRG1
GSE28726_ACT_CD4_TCELL_VS_ACT_VA24NEG_NKTCELL_UP	MSigDB_C7	2	151	650	11.1636	3.18776	1.3245	0	-2.87461	0.000729091	0.0363751	LTBP4|RBM6
GSE28726_NAIVE_VS_ACTIVATED_NKTCELL_DN	MSigDB_C7	2	151	650	11.1636	3.18776	1.3245	0	-2.87461	0.000729091	0.0363751	MAP3K11|SEC62
GSE29614_DAY3_VS_DAY7_TIV_FLU_VACCINE_PBMC_DN	MSigDB_C7	2	151	650	11.1636	3.18776	1.3245	0	-2.87461	0.000729091	0.0363751	CD180|PNOC
GSE32986_UNSTIM_VS_CURDLAN_HIGHDOSE_STIM_DC_UP	MSigDB_C7	2	151	650	11.1636	3.18776	1.3245	0	-2.87461	0.000729091	0.0363751	ECI1|MAGED2
GSE39110_DAY3_VS_DAY6_POST_IMMUNIZATION_CD8_TCELL_DN	MSigDB_C7	2	151	650	11.1636	3.18776	1.3245	0	-2.87461	0.000729091	0.0363751	LRMP|ZFPM1
GSE45739_NRAS_KO_VS_WT_UNSTIM_CD4_TCELL_UP	MSigDB_C7	2	151	650	11.1636	3.18776	1.3245	0	-2.87461	0.000729091	0.0363751	KLHL21|SDF4
Chiche(PMID: 24644022)-2014_M5.13	PAPER	2	151	650	11.1636	3.18776	1.3245	0	-2.87461	0.000729091	0.0363751	DTNBP1|SAT2
Mouse Viral_Buonomo11_5307genes (21205295-TableS1)	GeneSigDB	70	1318	650	97.4409	8.7589	5.31108	0	-3.13291	0.000718114	0.0363751	ACAP1|AKAP13|AKNA|ALDH2|APBB1IP|APH1A|ARHGAP30|CASP4|CASTOR1|CD180|CD37|CD52|CD79B|CELF6|CLMN|CNN2|CRK|CRY2|CYFIP2|DAG1|DCXR|DENND1C|DENND3|EEF1A2|FBXL15|FCGRT|FCMR|FLT3LG|GALNT9|GPM6A|GSTK1|GYPC|H1FX|HCK|HMBOX1|ICA1L|IL2RG|ILF3|IRF1|KCNMB2|KIF21B|LRMP|LRRC8D|LTB|MBD1|NCF4|NISCH|PLEK|PPBP|PPM1F|PPP1R14A|PRKD2|PYHIN1|RAP1GAP2|RASA3|SELL|SERPINI1|SH2D3C|SLC25A45|SLC4A5|STK10|STK40|SUSD3|TAOK3|TLN1|…
GSE24574_BCL6_LOW_TFH_VS_TCONV_CD4_TCELL_DN	MSigDB_C7	3	175	650	12.9379	3.42699	1.71429	0	-2.89989	0.000746561	0.0371814	ECI1|SIT1|SKAP2
GSE14415_TCONV_VS_FOXP3_KO_INDUCED_TREG_UP	MSigDB_C7	1	124	650	9.16742	2.89325	0.806452	0	-2.82293	0.000753046	0.0374387	PPP2R5B
REACTOME_G1_S_TRANSITION	MSigDB_C2	0	93	650	6.87557	2.5101	0	0	-2.73916	0.000760053	0.0376551
GSE43955_TH0_VS_TGFB_IL6_TH17_ACT_CD4_TCELL_60H_UP	MSigDB_C7	17	98	650	7.24522	2.57595	17.3469	1	3.78686	0.000759923	0.0376551	AKAP8|ARL6IP4|ASB6|CCS|GALT|HCK|LRPAP1|MAGED2|MAP4K1|MMP11|OCEL1|PPP2R5A|RNF114|TCIRG1|TESK1|UBA7|WASF2
GNF2_MCL1	MSigDB_C4	10	42	650	3.1051	1.69178	23.8095	1	4.07553	0.000765311	0.0378496	AP1S2|CNPY3|DAZAP2|GMIP|HCK|ITGB2|PRKCD|SELL|SKAP2|TCIRG1
amide biosynthetic process [GoID:GO:0043604; evidenceTypes:IBA|IC|IDA|IEA|IGI|IMP|IPI|ISS|NAS|TAS]	GeneOntology_BP	20	505	650	37.3351	5.709	3.9604	0	-3.03645	0.000771641	0.0380963	ATXN2|CASC3|CNOT2|DHPS|EEF1A2|EEF1D|EIF2B5|EIF3G|ILF3|LSM14A|ORMDL3|PINK1|PRKCD|PTK2B|PUM1|RXRA|SAMD4B|SECISBP2L|VARS|ZNF706
GSE24634_TEFF_VS_TCONV_DAY10_IN_CULTURE_UP	MSigDB_C7	2	150	650	11.0896	3.17737	1.33333	0	-2.86074	0.000778614	0.038175	MICAL1|TRADD
GSE2770_IL12_AND_TGFB_ACT_VS_ACT_CD4_TCELL_6H_DN	MSigDB_C7	2	150	650	11.0896	3.17737	1.33333	0	-2.86074	0.000778614	0.038175	CD53|VPS37B
GSE28726_ACT_CD4_TCELL_VS_ACT_NKTCELL_UP	MSigDB_C7	2	150	650	11.0896	3.17737	1.33333	0	-2.86074	0.000778614	0.038175	ATXN10|NADK
GSE37532_TREG_VS_TCONV_PPARG_KO_CD4_TCELL_FROM_VISCERAL_ADIPOSE_TISSUE_UP	MSigDB_C7	2	150	650	11.0896	3.17737	1.33333	0	-2.86074	0.000778614	0.038175	GNPTG|ICA1L
GRYDER_PAX3FOXO1_ENHANCERS_IN_TADS	MSigDB_C2	24	574	650	42.4363	6.06114	4.18118	0	-3.04172	0.000793105	0.0385672	CNOT2|DAZAP2|FBXO7|GNAS|HPCAL1|LAPTM4A|LRPAP1|MAGED2|MYO9B|POFUT2|PRRC2B|RAPGEF1|RASA3|RHOQ|RNF114|SETBP1|SHC1|SMARCB1|TGOLN2|TLE1|TNS3|UBE2E2|ZFAND3|ZNF331
GSE3982_MAC_VS_BASOPHIL_DN	MSigDB_C7	19	116	650	8.57598	2.79965	16.3793	1	3.72333	0.000794767	0.0385672	AKAP8|ANAPC5|CASP4|CDK5RAP3|GALT|GDPD5|KIF21B|LSM14A|LTB|NCF4|NPEPL1|PHF1|RBM5|SLC10A3|SPSB3|TMEM80|TRADD|WDR6|ZDHHC4
Chiche(PMID: 24644022)-2014_M9.3	PAPER	13	65	650	4.80551	2.10186	20	1	3.89868	0.000794118	0.0385672	ANKRD13D|APOBEC3C|ASB6|EHMT2|FSTL3|INO80|PILRB|PTDSS2|RCE1|SLC25A45|TCTA|THADA|WASH7P
HIF1alpha_1.5x_down (PMID:15374877)	SignatureDB	3	174	650	12.864	3.41738	1.72414	0	-2.88641	0.000794381	0.0385672	ILF3|MFN2|VARS
SHEN_SMARCA2_TARGETS_UP	MSigDB_C2	9	301	650	22.2532	4.46147	2.99003	0	-2.97059	0.000798053	0.0386606	CTCF|DAZAP2|ISCU|LAPTM4A|LSM14A|RNF114|SEC62|TGOLN2|TMEM80
FISCHER_G1_S_CELL_CYCLE	MSigDB_C2	1	123	650	9.09349	2.88172	0.813008	0	-2.80856	0.000808023	0.0389443	IGF1R
LI_WILMS_TUMOR_VS_FETAL_KIDNEY_1_DN	MSigDB_C2	1	123	650	9.09349	2.88172	0.813008	0	-2.80856	0.000808023	0.0389443	PRRC2B
Human Breast_Loi08_239genes (18498629-GeneList)	GeneSigDB	1	123	650	9.09349	2.88172	0.813008	0	-2.80856	0.000808023	0.0389443	KIF13B
Alternative splicing	UniProt-Keyword	388	4722	650	349.101	12.2342	8.21686	1	3.17949	0.000817427	0.0393307	ABHD16A|ACAA1|ADAM17|ADAM8|ADPGK|AGAP6|AKAP13|AKNA|ALDH16A1|ALDH2|ALOX5|ALPL|ANAPC5|ANKHD1|ANKMY1|ANKRD13D|AP1S2|APBB1IP|APBB3|APH1A|ARAF|ARFGAP1|ARHGAP30|ARHGAP4|ARHGEF19|ARHGEF2|ARL6IP4|ARMC7|ASB6|ASCC2|ATG16L1|ATG16L2|ATG2A|ATG9A|ATXN10|ATXN2|AUP1|AVPR2|BAG6|BAIAP2L2|BSCL2|BSDC1|BTBD2|BTN2A2|BTN3A1|C11ORF68|C16ORF58|C1ORF162|C7ORF26|C8ORF82|CABIN1|CAMK2G|CAPS|CARMIL2|CASP4|CBX4|CCDC24|CCDC32|C…
ENK_UV_RESPONSE_KERATINOCYTE_DN	MSigDB_C2	11	339	650	25.0626	4.72412	3.24484	0	-2.97676	0.000828077	0.0397757	ATXN2|CNOT2|CTBP1|CTCF|EBAG9|PTOV1|RBM6|RGS19|TOP2B|ZNF133|ZNF638
GSE22886_DAY0_VS_DAY7_MONOCYTE_IN_CULTURE_UP	MSigDB_C7	22	144	650	10.646	3.11426	15.2778	1	3.6458	0.000844876	0.0405141	ARHGAP4|BTN3A1|CDK5RAP3|CHKB|CNOT2|DAZAP2|DENND3|DUSP22|FCGR2A|GPSM3|IRF7|NADK|NCF1C|PPM1F|RAP1GAP2|RBM5|RBM6|SELL|SIGIRR|SPEN|SPSB3|STK10
PRC2_EED_UP.V1_DN	MSigDB_C6	17	99	650	7.31915	2.58892	17.1717	1	3.73934	0.000856009	0.0409787	ANKZF1|AP1G2|BTBD2|EHMT2|GSDMD|H1FX|MAPK7|MICAL1|PTK2B|RAPGEF1|RASSF1|SIPA1|TCIRG1|TNK2|TSC2|VARS|ZNF446
protein localization to phagophore assembly site [GoID:GO:0034497; evidenceTypes:IBA|IDA|IEA]	GeneOntology_BP	4	7	650	0.517516	0.692047	57.1429	1	5.03215	0.000864752	0.0412581	ATG16L1|ATG9A|MFN2|WDR45
Human Kidney_Fraipont05_14genes_DiscriminatingRecurringFromNonRecurringCarcinomas (15613424-Table3)	GeneSigDB	4	7	650	0.517516	0.692047	57.1429	1	5.03215	0.000864752	0.0412581	IL2RG|ITGB2|PRKCSH|TLN1
GSE46025_WT_VS_FOXO1_KO_KLRG1_LOW_CD8_EFFECTOR_TCELL_UP	MSigDB_C7	15	82	650	6.06233	2.35848	18.2927	1	3.7896	0.000867696	0.0412599	ACO2|APBB3|BSCL2|CASC3|CLK3|CRK|GNPTG|HLA-E|IP6K1|PLOD3|PTOV1|TAB1|TBC1D14|TMEM219|TYK2
Li(PMID: 24336226)-2013-MolSigVaccines_immune activation - generic cluster (M37.0)	PAPER	1	122	650	9.01956	2.87015	0.819672	0	-2.79413	0.000866959	0.0412599	NCF4
enzyme activator activity [GoID:GO:0008047; evidenceTypes:EXP|IBA|IC|IDA|IEA|IGI|IMP|ISS|NAS|TAS]	GeneOntology_MF	34	262	650	19.3699	4.17196	12.9771	1	3.50677	0.000870451	0.0413217	ACAP1|AGAP4|AGAP6|ARFGAP1|ARHGAP30|ARHGAP4|ARHGEF19|CCS|DAXX|DAZAP2|DCP1A|EBAG9|GDI1|GMIP|GNAS|MYO9B|NCF1C|NCF4|PARP16|PINK1|PPP2R5A|PPP2R5B|PRKCD|RANBP3|RAP1GAP2|RASA3|RASAL3|SGSM3|SIPA1|TAB1|TBC1D10A|TBC1D14|TBC1D15|TSC2
REACTOME_CELL_CYCLE	MSigDB_C2	9	299	650	22.1053	4.44715	3.01003	0	-2.94691	0.000881751	0.0417882	ANAPC5|NUMA1|POLD4|PPP2R5A|PPP2R5B|RAD17|RAD9A|TINF2|TUBG2
WILCOX_RESPONSE_TO_PROGESTERONE_UP	MSigDB_C2	0	91	650	6.72771	2.48325	0	0	-2.70923	0.000887741	0.042002
GOLDRATH_EFF_VS_MEMORY_CD8_TCELL_UP	MSigDB_C7	3	172	650	12.7161	3.39808	1.74419	0	-2.85929	0.000899151	0.0424711	ADAM8|CD99|EMP3
ncRNA metabolic process [GoID:GO:0034660; evidenceTypes:EXP|IBA|IDA|IEA|IGI|IMP|ISS|NAS|TAS]	GeneOntology_BP	10	318	650	23.51	4.58114	3.14465	0	-2.94905	0.000902546	0.0425606	CPSF1|ELP2|INTS1|INTS4|RNF113A|RPP21|THADA|TRIR|TRMT44|VARS
GSE6259_FLT3L_INDUCED_DEC205_POS_DC_VS_CD8_TCELL_UP	MSigDB_C7	14	74	650	5.47088	2.2415	18.9189	1	3.80509	0.00090541	0.0426248	ALDH2|ANAPC13|CNN2|DAP|DCXR|EMP3|FAM234A|FCGRT|IQSEC1|PLEKHM1|SH3GLB2|ST3GAL1|TSC2|YPEL3
small molecule biosynthetic process [GoID:GO:0044283; evidenceTypes:IBA|IC|IDA|IEA|IGI|IMP|ISS|NAS|TAS]	GeneOntology_BP	12	356	650	26.3194	4.83625	3.37079	0	-2.96084	0.000907427	0.0426491	ALOX5|CLK2|COQ10A|FAM3A|IP6K1|KYAT1|NME3|NME4|PLEK|PLOD3|PTK2B|UCKL1
MORF_JAG1	MSigDB_C4	8	29	650	2.14399	1.40683	27.5862	1	4.16256	0.000908937	0.0426494	AMFR|IKBKE|LTBP4|MYO9B|PLEKHB1|SH2B1|ZNF133|ZNF500
ZHANG_BREAST_CANCER_PROGENITORS_DN	MSigDB_C2	16	91	650	6.72771	2.48325	17.5824	1	3.73393	0.000925562	0.0432683	ANAPC5|ANKHD1|APH1A|BSCL2|C17ORF100|CDK5RAP3|DAG1|FAM173A|HCK|PLOD3|POFUT2|PRKCD|RBM5|RNF166|TAPBP|VAT1
GSE40274_EOS_VS_FOXP3_AND_EOS_TRANSDUCED_ACTIVATED_CD4_TCELL_UP	MSigDB_C7	16	91	650	6.72771	2.48325	17.5824	1	3.73393	0.000925562	0.0432683	ADAM17|ADPGK|CCDC32|CD79B|CNPY3|JADE1|LY9|MGAT1|MYO9B|NDRG3|PMEPA1|RCE1|RNF31|SPSB3|VPS39|ZNF276
GSE7852_LN_VS_THYMUS_TREG_DN	MSigDB_C7	1	121	650	8.94563	2.85853	0.826446	0	-2.77962	0.000930133	0.0433573	PEPD
Chiche(PMID: 24644022)-2014_M9.5	PAPER	10	43	650	3.17903	1.7117	23.2558	1	3.9849	0.000932413	0.0433924	ANKZF1|ARL6IP4|BAIAP2L2|CDK5RAP3|DDR1|SLC6A16|SPPL2B|SRRM2|WDR97|ZNF692
GRADE_COLON_AND_RECTAL_CANCER_UP	MSigDB_C2	5	216	650	15.9691	3.79826	2.31481	0	-2.88792	0.000939394	0.0436457	FXYD5|MAGED2|SHISA5|THEM6|UBR4
REACTOME_MITOTIC_M_M_G1_PHASES	MSigDB_C2	2	147	650	10.8678	3.14598	1.36054	0	-2.81878	0.000947815	0.0436533	PPP2R5A|PPP2R5B
MODULE_52	MSigDB_C4	6	237	650	17.5216	3.97374	2.53165	0	-2.89944	0.000948446	0.0436533	EMP3|FCGRT|ID2B|ILF3|PEPD|TMEM259
GSE14415_INDUCED_TREG_VS_TCONV_UP	MSigDB_C7	2	147	650	10.8678	3.14598	1.36054	0	-2.81878	0.000947815	0.0436533	PIGT|RIPK3
GSE1460_DP_THYMOCYTE_VS_NAIVE_CD4_TCELL_ADULT_BLOOD_UP	MSigDB_C7	2	147	650	10.8678	3.14598	1.36054	0	-2.81878	0.000947815	0.0436533	PTPRCAP|TAPBPL
GSE21063_WT_VS_NFATC1_KO_8H_ANTI_IGM_STIM_BCELL_UP	MSigDB_C7	3	171	650	12.6422	3.38838	1.75439	0	-2.84566	0.000956473	0.0436533	ACAP1|H1FX|NCF4
GSE22886_DC_VS_MONOCYTE_DN	MSigDB_C7	21	136	650	10.0546	3.02791	15.4412	1	3.61483	0.000955478	0.0436533	ADAM8|AKAP13|AP1S2|BTN3A1|CCS|CD37|CNPY3|EEF1D|GPSM3|GSDMD|IGF1R|IRF1|IRF7|NADK|NCF1C|PNOC|RAP1GAP2|RHBDF2|SELL|STK10|WDR45
KAECH_DAY8_EFF_VS_MEMORY_CD8_TCELL_UP	MSigDB_C7	3	171	650	12.6422	3.38838	1.75439	0	-2.84566	0.000956473	0.0436533	ADAM8|DAP|KRTCAP2
cell division [GoID:GO:0051301; evidenceTypes:IBA|IDA|IEA|IGI|IMP|ISS|NAS|TAS]	GeneOntology_BP	12	355	650	26.2455	4.82974	3.38028	0	-2.94953	0.000950351	0.0436533	ANAPC13|ANAPC5|ARHGEF2|CHMP4B|CHMP7|E4F1|INO80|KLHL21|MAU2|NUMA1|PPBP|SEPT1
regulation of molecular function [GoID:GO:0065009; evidenceTypes:IBA|IC|IDA|IEA|IEP|IGI|IMP|IPI|ISS|NAS|TAS]	GeneOntology_BP	141	1502	650	111.044	9.23452	9.38748	1	3.2439	0.000943148	0.0436533	ACAP1|ADAM17|ADAM8|AES|AGAP4|AGAP6|AIP|AKAP13|AMFR|APBA3|APH1A|ARFGAP1|ARHGAP30|ARHGAP4|ARHGEF19|ARHGEF2|AUP1|AVPR2|C5|CABIN1|CASP4|CCS|CDK5RAP3|CLN3|CPNE1|CRIPAK|CRK|CRY2|CTCF|CYFIP2|DAG1|DAP|DAXX|DAZAP2|DCP1A|DDAH2|DENND1C|DENND3|DENND4B|DTNBP1|DUSP22|EBAG9|EDF1|EEF1A2|EIF2B5|FARP2|FBXO7|FLT3LG|FXYD5|GDI1|GMIP|GNAS|GPS2|GPSM3|HCK|HCLS1|HDAC6|HERC1|HMBOX1|ID2B|IGF1R|IKBKE|IQSEC1|ITGB2|KCNMB2|KIA…
Human Brain_Godard03_239genes (14583454-TableS1)	GeneSigDB	21	136	650	10.0546	3.02791	15.4412	1	3.61483	0.000955478	0.0436533	C5|CASP4|CLK3|CYFIP2|FCGR2A|HLA-DMA|IRF3|LRRC14|MAPK7|MYO9B|NME3|NME4|NUMA1|POU2F1|PPP2R5A|RBM6|SFSWAP|SRRM2|TESK1|XPC|XRCC1
GGGTGGRR_PAX4_03	MSigDB_C3	62	566	650	41.8449	6.02168	10.9541	1	3.34709	0.000968363	0.0440543	AGAP4|ARHGAP30|ARHGEF2|CD37|CD79B|CRK|CTCF|DDAH2|DEDD|EEF1A2|EHMT2|ELP2|FOXN3|GMIP|GRK6|GSE1|HDAC6|HMBOX1|IL2RG|IRF1|JADE1|KRTCAP2|KYAT1|LINS1|MAGED2|MAN2B1|MAP3K11|ORAI3|OTUD5|PBXIP1|PHF1|PNKP|POLD4|POU2F1|PPP2R5A|PPP2R5B|PRKD2|PTK2B|RFX1|RGS19|RHOBTB2|RPS6KA4|SERPINI1|SFSWAP|SH2D3C|SH3GLB2|SHC1|SMARCB1|SP2|SPEN|SPTAN1|STK10|TAZ|TBCC|TCTA|TLN1|TREML2|TRIM27|TRIR|VPS16|WASF2|WDR13
GSE1460_CD4_THYMOCYTE_VS_THYMIC_STROMAL_CELL_UP	MSigDB_C7	20	127	650	9.38922	2.92753	15.748	1	3.62448	0.000974644	0.0442691	ANAPC5|APBA3|ARHGAP4|ARIH2|ATG2A|FAM160B2|HIC2|IL17RA|MAP4K1|PIK3C2B|POU2F1|PYHIN1|RAD9A|SPSB3|TAPBPL|TMEM50A|UCKL1|VPS16|ZNF276|ZNF692
GSE36527_CD62L_HIGH_VS_CD62L_LOW_TREG_CD69_NEG_KLRG1_NEG_DN	MSigDB_C7	15	83	650	6.13626	2.37268	18.0723	1	3.73576	0.000988587	0.0448307	ARMC7|CORO2B|ECI1|KLHL21|LSM10|LSM14A|PIP5K1C|PLOD3|PRKD2|PTOV1|PTPRCAP|RNF167|RPP25L|SPI1|TINF2
GSE13522_WT_VS_IFNAR_KO_SKIN_DN	MSigDB_C7	1	120	650	8.8717	2.84686	0.833333	0	-2.76505	0.000997846	0.0450347	SUSD3
GSE2706_UNSTIM_VS_8H_R848_DC_DN	MSigDB_C7	1	120	650	8.8717	2.84686	0.833333	0	-2.76505	0.000997846	0.0450347	CORO2B
GSE45365_NK_CELL_VS_BCELL_UP	MSigDB_C7	1	120	650	8.8717	2.84686	0.833333	0	-2.76505	0.000997846	0.0450347	MOB3A
MORF_HAT1	MSigDB_C4	2	146	650	10.7939	3.13545	1.36986	0	-2.80467	0.00101185	0.04545	F8A1|ILF3
GSE14699_DELETIONAL_TOLERANCE_VS_ACTIVATED_CD8_TCELL_DN	MSigDB_C7	2	146	650	10.7939	3.13545	1.36986	0	-2.80467	0.00101185	0.04545	FCGRT|UFC1
GSE9006_TYPE_1_VS_TYPE_2_DIABETES_PBMC_AT_DX_UP	MSigDB_C7	22	146	650	10.7939	3.13545	15.0685	1	3.574	0.00101948	0.0457205	AIP|APBA3|ARHGAP4|CCS|CNN2|DRAP1|E4F1|EDF1|EEF1D|FAM173A|GPS2|IRF3|LSM14A|NAA60|NADSYN1|PAF1|PTPRCAP|SH3GLB2|SIGIRR|SIPA1|SNRNP70|TMEM259
monocarboxylic acid metabolic process [GoID:GO:0032787; evidenceTypes:IBA|IC|IDA|IEA|IGI|IMP|ISS|NAS|TAS]	GeneOntology_BP	9	296	650	21.8835	4.42556	3.04054	0	-2.91116	0.00102328	0.0458185	ABHD16A|ACAA1|ADPGK|ALOX5|CRYL1|DCXR|ECI1|GBA2|IDNK
GROSS_HYPOXIA_VIA_ELK3_AND_HIF1A_UP	MSigDB_C2	0	89	650	6.57985	2.45609	0	0	-2.67899	0.00103684	0.0462389
GCM_ACTG1	MSigDB_C4	0	89	650	6.57985	2.45609	0	0	-2.67899	0.00103684	0.0462389
MORF_RAD23A	MSigDB_C4	8	276	650	20.4049	4.27846	2.89855	0	-2.89939	0.00103756	0.0462389	ANAPC5|ATP6AP1|ATXN10|BAG6|CTBP1|CTDNEP1|F8A1|ILF3
NUYTTEN_EZH2_TARGETS_UP	MSigDB_C2	25	584	650	43.1756	6.10999	4.28082	0	-2.97474	0.00103968	0.0462607	ADAM17|ADAM8|AP1S2|ATP6AP1|BLCAP|CLEC2B|DENND3|EDF1|HLA-E|IRF1|KLHL21|LRPAP1|MOB3C|OAS1|PPP2R5B|RANBP3|RBBP6|RHOQ|RNF114|SERPINI1|SETBP1|SLC18B1|STK40|TAPBP|UBE2E2
GSE12845_IGD_NEG_BLOOD_VS_PRE_GC_TONSIL_BCELL_UP	MSigDB_C7	21	137	650	10.1285	3.03885	15.3285	1	3.5775	0.00105229	0.0467486	ADAM8|AUP1|CD99|COG2|CORO7|DAP|GUSB|H1FX|ISCU|PPOX|PRAF2|RCE1|RNF31|SECISBP2L|SURF1|TINF2|TLE1|UBXN6|UFC1|WDR45|ZDHHC4
GSE1460_NAIVE_CD4_TCELL_ADULT_BLOOD_VS_THYMIC_STROMAL_CELL_DN	MSigDB_C7	1	119	650	8.79777	2.83513	0.840336	0	-2.75041	0.00107042	0.0472033	ALDH2
GSE3982_BCELL_VS_TH1_DN	MSigDB_C7	1	119	650	8.79777	2.83513	0.840336	0	-2.75041	0.00107042	0.0472033	RNF24
immune response [GoID:GO:0006955; evidenceTypes:IBA|IC|IDA|IEA|IEP|IGI|IMP|IPI|ISS|NAS|TAS]	GeneOntology_BP	106	1081	650	79.9192	8.05719	9.80574	1	3.23695	0.00107084	0.0472033	ACAA1|ADAM17|ADAM8|AKAP8|ALOX5|ANKHD1|APBB1IP|APOBEC3C|APOBEC3D|ARHGEF2|BAG6|BTN2A2|BTN3A1|C17ORF62|C5|CAMK2G|CASP4|CD180|CD1C|CD53|CD79A|CD79B|CD99|CLEC2B|CNN2|CNPY3|CPNE1|CRK|CYFIP2|DGAT1|DPP7|DUSP22|EIF2B5|EPG5|FAM3A|FCGR2A|FCGRT|GALNS|GCSAM|GHDC|GPS2|GSDMD|GUSB|HCK|HLA-A|HLA-DMA|HLA-E|IGF1R|IKBKE|IL2RG|IRF1|IRF3|IRF7|ITGB2|LRMP|LRRC14|LSM14A|LTB|LY9|MAN2B1|MUL1|NCF4|NFATC3|NLRC3|NPLOC4|OAS1|O…
Glycoprotein	UniProt-Keyword	105	1069	650	79.0321	8.01858	9.82226	1	3.23847	0.00106971	0.0472033	ABHD14A|ADAM17|ADAM8|ALPL|ATG9A|ATP6AP1|AVPR2|BSCL2|BTN2A2|BTN3A1|C5|CD180|CD1C|CD37|CD52|CD53|CD79A|CD79B|CD99|CHPF2|CLEC2B|CLN3|CNPY3|CTRL|CYB561A3|DAG1|DDR1|DPP7|EDEM2|EMP3|FAM173A|FAM234A|FCGR2A|FCGRT|FLT3LG|FSTL3|FXYD5|GALNS|GALNT9|GDE1|GDPD5|GHDC|GNAS|GNPTG|GPM6A|GUSB|GYPC|HLA-A|HLA-DMA|HLA-E|IGF1R|IL17RA|IL2RG|ITGB2|KCNMB2|KIAA2013|LMF2|LRP10|LRPAP1|LTB|LTBP4|LY9|MAN2B1|NAGLU|NIPAL3|NUMA1|…
CHICAS_RB1_TARGETS_GROWING	MSigDB_C2	2	145	650	10.72	3.12487	1.37931	0	-2.79051	0.00108012	0.0473184	JADE1|ZNF22
GSE17974_0H_VS_6H_IN_VITRO_ACT_CD4_TCELL_DN	MSigDB_C7	2	145	650	10.72	3.12487	1.37931	0	-2.79051	0.00108012	0.0473184	MOB3C|POLR3H
GSE26030_TH1_VS_TH17_RESTIMULATED_DAY15_POST_POLARIZATION_DN	MSigDB_C7	20	128	650	9.46315	2.93886	15.625	1	3.58535	0.00107731	0.0473184	ACO2|AIP|CABIN1|CLK3|DCXR|EDEM2|FXYD5|ISCU|MOB2|PTOV1|RABAC1|RBM6|RNF167|RXRA|SPI1|TCF25|TMEM134|TMEM50A|TRIR|VPS28
GSE6674_ANTI_IGM_VS_ANTI_IGM_AND_CPG_STIM_BCELL_DN	MSigDB_C7	2	145	650	10.72	3.12487	1.37931	0	-2.79051	0.00108012	0.0473184	EIF3G|UBQLN1
GSE22886_NAIVE_BCELL_VS_BLOOD_PLASMA_CELL_DN	MSigDB_C7	3	169	650	12.4943	3.3689	1.77515	0	-2.81822	0.001082	0.0473278	MAGED2|MGAT1|SURF1
cellular amide metabolic process [GoID:GO:0043603; evidenceTypes:IBA|IC|IDA|IEA|IGI|IMP|IPI|ISS|NAS|TAS]	GeneOntology_BP	28	633	650	46.7982	6.34214	4.42338	0	-2.96402	0.00111116	0.0485286	APH1A|ATXN2|CASC3|CLN3|CNOT2|DGAT1|DHPS|EEF1A2|EEF1D|EIF2B5|EIF3G|GBA2|GGA3|GSTK1|ILF3|LSM14A|ORMDL3|PINK1|PRKCD|PTK2B|PUM1|RXRA|SAMD4B|SECISBP2L|TAPBP|TPP1|VARS|ZNF706
steroid biosynthetic process [GoID:GO:0006694; evidenceTypes:IBA|IC|IDA|IEA|IMP|ISS|NAS|TAS]	GeneOntology_BP	0	88	650	6.50591	2.4424	0	0	-2.66374	0.00112052	0.0488623
GSE25088_CTRL_VS_IL4_STIM_MACROPHAGE_DN	MSigDB_C7	15	84	650	6.21019	2.38679	17.8571	1	3.68269	0.0011234	0.0489129	ADAM8|DGAT1|GDI1|GRK6|LRMP|MAPK7|MOB3C|NUMA1|OCEL1|POU6F1|SNX17|ST3GAL1|TMEM219|TYK2|VPS39
MODULE_98	MSigDB_C4	9	294	650	21.7357	4.41111	3.06122	0	-2.88718	0.00112948	0.0491019	CBX4|CLK2|CTCF|H1FX|ILF3|KMT2B|SLU7|TLE1|ZNF133
PYEON_CANCER_HEAD_AND_NECK_VS_CERVICAL_UP	MSigDB_C2	1	118	650	8.72384	2.82336	0.847458	0	-2.73569	0.00114819	0.0496872	ZRSR2
GSE2770_IL12_AND_TGFB_ACT_VS_ACT_CD4_TCELL_48H_DN	MSigDB_C7	1	118	650	8.72384	2.82336	0.847458	0	-2.73569	0.00114819	0.0496872	FAM160B2
HALLMARK_HYPOXIA	MSigDB_H	1	118	650	8.72384	2.82336	0.847458	0	-2.73569	0.00114819	0.0496872	ANKZF1
GSE25123_CTRL_VS_ROSIGLITAZONE_STIM_MACROPHAGE_UP	MSigDB_C7	21	138	650	10.2025	3.04974	15.2174	1	3.54048	0.00115741	0.0500099	ADAM8|AKNA|AMFR|ANKRD13D|CD37|CTDNEP1|DGAT1|HLA-E|IL17RA|ISCU|KDM2A|LY9|MBD6|PARP6|PTK2B|RNF167|SHC1|SNRNP70|STK40|TBL1X|ZNF362
GSE360_L_DONOVANI_VS_L_MAJOR_DC_DN	MSigDB_C7	16	93	650	6.87557	2.5101	17.2043	1	3.63508	0.00117858	0.0507704	ADAM8|CASP4|CCS|CHKB|GPS2|HLA-A|IL17RA|ISCU|LRRC14|PPP2R5B|RAPGEF1|RHOBTB2|RNF10|SFSWAP|TRADD|VAT1
vacuolar transport [GoID:GO:0007034; evidenceTypes:IBA|IC|IDA|IEA|IGI|IMP|ISS|NAS|TAS]	GeneOntology_BP	16	93	650	6.87557	2.5101	17.2043	1	3.63508	0.00117858	0.0507704	CHMP4B|CHMP7|DENND3|EPG5|PINK1|TMEM50A|UBXN6|VPS11|VPS16|VPS18|VPS28|VPS37B|VPS39|VPS51|VPS52|WASH3P
GSE360_T_GONDII_VS_B_MALAYI_LOW_DOSE_MAC_DN	MSigDB_C7	20	129	650	9.53708	2.95015	15.5039	1	3.54657	0.0011891	0.0511456	APBB3|ARHGEF2|ATG9A|CD99|DAP|FBXO7|GPS2|HPCAL1|IRF7|LRP10|NAGLU|PRKCD|PTK2B|RNF113A|SH2B1|SKAP2|SPEN|STK10|TCF25|TESK1
GSE21670_UNTREATED_VS_TGFB_IL6_TREATED_CD4_TCELL_DN	MSigDB_C7	0	87	650	6.43198	2.42862	0	0	-2.64841	0.00121094	0.0517714
GSE22432_CONVENTIONAL_CDC_VS_PLASMACYTOID_PDC_DN	MSigDB_C7	19	120	650	8.8717	2.84686	15.8333	1	3.55771	0.00121034	0.0517714	ATG2A|C5|CD180|CEP95|COG4|DXO|HELZ2|ICA1L|NCF4|PPP2R5B|RNF114|RNF31|STK40|SURF1|TAPBP|UCKL1|VPS11|ZNF446|ZNF688
GSE5589_LPS_AND_IL10_VS_LPS_AND_IL6_STIM_IL6_KO_MACROPHAGE_45MIN_DN	MSigDB_C7	19	120	650	8.8717	2.84686	15.8333	1	3.55771	0.00121034	0.0517714	ALDH16A1|ANAPC13|BAG6|DENND4B|DGLUCY|FCGRT|IQSEC1|ISCU|NADK|NIPAL3|RNF166|RXRA|SH2B1|TBC1D15|TBCC|TRAPPC6A|USP34|ZFAND2B|ZNF706
Chiche(PMID: 24644022)-2014_M7.6	PAPER	0	87	650	6.43198	2.42862	0	0	-2.64841	0.00121094	0.0517714
GSE1460_INTRATHYMIC_T_PROGENITOR_VS_NAIVE_CD4_TCELL_ADULT_BLOOD_UP	MSigDB_C7	3	167	650	12.3465	3.34929	1.79641	0	-2.79057	0.00122351	0.0520305	ALDH2|FIG4|ZNF22
GSE21927_SPLEEN_C57BL6_VS_EL4_TUMOR_BALBC_MONOCYTES_UP	MSigDB_C7	22	148	650	10.9418	3.15648	14.8649	1	3.50334	0.00122433	0.0520305	AKAP13|APBB1IP|BSDC1|BTN3A1|CASC3|CD37|CLEC2B|CTDSP1|CYFIP2|DAZAP2|GSTK1|LY9|NISCH|PARP6|PBXIP1|POU2F1|RBM5|RNF113A|TTLL3|USP34|USP4|ZNF500
late endosome [GoID:GO:0005770; evidenceTypes:IBA|IDA|IEA|IMP|ISS|NAS|TAS]	GeneOntology_CC	22	148	650	10.9418	3.15648	14.8649	1	3.50334	0.00122433	0.0520305	ANKRD13D|ATG9A|CD79A|CHMP4B|CLN3|CYB561A3|FIG4|HDAC6|HLA-DMA|LAPTM4A|PIP4P1|SDF4|TCIRG1|TPT1|UBXN6|VPS11|VPS16|VPS18|VPS28|VPS37B|VPS39|WASH2P
B_cell_memory_Newman (PMID:25822800)	SignatureDB	11	52	650	3.8444	1.88136	21.1538	1	3.80341	0.00122049	0.0520305	ALOX5|CD180|CD1C|CD37|CD79A|CD79B|FCMR|LTB|PNOC|PTPRCAP|SIT1
GSE11961_UNSTIM_VS_ANTI_IGM_AND_CD40_STIM_6H_FOLLICULAR_BCELL_UP	MSigDB_C7	1	117	650	8.64991	2.81153	0.854701	0	-2.7209	0.00123153	0.052258	DTNBP1
MORF_SOD1	MSigDB_C4	6	232	650	17.152	3.93275	2.58621	0	-2.83566	0.00124318	0.0525951	ANAPC5|ATXN10|CTDNEP1|DAP|EBAG9|ILF3
organonitrogen compound biosynthetic process [GoID:GO:1901566; evidenceTypes:IBA|IC|IDA|IEA|IGI|IMP|IPI|ISS|NAS|TAS]	GeneOntology_BP	50	987	650	72.9697	7.7457	5.06586	0	-2.96549	0.0012423	0.0525951	ATG16L1|ATXN2|CASC3|CHKB|CHPF2|CNOT2|DHPS|EEF1A2|EEF1D|EIF2B5|EIF3G|GALNT9|GSTK1|ILF3|KRTCAP2|KYAT1|LSM14A|MAN1B1|MGAT1|NADK|NADSYN1|NME3|NME4|ORMDL3|PAOX|PARP16|PIGN|PIGS|PIGT|PINK1|PLOD3|POFUT2|PPOX|PRKCD|PRKD2|PTDSS2|PTK2B|PUM1|RFNG|RXRA|SAMD4B|SECISBP2L|ST3GAL1|TAZ|UCKL1|VARS|WDR45|ZDHHC4|ZFPM1|ZNF706
GNF2_PTPRC	MSigDB_C4	12	60	650	4.43585	2.01998	20	1	3.74466	0.00125079	0.0528385	ADAM8|ARHGAP4|CD53|CLEC2B|GRK6|HCLS1|HLA-A|HLA-E|LRCH4|SIPA1|STK10|VAV1
REACTOME_DNA_REPLICATION	MSigDB_C2	3	166	650	12.2725	3.33944	1.80723	0	-2.77667	0.00130087	0.054738	POLD4|PPP2R5A|PPP2R5B
VANTVEER_BREAST_CANCER_METASTASIS_DN	MSigDB_C2	0	86	650	6.35805	2.41476	0	0	-2.633	0.00130865	0.054738
GSE13485_DAY1_VS_DAY7_YF17D_VACCINE_PBMC_DN	MSigDB_C7	2	142	650	10.4982	3.09291	1.40845	0	-2.74763	0.0013131	0.054738	IRF7|OAS1
GSE18791_CTRL_VS_NEWCASTLE_VIRUS_DC_16H_UP	MSigDB_C7	2	142	650	10.4982	3.09291	1.40845	0	-2.74763	0.0013131	0.054738	RNF166|SETBP1
GSE2706_2H_VS_8H_R848_AND_LPS_STIM_DC_DN	MSigDB_C7	1	116	650	8.57598	2.79965	0.862069	0	-2.70604	0.00132082	0.054738	EMP3
GSE39110_UNTREATED_VS_IL2_TREATED_CD8_TCELL_DAY3_POST_IMMUNIZATION_DN	MSigDB_C7	2	142	650	10.4982	3.09291	1.40845	0	-2.74763	0.0013131	0.054738	DAP|RPP25L
GSE44649_NAIVE_VS_ACTIVATED_CD8_TCELL_MIR155_KO_DN	MSigDB_C7	1	116	650	8.57598	2.79965	0.862069	0	-2.70604	0.00132082	0.054738	MED23
GSE4748_CTRL_VS_CYANOBACTERIUM_LPSLIKE_STIM_DC_3H_UP	MSigDB_C7	20	130	650	9.61101	2.96139	15.3846	1	3.50814	0.00131066	0.054738	AKAP13|AKNA|ARHGAP30|ARHGAP4|CD79B|CYFIP2|DGAT1|FOXN3|GRK6|IGF1R|IL17RA|LTB|MAN2B1|MAU2|RASA3|RBM5|SH2D3C|SUSD3|UBE2E2|UIMC1
GSE5503_LIVER_DC_VS_MLN_DC_ACTIVATED_ALLOGENIC_TCELL_DN	MSigDB_C7	20	130	650	9.61101	2.96139	15.3846	1	3.50814	0.00131066	0.054738	ADAM17|ARHGAP30|CD37|CNN2|DGAT1|FAM173A|FOXN3|FXYD5|LRP10|MAN2B1|NDRG3|NLRC3|RHOH|RNF114|RNF167|SDHAF1|SH2D3C|TEX264|THADA|TRADD
GSE9988_ANTI_TREM1_AND_LPS_VS_CTRL_TREATED_MONOCYTES_UP	MSigDB_C7	1	116	650	8.57598	2.79965	0.862069	0	-2.70604	0.00132082	0.054738	KLHL21
actin cytoskeleton organization [GoID:GO:0030036; evidenceTypes:IBA|IC|IDA|IEA|IGI|IMP|ISS|NAS|TAS]	GeneOntology_BP	36	289	650	21.366	4.37472	12.4567	1	3.34512	0.00131437	0.054738	AKAP13|ARHGEF19|ARHGEF2|BAIAP2L2|CARMIL2|CNN2|CORO2B|CORO7|CRK|DTNBP1|FARP2|GBA2|HCK|HCLS1|IQSEC1|MICAL1|MOB2|NISCH|PIP5K1C|PLEK|PPM1F|PRKCD|PTK2B|RHOBTB2|RHOH|RHOQ|SHC1|SPTAN1|TESK1|TESK2|TLN1|TRIM27|TTC17|WASF2|WASH2P|WASH3P
translational termination [GoID:GO:0006415; evidenceTypes:IBA|IEA|IMP|TAS]	GeneOntology_BP	0	86	650	6.35805	2.41476	0	0	-2.633	0.00130865	0.054738
Human MesenchymalStemCells_Yamamoto08_387genes (18318837-TableS2)	GeneSigDB	1	116	650	8.57598	2.79965	0.862069	0	-2.70604	0.00132082	0.054738	C15ORF61
GSE25088_WT_VS_STAT6_KO_MACROPHAGE_IL4_STIM_UP	MSigDB_C7	19	121	650	8.94563	2.85853	15.7025	1	3.51732	0.0013393	0.0554228	ANKZF1|CD1C|CD52|CHMP7|E4F1|FAM160B2|GDI1|INTS1|KDM2A|LRMP|MAU2|MICAL1|PHF1|RGL2|SIT1|SKIV2L|SPSB3|TAZ|TTLL3
GSE10240_IL22_VS_IL22_AND_IL17_STIM_PRIMARY_BRONCHIAL_EPITHELIAL_CELLS_DN	MSigDB_C7	17	103	650	7.61488	2.64009	16.5049	1	3.55485	0.00135088	0.0558205	AKAP13|ARHGAP4|CD79A|CYB561A3|FCHO1|GALT|HELZ2|IRF7|LRP10|LTB|MAP3K11|MGAT1|MOB3A|PRKD2|RHOQ|SRRM2|WDR6
MORF_PRKACA	MSigDB_C4	10	45	650	3.32689	1.75086	22.2222	1	3.81134	0.00135652	0.0558908	CAMK2G|FIG4|IKBKE|KAT8|LTBP4|LY9|MYO9B|PLEKHB1|POU6F1|ZNF500
B_cell_naive_Newman (PMID:25822800)	SignatureDB	10	45	650	3.32689	1.75086	22.2222	1	3.81134	0.00135652	0.0558908	CD180|CD1C|CD37|CD79A|CD79B|FCMR|LTB|PNOC|PTPRCAP|SELL
chr19p13	MSigDB_C1	31	238	650	17.5955	3.98188	13.0252	1	3.36636	0.0013639	0.0561135	AKAP8|APBA3|BTBD2|CAPS|CD37|DENND1C|DHPS|EIF3G|FCHO1|FSTL3|ILF3|MARCH2|MAU2|MOB3A|MYO9B|OCEL1|PIP5K1C|PRKCSH|R3HDM4|RANBP3|RASAL3|RFX1|RPL28P5|SPPL2B|SUGP1|TMEM259|TRAPPC5|TYK2|UBXN6|VAV1|ZNF317
Human Pancreas_Qian05_42genes (15958547-Table3)	GeneSigDB	6	18	650	1.33076	1.10905	33.3333	1	4.21014	0.00137013	0.0562885	ADAM8|ARAF|GDI1|HPCAL1|LHFPL2|TAGLN
mitotic cell cycle [GoID:GO:0000278; evidenceTypes:IBA|IDA|IEA|IEP|IGI|IMP|ISS|NAS|TAS]	GeneOntology_BP	28	627	650	46.3546	6.31433	4.46571	0	-2.90682	0.00137709	0.0564926	ADAM17|AKAP8|ANAPC5|ARHGEF2|BTN2A2|CDK5RAP3|CHMP4B|CHMP7|CNOT2|CTDNEP1|CTDSP1|E4F1|FBXL15|FBXO7|FOXN3|INO80|JADE1|LSM10|MAU2|NUMA1|RAD17|RAD9A|SH2B1|TAOK3|TOP2B|TUBG2|UBE2E2|XPC
ACEVEDO_LIVER_CANCER_UP	MSigDB_C2	34	726	650	53.6738	6.75325	4.6832	0	-2.91323	0.00139735	0.0569055	ABHD16A|ANAPC13|ANXA2R|AP1S2|ARMC7|CNPY3|CTCF|EDEM2|GYPC|HLA-E|LRP10|LRRC14|LRRC8D|MARCH2|NBAS|NISCH|NRBP2|PIGT|POLD4|PPP2R5A|PRKD2|RBM6|SLU7|SP2|TESK1|TINF2|TRIM27|TTC32|UFC1|UIMC1|USP34|WDR13|XRCC1|ZNF106
MARTENS_BOUND_BY_PML_RARA_FUSION	MSigDB_C2	36	290	650	21.4399	4.38203	12.4138	1	3.32268	0.00139806	0.0569055	ADAM8|AKNA|ALDH2|APBB1IP|ARHGAP30|ARHGEF2|ATG16L2|CAMK2G|CTCF|DCAF11|DENND3|DUSP28|FCGRT|GRK6|GSE1|GUSB|HCK|HPCAL1|IQSEC1|IRF1|ITGB2|MBD6|MYO9B|NADK|PLEK|PRKCD|RAP1GAP2|RAPGEF1|RASA3|RHBDF2|SH2B1|SPI1|SUSD3|TM9SF4|TYK2|UBE2O
ZHANG_TLX_TARGETS_36HR_DN	MSigDB_C2	2	141	650	10.4242	3.08218	1.41844	0	-2.73321	0.00140119	0.0569055	POU2F1|ZNF638
GSE24634_NAIVE_CD4_TCELL_VS_DAY7_IL4_CONV_TREG_UP	MSigDB_C7	21	140	650	10.3503	3.07141	15	1	3.46736	0.00139489	0.0569055	ATG9A|C7ORF26|CDIPT|CYFIP2|DGAT1|E4F1|FLT3LG|JADE1|KLHL21|LRPAP1|LRRC14|MAU2|PARP6|RFX1|SECISBP2L|SGF29|SPEN|SPPL2B|SPSB3|TCTA|ZNF263
GSE31082_DN_VS_DP_THYMOCYTE_UP	MSigDB_C7	2	141	650	10.4242	3.08218	1.41844	0	-2.73321	0.00140119	0.0569055	NBAS|VARS
GSE40274_CTRL_VS_FOXP3_TRANSDUCED_ACTIVATED_CD4_TCELL_UP	MSigDB_C7	2	141	650	10.4242	3.08218	1.41844	0	-2.73321	0.00140119	0.0569055	GPM6A|XRCC1
Human Prostate_Chambers09_259genes (19489030-SuppTable7)	GeneSigDB	2	141	650	10.4242	3.08218	1.41844	0	-2.73321	0.00140119	0.0569055	CLEC2B|ZNF317
Human Esophagus_Barrett03_104genes (12874028-Table1)	GeneSigDB	0	85	650	6.28412	2.40082	0	0	-2.61749	0.00141422	0.0573528
REACTOME_SIGNALING_BY_RHO_GTPASES	MSigDB_C2	11	53	650	3.91833	1.89926	20.7547	1	3.72865	0.00143955	0.0582967	AKAP13|ARHGAP30|ARHGAP4|ARHGEF2|GDI1|GMIP|MYO9B|RHOBTB2|RHOH|RHOQ|VAV1
GNF2_INPP5D	MSigDB_C4	9	38	650	2.80937	1.60957	23.6842	1	3.84613	0.00145229	0.0587288	CD53|GRK6|HCLS1|HLA-A|HLA-E|SIPA1|STK10|TAPBP|VAV1
MORF_MYC	MSigDB_C4	8	31	650	2.29186	1.45436	25.8065	1	3.92484	0.0014644	0.0590502	AMFR|KAT8|KYAT1|LTBP4|MYO9B|PLEKHB1|RASSF1|TGOLN2
Mouse Lung_Rangasamy09_75genes (19286929-SuppTable2l)	GeneSigDB	8	31	650	2.29186	1.45436	25.8065	1	3.92484	0.0014644	0.0590502	CD37|CD52|CD53|IL2RG|LRRC14|NCF4|PPBP|TREML2
GSE21360_SECONDARY_VS_TERTIARY_MEMORY_CD8_TCELL_UP	MSigDB_C7	3	164	650	12.1247	3.31965	1.82927	0	-2.74868	0.00147013	0.0590544	ACO2|ORAI2|ZNF706
Human Breast_Parker09_412genes_IntrinsicGenes_Perou2000 (19204204-SupplementaryTable2)	GeneSigDB	3	164	650	12.1247	3.31965	1.82927	0	-2.74868	0.00147013	0.0590544	CD79A|GNAS|GSE1
Mouse StemCell_GarciaEscudero10_371genes_p53 (20630075-AF-2)	GeneSigDB	5	208	650	15.3776	3.729	2.40385	0	-2.78295	0.00147074	0.0590544	AKAP8|PIGN|PMEPA1|RASSF1|TINF2
GSE11924_TFH_VS_TH2_CD4_TCELL_UP	MSigDB_C7	19	122	650	9.01956	2.87015	15.5738	1	3.47732	0.00147977	0.0591658	AP1G2|BLCAP|CCDC97|CEP95|COG4|FAM160B2|HPCAL1|MAP3K11|NELFA|NISCH|NPEPL1|PIP5K1C|PPOX|SECISBP2L|SRRM2|STK11IP|TMEM101|TTLL3|ZNF384
GSE24634_TEFF_VS_TCONV_DAY3_IN_CULTURE_DN	MSigDB_C7	19	122	650	9.01956	2.87015	15.5738	1	3.47732	0.00147977	0.0591658	ATP6AP1|CHMP7|CLEC2B|CRYL1|FCGR2A|FCGRT|FIG4|HCK|HLA-DMA|MAGED2|MAN2B1|NAGLU|NCF1C|PARP6|RXRA|SELL|ST3GAL1|TMEM50A|VAMP3
GSE5099_UNSTIM_VS_MCSF_TREATED_MONOCYTE_DAY3_DN	MSigDB_C7	19	122	650	9.01956	2.87015	15.5738	1	3.47732	0.00147977	0.0591658	ACO2|AKNA|ANKRD13D|ARHGEF2|ATP6AP1|CDIPT|HCK|MIB2|MICAL1|NAA60|PRRC2B|PUM1|TBCC|TLE1|TNK2|TNS3|TRIM27|VARS|WDR6
GSE40068_BCL6_POS_VS_NEG_CXCR5_POS_TFH_UP	MSigDB_C7	2	140	650	10.3503	3.07141	1.42857	0	-2.71873	0.00149504	0.0594415	AP1S2|GUSB
GSE43863_TH1_VS_TFH_MEMORY_CD4_TCELL_UP	MSigDB_C7	2	140	650	10.3503	3.07141	1.42857	0	-2.71873	0.00149504	0.0594415	NUDCD3|PLEK
GSE4748_CTRL_VS_CYANOBACTERIUM_LPSLIKE_STIM_DC_3H_DN	MSigDB_C7	2	140	650	10.3503	3.07141	1.42857	0	-2.71873	0.00149504	0.0594415	ADAM17|IKBKE
GSE12845_IGD_POS_BLOOD_VS_DARKZONE_GC_TONSIL_BCELL_UP	MSigDB_C7	18	113	650	8.35419	2.76369	15.9292	1	3.49019	0.00150257	0.059574	ANKZF1|C16ORF58|CRYL1|CTBP1|DENND4B|GSE1|HCK|KDM2A|NDRG3|PAOX|PARP16|RAP1GAP2|RNPEPL1|SLC4A5|ST3GAL1|TAPBP|TPP1|UBA7
BROWN_MYELOID_CELL_DEVELOPMENT_DN	MSigDB_C2	0	84	650	6.21019	2.38679	0	0	-2.6019	0.0015283	0.060281
LE_EGR2_TARGETS_UP	MSigDB_C2	0	84	650	6.21019	2.38679	0	0	-2.6019	0.0015283	0.060281
GNF2_DAP3	MSigDB_C4	0	84	650	6.21019	2.38679	0	0	-2.6019	0.0015283	0.060281
ribonucleoprotein complex biogenesis [GoID:GO:0022613; evidenceTypes:EXP|IBA|IC|IDA|IEA|IMP|ISS|NAS|TAS]	GeneOntology_BP	10	307	650	22.6968	4.50413	3.25733	0	-2.81892	0.0015289	0.060281	ATXN2|CELF6|CNOT2|EIF3G|LSM14A|RBM5|SFSWAP|SLU7|USP4|ZRSR2
KAECH_DAY8_EFF_VS_DAY15_EFF_CD8_TCELL_UP	MSigDB_C7	3	163	650	12.0507	3.30971	1.84049	0	-2.7346	0.0015626	0.0615245	ADAM8|AIP|DAP
bounding membrane of organelle [GoID:GO:0098588; evidenceTypes:HDA|IBA|IC|IDA|IEA|IMP|ISS|NAS|TAS]	GeneOntology_CC	103	1057	650	78.1449	7.97964	9.74456	1	3.11482	0.00156829	0.0616627	ACAP1|ADAM8|ANKZF1|AP1G2|AP1S2|APH1A|ARFGAP1|ATG16L1|ATG16L2|ATG9A|ATP6AP1|AVPR2|CAMK2G|CD1C|CD53|CDIPT|CHMP4B|CHMP7|CHPF2|CLMN|CLN3|COG1|COG2|COG4|CORO7|CPNE1|CYB561A3|DGAT1|DTNBP1|EBAG9|EEF1A2|FCGR2A|FCHO1|FIG4|GALNT9|GBA2|GGA3|GNPTG|HLA-A|HLA-DMA|HLA-E|IKBKE|IRF7|ITGB2|LAPTM4A|LHFPL2|LRMP|MAN2B1|MAPK8IP3|MARCH2|MFN2|MGAT1|MUL1|NAA60|NCF4|NUMA1|ORMDL3|PINK1|PIP4P1|PIP5K1C|PLEKHM1|PMEPA1|PRAF2|R…
Human StemCell_Matushansky08_1453genes (18310505-TableS7)	GeneSigDB	43	868	650	64.172	7.31893	4.95392	0	-2.89277	0.00157069	0.0616719	AKAP8|ANKHD1|AP1S2|APBA3|APH1A|ARFGAP1|BSCL2|CLK2|CPNE1|DAP|DAXX|DHPS|EHMT2|EIF2B5|GDI1|HDAC6|ILF3|IRF3|LRRC14|MAGED2|MAN1B1|MAPK7|MYO9B|NDRG3|PAF1|PIGN|PLOD3|POFUT2|PRAF2|PRKCSH|RAD9A|RAPGEF6|RBBP6|RNF24|S100PBP|TMEM259|TOP2B|TYK2|WDR6|XRCC1|ZNF133|ZNF500|ZNF93
GTPase activator activity [GoID:GO:0005096; evidenceTypes:EXP|IBA|IC|IDA|IEA|IMP|ISS|NAS|TAS]	GeneOntology_MF	20	132	650	9.75887	2.98374	15.1515	1	3.43231	0.00158587	0.0621817	ACAP1|AGAP4|AGAP6|ARFGAP1|ARHGAP30|ARHGAP4|ARHGEF19|GDI1|GMIP|MYO9B|RANBP3|RAP1GAP2|RASA3|RASAL3|SGSM3|SIPA1|TBC1D10A|TBC1D14|TBC1D15|TSC2
GSE13547_CTRL_VS_ANTI_IGM_STIM_BCELL_2H_UP	MSigDB_C7	2	139	650	10.2764	3.0606	1.43885	0	-2.70417	0.00159503	0.062283	CASP4|RIPK3
GSE7568_IL4_VS_IL4_AND_DEXAMETHASONE_TREATED_MACROPHAGE_UP	MSigDB_C7	2	139	650	10.2764	3.0606	1.43885	0	-2.70417	0.00159503	0.062283	IPO8|MED23
regulation of actin cytoskeleton organization [GoID:GO:0032956; evidenceTypes:IBA|IC|IDA|IEA|IGI|IMP|ISS|NAS|TAS]	GeneOntology_BP	22	151	650	11.1636	3.18776	14.5695	1	3.39939	0.00159748	0.0622929	AKAP13|ARHGEF19|BAIAP2L2|CARMIL2|CORO2B|CRK|GBA2|HCK|HCLS1|PLEK|PPM1F|PRKCD|PTK2B|RHOBTB2|RHOH|RHOQ|SPTAN1|TESK1|TRIM27|WASF2|WASH2P|WASH3P
generation of precursor metabolites and energy [GoID:GO:0006091; evidenceTypes:IBA|IC|IDA|IEA|IGI|IMP|ISS|NAS|TAS]	GeneOntology_BP	10	306	650	22.6228	4.49705	3.26797	0	-2.80692	0.00160296	0.0623355	ACO2|ADPGK|ALDH2|COQ10A|GNAS|NDUFB11|PINK1|STK40|SURF1|TAZ
Mouse StemCell_Schimmer06_1554genes (16484322-SuppTable3)	GeneSigDB	47	931	650	68.8296	7.54969	5.04834	0	-2.89146	0.0016023	0.0623355	ADPGK|ANAPC5|AUP1|BLCAP|CAMK2G|CDIPT|CHD9|CRK|CTBP1|DAZAP2|DDAH2|DHPS|DTNBP1|EEF1D|GDI1|GNAS|HDHD3|ILF3|JADE1|KAT8|KRTCAP2|LAPTM4A|LRP10|LRPAP1|MAPK8IP3|MFN2|NISCH|PIGS|PINK1|PLOD3|POFUT2|PRKCD|PRKCSH|RASSF1|RGL2|RNF10|SDF4|TAPBP|TINF2|TM7SF3|TOP2B|UBQLN1|USP34|VPS11|VPS28|WDR13|WDR6
GSE21546_WT_VS_ELK1_KO_DP_THYMOCYTES_DN	MSigDB_C7	15	87	650	6.43198	2.42862	17.2414	1	3.52794	0.00162418	0.063074	AIP|COQ10A|CRYL1|CTRL|GALNT9|GDE1|MUL1|NDRG3|NIPAL3|RNF167|SNX17|SPPL2B|SPSB3|TMUB2|VPS16
MOHANKUMAR_HOXA1_TARGETS_UP	MSigDB_C2	8	267	650	19.7395	4.21035	2.99625	0	-2.78826	0.00163276	0.0631483	ANAPC5|ATP6AP1|ATXN10|GNAS|GSE1|ILF3|RHOQ|RNF10
MORF_BCL2	MSigDB_C4	13	70	650	5.17516	2.18058	18.5714	1	3.58842	0.00163131	0.0631483	AMFR|CAMK2G|CTRL|IKBKE|KAT8|LTBP4|LY9|MYO9B|PLEKHB1|POU6F1|RASSF1|SH2B1|ZNF500
GSE5589_LPS_VS_LPS_AND_IL10_STIM_MACROPHAGE_180MIN_DN	MSigDB_C7	1	113	650	8.35419	2.76369	0.884956	0	-2.661	0.00162879	0.0631483	ADPGK
REACTOME_METABOLISM_OF_RNA	MSigDB_C2	5	206	650	15.2298	3.71146	2.42718	0	-2.75626	0.0016434	0.0634734	CASC3|CNOT2|DCP1A|PRKCD|RPL15P17
GSE12839_CTRL_VS_IL12_TREATED_PBMC_UP	MSigDB_C7	0	83	650	6.13626	2.37268	0	0	-2.58622	0.00165157	0.0636156
large ribosomal subunit [GoID:GO:0015934; evidenceTypes:HDA|IBA|IDA|TAS]	GeneOntology_CC	0	83	650	6.13626	2.37268	0	0	-2.58622	0.00165157	0.0636156
GSE15930_NAIVE_VS_72H_IN_VITRO_STIM_IFNAB_CD8_TCELL_DN	MSigDB_C7	3	162	650	11.9768	3.29973	1.85185	0	-2.72046	0.00166072	0.0638815	APBA3|RHOQ|SKAP2
actin filament-based process [GoID:GO:0030029; evidenceTypes:IBA|IC|IDA|IEA|IGI|IMP|ISS|NAS|TAS]	GeneOntology_BP	38	314	650	23.2143	4.55331	12.1019	1	3.24725	0.00166568	0.0638989	AKAP13|ARHGEF19|ARHGEF2|BAIAP2L2|CARMIL2|CNN2|CORO2B|CORO7|CRK|DTNBP1|FARP2|GBA2|HCK|HCLS1|IQSEC1|MICAL1|MOB2|MYO9B|NISCH|PIP5K1C|PLEK|PPM1F|PRKCD|PTK2B|RHOBTB2|RHOH|RHOQ|SHC1|SNTA1|SPTAN1|TESK1|TESK2|TLN1|TRIM27|TTC17|WASF2|WASH2P|WASH3P
Kinase	UniProt-Keyword	38	314	650	23.2143	4.55331	12.1019	1	3.24725	0.00166568	0.0638989	ADPGK|ARAF|CAMK2G|CHKB|CLK2|CLK3|DDR1|DYRK4|GRK6|HCK|IDNK|IGF1R|IKBKE|IP6K1|MAP3K11|MAP4K1|MAPK7|NADK|NME3|NME4|PI4KAP2|PIK3C2B|PINK1|PIP5K1C|PNKP|PRKCD|PRKD2|PTK2B|RIPK3|RPS6KA4|STK10|STK40|TAOK3|TESK1|TESK2|TNK2|TYK2|UCKL1
GSE18203_CTRL_VS_INTRATUMORAL_CPG_INJ_MC38_TUMOR_UP	MSigDB_C7	17	105	650	7.76274	2.66529	16.1905	1	3.46576	0.00167775	0.0642752	ALDH2|APBB3|C11ORF68|CAMK2G|DAXX|EMP3|FCGR2A|PHF1|PIP5K1C|PTOV1|RASA3|SEC16A|SELL|STK10|TBC1D10A|UBR4|VPS39
chr6p21	MSigDB_C1	24	171	650	12.6422	3.38838	14.0351	1	3.35199	0.00168974	0.0645605	ABHD16A|BAG6|CMTR1|DAXX|DDAH2|DDR1|DXO|EHMT2|GPSM3|GUSBP2|HLA-A|HLA-DMA|HLA-E|LTB|PHF1|RGL2|RPP21|SKIV2L|TAPBP|TBCC|TREML2|TRIM26|VARS|VPS52
organic cyclic compound binding [GoID:GO:0097159; evidenceTypes:HDA|IBA|IC|IDA|IEA|IEP|IGI|IMP|IPI|ISS|NAS|TAS]	GeneOntology_MF	188	3006	650	222.236	11.6386	6.25416	0	-2.94161	0.00168963	0.0645605	AKAP8|AKNA|ALDH2|ANKHD1|ANKZF1|APOBEC3C|APOBEC3D|ARAF|ARL6IP4|ATP6AP1|ATXN2|C11ORF68|CAMK2G|CASC3|CBX4|CELF6|CHD9|CHKB|CLK2|CLK3|CMTR1|CPNE1|CPSF1|CRY2|CRYL1|CTBP1|CTCF|DDR1|DDX24|DEDD|DRAP1|DXO|DYRK4|E4F1|EDF1|EEF1A2|EEF1D|EIF2B5|EIF3G|FOXN3|GDI1|GNAS|GRK6|H1FX|HCK|HDAC6|HELZ2|HIC2|HLA-A|HMBOX1|HSPA7|ID2B|IDNK|IGF1R|IKBKE|ILF3|INO80|IP6K1|IRF1|IRF3|IRF7|KDM2A|KIF13B|KIF21B|KMT2B|KYAT1|LRRC47|LSM…
GSE22886_UNSTIM_VS_IL2_STIM_NKCELL_DN	MSigDB_C7	4	184	650	13.6033	3.51217	2.17391	0	-2.73429	0.00169494	0.0646572	FLT3LG|LTB|SMARCB1|TLN1
response to mitochondrial depolarisation [GoID:GO:0098780; evidenceTypes:IEA|IGI|IMP|ISS]	GeneOntology_BP	5	13	650	0.961101	0.942778	38.4615	1	4.28404	0.00169683	0.0646572	GPS2|HDAC6|MFN2|MUL1|PINK1
GSE17580_UNINFECTED_VS_S_MANSONI_INF_TEFF_UP	MSigDB_C7	20	133	650	9.8328	2.99485	15.0376	1	3.39489	0.00174096	0.0659262	CBX4|CD79A|CD79B|CNPY3|CTDSP1|DAG1|DCP1A|INTS4|IQSEC1|KLHL21|PPBP|PRKD2|SLC37A1|TESK1|TEX264|TLE1|VPS18|XRCC1|ZBTB7B|ZFAND3
GSE17974_CTRL_VS_ACT_IL4_AND_ANTI_IL12_1H_CD4_TCELL_DN	MSigDB_C7	1	112	650	8.28025	2.75159	0.892857	0	-2.64583	0.00174639	0.0659262	PMEPA1
GSE25088_IL4_VS_IL4_AND_ROSIGLITAZONE_STIM_STAT6_KO_MACROPHAGE_DAY10_UP	MSigDB_C7	20	133	650	9.8328	2.99485	15.0376	1	3.39489	0.00174096	0.0659262	ACAP1|AKNA|ARHGAP30|ATG16L2|ATG9A|C11ORF68|CABIN1|CD52|CDIPT|DGAT1|HCLS1|LRMP|LTB|MOB3A|NCF1C|NFATC3|TMEM50A|TRIM27|TTLL3|UBXN6
GSE3982_DC_VS_BCELL_DN	MSigDB_C7	20	133	650	9.8328	2.99485	15.0376	1	3.39489	0.00174096	0.0659262	CHMP7|CTBP1|CTCF|E4F1|EEF1D|FCMR|HLA-A|IRF7|KIF13B|KIF21B|LTB|PHF1|PIK3C2B|PNOC|RHOH|SLC6A16|TESK2|TRADD|ZNF22|ZNF473
GSE41176_UNSTIM_VS_ANTI_IGM_STIM_BCELL_3H_UP	MSigDB_C7	1	112	650	8.28025	2.75159	0.892857	0	-2.64583	0.00174639	0.0659262	ST3GAL1
ribonucleoprotein complex [GoID:GO:1990904; evidenceTypes:HDA|IBA|IC|IDA|IEA|IMP|ISS|NAS|TAS]	GeneOntology_CC	25	570	650	42.1406	6.04146	4.38596	0	-2.83716	0.00174121	0.0659262	APOBEC3C|APOBEC3D|ATXN2|BTBD2|CASC3|CELF6|CNOT2|DCP1A|EIF3G|ILF3|LSM10|LSM14A|PUM1|RBM5|RNF113A|RPP21|SAMD4B|SECISBP2L|SLU7|SNRNP70|SNRPN|SRRM2|SUGP1|TOP2B|ZRSR2
Monti (PMID:15550490)_IMMUNE	PAPER	50	445	650	32.8992	5.37849	11.236	1	3.17947	0.00174438	0.0659262	ACAP1|AKAP13|ALDH2|ALOX5|CASP4|CD99|CHKB|CLEC2B|DAZAP2|DDX24|DENND1C|EMP3|FCGRT|FCMR|FXYD5|GDI1|GPSM3|GRK6|GSE1|GSTK1|HCK|HLA-A|HLA-E|IL2RG|IRF1|IRF7|ITGB2|LRP10|LRRC47|MAN2B1|MICAL1|MOB3C|NISCH|OAS1|PHF1|RAPGEF6|SELL|SHC1|SPTAN1|SRRM2|TAGLN|TCF25|TCIRG1|THADA|TNS3|TPP1|TPT1|USP4|VAMP3|WDR13
GSE33374_CD8_ALPHAALPHA_VS_ALPHABETA_CD161_HIGH_TCELL_UP	MSigDB_C7	14	79	650	5.84054	2.31533	17.7215	1	3.5241	0.00175337	0.0661019	CD79A|FOXN3|IRF3|PRAF2|PRKD2|RNF167|RXRA|SELL|SGF29|SIT1|SKIV2L|SNX17|XRCC1|ZBTB7B
GSE15930_NAIVE_VS_72H_IN_VITRO_STIM_CD8_TCELL_DN	MSigDB_C7	3	161	650	11.9029	3.28972	1.86335	0	-2.70627	0.00176481	0.0663569	CD79B|NAGLU|SKAP2
GSE15930_NAIVE_VS_72H_IN_VITRO_STIM_TRICHOSTATINA_CD8_TCELL_DN	MSigDB_C7	3	161	650	11.9029	3.28972	1.86335	0	-2.70627	0.00176481	0.0663569	NAGLU|NME4|SKAP2
GNF2_RRM1	MSigDB_C4	0	82	650	6.06233	2.35848	0	0	-2.57044	0.00178476	0.0668413
MORF_RRM1	MSigDB_C4	0	82	650	6.06233	2.35848	0	0	-2.57044	0.00178476	0.0668413
regulation of small molecule metabolic process [GoID:GO:0062012; evidenceTypes:IBA|IC|IDA|IEA|IGI|IMP|ISS|NAS|TAS]	GeneOntology_BP	6	225	650	16.6344	3.87455	2.66667	0	-2.74469	0.00180766	0.0676097	CLK2|FAM3A|PINK1|PLEK|PTK2B|TAZ
MORF_PPP1CC	MSigDB_C4	2	137	650	10.1285	3.03885	1.45985	0	-2.67487	0.001815	0.0676171	ANAPC5|ATXN10
GSE13547_WT_VS_ZFX_KO_BCELL_DN	MSigDB_C7	2	137	650	10.1285	3.03885	1.45985	0	-2.67487	0.001815	0.0676171	ANAPC13|UFC1
GSE40666_WT_VS_STAT1_KO_CD8_TCELL_WITH_IFNA_STIM_90MIN_DN	MSigDB_C7	2	137	650	10.1285	3.03885	1.45985	0	-2.67487	0.001815	0.0676171	ALDH2|ST3GAL1
GSE27786_NKCELL_VS_NEUTROPHIL_DN	MSigDB_C7	15	88	650	6.50591	2.4424	17.0455	1	3.47777	0.00182783	0.0680058	ARHGAP30|ARMC7|EMP3|GALNS|HCK|LRRC8D|NISCH|PPOX|RAB24|RNF24|SIT1|SPI1|STK40|TTC32|TTLL3
Human Breast_Nagaraja10_3054genes (20081105-ST-2)	GeneSigDB	84	1495	650	110.527	9.21739	5.61873	0	-2.87789	0.00184061	0.0683915	ANKMY1|ANXA2R|APBB1IP|ARFGAP1|ARMC7|BAG6|BAIAP2L2|C15ORF61|CASC3|CASP4|CBX4|CCDC97|CD99|CDK5RAP3|CEP95|CLN3|CNN2|COG2|COQ10A|CORO2B|CYFIP2|DGAT1|EBAG9|ECI1|FAM153B|FSTL3|GALNT9|GUSB|GUSBP2|GYPC|H1FX|HIC2|HLA-A|IP6K1|IQSEC1|ITGB2|JADE1|KIF13B|LHFPL2|LRP10|MAGED2|MANBAL|MBD6|MED25|NDUFB11|NIPAL3|OCEL1|ORAI1|PAOX|PI4KAP2|PILRB|PIP4P1|PNKP|POLM|PPP2R5A|RAD9A|RAPGEF6|RCE1|RHBDF2|S100PBP|SDHAF1|SEMA4B|…
MYOD_01	MSigDB_C3	17	106	650	7.83667	2.6778	16.0377	1	3.42196	0.00186468	0.069015	ACAP1|AP1S2|ARHGEF2|COQ10A|CPNE1|DDAH2|FIG4|GNAS|GSE1|JADE1|MGAT1|NAT9|PTK2B|SEC31B|SPI1|TAZ|UBXN4
GSE34156_UNTREATED_VS_6H_NOD2_LIGAND_TREATED_MONOCYTE_UP	MSigDB_C7	16	97	650	7.17129	2.56293	16.4948	1	3.44478	0.00186242	0.069015	CCDC97|CNPY3|CTDNEP1|DTNBP1|GDE1|GSTK1|HPCAL1|ISCU|LHFPL2|LRRC8D|NADSYN1|NAT9|PARP16|RFNG|RXRA|ZFAND3
GSE40274_CTRL_VS_XBP1_TRANSDUCED_ACTIVATED_CD4_TCELL_UP	MSigDB_C7	17	106	650	7.83667	2.6778	16.0377	1	3.42196	0.00186468	0.069015	ALOX5|EDEM2|FCGRT|HELZ2|IRF7|KIF21B|MICAL1|NAA60|PIK3C2B|PPBP|PRKD2|RNF167|SLC25A45|ST3GAL1|STK10|TLN1|UBE2E2
MORF_ETV3	MSigDB_C4	6	19	650	1.40469	1.13937	31.5789	1	4.03319	0.00187881	0.0692669	CTRL|LTBP4|LY9|MYO9B|PLEKHB1|POU6F1
Li(PMID: 24336226)-2013-MolSigVaccines_enriched in antigen presentation (II) (M95.0)	PAPER	6	19	650	1.40469	1.13937	31.5789	1	4.03319	0.00187881	0.0692669	CD53|HCLS1|HLA-DMA|ITGB2|PLEK|SELL
GSE6875_WT_VS_FOXP3_KO_TREG_UP	MSigDB_C7	20	134	650	9.90673	3.00591	14.9254	1	3.3578	0.00190873	0.0702283	ANKRD13D|APBA3|APBB1IP|ARFGAP1|CNN2|DAP|F8A1|INTS1|INTS4|LTB|NELFA|PRKD2|PRRC2B|RASA3|SPI1|SPTAN1|TMUB1|TREML2|TRIR|ZBTB7B
Human Breast_Speers09_780genes (19808870-ST1)	GeneSigDB	44	381	650	28.1677	4.99576	11.5486	1	3.16916	0.00190983	0.0702283	AKAP13|AKAP8|ARAF|CAMK2G|CDK5RAP3|CHKB|CLK2|CLK3|DDR1|DUSP22|DYRK4|GRK6|HCK|IGF1R|IKBKE|IP6K1|KIF13B|MAP3K11|MAP4K1|MAPK7|MAPK8IP3|NADK|NME3|NME4|NRBP2|PIK3C2B|PINK1|PNKP|PRKCD|PRKCSH|PRKD2|PTK2B|RIPK3|RPS6KA4|SHC1|STK10|STK40|TAOK3|TESK1|TESK2|TNK2|TRIM27|TYK2|UCKL1
NIKOLSKY_BREAST_CANCER_16P13_AMPLICON	MSigDB_C2	10	47	650	3.47475	1.78914	21.2766	1	3.64714	0.0019256	0.0704648	FAM173A|FAM234A|GNPTG|MAPK8IP3|NME3|NME4|SPSB3|SRRM2|TMEM8A|TSC2
PTEN_DN.V1_DN	MSigDB_C6	10	47	650	3.47475	1.78914	21.2766	1	3.64714	0.0019256	0.0704648	ATG16L1|CORO7|EMP3|FARP2|GPM6A|HLA-DMA|PTPRCAP|SELL|SERPINA10|SETD1A
GSE21033_3H_VS_12H_POLYIC_STIM_DC_DN	MSigDB_C7	10	47	650	3.47475	1.78914	21.2766	1	3.64714	0.0019256	0.0704648	CASP4|CASTOR1|EDF1|IGF1R|MIB2|PAOX|POLD4|TM7SF3|TMEM214|ZFYVE27
regulation of B cell activation [GoID:GO:0050864; evidenceTypes:IBA|IDA|IEA|IMP|ISS|NAS|TAS]	GeneOntology_BP	0	81	650	5.9884	2.34419	0	0	-2.55458	0.00192867	0.0704648
GSE6674_UNSTIM_VS_ANTI_IGM_AND_CPG_STIM_BCELL_DN	MSigDB_C7	2	136	650	10.0546	3.02791	1.47059	0	-2.66011	0.00193583	0.0706355	AKAP8|SLC37A1
GSE24634_NAIVE_CD4_TCELL_VS_DAY5_IL4_CONV_TREG_UP	MSigDB_C7	19	125	650	9.24136	2.90472	15.2	1	3.35958	0.00197853	0.0721007	BTN3A1|CHKB|DAZAP2|FOXN3|HLA-E|JADE1|KAT8|MAGED2|NME3|PARP16|PEPD|PLEKHB1|RHOH|SGF29|SPSB3|TCTA|TMUB2|TRAPPC6A|ZFAND3
CUI_TCF21_TARGETS_2_DN	MSigDB_C2	16	411	650	30.3856	5.17946	3.89294	0	-2.77743	0.00199055	0.0723297	ARAF|CRK|EBAG9|GPSM3|IL2RG|IQSEC1|JADE1|MBNL3|MED23|RBBP6|SECISBP2L|SERPINI1|SP2|TADA2B|TCF25|TPP1
GSE23568_ID3_KO_VS_WT_CD8_TCELL_UP	MSigDB_C7	3	159	650	11.755	3.2696	1.88679	0	-2.6777	0.00199234	0.0723297	ANAPC13|RHOQ|UFC1
binding [GoID:GO:0005488; evidenceTypes:EXP|HDA|IBA|IC|IDA|IEA|IEP|IGI|IMP|IPI|ISS|NAS|TAS]	GeneOntology_MF	517	6579	650	486.391	10.6484	7.85834	1	2.8745	0.00199246	0.0723297	ABHD16A|ACAA1|ACAP1|ACO2|ADAM17|ADAM8|ADPGK|AES|AGAP4|AGAP6|AIP|AKAP13|AKAP8|AKNA|ALDH2|ALOX5|ALPL|AMFR|ANAPC13|ANAPC5|ANKHD1|ANKMY1|ANKRD13D|ANKZF1|AP1G2|AP1S2|APBA3|APBB1IP|APBB3|APH1A|APOBEC3C|APOBEC3D|ARAF|ARFGAP1|ARHGAP4|ARHGEF19|ARHGEF2|ARIH2|ARL6IP4|ARMC7|ARRDC1-AS1|ASB6|ATG16L1|ATG2A|ATG9A|ATP6AP1|ATXN10|ATXN2|AUP1|AVPR2|BAG6|BAIAP2L2|BLCAP|BSCL2|BTBD2|BTN2A2|BTN3A1|C11ORF68|C17ORF62|C5|C…
REACTOME_INFLUENZA_LIFE_CYCLE	MSigDB_C2	1	110	650	8.13239	2.72723	0.909091	0	-2.61525	0.00200724	0.0726804	RPL15P17
GSE17721_LPS_VS_POLYIC_1H_BMDC_UP	MSigDB_C7	1	110	650	8.13239	2.72723	0.909091	0	-2.61525	0.00200724	0.0726804	SH3GLB2
Human Breast_Martin09_485genes (19225562-TableS1)	GeneSigDB	9	282	650	20.8485	4.32319	3.19149	0	-2.74068	0.00202487	0.0732253	AMFR|CRYL1|ILF3|LRPAP1|OAS1|USP4|VPS37B|ZNF331|ZNF688
GSE14308_TH1_VS_INDUCED_TREG_UP	MSigDB_C7	18	116	650	8.57598	2.79965	15.5172	1	3.36614	0.00203366	0.0734497	AIP|ARIH2|CASP4|DTNBP1|EMP3|FAM160B2|GALNS|IQSEC1|IRF7|ITGB2|KIF21B|LTB|POLD4|PTPRCAP|RHOBTB2|SDF4|SECISBP2L|TAPBP
chemical homeostasis [GoID:GO:0048878; evidenceTypes:IBA|IC|IDA|IEA|IEP|IGI|IMP|IPI|ISS|NAS|TAS]	GeneOntology_BP	19	463	650	34.23	5.48027	4.10367	0	-2.77905	0.00204549	0.0737114	ATP6AP1|AVPR2|CD52|CLN3|CRY2|DGAT1|IGF1R|ISCU|NADK|OAS1|ORMDL3|PTK2B|RASA3|SLC4A5|SMARCB1|TCIRG1|THADA|TM9SF4|TPT1
Polymorphism	UniProt-Keyword	374	4577	650	338.381	12.2576	8.17129	1	2.90584	0.0020461	0.0737114	ABHD14A|ACAA1|ACAP1|ACO2|ADAM17|ADAM8|ADPGK|AGAP4|AIP|AKAP13|AKAP8|AKNA|ALDH16A1|ALDH2|ALOX5|ALPL|AMFR|ANAPC5|ANKHD1|ANKMY1|ANKZF1|ANXA2R|AP1G2|APBA3|APBB1IP|APBB3|ARAF|ARFGAP1|ARHGAP30|ARHGAP4|ARHGEF19|ARIH2|ARL6IP4|ASCC2|ATG16L1|ATG16L2|ATG2A|ATG9A|ATXN2|AVPR2|BAG6|BTN2A2|BTN3A1|C11ORF68|C16ORF58|C1ORF162|C5|C7ORF26|CABIN1|CAMK2G|CAPS|CASP4|CCDC32|CCDC84|CCS|CD180|CD1C|CD52|CD99|CDIPT|CDK5RAP3|…
GSE18893_CTRL_VS_TNF_TREATED_TREG_24H_DN	MSigDB_C7	17	107	650	7.9106	2.69025	15.8879	1	3.37865	0.0020688	0.0744348	ADAM8|CASP4|FAM173A|FBXO7|GNAS|NBAS|PIP4P1|PRKCD|SPRYD3|SURF1|TAZ|TCTA|TTC17|TYK2|VPS28|ZCCHC3|ZFYVE27
GSE1432_CTRL_VS_IFNG_1H_MICROGLIA_UP	MSigDB_C7	16	98	650	7.24522	2.57595	16.3265	1	3.39865	0.00207754	0.0745603	ANKHD1|APBB3|BAG6|CBX4|CRY2|KDM2A|KMT2B|LMF2|MGAT1|PTOV1|RAPGEF1|RFNG|SH3GLB2|TMEM259|TMEM8A|ZNF688
regulation of GTPase activity [GoID:GO:0043087; evidenceTypes:HMP|IBA|IC|IDA|IEA|IGI|IMP|ISS|TAS]	GeneOntology_BP	30	234	650	17.2998	3.9492	12.8205	1	3.21588	0.0020761	0.0745603	ACAP1|AGAP4|AGAP6|ARFGAP1|ARHGAP30|ARHGAP4|ARHGEF19|CRK|GDI1|GMIP|GPS2|IQSEC1|MYO9B|PTK2B|RANBP3|RAP1GAP2|RAPGEF1|RAPGEF6|RASA3|RASAL3|RHOH|SGSM3|SIPA1|TBC1D10A|TBC1D14|TBC1D15|TNK2|TRAPPC6A|TSC2|VAV1
KONG_E2F3_TARGETS	MSigDB_C2	0	80	650	5.91447	2.3298	0	0	-2.53861	0.00208417	0.0746097
MARZEC_IL2_SIGNALING_UP	MSigDB_C2	0	80	650	5.91447	2.3298	0	0	-2.53861	0.00208417	0.0746097
GSE41867_DAY6_EFFECTOR_VS_DAY30_MEMORY_CD8_TCELL_LCMV_ARMSTRONG_DN	MSigDB_C7	20	135	650	9.98066	3.01694	14.8148	1	3.32103	0.00209	0.0747241	ANKRD13D|ARHGAP4|BSDC1|CD37|CD79A|E4F1|FCGRT|HPCAL1|PRDM2|RAPGEF1|RASA3|SLU7|TAOK3|TLN1|TOP2B|TTLL3|UCKL1|UNC93B1|VAT1|VPS11
GABRIELY_MIR21_TARGETS	MSigDB_C2	3	158	650	11.6811	3.25949	1.89873	0	-2.66332	0.00211653	0.0752934	FOXN3|UBXN4|USP34
GSE24634_TREG_VS_TCONV_POST_DAY7_IL4_CONVERSION_UP	MSigDB_C7	3	158	650	11.6811	3.25949	1.89873	0	-2.66332	0.00211653	0.0752934	CD79B|COG4|NCF4
GSE32986_UNSTIM_VS_CURDLAN_LOWDOSE_STIM_DC_DN	MSigDB_C7	3	158	650	11.6811	3.25949	1.89873	0	-2.66332	0.00211653	0.0752934	NCF4|ORAI2|TPP1
GSE24574_BCL6_HIGH_VS_LOW_TFH_CD4_TCELL_DN	MSigDB_C7	4	180	650	13.3076	3.47459	2.22222	0	-2.67875	0.00213396	0.0758185	ECI1|LTBP4|SIT1|SKAP2
ELVIDGE_HYPOXIA_DN	MSigDB_C2	1	109	650	8.05846	2.71496	0.917431	0	-2.59984	0.00215168	0.0762571	TMEM259
GSE13493_CD4INTCD8POS_VS_CD8POS_THYMOCYTE_UP	MSigDB_C7	1	109	650	8.05846	2.71496	0.917431	0	-2.59984	0.00215168	0.0762571	WDR45
LEE_DIFFERENTIATING_T_LYMPHOCYTE	MSigDB_C2	21	145	650	10.72	3.12487	14.4828	1	3.28974	0.00217744	0.0770739	AKAP13|AKNA|AP1G2|APBB1IP|ARHGAP30|CBX4|CD52|CD53|CYFIP2|HCLS1|ITGB2|LTB|MAP4K1|NLRC3|RHOH|SEC31B|SELL|SRRM2|TRAPPC6A|USP34|VAV1
ncRNA processing [GoID:GO:0034470; evidenceTypes:EXP|IBA|IDA|IEA|IGI|IMP|ISS|NAS|TAS]	GeneOntology_BP	8	261	650	19.296	4.16424	3.06513	0	-2.71261	0.0021984	0.0775258	CPSF1|ELP2|INTS1|INTS4|RNF113A|RPP21|THADA|TRMT44
OCT2_shRNA_OCT2_OCAB_ChIP (PMID:26993806)	SignatureDB	8	261	650	19.296	4.16424	3.06513	0	-2.71261	0.0021984	0.0775258	ANAPC5|CTDSP1|LRMP|PPOX|S100PBP|SEC62|SNX17|ZNF692
Immunity	UniProt-Keyword	35	287	650	21.2182	4.36007	12.1951	1	3.16092	0.00219808	0.0775258	AKAP8|APOBEC3C|APOBEC3D|ARHGEF2|BAG6|BTN3A1|C5|CASP4|CD180|CD1C|CD79A|CD79B|CNPY3|FCGR2A|FCMR|GSDMD|HCK|HLA-A|HLA-DMA|HLA-E|IRF1|IRF3|IRF7|LRMP|LY9|OAS1|ORAI1|POLR3H|PRKD2|PTK2B|SIT1|TAPBPL|TRIM26|UNC93B1|ZCCHC3
MORF_JAK3	MSigDB_C4	7	26	650	1.9222	1.3323	26.9231	1	3.8113	0.00221868	0.0780469	AMFR|CAMK2G|IKBKE|MYO9B|RASSF1|SH2B1|ZNF500
CD4_T_cell_memory_resting_Newman (PMID:25822800)	SignatureDB	7	26	650	1.9222	1.3323	26.9231	1	3.8113	0.00221868	0.0780469	FCMR|FLT3LG|LTB|LY9|PBXIP1|PTPRCAP|RASA3
Mouse StemCell_Affar06_525genes (16611997-SuppTable1)	GeneSigDB	6	221	650	16.3387	3.84085	2.71493	0	-2.69178	0.00223337	0.0784666	BLCAP|DCXR|RPS6KA4|SNRPN|SURF1|VAV1
GSE10240_IL22_VS_IL22_AND_IL17_STIM_PRIMARY_BRONCHIAL_EPITHELIAL_CELLS_UP	MSigDB_C7	18	117	650	8.64991	2.81153	15.3846	1	3.32562	0.0022425	0.0785928	AKNA|APBA3|ATG16L2|C7ORF26|DGAT1|FOXN3|FXYD5|GPSM3|ORMDL3|PLEKHM1|SDF4|TAPBP|THADA|TRADD|TYK2|USP34|VPS37B|ZFPM1
GSE411_UNSTIM_VS_100MIN_IL6_STIM_SOCS3_KO_MACROPHAGE_UP	MSigDB_C7	18	117	650	8.64991	2.81153	15.3846	1	3.32562	0.0022425	0.0785928	AP1G2|APBB1IP|C11ORF68|CASTOR1|CHD9|CHKB|DCXR|DTNBP1|LY9|MAP4K1|MYO9B|PIGN|RGL2|RNF113A|TESK2|TNK2|VPS37B|ZNF688
MORI_IMMATURE_B_LYMPHOCYTE_DN	MSigDB_C2	0	79	650	5.84054	2.31533	0	0	-2.52255	0.00225219	0.0786409
GNF2_SMC4L1	MSigDB_C4	0	79	650	5.84054	2.31533	0	0	-2.52255	0.00225219	0.0786409
Human Breast_Muggerud06_232genes (16536878-SuppTable2)	GeneSigDB	0	79	650	5.84054	2.31533	0	0	-2.52255	0.00225219	0.0786409
MORI_LARGE_PRE_BII_LYMPHOCYTE_DN	MSigDB_C2	10	48	650	3.54868	1.80797	20.8333	1	3.56827	0.00227485	0.0793348	ALDH2|CD79B|GMIP|HLA-DMA|IL2RG|LTB|RASA3|SIPA1|TAPBP|UBA7
GSE360_HIGH_DOSE_B_MALAYI_VS_M_TUBERCULOSIS_MAC_UP	MSigDB_C7	20	136	650	10.0546	3.02791	14.7059	1	3.28457	0.00228561	0.0796082	CD37|CLN3|DAP|DAXX|EEF1D|FCGRT|FIG4|GGA3|HLA-DMA|MFN2|NISCH|RASSF1|STK10|TCF25|TRAPPC6A|UBA7|VAT1|VAV1|VPS52|ZNF263
regulation of actin filament-based process [GoID:GO:0032970; evidenceTypes:IBA|IC|IDA|IEA|IGI|IMP|ISS|NAS|TAS]	GeneOntology_BP	23	165	650	12.1986	3.32956	13.9394	1	3.24409	0.0022883	0.0796082	AKAP13|ARHGEF19|BAIAP2L2|CARMIL2|CNN2|CORO2B|CRK|GBA2|HCK|HCLS1|PLEK|PPM1F|PRKCD|PTK2B|RHOBTB2|RHOH|RHOQ|SPTAN1|TESK1|TRIM27|WASF2|WASH2P|WASH3P
MORF_RBBP8	MSigDB_C4	15	90	650	6.65378	2.46971	16.6667	1	3.37943	0.00229933	0.0797961	AMFR|CAMK2G|CHD9|FCHO1|IKBKE|KAT8|KYAT1|MFN2|MGAT1|MYO9B|PLEKHB1|RASSF1|SFSWAP|SH2B1|ZNF500
SH3 domain	UniProt-Keyword	15	90	650	6.65378	2.46971	16.6667	1	3.37943	0.00229933	0.0797961	ARHGAP4|ARHGEF19|BAIAP2L2|CRK|HCK|HCLS1|MAP3K11|NCF1C|NCF4|SGSM3|SH3GLB2|SKAP2|SPTAN1|TNK2|VAV1
GSE5589_UNSTIM_VS_45MIN_LPS_AND_IL10_STIM_MACROPHAGE_DN	MSigDB_C7	1	108	650	7.98453	2.70263	0.925926	0	-2.58434	0.00230634	0.079942	SDHAF1
recycling endosome [GoID:GO:0055037; evidenceTypes:IBA|IC|IDA|IEA|IMP|ISS|TAS]	GeneOntology_CC	16	99	650	7.31915	2.58892	16.1616	1	3.35308	0.00231302	0.079978	ACAP1|ATG9A|FIG4|GGA3|HLA-A|HLA-E|NISCH|TBC1D14|TMUB1|VAMP3|VPS16|VPS51|VPS52|WASH2P|WASH3P|ZFYVE27
BONOME_OVARIAN_CANCER_SURVIVAL_SUBOPTIMAL_DEBULKING	MSigDB_C2	33	267	650	19.7395	4.21035	12.3596	1	3.14949	0.00233899	0.0807722	ADAM8|ALOX5|ANAPC13|AP1G2|ARHGEF2|ASB6|AVPR2|CPSF1|DAG1|DCAF11|DEDD|EHMT2|FCHO1|GMIP|GRK6|HDHD3|HERC1|IKBKE|KMT2B|KRT10|MAPK8IP3|MAU2|MYO9B|NADK|OGFR|PAOX|RAD17|RANBP3|RAPGEF1|SIPA1|SPI1|SUGP1|VAV1
GSE25088_WT_VS_STAT6_KO_MACROPHAGE_IL4_STIM_DN	MSigDB_C7	2	133	650	9.8328	2.99485	1.50376	0	-2.61542	0.00234737	0.0807722	CD99|PPP2R3A
GSE39820_CTRL_VS_TGFBETA3_IL6_CD4_TCELL_UP	MSigDB_C7	2	133	650	9.8328	2.99485	1.50376	0	-2.61542	0.00234737	0.0807722	AKAP8|ELP2
nucleic acid binding [GoID:GO:0003676; evidenceTypes:HDA|IBA|IC|IDA|IEA|IEP|IGI|IMP|IPI|ISS|NAS|TAS]	GeneOntology_MF	126	2104	650	155.551	10.4685	5.98859	0	-2.82279	0.00234208	0.0807722	AKAP8|AKNA|ANKHD1|ANKZF1|APOBEC3C|APOBEC3D|ARL6IP4|ATXN2|C11ORF68|CASC3|CBX4|CELF6|CHD9|CLK3|CMTR1|CPNE1|CPSF1|CRY2|CTCF|DDX24|DEDD|DRAP1|DXO|E4F1|EDF1|EEF1A2|EEF1D|EIF2B5|EIF3G|FOXN3|H1FX|HDAC6|HELZ2|HIC2|HLA-A|HMBOX1|ID2B|ILF3|INO80|IRF1|IRF3|IRF7|KDM2A|KMT2B|LRRC47|LSM10|LSM14A|MAU2|MBD1|MBNL3|NFATC3|OAS1|PHF1|PNKP|POLM|POLR3H|POU2F1|POU6F1|PRDM2|PRRC2B|PUM1|PYHIN1|R3HDM4|RAD17|RBBP6|RBM5|RBM6…
VANTVEER_BREAST_CANCER_ESR1_DN	MSigDB_C2	3	156	650	11.5332	3.23917	1.92308	0	-2.63438	0.00238784	0.0816698	CD180|ITGB2|RNF114
GSE37532_WT_VS_PPARG_KO_VISCERAL_ADIPOSE_TISSUE_TREG_UP	MSigDB_C7	3	156	650	11.5332	3.23917	1.92308	0	-2.63438	0.00238784	0.0816698	CTCF|GCSAM|H1FX
GSE46468_LUNG_INNATE_LYMPHOID_CELL_VS_SPLEEN_CD4_TCELL_DN	MSigDB_C7	3	156	650	11.5332	3.23917	1.92308	0	-2.63438	0.00238784	0.0816698	ILF3|USP4|ZNF473
GSE9960_HEALTHY_VS_GRAM_NEG_SEPSIS_PBMC_UP	MSigDB_C7	19	127	650	9.38922	2.92753	14.9606	1	3.2829	0.00238442	0.0816698	BLCAP|C16ORF58|CELF6|CLN3|DPP7|DYRK4|FBXO7|FCGRT|GALT|GDE1|GNAS|HPCAL1|MBNL3|NFATC3|PEPD|RNF113A|SKAP2|STK40|TPP1
organic acid biosynthetic process [GoID:GO:0016053; evidenceTypes:IBA|IC|IDA|IEA|IMP|ISS|NAS|TAS]	GeneOntology_BP	3	156	650	11.5332	3.23917	1.92308	0	-2.63438	0.00238784	0.0816698	ALOX5|KYAT1|PLOD3
BCL6_ChIP-CHIP_3celltypes_BCL6_motif_Ci (PMID:19307668)	SignatureDB	8	259	650	19.1481	4.14874	3.0888	0	-2.6871	0.0024254	0.0827553	ARIH2|DAXX|EBAG9|FCMR|ILF3|STK11IP|WDR6|ZCCHC3
Cell_cycle_Cho&Whitfield (PMID:11137997, 12058064)	SignatureDB	0	78	650	5.76661	2.30076	0	0	-2.50639	0.00243373	0.0829395
protein homodimerization activity [GoID:GO:0042803; evidenceTypes:IBA|IC|IDA|IEA|IMP|IPI|ISS|NAS|TAS]	GeneOntology_MF	16	406	650	30.0159	5.14939	3.94089	0	-2.72186	0.00244203	0.0831227	CAMK2G|CD79A|CD79B|CHMP4B|CPNE1|CRYL1|GNPTG|IRF3|KYAT1|MAP3K11|NAA60|PLEK|SPPL2B|STK10|TSC2|ZBTB7B
PENG_GLUTAMINE_DEPRIVATION_DN	MSigDB_C2	9	278	650	20.5528	4.29343	3.23741	0	-2.6908	0.00245142	0.0832426	COG2|EIF2B5|EMP3|KAT8|MAP3K11|OGFR|RBBP6|SNRNP70|VARS
molecular function regulator [GoID:GO:0098772; evidenceTypes:IBA|IC|IDA|IEA|IGI|IMP|IPI|ISS|NAS|TAS]	GeneOntology_MF	73	715	650	52.8606	6.70646	10.2098	1	3.00299	0.00244977	0.0832426	ACAP1|AGAP4|AGAP6|AKAP13|APBA3|ARFGAP1|ARHGAP30|ARHGAP4|ARHGEF19|ARHGEF2|AUP1|C5|CABIN1|CCS|DAXX|DAZAP2|DCP1A|DENND1C|DENND3|DENND4B|EBAG9|EIF2B5|FARP2|FLT3LG|FXYD5|GDI1|GMIP|GNAS|GPS2|GPSM3|HERC1|IKBKE|IQSEC1|KCNMB2|LRPAP1|LTB|MYO9B|NCF1C|NCF4|PARP16|PINK1|PNOC|PPBP|PPP1R14A|PPP2R3A|PPP2R5A|PPP2R5B|PRKCD|RANBP3|RAP1GAP2|RAPGEF1|RAPGEF6|RASA3|RASAL3|RGL2|RHOH|RIPK3|SEMA4B|SERPINA10|SERPINI1|SGSM3…
CHARAFE_BREAST_CANCER_LUMINAL_VS_BASAL_UP	MSigDB_C2	23	166	650	12.2725	3.33944	13.8554	1	3.21235	0.00247692	0.0836282	ANKRD13D|ATP6AP1|C7ORF26|DDAH2|DENND4B|GGA3|GSE1|IQSEC1|KMT2B|MAGED2|NME3|RGL2|RHOH|SEC16A|SH3GLB2|SLC37A1|SMARCC2|SRRM2|TADA2B|TBL1X|TESK1|TMEM80|VIPR1
GSE360_LOW_DOSE_B_MALAYI_VS_M_TUBERCULOSIS_MAC_UP	MSigDB_C7	18	118	650	8.72384	2.82336	15.2542	1	3.2855	0.00246905	0.0836282	ABHD14A|ATXN2|CDIPT|CLN3|EEF1D|EMP3|FIG4|GGA3|HIC2|IGF1R|KIF13B|PHF1|PLOD3|RASSF1|SHC1|VAT1|VAV1|VPS39
GSE7831_1H_VS_4H_CPG_STIM_PDC_UP	MSigDB_C7	18	118	650	8.72384	2.82336	15.2542	1	3.2855	0.00246905	0.0836282	ARAF|ARHGEF2|BLCAP|BTBD2|C11ORF68|CDIPT|CHPF2|EDEM2|EHMT2|IP6K1|NBAS|NDRG3|TCF25|TMUB1|TREML2|VPS39|YPEL3|ZFPM1
positive regulation of protein deacetylation [GoID:GO:0090312; evidenceTypes:IDA|IEA|IGI|IMP|ISS]	GeneOntology_BP	5	14	650	1.03503	0.978312	35.7143	1	4.05287	0.00248045	0.0836282	AKAP8|CTBP1|PINK1|PRKD2|ZBTB7B
Human Leukemia_San Jose-Eneriz08_772genes (18537972-TableS3)	GeneSigDB	38	321	650	23.7318	4.60188	11.838	1	3.10052	0.00247237	0.0836282	ACAP1|AIP|ARHGEF2|ARL6IP4|ATG16L1|BTN3A1|CDIPT|COG2|DAZAP2|FLT3LG|FXYD5|GALNS|GGA3|HLA-E|HPCAL1|IGF1R|IKBKE|LMF2|NPEPL1|OAS1|PINK1|PPP2R3A|PPP2R5A|RASSF1|RNF10|RNF114|SLC10A3|SMARCB1|SPSB3|SPTAN1|TBCC|TMEM222|TRIM26|UBR4|UCKL1|UIMC1|VAT1|WDR45
GSE3982_DC_VS_TH1_DN	MSigDB_C7	2	132	650	9.75887	2.98374	1.51515	0	-2.60038	0.00250264	0.0839773	CTCF|SH2D3C
cellular ketone metabolic process [GoID:GO:0042180; evidenceTypes:IBA|IC|IDA|IEA|IGI|IMP|ISS|NAS|TAS]	GeneOntology_BP	2	132	650	9.75887	2.98374	1.51515	0	-2.60038	0.00250264	0.0839773	COQ10A|KYAT1
positive regulation of GTPase activity [GoID:GO:0043547; evidenceTypes:HMP|IBA|IC|IDA|IEA|IMP|ISS]	GeneOntology_BP	26	196	650	14.4904	3.62236	13.2653	1	3.17736	0.00250041	0.0839773	ACAP1|AGAP4|AGAP6|ARFGAP1|ARHGAP30|ARHGAP4|ARHGEF19|CRK|GDI1|GMIP|IQSEC1|MYO9B|PTK2B|RANBP3|RAP1GAP2|RAPGEF1|RAPGEF6|RASA3|RASAL3|SGSM3|SIPA1|TBC1D10A|TBC1D14|TBC1D15|TSC2|VAV1
Human Breast_Liu07_186genes (17229949-TableS4)	GeneSigDB	2	132	650	9.75887	2.98374	1.51515	0	-2.60038	0.00250264	0.0839773	LRPAP1|TMEM101
late endosome membrane [GoID:GO:0031902; evidenceTypes:IBA|IDA|IEA|ISS|NAS|TAS]	GeneOntology_CC	14	82	650	6.06233	2.35848	17.0732	1	3.36559	0.0025233	0.0843714	ATG9A|CHMP4B|CYB561A3|FIG4|HLA-DMA|LAPTM4A|PIP4P1|UBXN6|VPS11|VPS16|VPS18|VPS28|VPS37B|VPS39
cytoplasmic pattern recognition receptor signaling pathway in response to virus [GoID:GO:0039528; evidenceTypes:IBA|IDA|IEA|IMP|ISS|TAS]	GeneOntology_BP	6	20	650	1.47862	1.16891	30	1	3.86805	0.00251847	0.0843714	IRF3|IRF7|LSM14A|NPLOC4|PUM1|ZCCHC3
Guanine-nucleotide releasing factor	UniProt-Keyword	14	82	650	6.06233	2.35848	17.0732	1	3.36559	0.0025233	0.0843714	AKAP13|ARHGEF19|ARHGEF2|DENND1C|DENND3|DENND4B|FARP2|HERC1|IQSEC1|RAPGEF1|RAPGEF6|RGL2|TBC1D10A|VAV1
GSE15930_NAIVE_VS_48H_IN_VITRO_STIM_IL12_CD8_TCELL_DN	MSigDB_C7	3	155	650	11.4593	3.22896	1.93548	0	-2.61982	0.00253584	0.0843933	APBA3|EIF2B5|GUSB
GSE18281_PERIMEDULLARY_CORTICAL_REGION_VS_WHOLE_CORTEX_THYMUS_UP	MSigDB_C7	17	109	650	8.05846	2.71496	15.5963	1	3.29343	0.00253349	0.0843933	COG2|CPSF1|DEDD|EHMT2|FCGR2A|FOXN3|INTS1|IRF1|KLHL21|LRRC14|PNKP|PRKCD|RXRA|TLN1|TSC2|VPS37B|ZNF500
GSE26156_DOUBLE_POSITIVE_VS_CD4_SINGLE_POSITIVE_THYMOCYTE_DN	MSigDB_C7	4	177	650	13.0858	3.44611	2.25989	0	-2.63652	0.00253335	0.0843933	ECI1|LTBP4|SIT1|SKAP2
carboxylic acid biosynthetic process [GoID:GO:0046394; evidenceTypes:IBA|IC|IDA|IEA|IMP|ISS|NAS|TAS]	GeneOntology_BP	3	155	650	11.4593	3.22896	1.93548	0	-2.61982	0.00253584	0.0843933	ALOX5|KYAT1|PLOD3
HOFFMANN_SMALL_PRE_BII_TO_IMMATURE_B_LYMPHOCYTE_UP	MSigDB_C2	9	41	650	3.03116	1.67161	21.9512	1	3.5707	0.00255755	0.0849166	ABHD14A|HLA-DMA|HPCAL1|LTB|MAPK8IP3|NCF4|PEPD|SIPA1|TRAPPC5
GCM_NUMA1	MSigDB_C4	9	41	650	3.03116	1.67161	21.9512	1	3.5707	0.00255755	0.0849166	ABHD16A|CHD9|COQ10A|NUMA1|PRRC2B|SAMD4B|SH2B1|TTC17|WDR6
cell cycle [GoID:GO:0007049; evidenceTypes:IBA|IC|IDA|IEA|IEP|IGI|IMP|ISS|NAS|TAS]	GeneOntology_BP	57	1071	650	79.1799	8.02503	5.32213	0	-2.76384	0.00256181	0.0849587	ADAM17|AKAP8|ANAPC13|ANAPC5|ARHGEF2|BAG6|BLCAP|BTN2A2|CDK5RAP3|CHMP4B|CHMP7|CNOT2|CTBP1|CTCF|CTDNEP1|CTDSP1|E4F1|EHMT2|FBXL15|FBXO7|FLT3LG|FOXN3|GDPD5|ID2B|INO80|IRF1|JADE1|KLHL21|LSM10|MAPK7|MAU2|MED25|NUMA1|PAF1|POLD4|PPP2R5B|PRKCD|PUM1|PYHIN1|RAD17|RAD9A|RASSF1|RNF167|SEPT1|SGSM3|SH2B1|SIPA1|SMARCB1|STK10|TAOK3|TOP2B|TSC2|TUBG2|UBE2E2|UIMC1|WDR6|XPC
MODULE_119	MSigDB_C4	16	100	650	7.39308	2.60181	16	1	3.30805	0.0025703	0.0850416	ADAM8|ALOX5|CD79B|CYFIP2|FLT3LG|HLA-A|HLA-DMA|IRF1|IRF7|LRMP|NME3|PIK3C2B|PTPRCAP|RNF31|SELL|USP34
GSE23114_WT_VS_SLE2C1_MOUSE_SPLEEN_B1A_BCELL_DN	MSigDB_C7	16	100	650	7.39308	2.60181	16	1	3.30805	0.0025703	0.0850416	ACAA1|ALOX5|CD37|CDIPT|ECI1|FAM3A|FCHO1|GDPD5|ITGB2|MAN2B1|NAGLU|NME3|SIT1|SNTA1|TTLL3|VIPR1
GSE28237_EARLY_VS_LATE_GC_BCELL_DN	MSigDB_C7	19	128	650	9.46315	2.93886	14.8438	1	3.24508	0.00261226	0.0863293	AIP|ARMC7|CCDC97|FCGR2A|KIAA2013|LRP10|MAP4K1|OTUD5|PBXIP1|PTPRCAP|RNPEPL1|SPEN|SURF1|TAPBP|TMEM222|TNK2|UBXN4|WASF2|ZFAND3
GNF2_RAN	MSigDB_C4	0	77	650	5.69268	2.2861	0	0	-2.49013	0.00262987	0.0866088
mitochondrial translational elongation [GoID:GO:0070125; evidenceTypes:IBA|TAS]	GeneOntology_BP	0	77	650	5.69268	2.2861	0	0	-2.49013	0.00262987	0.0866088
MISSIAGLIA_REGULATED_BY_METHYLATION_DN	MSigDB_C2	1	106	650	7.83667	2.6778	0.943396	0	-2.55309	0.0026492	0.0871441	ILF3
GSE20715_0H_VS_48H_OZONE_TLR4_KO_LUNG_DN	MSigDB_C7	2	131	650	9.68494	2.97259	1.52672	0	-2.58527	0.0026679	0.0875564	PMEPA1|STK40
GSE42088_UNINF_VS_LEISHMANIA_INF_DC_2H_UP	MSigDB_C7	2	131	650	9.68494	2.97259	1.52672	0	-2.58527	0.0026679	0.0875564	GDI1|SDF4
LEE_RECENT_THYMIC_EMIGRANT	MSigDB_C2	3	154	650	11.3854	3.21871	1.94805	0	-2.60519	0.00269272	0.0881015	NADK|PMEPA1|SKAP2
LU_EZH2_TARGETS_DN	MSigDB_C2	9	276	650	20.4049	4.27846	3.26087	0	-2.66566	0.0026955	0.0881015	ANKRD13D|CLK2|CRK|CYFIP2|MAGED2|NIPAL3|NPIPB13|PILRB|TM7SF3
GSE36826_WT_VS_IL1R_KO_SKIN_STAPH_AUREUS_INF_UP	MSigDB_C7	3	154	650	11.3854	3.21871	1.94805	0	-2.60519	0.00269272	0.0881015	NISCH|PPBP|TCIRG1
nucleoside-triphosphatase regulator activity [GoID:GO:0060589; evidenceTypes:EXP|IBA|IC|IDA|IEA|IMP|ISS|NAS|TAS]	GeneOntology_MF	24	177	650	13.0858	3.44611	13.5593	1	3.16711	0.00269692	0.0881015	ACAP1|AGAP4|AGAP6|ARFGAP1|ARHGAP30|ARHGAP4|ARHGEF19|GDI1|GMIP|GPS2|GPSM3|MYO9B|RANBP3|RAP1GAP2|RASA3|RASAL3|RHOH|SGSM3|SIPA1|TBC1D10A|TBC1D14|TBC1D15|TNK2|TSC2
GSE17186_NAIVE_VS_CD21LOW_TRANSITIONAL_BCELL_CORD_BLOOD_UP	MSigDB_C7	20	138	650	10.2025	3.04974	14.4928	1	3.21258	0.00272339	0.0885584	ACAP1|AP1G2|CBX4|CCS|DAXX|IL2RG|KRTCAP2|MAGED2|PINK1|RASA3|RASAL3|RHOH|RIPK3|RNF167|SELL|SIGIRR|TEX264|TMEM50A|VIPR1|YPEL3
GSE2770_TGFB_AND_IL4_VS_IL4_TREATED_ACT_CD4_TCELL_48H_DN	MSigDB_C7	20	138	650	10.2025	3.04974	14.4928	1	3.21258	0.00272339	0.0885584	AKAP8|ANAPC5|APBB1IP|CDK5RAP3|FCGRT|MAN1B1|MIB2|NDRG3|NME3|OGFOD3|PIGS|SAT2|SGSM3|SLC18B1|SLC25A45|SMARCC2|SNX17|TBC1D14|TMEM219|ZNF362
GSE3982_BCELL_VS_BASOPHIL_UP	MSigDB_C7	18	119	650	8.79777	2.83513	15.1261	1	3.24578	0.00271444	0.0885584	CHMP7|CORO7|CRYL1|DMWD|FAM173A|FCMR|HDAC6|IKBKE|ILF3|LTB|LY9|NUDCD3|OGFOD3|SETBP1|THADA|TRADD|ZDHHC4|ZNF473
Human Breast_Parker09_1918genes_IntrinsicGenes_Compilation (19204204-SupplementaryTable5)	GeneSigDB	50	960	650	70.9736	7.65222	5.20833	0	-2.74085	0.00271992	0.0885584	ACO2|AMFR|ATP6AP1|ATXN10|BSDC1|BTN2A2|CD79A|CNOT2|CYFIP2|DAZAP2|DXO|DYRK4|EEF1A2|FAM3A|GNAS|GSE1|GSTK1|GUSB|HMBOX1|INTS4|KIF13B|LTB|MAGED2|MAN2B1|MIB2|MMP11|NME4|NUMA1|ORMDL3|PIGT|PPOX|PPP2R5A|RAD17|RGL2|SHC1|SIT1|SLC18B1|SNRPN|SPTAN1|TBC1D14|TESK2|TMEM101|TOP2B|VAV1|VPS37B|WDR6|YPEL3|ZNF133|ZNF688|ZNF706
store-operated calcium channel activity [GoID:GO:0015279; evidenceTypes:IBA|IEA|IMP]	GeneOntology_MF	4	9	650	0.665378	0.784618	44.4444	1	4.25	0.00276081	0.0895701	ORAI1|ORAI2|ORAI3|UBQLN1
positive regulation of autophagy of mitochondrion in response to mitochondrial depolarization [GoID:GO:1904925; evidenceTypes:IEA|IGI|IMP|ISS]	GeneOntology_BP	4	9	650	0.665378	0.784618	44.4444	1	4.25	0.00276081	0.0895701	HDAC6|MFN2|MUL1|PINK1
MOREAUX_B_LYMPHOCYTE_MATURATION_BY_TACI_UP	MSigDB_C2	8	34	650	2.51365	1.52285	23.5294	1	3.60268	0.00276756	0.0896866	CAPS|DDR1|MOB3A|NPEPL1|PHF1|PINK1|POFUT2|SNTA1
organic cyclic compound metabolic process [GoID:GO:1901360; evidenceTypes:EXP|IBA|IC|IDA|IEA|IGI|IMP|IPI|ISA|ISS|NAS|TAS]	GeneOntology_BP	190	3009	650	222.458	11.6413	6.31439	0	-2.78816	0.00277281	0.0897543	ACAA1|ADAM8|ADPGK|AES|AIP|AKNA|APBB3|APOBEC3C|APOBEC3D|ARHGEF2|ARL6IP4|ASCC2|ATXN2|CASC3|CBX4|CDIPT|CDK5RAP3|CELF6|CLK2|CLK3|CMTR1|CNOT2|CPSF1|CRK|CRY2|CTBP1|CTCF|CTDSP1|DAP|DAXX|DCP1A|DDX24|DGAT1|DRAP1|DUSP22|DXO|E4F1|EDF1|EHMT2|ELP2|FBXL15|FLT3LG|FOXN3|FSTL3|GALT|GBA2|GNAS|GPS2|H1FX|HCK|HCLS1|HDAC6|HELZ2|HIC2|HMBOX1|ID2B|ILF3|INO80|INTS1|INTS4|IRF1|IRF3|IRF7|ITGB2|JADE1|KAT8|KDM2A|KMT2B|KYAT1|L…
GSE22432_UNTREATED_VS_TGFB1_TREATED_COMMON_DC_PROGENITOR_UP	MSigDB_C7	17	110	650	8.13239	2.72723	15.4545	1	3.25151	0.00279664	0.0902169	ASB6|ATG2A|CEP95|DXO|FBXO7|IRF7|MAPK7|NCF4|PRKD2|PTDSS2|RNF31|SPSB3|STK40|SURF1|TAB1|TCIRG1|TMUB2
GSE28237_FOLLICULAR_VS_EARLY_GC_BCELL_UP	MSigDB_C7	17	110	650	8.13239	2.72723	15.4545	1	3.25151	0.00279664	0.0902169	BSDC1|C15ORF61|IPO8|KAT8|KIAA2013|MAU2|OTUD5|PAF1|PBXIP1|PTPRCAP|RNPEPL1|SFSWAP|SKAP2|ST3GAL1|TEX264|TMEM222|ZNF638
Human Intestine_Vecchi07_1024genes (17297478-SuppTable5)	GeneSigDB	15	385	650	28.4634	5.02072	3.8961	0	-2.68156	0.00279384	0.0902169	ATG16L1|CD79A|KCNMB2|KLHL21|LY9|PMEPA1|PNOC|PPOX|PPP2R3A|SEMA4B|SERPINI1|SETBP1|SNRPN|SPTAN1|VARS
ELVIDGE_HYPOXIA_BY_DMOG_UP	MSigDB_C2	0	76	650	5.61874	2.27133	0	0	-2.47377	0.0028418	0.0902784
LEE_LIVER_CANCER_SURVIVAL_DN	MSigDB_C2	2	130	650	9.61101	2.96139	1.53846	0	-2.57008	0.00284377	0.0902784	IGF1R|KRT10
ZHANG_TLX_TARGETS_DN	MSigDB_C2	0	76	650	5.61874	2.27133	0	0	-2.47377	0.0028418	0.0902784
MORF_PAX7	MSigDB_C4	14	83	650	6.13626	2.37268	16.8675	1	3.31429	0.00283469	0.0902784	AMFR|CAMK2G|CTRL|FAM153B|FIG4|KAT8|LTBP4|MYO9B|PLEKHB1|POFUT2|POU6F1|PPP2R5B|ZNF133|ZNF500
GSE16266_CTRL_VS_HEATSHOCK_AND_LPS_STIM_MEF_UP	MSigDB_C7	3	153	650	11.3114	3.20843	1.96078	0	-2.59049	0.00285896	0.0902784	CHMP4B|EEF1D|ZFPM1
GSE16385_ROSIGLITAZONE_VS_UNTREATED_IFNG_TNF_STIM_MACROPHAGE_DN	MSigDB_C7	19	129	650	9.53708	2.95015	14.7287	1	3.2076	0.00285808	0.0902784	ACAA1|AKAP8|ALDH2|APBB1IP|CCS|CHKB|DXO|GALT|GSDMD|GUSB|LY9|MOB2|NDRG3|PNKP|PRKCSH|RNF114|RNF167|SMARCB1|VPS18
GSE20366_TREG_VS_TCONV_UP	MSigDB_C7	0	76	650	5.61874	2.27133	0	0	-2.47377	0.0028418	0.0902784
GSE21927_C26GM_VS_4T1_TUMOR_MONOCYTE_BALBC_DN	MSigDB_C7	21	148	650	10.9418	3.15648	14.1892	1	3.18653	0.00280533	0.0902784	ACAP1|AKAP13|APBB1IP|CASC3|CD37|CNN2|CRYL1|EIF3G|FOXN3|GMIP|JADE1|LY9|RNPEPL1|S100PBP|SPTAN1|TMEM80|TSC2|TTC17|WASF2|ZFAND3|ZNF500
GSE22886_DC_VS_MONOCYTE_UP	MSigDB_C7	2	130	650	9.61101	2.96139	1.53846	0	-2.57008	0.00284377	0.0902784	ACO2|SPTAN1
GSE22886_NAIVE_CD4_TCELL_VS_12H_ACT_TH2_UP	MSigDB_C7	19	129	650	9.53708	2.95015	14.7287	1	3.2076	0.00285808	0.0902784	AP1G2|CHKB|DUSP22|INTS1|IQSEC1|KAT8|LRCH4|NIPAL3|PARP16|PARP6|PINK1|PPOX|RHOH|SH2B1|SPSB3|TTC17|USP34|USP4|VAT1
GSE23321_CD8_STEM_CELL_MEMORY_VS_NAIVE_CD8_TCELL_UP	MSigDB_C7	2	130	650	9.61101	2.96139	1.53846	0	-2.57008	0.00284377	0.0902784	ANKHD1|CHMP4B
GSE360_CTRL_VS_T_GONDII_MAC_UP	MSigDB_C7	19	129	650	9.53708	2.95015	14.7287	1	3.2076	0.00285808	0.0902784	ATG9A|CRK|DAP|FAM3A|FBXO7|GPS2|HCLS1|MYO9B|OAS1|PLOD3|PRKCD|PTK2B|RBBP6|RNF113A|RXRA|SIPA1|SRRM2|TESK1|VAT1
GSE5589_IL6_KO_VS_IL10_KO_LPS_STIM_MACROPHAGE_180MIN_DN	MSigDB_C7	16	101	650	7.46702	2.61463	15.8416	1	3.26355	0.00285091	0.0902784	AUP1|CTDSP1|DDX24|DXO|ECI1|ENGASE|FCGR2A|IDNK|LY9|NME4|PRKCD|RAD9A|RASA3|RHOH|STK11IP|TMUB1
actin polymerization or depolymerization [GoID:GO:0008154; evidenceTypes:IBA|IC|IDA|IEA|IGI|IMP|ISS|NAS|TAS]	GeneOntology_BP	16	101	650	7.46702	2.61463	15.8416	1	3.26355	0.00285091	0.0902784	BAIAP2L2|CARMIL2|CORO7|GBA2|HCK|HCLS1|MICAL1|PLEK|PRKCD|PTK2B|RHOBTB2|SPTAN1|TRIM27|TTC17|WASH2P|WASH3P
mitochondrial translational termination [GoID:GO:0070126; evidenceTypes:IBA|TAS]	GeneOntology_BP	0	76	650	5.61874	2.27133	0	0	-2.47377	0.0028418	0.0902784
response to organic cyclic compound [GoID:GO:0014070; evidenceTypes:IBA|IDA|IEA|IEP|IMP|ISS|NAS|TAS]	GeneOntology_BP	17	420	650	31.051	5.23305	4.04762	0	-2.68504	0.00281795	0.0902784	AKAP13|ALPL|CNOT2|CRIPAK|CRY2|DAG1|DAXX|EPG5|HDAC6|IRF3|MUL1|PMEPA1|PTK2B|RAPGEF1|RXRA|SELL|ZCCHC3
Human Colon_Allen08_357genes (18927307-tableS2)	GeneSigDB	2	130	650	9.61101	2.96139	1.53846	0	-2.57008	0.00284377	0.0902784	CABIN1|DEDD
Transferase	UniProt-Keyword	90	920	650	68.0164	7.51021	9.78261	1	2.92717	0.00282894	0.0902784	ACAA1|ADPGK|AMFR|ARAF|ARIH2|CAMK2G|CBX4|CDIPT|CHKB|CHPF2|CLK2|CLK3|CMTR1|DDR1|DGAT1|DHPS|DYRK4|E4F1|EHMT2|FAM173A|GALNT9|GALT|GBA2|GRK6|GSTK1|HCK|HERC1|IDNK|IGF1R|IKBKE|IP6K1|KAT8|KMT2B|KYAT1|MAP3K11|MAP4K1|MAPK7|MARCH2|MGAT1|MIB2|MUL1|NAA60|NADK|NAT9|NME3|NME4|OAS1|PARP16|PARP6|PI4KAP2|PIGN|PIK3C2B|PINK1|PIP5K1C|PLOD3|PNKP|POFUT2|POLM|PRDM2|PRKCD|PRKD2|PTDSS2|PTK2B|RBBP6|RFNG|RIPK3|RNF113A|RNF11…
Human Lung_Hou10_1067genes (20421987-TableS1)	GeneSigDB	11	312	650	23.0664	4.53932	3.52564	0	-2.6582	0.00287903	0.0908109	AKAP13|ALDH2|ALOX5|CD52|CLEC2B|GPM6A|HLA-E|PPBP|PPP1R14A|SH2D3C|VIPR1
MORF_RAN	MSigDB_C4	6	216	650	15.9691	3.79826	2.77778	0	-2.62464	0.00290163	0.0914222	ANAPC5|ATXN10|CTBP1|CTDNEP1|EEF1D|GNAS
small molecule metabolic process [GoID:GO:0044281; evidenceTypes:EXP|IBA|IC|IDA|IEA|IGI|IMP|ISS|NAS|TAS]	GeneOntology_BP	53	1004	650	74.2266	7.8036	5.27888	0	-2.7201	0.00293675	0.0924262	ABHD16A|ACAA1|ACO2|ADPGK|ALDH2|ALOX5|APOBEC3C|APOBEC3D|CDIPT|CHPF2|CLK2|CLN3|COQ10A|CRYL1|DCXR|DDAH2|DGAT1|DGLUCY|ECI1|FAM3A|GALNS|GALT|GBA2|GDE1|GUSB|IDNK|IP6K1|ISCU|KYAT1|MAN2B1|MGAT1|NADK|NADSYN1|NISCH|NME3|NME4|OAS1|PARP16|PEPD|PINK1|PLEK|PLOD3|PNKP|POFUT2|PTK2B|RHOQ|RXRA|SNX17|ST3GAL1|SULT1A4|TAZ|UCKL1|VARS
GSE2770_TGFB_AND_IL4_VS_TGFB_AND_IL12_TREATED_ACT_CD4_TCELL_48H_DN	MSigDB_C7	18	120	650	8.8717	2.84686	15	1	3.20645	0.00297987	0.0936796	AKAP8|CAMK2G|DCXR|DENND1C|GSDMD|GSE1|LSM14A|MAP4K1|MAPK8IP3|NDRG3|OGFOD3|PRAF2|RPS6KA4|SAT2|SIGIRR|SLC18B1|SNX17|TAPBPL
protein binding [GoID:GO:0005515; evidenceTypes:EXP|HDA|IBA|IC|IDA|IEA|IGI|IMP|IPI|ISO|ISS|NAS|TAS]	GeneOntology_MF	443	5549	650	410.242	11.8385	7.98342	1	2.76705	0.00299991	0.0941581	ABHD16A|ACAA1|ACAP1|ADAM17|ADAM8|AES|AIP|AKAP13|AKAP8|ALOX5|ALPL|AMFR|ANAPC13|ANAPC5|ANKHD1|ANKRD13D|ANKZF1|AP1G2|AP1S2|APBA3|APBB1IP|APBB3|APH1A|APOBEC3C|ARAF|ARFGAP1|ARHGAP4|ARHGEF19|ARHGEF2|ARIH2|ARL6IP4|ARMC7|ASB6|ATG16L1|ATG2A|ATG9A|ATP6AP1|ATXN10|ATXN2|AUP1|AVPR2|BAG6|BLCAP|BSCL2|BTBD2|BTN2A2|BTN3A1|C11ORF68|C17ORF62|C5|CAMK2G|CASC3|CASP4|CASTOR1|CBX4|CCDC24|CCDC32|CCS|CD180|CD37|CD53|CD79A…
Ribonucleoprotein	UniProt-Keyword	5	195	650	14.4165	3.61332	2.5641	0	-2.60606	0.00300173	0.0941581	LSM10|LSM14A|SNRNP70|SNRPN|ZRSR2
PUJANA_BRCA2_PCC_NETWORK	MSigDB_C2	11	311	650	22.9925	4.53231	3.53698	0	-2.646	0.00301063	0.094333	CD1C|CPSF1|CTBP1|CTCF|ILF3|NELFA|NFATC3|RHOH|TRAPPC6A|UCKL1|VAV1
ROPERO_HDAC2_TARGETS	MSigDB_C2	9	42	650	3.1051	1.69178	21.4286	1	3.48444	0.00304634	0.0945132	AP1S2|C11ORF68|CORO2B|DGCR6L|EEF1D|EMP3|NADK|PPOX|ST3GAL1
GNF2_FBL	MSigDB_C4	1	104	650	7.68881	2.65272	0.961538	0	-2.52149	0.00304203	0.0945132	RBBP6
GSE13485_CTRL_VS_DAY1_YF17D_VACCINE_PBMC_UP	MSigDB_C7	2	129	650	9.53708	2.95015	1.55039	0	-2.55481	0.00303093	0.0945132	MED23|RNF114
GSE15930_NAIVE_VS_72H_IN_VITRO_STIM_IL12_CD8_TCELL_DN	MSigDB_C7	3	152	650	11.2375	3.19811	1.97368	0	-2.57573	0.00303513	0.0945132	APBA3|RHOQ|SKAP2
GSE22432_MULTIPOTENT_VS_COMMON_DC_PROGENITOR_UNTREATED_UP	MSigDB_C7	3	152	650	11.2375	3.19811	1.97368	0	-2.57573	0.00303513	0.0945132	ILF3|TMEM80|ZNF22
GSE411_100MIN_VS_400MIN_IL6_STIM_MACROPHAGE_DN	MSigDB_C7	3	152	650	11.2375	3.19811	1.97368	0	-2.57573	0.00303513	0.0945132	ABHD14A|ILF3|PMEPA1
heterocyclic compound binding [GoID:GO:1901363; evidenceTypes:HDA|IBA|IC|IDA|IEA|IEP|IGI|IMP|IPI|ISS|NAS|TAS]	GeneOntology_MF	188	2976	650	220.018	11.6103	6.3172	0	-2.75774	0.00304484	0.0945132	AKAP8|AKNA|ALDH2|ANKHD1|ANKZF1|APOBEC3C|APOBEC3D|ARAF|ARL6IP4|ATP6AP1|ATXN2|C11ORF68|CAMK2G|CASC3|CBX4|CELF6|CHD9|CHKB|CLK2|CLK3|CMTR1|CPNE1|CPSF1|CRY2|CRYL1|CTBP1|CTCF|DDR1|DDX24|DEDD|DRAP1|DXO|DYRK4|E4F1|EDF1|EEF1A2|EEF1D|EIF2B5|EIF3G|FOXN3|GDI1|GNAS|GRK6|H1FX|HCK|HDAC6|HELZ2|HIC2|HLA-A|HMBOX1|HSPA7|ID2B|IDNK|IGF1R|IKBKE|ILF3|INO80|IP6K1|IRF1|IRF3|IRF7|KDM2A|KIF13B|KIF21B|KMT2B|KYAT1|LRRC47|LSM…
actin cytoskeleton reorganization [GoID:GO:0031532; evidenceTypes:IBA|IC|IDA|IEA|IGI|IMP|ISS|TAS]	GeneOntology_BP	9	42	650	3.1051	1.69178	21.4286	1	3.48444	0.00304634	0.0945132	BAIAP2L2|DTNBP1|FARP2|HCK|HCLS1|PLEK|PTK2B|RHOBTB2|SHC1
response to nutrient levels [GoID:GO:0031667; evidenceTypes:IBA|IC|IDA|IEA|IEP|IGI|IMP|ISS|NAS|TAS]	GeneOntology_BP	7	235	650	17.3737	3.9574	2.97872	0	-2.62135	0.00303098	0.0945132	ALPL|CASTOR1|DAP|EHMT2|PIK3C2B|SELL|WDR45
cellular nitrogen compound metabolic process [GoID:GO:0034641; evidenceTypes:EXP|IBA|IC|IDA|IEA|IGI|IMP|IPI|ISA|ISS|NAS|TAS]	GeneOntology_BP	206	3228	650	238.649	11.827	6.38166	0	-2.76052	0.00305906	0.0948042	ADAM8|ADPGK|AES|AIP|AKNA|APBB3|APH1A|APOBEC3C|APOBEC3D|ARHGEF2|ARL6IP4|ASCC2|ATXN2|CASC3|CBX4|CDIPT|CDK5RAP3|CELF6|CLK2|CLK3|CLN3|CMTR1|CNOT2|CPSF1|CRK|CRY2|CTBP1|CTCF|CTDSP1|DAP|DAXX|DCP1A|DDAH2|DDX24|DGAT1|DHPS|DRAP1|DUSP22|DXO|E4F1|EDF1|EEF1A2|EEF1D|EHMT2|EIF2B5|EIF3G|ELP2|FBXL15|FLT3LG|FOXN3|FSTL3|GALT|GBA2|GDE1|GGA3|GNAS|GPS2|GSTK1|H1FX|HCK|HCLS1|HDAC6|HELZ2|HIC2|HMBOX1|ID2B|ILF3|INO80|INTS1…
GSE14308_TH1_VS_NATURAL_TREG_DN	MSigDB_C7	17	111	650	8.20632	2.73944	15.3153	1	3.21003	0.00308212	0.095207	AMFR|BSDC1|FAM160B2|GPS2|HLA-E|IRF1|MAPK7|MFN2|NADK|PIGT|PTPRCAP|TBL1X|TOP2B|UCKL1|VPS39|ZBTB48|ZNF692
regulation of Ras protein signal transduction [GoID:GO:0046578; evidenceTypes:IBA|IC|IDA|IEA|IEP|IMP|ISS|NAS|TAS]	GeneOntology_BP	17	111	650	8.20632	2.73944	15.3153	1	3.21003	0.00308212	0.095207	AKAP13|ARFGAP1|ARHGEF19|ARHGEF2|CRK|DENND4B|FARP2|IQSEC1|MFN2|MYO9B|RAPGEF1|RASA3|RASAL3|RGL2|SGSM3|SHC1|VAV1
CYCLIN_D1_KE_.V1_DN	MSigDB_C6	13	75	650	5.54481	2.25647	17.3333	1	3.30392	0.00309502	0.0952945	ALPL|CD37|CD53|COG2|GALT|GPSM3|GYPC|ILF3|LRMP|PEPD|TAZ|TCIRG1|TESK1
GSE3982_NKCELL_VS_TH2_UP	MSigDB_C7	13	75	650	5.54481	2.25647	17.3333	1	3.30392	0.00309502	0.0952945	DAZAP2|DENND3|LRP10|MAU2|NISCH|PLEKHM1|RGS19|RNF31|RXRA|SLC10A3|TCTA|TPP1|WASF2
Cell division	UniProt-Keyword	8	254	650	18.7784	4.1097	3.14961	0	-2.62268	0.00309466	0.0952945	ANAPC13|ANAPC5|ARHGEF2|E4F1|INO80|KLHL21|MAU2|NUMA1
E47_01	MSigDB_C3	16	102	650	7.54095	2.6274	15.6863	1	3.21956	0.00315642	0.0966608	CAMK2G|CTDNEP1|GNAS|GSE1|IRF1|MGAT1|PTK2B|SEC31B|SEMA4B|SH3GLB2|SPI1|SPTAN1|TAZ|TREML2|TTC17|ZNF706
GSE15624_3H_VS_6H_HALOFUGINONE_TREATED_CD4_TCELL_UP	MSigDB_C7	16	102	650	7.54095	2.6274	15.6863	1	3.21956	0.00315642	0.0966608	AKAP8|CLK3|CTDSP1|DAZAP2|GCSAM|GNPTG|IL17RA|MAPK8IP3|MICAL1|MYO9B|NIPAL3|PARP16|PTK2B|RNF166|RXRA|TAOK3
GSE15930_NAIVE_VS_48H_IN_VITRO_STIM_CD8_TCELL_UP	MSigDB_C7	16	102	650	7.54095	2.6274	15.6863	1	3.21956	0.00315642	0.0966608	ALPL|ASB6|BLCAP|BSDC1|COQ10A|EEF1A2|GCSAM|IRF7|MAPK8IP3|PHF1|PNOC|SDF4|SPPL2B|TLN1|TPT1|VPS37B
Human Ovarian_Wood03_445genes (12734205-TableS2)	GeneSigDB	5	194	650	14.3426	3.60425	2.57732	0	-2.5921	0.00316847	0.0969251	CMTR1|RAPGEF6|SLC18B1|TMEM80|ZNF468
Human Breast_Creighton08_623genes (18794137-SuppTable1b)	GeneSigDB	4	173	650	12.79	3.40774	2.31214	0	-2.57943	0.00317926	0.0971506	AKNA|CAMK2G|CAPS|RAD9A
protein tyrosine kinase activity [GoID:GO:0004713; evidenceTypes:IBA|IDA|IEA|IGI|IMP|ISS|NAS|TAS]	GeneOntology_MF	15	93	650	6.87557	2.5101	16.129	1	3.23669	0.00319231	0.0974443	ADAM17|CLK2|CLK3|DDR1|DUSP22|DYRK4|HCK|IGF1R|PRKCD|PTK2B|SHC1|TESK1|TESK2|TNK2|TYK2
GSE10239_MEMORY_VS_DAY4.5_EFF_CD8_TCELL_DN	MSigDB_C7	3	151	650	11.1636	3.18776	1.98675	0	-2.56091	0.00322177	0.0978597	AP1S2|CRK|VAMP3
GSE10239_NAIVE_VS_MEMORY_CD8_TCELL_UP	MSigDB_C7	2	128	650	9.46315	2.93886	1.5625	0	-2.53947	0.00323005	0.0978597	TRIM27|ZNF384
GSE19888_CTRL_VS_A3R_INHIBITOR_TREATED_MAST_CELL_UP	MSigDB_C7	3	151	650	11.1636	3.18776	1.98675	0	-2.56091	0.00322177	0.0978597	DHPS|LSM10|TMEM214
GSE21546_UNSTIM_VS_ANTI_CD3_STIM_DP_THYMOCYTES_DN	MSigDB_C7	2	128	650	9.46315	2.93886	1.5625	0	-2.53947	0.00323005	0.0978597	RAD9A|TLE1
GSE25087_TREG_VS_TCONV_ADULT_UP	MSigDB_C7	2	128	650	9.46315	2.93886	1.5625	0	-2.53947	0.00323005	0.0978597	NCF4|SKAP2
GSE3039_NKT_CELL_VS_B1_BCELL_DN	MSigDB_C7	2	128	650	9.46315	2.93886	1.5625	0	-2.53947	0.00323005	0.0978597	CCDC32|NAGLU
GSE4142_NAIVE_VS_GC_BCELL_DN	MSigDB_C7	2	128	650	9.46315	2.93886	1.5625	0	-2.53947	0.00323005	0.0978597	CASP4|SUGP1
GSE40274_CTRL_VS_XBP1_TRANSDUCED_ACTIVATED_CD4_TCELL_DN	MSigDB_C7	1	103	650	7.61488	2.64009	0.970874	0	-2.50555	0.00325938	0.0986432	GUSB
SMAD_Q6	MSigDB_C3	18	121	650	8.94563	2.85853	14.876	1	3.16749	0.00326658	0.0986506	ARHGEF19|AUP1|CPNE1|CRK|GSE1|HCLS1|JADE1|MAGED2|PMEPA1|POLD4|RGL2|RPP21|SHC1|SIPA1|SPTAN1|TAGLN|THADA|ZNF362
GSE22886_NAIVE_CD8_TCELL_VS_NKCELL_UP	MSigDB_C7	18	121	650	8.94563	2.85853	14.876	1	3.16749	0.00326658	0.0986506	AIP|CNN2|DHPS|DXO|FCGRT|FLT3LG|HDHD3|LRCH4|LTB|LY9|PBXIP1|PHF1|PLEKHB1|POLM|SIT1|TBCC|VIPR1|ZNF706
KINSEY_TARGETS_OF_EWSR1_FLII_FUSION_DN	MSigDB_C2	21	150	650	11.0896	3.17737	14	1	3.11905	0.00330342	0.0996572	ATG2A|BLCAP|CCS|CLEC2B|DPP7|EDEM2|ELP2|FOXN3|GNAS|HLA-E|LRP10|ORAI2|ORAI3|PBXIP1|SECISBP2L|SPSB3|SPTAN1|SRRM2|TAGLN|UBXN4|YPEL3
GNF2_CASP4	MSigDB_C4	6	21	650	1.55255	1.1977	28.5714	1	3.71331	0.00330874	0.0997118	CASP4|DAZAP2|GMIP|HCLS1|SELL|TCIRG1
ACEVEDO_LIVER_CANCER_WITH_H3K27ME3_UP	MSigDB_C2	0	74	650	5.47088	2.2415	0	0	-2.44072	0.00331818	0.0997843
GRAHAM_NORMAL_QUIESCENT_VS_NORMAL_DIVIDING_DN	MSigDB_C2	0	74	650	5.47088	2.2415	0	0	-2.44072	0.00331818	0.0997843

## Sheet: M2
Gene Signature	GeneSet	Overlapping	GeneSetSize	DiffExpGenes	randomAvg	randomSD	%Overlap	Enriched	Zscore	probability	FDR	EnrichedGenes
GSE13411_NAIVE_BCELL_VS_PLASMA_CELL_UP	MSigDB_C7	38	151	623	10.6998	3.12602	25.1656	1	8.73319	2.5304e-12	7.1833e-09	ADGRE5|ALDOC|ARHGAP25|BIN1|CAPG|CAST|CD74|CD83|CNTRL|DENND2D|DENND5A|DNPH1|FAM192A|FYN|HLA-DRB4|IL27RA|IL4R|JADE2|KLF4|LAIR1|LAT2|LCK|LY86|MX2|OFD1|PEX7|PHC1|PIK3CD|RBCK1|RBM38|RNF141|RNF220|SH2B3|SLC15A3|STK19|TARBP1|WDR74|ZSCAN18
FISCHER_DREAM_TARGETS	MSigDB_C2	12	707	623	50.0979	6.54292	1.69731	0	-5.82277	1.04306e-11	2.27772e-08	CDKN2D|FAM110A|OPA1|PCF11|PKNOX1|RAD23A|RPL22L1|RUNX1|SIN3A|SKP2|TOB2|ZNFX1
GSE13411_IGM_MEMORY_BCELL_VS_PLASMA_CELL_UP	MSigDB_C7	35	149	623	10.5581	3.10561	23.4899	1	7.87023	1.51429e-10	2.86584e-07	ARHGAP17|ARHGAP25|CAPG|CCDC92|CD22|CD72|CD74|CNTRL|DENND5A|DLST|EIF2D|IFITM2|ITPK1|JADE2|KDM4B|KLF4|LAT2|LBH|NECAP2|PRKX|RBCK1|RBM38|RNF220|SLC25A37|ST3GAL5|STAT5B|TARBP1|TBC1D13|TIMM22|TMEM185B|TNFRSF10B|TNFSF9|WDR19|ZNF136|ZNF23
GSE13411_PLASMA_CELL_VS_MEMORY_BCELL_DN	MSigDB_C7	37	165	623	11.6919	3.26508	22.4242	1	7.75115	1.87909e-10	3.33398e-07	ARHGAP25|BEND5|BTK|C8ORF33|CD72|CD83|CNTRL|DENND2D|DLST|EIF2D|FYN|HLA-DPA1|IFITM2|JADE2|LAPTM5|LAT2|LBH|LY86|MAP1LC3B|MNT|NECAP2|NFATC1|OFD1|PIK3CD|PIP4K2A|PKIG|RBCK1|RBM38|RIPK2|RNF141|RNF220|RNF44|RPL32|SNX6|TARBP1|WDR74|ZSCAN18
GSE22886_IGG_IGA_MEMORY_BCELL_VS_BLOOD_PLASMA_CELL_UP	MSigDB_C7	31	124	623	8.78662	2.83721	25	1	7.82929	3.28776e-10	5.18517e-07	CAPG|CD22|CD72|CD83|FLNB|FYN|GABBR1|GPR137|IRF8|KYNU|LAPTM5|LY86|MNT|NRIP1|PCDH9|PHC1|PIK3CD|RIN3|RNF141|RNF44|RPL27|RPL32|SLC25A37|STAG3|STAT5B|TBC1D4|TCTN1|TNFSF12|TSC22D3|WDR48|ZSCAN18
JOHNSTONE_PARVB_TARGETS_3_DN	MSigDB_C2	12	614	623	43.508	6.13238	1.9544	0	-5.13796	2.82247e-09	3.0817e-06	GALM|MAP1LC3B|NDUFA6|NUB1|OPA1|PHF20|POGK|RPL14|SKP2|SNHG1|YBX3|ZNF23
GSE20727_CTRL_VS_H2O2_TREATED_DC_UP	MSigDB_C7	31	139	623	9.84952	3.00132	22.3022	1	7.04706	6.62296e-09	6.48319e-06	CD72|COLGALT1|EGLN2|ELMSAN1|FLNB|GABBR1|GFOD2|GRB2|IL4R|IRS2|JADE2|KLF4|LAT2|LPGAT1|LYSMD2|MADD|MAX|MEPCE|MNDA|MX2|PARP14|PTPN6|RIPOR1|RNF130|RNF216|SPECC1L|STAT5A|TFEB|TRIM22|TSC22D3|ZSCAN18
KINSEY_TARGETS_OF_EWSR1_FLII_FUSION_UP	MSigDB_C2	25	878	623	62.215	7.21385	2.84738	0	-5.15882	8.15185e-09	7.71383e-06	ACYP1|ARHGAP17|BCAS4|BPHL|CBR3|CDK13|CENPV|DBNDD1|DNAAF5|HNRNPDL|ITPK1|LBH|MGME1|NCKAP1L|NMT1|NSFL1C|POGK|PP7080|RAB3IP|RAD23A|RNF126|SH2B3|SKP2|TNFSF13B|ZNF746
GSE29164_DAY3_VS_DAY7_UNTREATED_MELANOMA_UP	MSigDB_C7	29	126	623	8.92834	2.85967	23.0159	1	7.01887	9.59601e-09	8.78747e-06	BCAS4|CCDC92|CCNQ|CERS4|CHCHD7|DPH5|EGLN2|FAM110A|FAM200A|FBLN2|FBXO2|FYN|GNG11|HTT|LCK|LINC00623|LPGAT1|MPEG1|MTF1|PGS1|PTPN6|SLC25A37|SLC25A6|SPECC1L|ST14|SUMF1|TNFSF9|WDFY4|ZNF395
Human Liver_Tzur09_1908genes (19841744-TableS5)	GeneSigDB	34	1046	623	74.1194	7.7898	3.25048	0	-5.15025	1.36196e-08	1.13716e-05	AP1M1|ARSD|ARV1|BAP1|CAST|CDKN2D|DCTD|DNAAF5|H3F3B|HNRNPDL|IRF2BP2|KYNU|MAP1LC3B|MPEG1|MPV17|NMNAT3|NR3C1|NSFL1C|PCBP2|PEX11B|POGK|RCC1L|RSL24D1|SIN3A|SLC23A2|SLC25A37|SPG7|SUPT4H1|TANK|TBC1D4|WDR48|YBX3|ZNF746|ZXDC
GSE22886_NAIVE_BCELL_VS_BLOOD_PLASMA_CELL_UP	MSigDB_C7	30	141	623	9.99124	3.02249	21.2766	1	6.61997	3.66491e-08	2.73788e-05	CD22|CD72|CD83|DBNDD1|GABBR1|GNG11|HLA-DPA1|IL4R|IRF8|KHNYN|LAPTM5|LBH|LY86|MNT|MX2|NOD1|NR3C2|PHC1|PIK3CD|PKIG|PRMT2|RNF44|SPG7|STAT6|TBC1D13|TNFSF12|TRIM22|TSC22D3|WDR48|ZNF136
IRF4_ABC_induced_NFkB (PMID:22698399)	SignatureDB	30	152	623	10.7707	3.13618	19.7368	1	6.13145	2.14313e-07	0.000135198	CA11|CAPG|CD22|CD40|CD74|CD83|CXCR5|DMAP1|EHD1|ERCC1|IGFLR1|IRF5|LAPTM5|LAT2|LYSMD2|MEPCE|MX2|NCKAP1L|NECAP2|NFKB2|PIK3CD|QTRT2|SH2B3|STAT6|TMC6|TNFAIP3|TNFAIP8|TNFSF13B|TNFSF9|ZNF581
MARSON_BOUND_BY_E2F4_UNSTIMULATED	MSigDB_C2	11	507	623	35.926	5.60882	2.16963	0	-4.44406	3.34974e-07	0.000198355	FAM110A|IER5|NRM|NSMCE1|OPA1|PELP1|QTRT2|RNF41|RPL4|SKP2|TBC1D13
GGGNNTTTCC_NFKB_Q6_01	MSigDB_C3	19	72	623	5.10191	2.16843	26.3889	1	6.40928	3.6593e-07	0.000212	CD74|CXCR5|CYLD|EHD1|ELMSAN1|ENO3|FAM192A|HIVEP1|IER5|IL6|NFKB2|RELB|SH2B3|SH3KBP1|STAT6|STX4|TCEA2|TNIP1|WNT10A
GSE1460_DP_THYMOCYTE_VS_NAIVE_CD4_TCELL_ADULT_BLOOD_DN	MSigDB_C7	25	118	623	8.36146	2.76868	21.1864	1	6.00956	5.51635e-07	0.000313196	ADARB1|BIN1|CYLD|CYTH1|DENND2D|EHD1|FBL|HABP4|HCG26|IFITM2|IL4R|JADE2|MEGF6|NR3C2|PIK3CD|RNF130|RPL12|RPL32|RPS29|SH2D3A|SLC15A3|SQSTM1|TBC1D4|TMBIM1|TNIP1
GSE10325_CD4_TCELL_VS_BCELL_DN	MSigDB_C7	30	163	623	11.5502	3.24561	18.4049	1	5.68456	1.03147e-06	0.000563101	ARHGAP17|BEND5|BLK|BTK|CD22|CD24|CD40|CD72|CD83|CLIP2|CXCR5|FCER2|GFOD1|HLA-DPA1|IRF5|IRF8|LAT2|LY86|MAP3K14|PCDH9|PKIG|PLAC8|PTPN6|RNF141|SLC15A3|STAG3|TCTN1|TFEB|YBX3|ZMIZ2
HALLMARK_E2F_TARGETS	MSigDB_H	0	182	623	12.8965	3.42578	0	0	-3.76455	1.34224e-06	0.000692793
Human StemCell_Matushansky08_1453genes (18310505-TableS7)	GeneSigDB	30	868	623	61.5064	7.17718	3.45622	0	-4.3898	1.33427e-06	0.000692793	ACYP1|CCDC6|CDK10|COLGALT1|DHX40|DLGAP4|ELMO2|FBL|HGS|KCTD13|KYNU|MARCKSL1|NECAP2|NSUN5|OFD1|OSGEP|PBX2|PKNOX1|QTRT2|RNF130|RNMT|RUNX1|SKP2|STAG3|SUPT4H1|SYMPK|TARDBP|TJAP1|USP9X|ZFR
GNF2_EIF3S6	MSigDB_C4	18	71	623	5.03105	2.15345	25.3521	1	6.02242	1.40988e-06	0.000714707	DDX50|EEF1B2|EIF3D|EIF3H|EIF3L|FBL|POLR1D|RPL12|RPL13A|RPL14|RPL27|RPL32|RPL36|RPL4|RPS29|RPS9|SLC25A6|UBA52
GSE36476_CTRL_VS_TSST_ACT_72H_MEMORY_CD4_TCELL_YOUNG_DN	MSigDB_C7	0	179	623	12.6839	3.39802	0	0	-3.73274	1.68138e-06	0.000837387
LINDGREN_BLADDER_CANCER_CLUSTER_3_UP	MSigDB_C2	2	248	623	17.5732	3.98362	0.806452	0	-3.90932	1.94018e-06	0.00094962	PLAGL1|RBM38
RODRIGUES_THYROID_CARCINOMA_POORLY_DIFFERENTIATED_UP	MSigDB_C2	11	474	623	33.5876	5.43401	2.32068	0	-4.15671	2.03819e-06	0.000964337	COA1|COLGALT1|LRPPRC|MICU1|ODF2L|PIP4K2A|SLC2A1|TANK|TNFRSF10B|TNFRSF12A|TNFSF9
OCT2_shRNA_OCT2_ChIP (PMID:26993806)	SignatureDB	11	474	623	33.5876	5.43401	2.32068	0	-4.15671	2.03819e-06	0.000964337	EIF4A2|ENO3|HNRNPDL|IRF5|MTR|PCF11|PHB2|RIPK2|SKP2|TARDBP|ZNF23
Human Lymphoma_Gentles09_780genes (19636063-TableS6)	GeneSigDB	10	451	623	31.9578	5.30785	2.21729	0	-4.13685	2.09396e-06	0.000974483	CLPX|GCNT2|MARCKSL1|MTHFS|NR3C1|PARN|RRAGA|SUPT4H1|TMEM131L|UBE2L3
GSE13411_SWITCHED_MEMORY_BCELL_VS_PLASMA_CELL_UP	MSigDB_C7	29	160	623	11.3376	3.21616	18.125	1	5.49178	2.15891e-06	0.000988504	BAP1|BTK|CAPG|CD22|CD74|CDK13|DENND2D|DPH5|FAM192A|KLF4|LAT2|LBH|LCK|LPGAT1|MAP1LC3B|MTR|NCOA1|NECAP2|OSGEP|PGS1|PHF20|PRKX|RIPK2|RNF220|RNFT1|SMARCAL1|TARBP1|TNFRSF10B|ZSCAN18
TARTE_PLASMA_CELL_VS_PLASMABLAST_DN	MSigDB_C2	3	275	623	19.4865	4.18824	1.09091	0	-3.93637	2.30911e-06	0.00104049	KYNU|TAX1BP3|UBE2L3
GSE22886_IGM_MEMORY_BCELL_VS_BLOOD_PLASMA_CELL_DN	MSigDB_C7	0	173	623	12.2588	3.34174	0	0	-3.66837	2.63773e-06	0.00111761
GSE36476_CTRL_VS_TSST_ACT_40H_MEMORY_CD4_TCELL_YOUNG_DN	MSigDB_C7	0	173	623	12.2588	3.34174	0	0	-3.66837	2.63773e-06	0.00111761
GSE22886_UNSTIM_VS_STIM_MEMORY_TCELL_DN	MSigDB_C7	0	171	623	12.117	3.32276	0	0	-3.64668	3.06469e-06	0.00126087
DODD_NASOPHARYNGEAL_CARCINOMA_DN	MSigDB_C2	34	919	623	65.1202	7.36122	3.69967	0	-4.22759	3.65169e-06	0.00143978	BOD1|C8ORF33|COA1|COLGALT1|DCTD|DDX50|DDX58|DPH5|ETV6|FAM200A|FBL|GBP4|KANSL2|LRPPRC|MARCKSL1|MGME1|MNDA|MTR|NIPSNAP1|PAIP1|PLA2G4C|QTRT2|RIPK2|SH2B3|SKP2|SMARCE1|SNHG1|TANK|TARBP1|TNFRSF10B|UBE2L3|XAF1|YAF2|ZFR
GOBERT_OLIGODENDROCYTE_DIFFERENTIATION_UP	MSigDB_C2	9	417	623	29.5486	5.11425	2.15827	0	-4.0179	3.8758e-06	0.00150721	CBR3|DCTD|FAM110A|GFOD2|LANCL2|PLAGL1|PTPN6|SKP2|SLC29A2
BASSO_CD40_SIGNALING_UP	MSigDB_C2	20	91	623	6.44825	2.43516	21.978	1	5.56504	4.13786e-06	0.00158737	CAPG|CD40|CD74|CD83|CXCR5|EHD1|HLA-DRB4|IRF5|LAPTM5|NCKAP1L|NFKB2|PIK3CD|RGS1|SH2B3|STAT5A|TMC6|TNFAIP3|TNFAIP8|TNFSF9|UNC119
GSE24634_TEFF_VS_TCONV_DAY7_IN_CULTURE_UP	MSigDB_C7	0	166	623	11.7627	3.27477	0	0	-3.59193	4.4587e-06	0.00168765
CHNG_MULTIPLE_MYELOMA_HYPERPLOID_UP	MSigDB_C2	11	31	623	2.19666	1.4262	35.4839	1	6.1726	4.73282e-06	0.00176783	EEF1B2|EIF4A2|FBL|RPL13A|RPL14|RPL32|RPL36|RPL4|RPS9|RSL24D1|UBA52
MORI_IMMATURE_B_LYMPHOCYTE_UP	MSigDB_C2	13	43	623	3.04697	1.67855	30.2326	1	5.92953	5.03697e-06	0.00185701	CAPG|CD40|CD72|CD74|CD83|DTX1|GRN|GUCD1|LAT2|LY86|PIP4K2A|PTPN6|SMAP2
Human Breast_Troester06_436genes-up-DOX-ZR75-1 (17150101-TableS1l)	GeneSigDB	3	262	623	18.5653	4.09116	1.14504	0	-3.80461	5.36699e-06	0.00195331	ACYP1|CDKN2D|SKP2
TCF3_BL_down (PMID:22885699)	SignatureDB	22	110	623	7.79459	2.67441	20	1	5.31161	7.14489e-06	0.00253537	ACP5|BIN1|CAPG|CCDC6|CLCF1|DDX58|FCER2|GABBR1|HLA-DOA|IFITM2|LGALS9|LPAR5|NEXN|PARP14|PIK3CD|PTPN6|RENBP|RIN3|TNFSF10|TRABD2A|TRIM22|ZC3H3
GSE9988_ANTI_TREM1_VS_LOW_LPS_MONOCYTE_DN	MSigDB_C7	24	127	623	8.9992	2.87083	18.8976	1	5.22524	7.74544e-06	0.00271454	CD83|CLCF1|DENND5A|EHD1|GRAMD1A|HCG26|HIVEP1|IER5|IL6|JADE2|MTF1|PIM3|PLAC8|PTTG1IP|RHOF|RIPK2|SPECC1L|STAT5A|TANK|TNFAIP3|TNFAIP8|TNFRSF10B|TNIP1|ZC3H12A
CC_1p33_up (PMID:22740445)	SignatureDB	36	235	623	16.6521	3.88076	15.3191	1	4.98561	7.99476e-06	0.00276775	ALDOC|CD40|CD72|CD82|CD83|CLCF1|DCTD|FYN|GRN|HVCN1|IER5|IL27RA|IRF2BP2|JADE2|KYNU|LCK|LGALS9|NFKB2|PLPP1|PSMG4|PTPN6|RELB|RGS1|RHOF|SLC15A3|SLC23A2|SNORD104|ST3GAL5|STAT6|TMC6|TNFAIP3|TNFSF9|UNC119|WDFY4|ZC3H12A|ZMIZ2
GSE22886_CTRL_VS_LPS_24H_DC_DN	MSigDB_C7	27	153	623	10.8416	3.14629	17.6471	1	5.13571	8.12452e-06	0.00277878	CD83|DDX58|DHX58|ETV6|GRINA|HEATR6|IER5|IFITM2|KYNU|MARCKSL1|MX2|NFKB2|PLAGL1|RAB9A|RIPK2|SQSTM1|TBC1D13|TMEM131L|TNFAIP3|TNFAIP8|TNFSF10|TNIP1|UBE2L6|WDR48|XAF1|XPO6|ZC3H12A
GSE42088_UNINF_VS_LEISHMANIA_INF_DC_4H_DN	MSigDB_C7	23	120	623	8.50318	2.79172	19.1667	1	5.19279	9.36408e-06	0.00312738	BAP1|CD74|EIF3H|EIF3L|GAB2|MAP1LC3B|MAP2K3|NR4A2|PABPC4|PCBP2|RBM38|RIN3|RPL13A|RPL27|RPL32|RPS29|RPS9|RSL24D1|SLC25A6|SRSF5|TSC22D3|UBA52|ZXDC
HALLMARK_TNFA_SIGNALING_VIA_NFKB	MSigDB_H	25	137	623	9.7078	2.97999	18.2482	1	5.13162	9.56987e-06	0.00315895	CCND1|CD83|CLCF1|DDX58|DENND5A|EHD1|EIF1|IER5|IL6|IRS2|KLF4|KYNU|MAP2K3|NFKB2|NR4A2|RELB|RIPK2|SQSTM1|STAT5A|TANK|TNFAIP3|TNFAIP8|TNFSF9|TNIP1|ZC3H12A
GSE12845_IGD_POS_VS_NEG_BLOOD_BCELL_UP	MSigDB_C7	21	104	623	7.36943	2.60135	20.1923	1	5.23981	9.84668e-06	0.00321296	ADARB1|CD22|CD40|CDK10|CNTRL|EPB41L2|FCER2|HTT|IL4R|LGALS9|NXF1|PCDH9|PHC1|PKNOX1|PLCG1|POLDIP3|RNF220|SLC9A8|YBX3|ZNF415|ZNF767P
GSE20727_CTRL_VS_ROS_INH_AND_DNFB_ALLERGEN_TREATED_DC_DN	MSigDB_C7	0	154	623	10.9124	3.15638	0	0	-3.45726	1.09542e-05	0.00346573
CC_1p5_up (PMID:22740445)	SignatureDB	23	121	623	8.57404	2.80317	19.0083	1	5.14631	1.08077e-05	0.00346573	ALDOC|CD40|CD72|CD82|CD83|CLCF1|DCTD|GRN|IER5|IL27RA|IRF2BP2|KYNU|LCK|RELB|RGS1|RHOF|SLC15A3|SLC23A2|SNORD104|STAT6|TMC6|TNFAIP3|ZMIZ2
GSE40225_WT_VS_RIP_B7X_DIABETIC_MOUSE_PANCREATIC_CD8_TCELL_DN	MSigDB_C7	0	153	623	10.8416	3.14629	0	0	-3.44582	1.18056e-05	0.0036428
GSE20727_CTRL_VS_ROS_INHIBITOR_TREATED_DC_UP	MSigDB_C7	0	149	623	10.5581	3.10561	0	0	-3.39969	1.59247e-05	0.00480927
response to cytokine [GoID:GO:0034097; evidenceTypes:IBA|IC|IDA|IEA|IEP|IGI|IMP|ISS|NAS|TAS]	GeneOntology_BP	74	646	623	45.7755	6.27784	11.4551	1	4.4959	1.81132e-05	0.00525409	ACP5|BBS4|BTK|C19ORF66|CCND1|CCR9|CD24|CD40|CD74|CLCF1|CXCR5|CYLD|DDX58|DTX1|EIF4A2|FCER2|FLNB|FYN|GAB2|GBP4|GRB2|HLA-DPA1|HLA-DRB4|HNRNPDL|IFITM2|IKBKB|IL27RA|IL4R|IL6|IRF5|IRF8|IRS2|KLF4|KYNU|LAPTM5|LGALS9|MADD|MAP3K14|MAPK3|MNDA|MTHFR|MX2|NFKB2|NMNAT3|NOD1|NUB1|PARP14|PIK3CD|PTPN6|RBCK1|RELB|RIPK1|RIPK2|RNMT|RPL13A|RUNX1|SH2B3|SQSTM1|STAT5A|STAT5B|STAT6|STX4|TANK|TNFAIP3|TNFRSF12A|TNFSF12|TNFS…
Blood_Module-2.4_Ribosomal proteins (PMID:18631455)	SignatureDB	16	69	623	4.88933	2.12314	23.1884	1	5.23312	1.85099e-05	0.00530766	ATXN7L3B|CCNB1IP1|EEF1B2|EIF2D|EIF3H|FBL|FBXW4|HNRNPDL|NBDY|RPL12|RPL13A|RPL14|RPL36|RPL4|RPS9|ZNF32
GSE22886_IGG_IGA_MEMORY_BCELL_VS_BM_PLASMA_CELL_UP	MSigDB_C7	26	151	623	10.6998	3.12602	17.2185	1	4.89445	1.874e-05	0.00531991	BIN1|CAPG|CD22|CD72|CDKN2D|FYN|GABBR1|IKBKB|KYNU|LAPTM5|LY86|NRIP1|PHC1|PIK3CD|PKIG|POLDIP3|RPL27|RPS29|SLC2A1|SRSF5|STAT5B|STAT6|TARBP1|TBC1D4|TMEM131L|TNFAIP8
MORI_LARGE_PRE_BII_LYMPHOCYTE_DN	MSigDB_C2	13	48	623	3.40127	1.77295	27.0833	1	5.41398	1.9097e-05	0.00536759	CAPG|CD22|CD40|CD74|CD83|CXCR5|DTX1|IL4R|IRF8|LAT2|LY86|PIP4K2A|PTPN6
GSE22886_IGM_MEMORY_BCELL_VS_BM_PLASMA_CELL_UP	MSigDB_C7	25	143	623	10.133	3.0435	17.4825	1	4.88486	2.06804e-05	0.00575564	BIN1|CD72|CD74|CDKN2D|DENND5A|EGLN2|GABBR1|IKBKB|IRF8|JADE2|KYNU|LY86|NCR3|NIPSNAP1|OPA1|PIK3CD|PKIG|PLAGL1|RPL12|RPL27|RPS29|SRSF5|STAT6|TNFAIP8|TRIM22
ZHANG_RESPONSE_TO_IKK_INHIBITOR_AND_TNF_UP	MSigDB_C2	24	135	623	9.56608	2.9585	17.7778	1	4.87879	2.26446e-05	0.00618109	CD83|CYTH1|DDX58|EHD1|HIVEP1|KYNU|MAP2K3|MARCKSL1|NFKB2|NUB1|RAB3IP|RELB|RHOF|RIPK2|SQSTM1|TANK|TNFAIP3|TNFAIP8|TNFRSF10B|TNFSF10|TNIP1|ZC3H12A|ZNF165|ZNFX1
MODULE_54	MSigDB_C4	2	208	623	14.7389	3.65677	0.961538	0	-3.48363	2.8262e-05	0.00756887	NRM|TNFRSF12A
GRAHAM_CML_DIVIDING_VS_NORMAL_QUIESCENT_UP	MSigDB_C2	0	141	623	9.99124	3.02249	0	0	-3.30564	2.89636e-05	0.00759793
GSE36476_CTRL_VS_TSST_ACT_40H_MEMORY_CD4_TCELL_OLD_DN	MSigDB_C7	1	177	623	12.5422	3.37937	0.564972	0	-3.41549	2.89076e-05	0.00759793	MPV17
GSE6269_HEALTHY_VS_FLU_INF_PBMC_UP	MSigDB_C7	20	103	623	7.29857	2.58896	19.4175	1	4.906	2.91734e-05	0.00759793	AARSD1|CXCR5|DPH5|EEF1B2|EHD1|EIF2D|EIF3D|EIF3H|EIF3L|ENO3|FBL|NFATC1|NR3C1|NSUN5P1|P4HTM|RHOF|RPL4|SARM1|SRSF5|UBA52
GSE42088_2H_VS_24H_LEISHMANIA_INF_DC_UP	MSigDB_C7	25	146	623	10.3455	3.07472	17.1233	1	4.76611	2.97965e-05	0.00768966	ALDOC|CARS2|CAST|CCNB1IP1|EIF2D|EIF3L|IFITM2|KLF4|LAPTM5|LGALS9|LST1|LY86|MNDA|MNT|NR4A2|PCBP2|REX1BD|RIN3|RNF130|RPL27|RPS29|RPS9|SLC25A6|SLC41A3|TSC22D3
GSE22886_CD8_VS_CD4_NAIVE_TCELL_DN	MSigDB_C7	17	80	623	5.66879	2.28468	21.25	1	4.95965	3.44699e-05	0.0087553	ATXN7L3B|CD22|CLUHP3|CYLD|CYTH1|DENND5A|EPHB6|GABBR1|GNG11|HLA-DOA|IL4R|LGALS9|RAB40C|RERE|SORBS3|SPG7|UNC119
Human Breast_Wirapati08_355genes_AURKA_Module (18662380-S3-AURKA)	GeneSigDB	5	284	623	20.1242	4.25397	1.76056	0	-3.55531	3.45426e-05	0.0087553	GNG11|NELFCD|PUF60|RBM38|ZBTB16
CD40_upregulated_Burkitt_lymphoma (PMID:15331443)	SignatureDB	18	88	623	6.23567	2.39509	20.4545	1	4.91185	3.51398e-05	0.00882787	CAPG|CD40|CD74|CD83|CXCR5|EHD1|IRF5|LAPTM5|NCKAP1L|NFKB2|PIK3CD|RGS1|SH2B3|STAT5A|TMC6|TNFAIP8|TNFSF9|UNC119
ZWANG_TRANSIENTLY_UP_BY_2ND_EGF_PULSE_ONLY	MSigDB_C2	46	353	623	25.0135	4.7234	13.0312	1	4.44309	3.6439e-05	0.00907396	ADGRE5|C1ORF35|CCND1|CCNQ|CD83|CDKN2D|CLIP2|COQ6|CXCR5|FBLN2|FCER2|FHL1|GBP4|GFOD1|GFOD2|IL27RA|IL4R|IL6|IRF8|KCNH8|LAPTM5|LCK|LST1|MAP3K14|MEGF6|NAALADL1|PCDH9|PLA2G4C|PP7080|PRAG1|PWWP2B|RBM38|REX1BD|RNFT1|SARM1|SCIMP|SH2D3A|SLC15A3|SLC25A37|ST6GALNAC6|TIGD5|TNFAIP8|TNFRSF12A|TNFSF13B|ZBTB45|ZNF415
GSE22886_NAIVE_CD4_TCELL_VS_NKCELL_UP	MSigDB_C7	20	105	623	7.44029	2.61367	19.0476	1	4.80539	3.90144e-05	0.00954777	ADARB1|C8ORF33|CBR3|DLGAP4|EIF3D|EPHB6|FCER2|GABBR1|GNG11|LY86|NFATC1|NR4A2|PABPC4|RAB40C|RERE|SLC25A37|TBC1D4|TNFRSF10B|TRMT1|UNC119
REACTOME_CYTOKINE_SIGNALING_IN_IMMUNE_SYSTEM	MSigDB_C2	29	185	623	13.1091	3.45329	15.6757	1	4.60167	3.93702e-05	0.00955248	DDX58|EIF4A2|FLNB|FYN|GAB2|GBP4|GRB2|HLA-DPA1|IFITM2|IKBKB|IL6|IRF5|IRF8|IRS2|LCK|MAPK3|MX2|NFKB2|NOD1|PIK3CD|PLCG1|PTPN6|RIPK2|SQSTM1|STAT5A|STAT5B|UBA52|UBE2L6|XAF1
QI_PLASMACYTOMA_UP	MSigDB_C2	28	176	623	12.4713	3.37001	15.9091	1	4.6079	4.06469e-05	0.00977867	ARAP1|BLK|CAPG|CD22|CD24|CD40|CD82|EHD1|FCER2|GNG11|GRB2|IL27RA|IL4R|IRF8|LCK|LGALS9|LST1|LY86|PLAC8|PSTPIP1|PTPN6|RELB|RGS1|RPS6KA1|TFEB|TMBIM6|TNFAIP3|TNFSF13B
SOTIRIOU_BREAST_CANCER_GRADE_1_VS_3_UP	MSigDB_C2	0	136	623	9.63694	2.96927	0	0	-3.24556	4.20813e-05	0.0099462
TARTE_PLASMA_CELL_VS_PLASMABLAST_UP	MSigDB_C2	25	149	623	10.5581	3.10561	16.7785	1	4.65025	4.23943e-05	0.0099462	CCR9|CD22|CD24|CD40|CD72|FLNB|GRN|IGFBP4|IL4R|JADE2|JUP|LGALS9|LST1|MX2|MYL5|NFKB2|PBX2|PHB2|RELB|RUNX1|TNFAIP3|TRIM22|TSC22D3|ZNF142|ZNF32
Li(PMID: 24336226)-2013-MolSigVaccines_cell cycle (I) (M4.1)	PAPER	0	136	623	9.63694	2.96927	0	0	-3.24556	4.20813e-05	0.0099462
GSE10325_BCELL_VS_LUPUS_BCELL_UP	MSigDB_C7	15	66	623	4.67675	2.07683	22.7273	1	4.97067	4.3328e-05	0.0100819	CCDC106|DEPDC5|DSP|FBLN2|FNDC11|GABBR1|MARCKSL1|SARM1|SLC25A37|SLC25A6|SLC41A3|TBC1D13|TCTN1|VEGFB|ZNF142
Human Breast_Lauss08_374genes (17899371-GeneTable4)	GeneSigDB	4	255	623	18.0693	4.0378	1.56863	0	-3.48439	4.40297e-05	0.0101619	CCND1|GABBR1|H3F3B|KYNU
KEGG_RIBOSOME	MSigDB_C2	12	45	623	3.18869	1.71695	26.6667	1	5.13195	4.72556e-05	0.0106468	RPL12|RPL13A|RPL14|RPL22L1|RPL27|RPL32|RPL36|RPL4|RPS29|RPS9|RSL24D1|UBA52
GSE21379_TFH_VS_NON_TFH_CD4_TCELL_DN	MSigDB_C7	12	45	623	3.18869	1.71695	26.6667	1	5.13195	4.72556e-05	0.0106468	CA11|CD83|CYLD|DENND2D|GCNT2|IL27RA|IL4R|MCCC1|RGS1|THBS3|URGCP|ZNFX1
SH2 domain	UniProt-Keyword	14	59	623	4.18073	1.9644	23.7288	1	4.99862	4.66573e-05	0.0106468	BLK|BTK|FYN|GRB2|LCK|MATK|PLCG1|PTPN6|RIN3|SH2B3|SH2D3A|STAT5A|STAT5B|STAT6
Human StemCell_Bhattacharya05_2843genes (16207381-Table1Sa)	GeneSigDB	86	1728	623	122.446	9.56134	4.97685	0	-3.81179	4.81141e-05	0.0107548	BLOC1S4|C8ORF33|CCND1|CCR9|CLNS1A|COLGALT1|DBNDD1|DDX50|DENND5A|DHX40|DPH5|DSP|EEF1B2|EIF1|EIF3D|EIF3H|EIF3L|EIF4A2|EPB41L2|FBL|GPN1|GRAMD1A|GRB2|HEATR6|IL6|JUP|LCK|LPGAT1|MAP1LC3B|MAP2K3|MARCKSL1|MCCC1|MRPS30|MTHFS|NDUFA6|NIPSNAP1|NRM|NSFL1C|OSGEP|PABPC4|PARN|PBX2|PCBP2|PCF11|PGS1|PHB2|PHC1|PLCG1|POLDIP3|POLR1D|PRKX|QTRT2|RAB3IP|RAB9A|RELB|RHOF|RNF41|RNMT|RPL12|RPL13A|RPL14|RPL36|RPS9|RSL24D1|SH…
GSE22886_NAIVE_BCELL_VS_BLOOD_PLASMA_CELL_DN	MSigDB_C7	1	169	623	11.9753	3.30365	0.591716	0	-3.32218	5.04158e-05	0.0110093	NDUFA6
GSE25087_TREG_VS_TCONV_ADULT_DN	MSigDB_C7	19	99	623	7.01513	2.53877	19.1919	1	4.72073	5.43964e-05	0.0117878	BCAS4|CHCHD10|IFITM2|NMNAT3|NSMCE1|PIK3CD|PLAC8|PPP1R3E|PRAG1|REX1BD|RIN3|RPL13A|RPL4|RPS9|SNORD104|TIMM9|TMEM131L|TNFSF10|YBX3
AMIT_EGF_RESPONSE_120_HELA	MSigDB_C2	11	39	623	2.76354	1.59894	28.2051	1	5.1512	5.55486e-05	0.0118565	CLCF1|CYTH1|IER5|IL27RA|IRS2|JUP|LAT2|MAP2K3|MAP3K14|MATK|TNFRSF10B
GNF2_ST13	MSigDB_C4	11	39	623	2.76354	1.59894	28.2051	1	5.1512	5.55486e-05	0.0118565	DDX50|EEF1B2|EIF3D|EIF3H|EIF3L|FBL|RPL12|RPL14|RPL27|RPL32|RPL4
HALLMARK_G2M_CHECKPOINT	MSigDB_H	1	167	623	11.8336	3.28443	0.598802	0	-3.29848	5.79145e-05	0.0122692	CCND1
Human Lung_Johnson07_1334genes (17699775-SuppTable1)	GeneSigDB	20	588	623	41.6656	6.01067	3.40136	0	-3.60452	6.30657e-05	0.013164	CLIP2|DDX58|DPH5|ERCC1|FBL|GRN|IFITM2|IGFBP4|NEXN|NME6|PABPC4|PCBP2|PKNOX1|PLAGL1|RETREG2|SKP2|SLC23A2|SQSTM1|TNFSF10|TRIM22
programmed cell death [GoID:GO:0012501; evidenceTypes:IBA|IC|IDA|IEA|IEP|IGI|IMP|ISS|NAS|TAS]	GeneOntology_BP	102	1001	623	70.9307	7.6425	10.1898	1	4.06533	6.72528e-05	0.0139356	ADARB1|ARHGEF3|AXIN1|BIN1|BTK|CAST|CD24|CD40|CD74|CDKN2D|CHCHD10|CLCF1|CSNK2A2|CTSZ|CYLD|DDIT3|DSP|EGLN2|ELMO2|ETV6|EYA3|FAM32A|FYN|GRINA|GRN|HTT|IKBKB|IL6|IRF5|IRS2|ITPK1|JUP|KLF4|LCK|LGALS9|MADD|MAP1S|MAPK3|MAX|MNDA|MNT|MRPS30|NCKAP1L|NCOA1|NME6|NMT1|NOD1|NR3C1|NR4A2|OPA1|PHB2|PIK3CD|PIM3|PLAC8|PLAGL1|PLCG1|PRMT2|PRR7|PTPN6|PTTG1IP|PUF60|RBCK1|RIPK1|RIPK2|RNF130|RNF216|RNF41|RPS6KA1|RRAGA|RRAGC…
GSE16266_LPS_VS_HEATSHOCK_AND_LPS_STIM_MEF_UP	MSigDB_C7	20	109	623	7.72373	2.66238	18.3486	1	4.61102	6.79776e-05	0.0139837	BLK|BTK|CD22|CD40|CD72|CD74|CD83|CXCR5|EPB41L2|FCER2|HLA-DOA|IRF5|IRF8|LY86|PLAC8|RENBP|RIPK2|RNF41|SRSF5|TCEA2
GSE19888_ADENOSINE_A3R_INH_VS_TCELL_MEMBRANES_ACT_MAST_CELL_UP	MSigDB_C7	21	118	623	8.36146	2.76868	17.7966	1	4.56483	7.16874e-05	0.0144331	BBS1|CD40|CD72|CYTH1|DDX58|DHX58|DUSP18|GBP4|KHNYN|KMT5B|MGME1|MTHFR|MX2|NSMCE1|PARP14|PRKX|TNFSF10|TRIM39|TRIM56|UBE2L6|XAF1
GSE21360_SECONDARY_VS_TERTIARY_MEMORY_CD8_TCELL_UP	MSigDB_C7	1	164	623	11.621	3.25536	0.609756	0	-3.26263	7.12835e-05	0.0144331	EPB41L2
GSE33162_UNTREATED_VS_4H_LPS_STIM_HDAC3_HET_MACROPHAGE_DN	MSigDB_C7	21	118	623	8.36146	2.76868	17.7966	1	4.56483	7.16874e-05	0.0144331	AXIN1|BAP1|BLK|CCR9|CXCR5|DPH2|FCER2|IGFBP4|IKBKB|IL4R|IRS2|KDM4B|MEPCE|PIK3CD|RAB3IP|RAB40C|RERE|RPS9|TMEM42|USP36|ZNF746
HOLLEMAN_ASPARAGINASE_RESISTANCE_B_ALL_UP	MSigDB_C2	6	12	623	0.850318	0.8883	50	1	5.79723	7.89013e-05	0.0156633	EEF1B2|EIF3D|EIF3L|FBL|RPL13A|RPL4
GSE10325_CD4_TCELL_VS_LUPUS_CD4_TCELL_UP	MSigDB_C7	21	119	623	8.43232	2.78022	17.6471	1	4.52038	8.13969e-05	0.0160465	ADARB1|ARFGAP2|ATXN7L3B|DBNDD1|EEF1B2|EIF3D|EIF3H|EIF3L|FBL|IGFLR1|IRS2|LINC00623|MEGF6|NAALADL1|P4HTM|RAB40C|RERE|RNF130|SLC41A3|VEGFB|ZNF395
GSE22886_IGM_MEMORY_BCELL_VS_BLOOD_PLASMA_CELL_UP	MSigDB_C7	19	102	623	7.22771	2.57651	18.6275	1	4.56909	8.31597e-05	0.0160594	CD74|CD82|FLNB|IRF8|JADE2|LAPTM5|LY86|MX2|NCOA1|NFATC1|PIK3CD|PKIG|RNF44|RPL13A|RPL27|RPL32|STAG3|TNFSF12|ZNF23
GSE28726_ACT_CD4_TCELL_VS_ACT_NKTCELL_DN	MSigDB_C7	25	155	623	10.9833	3.16642	16.129	1	4.42667	8.28233e-05	0.0160594	ARFGAP2|ATXN7L3B|AXIN1|CYLD|CYTH1|DDIT3|DENND5A|EIF1|EPHB6|H3F3B|HNRNPDL|JADE2|LAPTM5|MNT|NCOA1|NSFL1C|NXF1|RBM38|RGS1|RNF44|RPS29|SRSF5|SUPT4H1|TMEM131L|TNFAIP3
Li(PMID: 24336226)-2013-MolSigVaccines_translation initiation factor 3 complex (M245)	PAPER	5	8	623	0.566879	0.725459	62.5	1	6.11078	8.22513e-05	0.0160594	EEF1B2|EIF3D|EIF3H|FBL|PHB2
REACTOME_SIGNALING_BY_ILS	MSigDB_C2	15	70	623	4.96019	2.13835	21.4286	1	4.69512	8.93456e-05	0.016909	FYN|GAB2|GRB2|IKBKB|IL6|LCK|MAPK3|NFKB2|NOD1|PIK3CD|PTPN6|RIPK2|SQSTM1|STAT5A|STAT5B
ROSTY_CERVICAL_CANCER_PROLIFERATION_CLUSTER	MSigDB_C2	0	126	623	8.92834	2.85967	0	0	-3.12216	8.87709e-05	0.016909
GSE26495_NAIVE_VS_PD1HIGH_CD8_TCELL_UP	MSigDB_C7	17	86	623	6.09395	2.36799	19.7674	1	4.60561	9.0616e-05	0.0169237	BEND5|BPHL|CBR3|CHCHD7|DENND5A|EIF2D|EPB41L2|FBLN2|FLNB|NR3C2|OVGP1|PKIG|PLPP1|PRAG1|STRADB|TP73-AS1|TRABD2A
Human Breast_Troester06_364genes_up_DOX-MCF7 (17150101-TableS1h)	GeneSigDB	4	243	623	17.2189	3.94441	1.64609	0	-3.35131	9.04557e-05	0.0169237	ACYP1|CDKN2D|ENO3|RPS29
Chiche(PMID: 24644022)-2014_M4.3	PAPER	11	41	623	2.90525	1.63924	26.8293	1	4.93811	9.19174e-05	0.0170546	BOD1|EEF1B2|MCCC1|RPL12|RPL14|RPL29P12|RPL36|RPL36P14|RPL4|TMEM42|ZNF32
GSE45365_NK_CELL_VS_CD8_TCELL_MCMV_INFECTION_DN	MSigDB_C7	22	129	623	9.14092	2.89301	17.0543	1	4.44487	9.42156e-05	0.0173675	CD40|CLUHP3|COA1|EIF1|ELMO2|ENO3|HIVEP1|MAP3K14|MARCKSL1|NFKB2|NR3C1|RELB|SPECC1L|SQSTM1|STAT5A|STX4|TANK|TBC1D13|TBC1D4|TNFAIP3|TNIP1|ZMIZ2
DNA-binding transcription factor activity [GoID:GO:0003700; evidenceTypes:IBA|IC|IDA|IEA|IGI|IMP|IPI|ISA|ISM|ISS|NAS|TAS]	GeneOntology_MF	86	819	623	58.0342	6.99318	10.5006	1	3.99901	9.62332e-05	0.017625	BTK|CD40|CRTC2|CYLD|DDIT3|DDX58|DMAP1|ELMSAN1|ETV6|GAS7|HIVEP1|IKBKB|IL6|IRF2BP2|IRF5|IRF8|JUP|KLF4|LGALS9|MAPK3|MAX|MNT|MTF1|NCOA1|NFATC1|NFKB2|NOD1|NR3C1|NR3C2|NR4A2|PBX2|PHB2|PHF20|PKNOX1|PLAGL1|PRDM8|PRMT2|RAI1|RBCK1|RELB|RERE|RIPK1|RIPK2|RNF41|RUNX1|RXRB|SIN3A|SMARCE1|SNAPC4|STAT5A|STAT5B|STAT6|SUPT4H1|TARDBP|TFEB|TNFAIP3|TRIM22|TSC22D3|UBA52|YBX3|ZBTB16|ZBTB17|ZBTB45|ZC3H12A|ZC3H3|ZNF136|ZN…
GSE22886_NAIVE_BCELL_VS_BM_PLASMA_CELL_UP	MSigDB_C7	24	148	623	10.4873	3.09535	16.2162	1	4.36549	0.000104847	0.0189579	CD22|CD72|CD83|EGLN2|GABBR1|HLA-DPA1|IL4R|IRF8|KYNU|LAPTM5|LBH|LY86|NR3C2|PARN|PEX7|PHC1|PIK3CD|PKIG|POLDIP3|RPL27|RPS29|SPG7|STAT6|WDR48
GSE5589_UNSTIM_VS_45MIN_LPS_AND_IL10_STIM_MACROPHAGE_UP	MSigDB_C7	21	121	623	8.57404	2.80317	17.3554	1	4.43283	0.000104386	0.0189579	ADGRE5|C8ORF33|CD74|GRN|JADE2|LPGAT1|MAP1LC3B|MAPK3|NGDN|NIPSNAP1|NR3C1|QTRT2|RNF41|RPS9|STAT6|TAP2|TMBIM6|TNIP1|TSPAN17|UNC119|WIPI2
PID_EPO_PATHWAY	MSigDB_C2	8	23	623	1.62978	1.22902	34.7826	1	5.18315	0.000114605	0.0205912	BTK|GRB2|IRS2|PLCG1|PTPN6|SH2B3|STAT5A|STAT5B
regulation of lymphocyte differentiation [GoID:GO:0045619; evidenceTypes:IBA|IDA|IEA|IMP|ISS|NAS|TAS]	GeneOntology_BP	18	96	623	6.80255	2.50044	18.75	1	4.47819	0.000116455	0.0207886	BTK|CD74|CD83|CYLD|DTX1|HLA-DOA|IL4R|LGALS9|NCKAP1L|PTPN6|RIPK2|RNF41|RUNX1|STAT5B|TMEM131L|TNFSF9|ZBTB16|ZC3H12A
BENPORATH_PROLIFERATION	MSigDB_C2	0	122	623	8.6449	2.81456	0	0	-3.07149	0.000119628	0.0210932
BLUM_RESPONSE_TO_SALIRASIB_DN	MSigDB_C2	5	262	623	18.5653	4.09116	1.9084	0	-3.31575	0.000123426	0.0215616	CRIP2|NR4A2|NRIP1|SKP2|SMARCE1
GSE29614_CTRL_VS_DAY7_TIV_FLU_VACCINE_PBMC_DN	MSigDB_C7	1	156	623	11.0541	3.17644	0.641026	0	-3.16523	0.000123804	0.0215616	ANKRD16
FEVR_CTNNB1_TARGETS_DN	MSigDB_C2	11	394	623	27.9188	4.97803	2.79188	0	-3.39869	0.000124585	0.0215654	CCND1|CLPX|DCTD|EIF3L|FBL|IFITM2|NRIP1|NRM|RPL12|RPL32|SKP2
KOBAYASHI_EGFR_SIGNALING_24HR_DN	MSigDB_C2	3	212	623	15.0223	3.69091	1.41509	0	-3.25727	0.000126648	0.0217896	CCND1|HNRNPDL|TNFRSF12A
JISON_SICKLE_CELL_DISEASE_DN	MSigDB_C2	21	123	623	8.71576	2.82591	17.0732	1	4.347	0.000132957	0.0223728	CDK10|EEF1B2|EIF3D|EIF3H|EIF4A2|FBL|FYN|HNRNPDL|LPAR2|PABPC4|RNF126|RNF44|RPL14|RPL4|SLC25A6|SPECC1L|SRSF5|TBC1D4|TMC6|TSC22D3|USP9X
GSE6566_STRONG_VS_WEAK_DC_STIMULATED_CD4_TCELL_DN	MSigDB_C7	18	97	623	6.87341	2.51329	18.5567	1	4.42711	0.000133758	0.0223728	CD83|HCG26|KYNU|LAIR1|LAPTM5|MAP1LC3B|NBDY|NUDT16L1|PKIG|RIN3|RPS6KA1|SLC41A3|SMIM19|SNHG7|TMBIM1|WDR48|ZBTB45|ZNF32
cytosolic ribosome [GoID:GO:0022626; evidenceTypes:HDA|IBA|IDA|IEA|ISS|TAS]	GeneOntology_CC	13	57	623	4.03901	1.93104	22.807	1	4.64051	0.000133978	0.0223728	EIF2D|RPL12|RPL13A|RPL14|RPL22L1|RPL27|RPL32|RPL36|RPL4|RPS29|RPS9|RSL24D1|UBA52
T cell differentiation [GoID:GO:0030217; evidenceTypes:IBA|IC|IDA|IEA|IMP|ISS|NAS|TAS]	GeneOntology_BP	23	141	623	9.99124	3.02249	16.3121	1	4.30399	0.000132614	0.0223728	CCR9|CD74|CD83|CYLD|DTX1|HLA-DOA|IL4R|IL6|LCK|LGALS9|NCKAP1L|PIK3CD|PKNOX1|PRR7|RELB|RIPK2|RUNX1|STAT5B|STAT6|TMEM131L|TNFSF9|ZBTB16|ZC3H12A
Cell_cycle_Liu (PMID:15123814)	SignatureDB	2	184	623	13.0382	3.44415	1.08696	0	-3.20492	0.000135873	0.0225565	PCF11|PKNOX1
BIOCARTA_EPO_PATHWAY	MSigDB_C2	6	13	623	0.921178	0.924519	46.1538	1	5.49347	0.000137778	0.0225699	GRB2|MAPK3|PLCG1|PTPN6|STAT5A|STAT5B
BIOCARTA_GH_PATHWAY	MSigDB_C2	7	18	623	1.27548	1.08757	38.8889	1	5.2636	0.000138338	0.0225699	GRB2|MAPK3|PLCG1|PTPN6|RPS6KA1|STAT5A|STAT5B
Human StemCell_Bhattacharya05_2471genes (16207381-Table1Sb)	GeneSigDB	61	1285	623	91.0549	8.49976	4.74708	0	-3.53598	0.000139277	0.0225931	BLOC1S4|CCND1|CHST10|CLNS1A|DBNDD1|DDX50|DNAAF5|DPH5|DSP|EEF1B2|EIF3D|EIF3H|EIF3L|EIF4A2|FBL|GCNT2|GPN1|GRAMD1A|HEATR6|KDM4B|LAPTM5|LCK|NIPSNAP1|PABPC4|PARN|PCF11|PHB2|PHC1|PHF20|POGK|POLR1D|PRKX|PTTG1IP|RAB9A|RNMT|RPL12|RPL13A|RPL14|RPS29|RPS9|RSL24D1|SKP2|SLC25A6|SLC41A3|SMARCD1|SMARCE1|SMYD3|SNX6|TARDBP|TIMM9|TMEM131L|TNFAIP8|TNFRSF10B|TNFRSF12A|TRMT1|WDR19|WDR74|ZBTB3|ZFR|ZNF23|ZXDC
GSE22886_NAIVE_VS_IGG_IGA_MEMORY_BCELL_UP	MSigDB_C7	19	106	623	7.51115	2.62594	17.9245	1	4.37514	0.00014203	0.0229088	ADARB1|CD22|CD72|DBNDD1|DSP|FCER2|GABBR1|HEBP1|IL4R|IRS2|LAIR1|NR3C2|PCDH9|PHC1|TBC1D13|TJAP1|YBX3|ZBTB16|ZNF136
Human Lung_Kobayashi06_320genes (17145885-SuppTable2)	GeneSigDB	3	210	623	14.8806	3.67388	1.42857	0	-3.23379	0.000143268	0.0229609	CCND1|HNRNPDL|TNFRSF12A
Human Lymphoma_Martinez-Delgado05_135genes (16270046-SuppTable1)	GeneSigDB	14	65	623	4.60589	2.06116	21.5385	1	4.55769	0.000143971	0.0229609	CD40|IKBKB|IL4R|IRF5|MAP3K14|NFATC1|NFKB2|RELB|RIPK1|RIPK2|TNFAIP3|TNFRSF10B|TNFSF10|TNFSF13B
Rat Hypothalamic_Mansuy10_1931genes (20937356-TableS2)	GeneSigDB	38	894	623	63.3487	7.27192	4.25056	0	-3.48584	0.000145137	0.0230177	ARV1|CAST|CBR3|CCDC92|CCND1|CLCF1|CRIP2|DDIT3|DPH5|EEF1B2|EIF1|ERCC1|FAM110A|FAM160A2|FBL|FLNB|GCNT2|IGFBP4|KLF4|LPGAT1|LYSMD2|MRPS30|NRM|ODF2L|OSGEP|PARVB|PIK3CD|PRKX|RNFT1|RSL24D1|SH3KBP1|SLC25A37|TANK|TARDBP|TIMM9|TNFRSF12A|WDR74|YBX3
regulation of B cell activation [GoID:GO:0050864; evidenceTypes:IBA|IDA|IEA|IMP|ISS|NAS|TAS]	GeneOntology_BP	16	81	623	5.73965	2.29878	19.7531	1	4.46338	0.000146311	0.0230749	BTK|CD22|CD40|CD74|CLCF1|CYLD|IL27RA|IL6|IRS2|MNDA|NCKAP1L|PTPN6|STAT5B|STAT6|TNFAIP3|TNFSF13B
VILLANUEVA_LIVER_CANCER_KRT19_UP	MSigDB_C2	0	119	623	8.43232	2.78022	0	0	-3.03297	0.000149612	0.0234651
Human Breast_Miller05_p53 (16141321-Table2)	GeneSigDB	19	548	623	38.8312	5.81676	3.46715	0	-3.40932	0.000153595	0.0239575	AHNAK|BBS4|CCNQ|FLNB|GABBR1|GBP4|H3F3B|IGFBP4|IKBKB|LANCL2|NR4A2|NRIP1|NRM|ODF2L|PABPC4|SKP2|TAP2|TNFSF13B|ZMIZ2
BIOCARTA_IL3_PATHWAY	MSigDB_C2	5	9	623	0.637739	0.769422	55.5556	1	5.66953	0.000174274	0.0256447	GRB2|MAPK3|PTPN6|STAT5A|STAT5B
DELACROIX_RAR_BOUND_ES	MSigDB_C2	30	210	623	14.8806	3.67388	14.2857	1	4.11538	0.000167043	0.0256447	ADGRE5|BCKDHA|CCDC102A|CCND1|CTSZ|DDIT3|DENND2D|EIF3L|FAM32A|GABBR1|GFOD1|IFITM2|ITPK1|PARVB|PBX2|PHC1|PIM3|PRAG1|PTPN6|RAI1|RHOF|RXRB|SLC9A8|SMAP2|SMARCD1|ST6GALNAC6|TCTN1|ZBTB45|ZC3H3|ZNF770
REACTOME_REGULATION_OF_KIT_SIGNALING	MSigDB_C2	5	9	623	0.637739	0.769422	55.5556	1	5.66953	0.000174274	0.0256447	FYN|GRB2|LCK|PTPN6|SH2B3
ATF1_Q6	MSigDB_C3	18	99	623	7.01513	2.53877	18.1818	1	4.32684	0.000175253	0.0256447	C1ORF35|CCND1|CYLD|DDIT3|EHD1|EIF4A2|HABP4|IGFLR1|IKBKB|RAI1|RNF44|RPL4|SPATA20|STAT6|TNFRSF12A|TRIM39|TSC22D3|U2AF1L4
NFKB_Q6_01	MSigDB_C3	21	125	623	8.85748	2.84847	16.8	1	4.26283	0.000168236	0.0256447	CD40|CXCR5|CYLD|ELMSAN1|ENO3|HIVEP1|IER5|IL27RA|MTMR14|NFKB2|NR3C1|RELB|RNF220|SH2B3|SIN3A|STAT6|TCEA2|TJAP1|TNIP1|WNT10A|XPO6
CSR_LATE_UP.V1_UP	MSigDB_C6	0	117	623	8.29061	2.75708	0	0	-3.00702	0.000173661	0.0256447
GSE13411_PLASMA_CELL_VS_MEMORY_BCELL_UP	MSigDB_C7	0	117	623	8.29061	2.75708	0	0	-3.00702	0.000173661	0.0256447
GSE17186_BLOOD_VS_CORD_BLOOD_CD21HIGH_TRANSITIONAL_BCELL_DN	MSigDB_C7	20	116	623	8.21975	2.74543	17.2414	1	4.29086	0.000166374	0.0256447	ACP5|ARV1|CD72|CDKN2D|CERS4|CHST10|CYTH1|DDX58|DENND2D|DPH2|FYN|GRAMD1A|GUCD1|HVCN1|IGFLR1|MADD|NUDT16L1|RHOF|STAT5B|TNIP1
GSE29614_DAY3_VS_DAY7_TIV_FLU_VACCINE_PBMC_DN	MSigDB_C7	1	151	623	10.6998	3.12602	0.662252	0	-3.10293	0.000174566	0.0256447	STK19
GSE34156_NOD2_LIGAND_VS_TLR1_TLR2_LIGAND_6H_TREATED_MONOCYTE_UP	MSigDB_C7	22	134	623	9.49522	2.9477	16.4179	1	4.24222	0.000167575	0.0256447	ACP5|C8ORF33|CCDC6|CLIP2|FBXW4|GBP4|GRINA|IL6|IRF5|KLF4|MPEG1|MX2|NDST2|NGDN|NUB1|RBCK1|TAP2|TNFAIP8|TNFSF10|TSC22D3|UBE2L6|ZNFX1
regulation of cell activation [GoID:GO:0050865; evidenceTypes:IBA|IDA|IEA|IGI|IMP|ISS|NAS|TAS]	GeneOntology_BP	39	302	623	21.3997	4.38207	12.9139	1	4.01644	0.000173147	0.0256447	BTK|CD22|CD24|CD40|CD74|CD83|CLCF1|CYLD|DTX1|FYN|GAB2|GRB2|GRN|HLA-DOA|HLA-DPA1|IL27RA|IL4R|IL6|IRS2|LCK|LGALS9|LST1|MNDA|NCKAP1L|PTPN6|RIPK2|RNF41|RPS6KA1|RUNX1|SH2B3|STAT5B|STAT6|STX4|TMEM131L|TNFAIP3|TNFSF13B|TNFSF9|ZBTB16|ZC3H12A
HALLMARK_INTERFERON_GAMMA_RESPONSE	MSigDB_H	24	153	623	10.8416	3.14629	15.6863	1	4.1822	0.000177934	0.0259035	CD40|CD74|DDX58|DHX58|GBP4|IFITM2|IL4R|IL6|IRF5|IRF8|LYSMD2|MX2|NOD1|PARP14|PTPN6|RBCK1|RIPK1|RIPK2|ST3GAL5|TNFAIP3|TNFSF10|UBE2L6|XAF1|ZNFX1
KEGG_ACUTE_MYELOID_LEUKEMIA	MSigDB_C2	10	37	623	2.62182	1.55758	27.027	1	4.73695	0.000179151	0.0259477	CCND1|GRB2|IKBKB|JUP|MAPK3|PIK3CD|RUNX1|STAT5A|STAT5B|ZBTB16
regulation of lymphocyte activation [GoID:GO:0051249; evidenceTypes:IBA|IDA|IEA|IGI|IMP|ISS|NAS|TAS]	GeneOntology_BP	34	251	623	17.7858	4.00694	13.5458	1	4.04652	0.000180309	0.0259827	BTK|CD22|CD24|CD40|CD74|CD83|CLCF1|CYLD|DTX1|FYN|GRB2|HLA-DOA|HLA-DPA1|IL27RA|IL4R|IL6|IRS2|LCK|LGALS9|LST1|MNDA|NCKAP1L|PTPN6|RIPK2|RNF41|RUNX1|STAT5B|STAT6|TMEM131L|TNFAIP3|TNFSF13B|TNFSF9|ZBTB16|ZC3H12A
REACTOME_RIG_I_MDA5_MEDIATED_INDUCTION_OF_IFN_ALPHA_BETA_PATHWAYS	MSigDB_C2	11	44	623	3.11783	1.69786	25	1	4.64241	0.000183552	0.0263166	CYLD|DDX58|DHX58|IKBKB|NFKB2|PCBP2|RIPK1|TANK|TNFAIP3|UBA52|UBE2L6
GSE13493_CD4INTCD8POS_VS_CD8POS_THYMOCYTE_DN	MSigDB_C7	17	91	623	6.44825	2.43516	18.6813	1	4.33309	0.000187527	0.026401	ARFGAP2|CARS2|CD40|CD72|CRTC2|D2HGDH|DPH5|EEF1B2|EHD1|EIF1|IGFBP4|LAPTM5|MFSD5|PRAG1|RAB3IP|RPL4|SYMPK
GSE13547_CTRL_VS_ANTI_IGM_STIM_BCELL_12H_UP	MSigDB_C7	1	150	623	10.629	3.11583	0.666667	0	-3.09034	0.000186959	0.026401	PLAC8
GSE30083_SP2_VS_SP4_THYMOCYTE_DN	MSigDB_C7	21	126	623	8.92834	2.85967	16.6667	1	4.22134	0.000188791	0.026401	ADGRE5|AHNAK|CCDC102A|CCND1|CLCF1|DPH5|FAM167A|GRN|GUCD1|HVCN1|IER5|IGFBP4|IRF8|LAIR1|LY86|MADD|MPEG1|MX2|NOD1|ST14|ZBTB16
GSE43863_TFH_VS_LY6C_LOW_CXCR5NEG_EFFECTOR_CD4_TCELL_DN	MSigDB_C7	17	91	623	6.44825	2.43516	18.6813	1	4.33309	0.000187527	0.026401	BLK|ELMSAN1|IFITM2|LAT2|LBH|LCK|MAP2K3|NFATC1|NR4A2|PLAGL1|PRDM8|RENBP|RHOF|SLC15A3|TIGD5|TOB2|WNT10A
apoptotic process [GoID:GO:0006915; evidenceTypes:IBA|IC|IDA|IEA|IEP|IGI|IMP|ISS|NAS|TAS]	GeneOntology_BP	97	967	623	68.5215	7.52796	10.031	1	3.78303	0.000188205	0.026401	ADARB1|ARHGEF3|AXIN1|BIN1|BTK|CAST|CD24|CD40|CD74|CDKN2D|CHCHD10|CLCF1|CSNK2A2|CTSZ|CYLD|DDIT3|EGLN2|ELMO2|ETV6|EYA3|FAM32A|FYN|GRINA|GRN|HTT|IKBKB|IL6|IRF5|IRS2|KLF4|LCK|LGALS9|MADD|MAP1S|MAPK3|MAX|MNDA|MNT|MRPS30|NCKAP1L|NCOA1|NME6|NMT1|NOD1|NR3C1|NR4A2|OPA1|PHB2|PIK3CD|PIM3|PLAC8|PLAGL1|PLCG1|PRMT2|PRR7|PTPN6|PTTG1IP|PUF60|RBCK1|RIPK1|RIPK2|RNF130|RNF216|RNF41|RPS6KA1|RRAGA|RRAGC|SARM1|SH3KBP1…
GSE36527_CD69_NEG_VS_POS_TREG_CD62L_LOS_KLRG1_NEG_DN	MSigDB_C7	23	145	623	10.2747	3.06435	15.8621	1	4.1527	0.000203831	0.0282261	CCDC12|CDKN2D|CLCF1|CNPPD1|DDIT3|ECSIT|EIF3D|EIF3L|GRAMD1A|MCCC1|MNT|NUDT16L1|NXF1|PABPC4|PRKAB1|RAB40C|STAT5B|STAT6|TMEM115|TNIP1|TRIM39|WIPI2|ZFYVE19
GSE20754_WT_VS_TCF1_KO_MEMORY_CD8_TCELL_UP	MSigDB_C7	22	136	623	9.63694	2.96927	16.1765	1	4.16367	0.000208826	0.0287774	ARHGEF3|BLOC1S4|CD40|CRTC2|DLGAP4|DPH2|ERCC1|HNRNPDL|IER5|IRS2|KMT5B|MRPS30|OVGP1|PIM3|POGK|RELB|RHOF|SNORD104|SQSTM1|SUPT4H1|TNFAIP3|TNIP1
GSE3720_VD1_VS_VD2_GAMMADELTA_TCELL_WITH_PMA_STIM_DN	MSigDB_C7	20	118	623	8.36146	2.76868	16.9492	1	4.20364	0.000211357	0.0289855	ABHD14B|BOD1|DLGAP4|EIF3H|FBXW4|GABBR1|MAPK3|MNT|MTHFR|NUDT14|ODF2L|PHF20|PRMT2|PSTPIP1|RNF130|RPL4|SNORD104|TBC1D16|TMBIM1|TSC22D3
GSE33425_CD161_HIGH_VS_INT_CD8_TCELL_DN	MSigDB_C7	1	148	623	10.4873	3.09535	0.675676	0	-3.065	0.000214416	0.0292341	LCK
GSE6259_33D1_POS_DC_VS_CD4_TCELL_DN	MSigDB_C7	17	92	623	6.51911	2.44836	18.4783	1	4.28078	0.000215229	0.0292341	ACP5|ARHGEF3|CD22|CD72|CTSZ|GAS7|GBP4|HEBP1|IRS2|LAIR1|LGALS9|LST1|LY86|MS4A14|SH3KBP1|SMAP2|TNFAIP3
LEE_EARLY_T_LYMPHOCYTE_DN	MSigDB_C2	10	38	623	2.69268	1.5784	26.3158	1	4.62958	0.000227931	0.030176	CYLD|DENND2D|IFITM2|IL27RA|IL4R|LINC00623|PRMT2|TBC1D4|TNFSF10|TRABD2A
REACTOME_SIGNALING_BY_FGFR1_FUSION_MUTANTS	MSigDB_C2	6	14	623	0.992038	0.959364	42.8571	1	5.22008	0.00022673	0.030176	CNTRL|GAB2|GRB2|PLCG1|STAT5A|STAT5B
REACTOME_SIGNALING_BY_FGFR1_MUTANTS	MSigDB_C2	6	14	623	0.992038	0.959364	42.8571	1	5.22008	0.00022673	0.030176	CNTRL|GAB2|GRB2|PLCG1|STAT5A|STAT5B
GSE10239_MEMORY_VS_KLRG1HIGH_EFF_CD8_TCELL_DN	MSigDB_C7	1	147	623	10.4164	3.08505	0.680272	0	-3.05226	0.000229605	0.030176	DNPH1
GSE41867_NAIVE_VS_DAY30_LCMV_CLONE13_EXHAUSTED_CD8_TCELL_UP	MSigDB_C7	18	101	623	7.15685	2.564	17.8218	1	4.22901	0.000227604	0.030176	CD40|CD83|CXORF65|DDX58|EHD1|IL6|MAP2K3|MX2|NXF1|PARP14|PIM3|RIPK1|RIPK2|STAT5A|TRIM22|TYSND1|UBE2L6|ZNFX1
Human Breast_Orsetti04_32genes (15374954-Table2)	GeneSigDB	6	14	623	0.992038	0.959364	42.8571	1	5.22008	0.00022673	0.030176	GRN|IGFBP4|JUP|NMT1|SMARCE1|STAT5B
Human Breast_Thorner09_217genes (19043454-TableS2)	GeneSigDB	1	147	623	10.4164	3.08505	0.680272	0	-3.05226	0.000229605	0.030176	IL27RA
GSE40273_GATA1_KO_VS_WT_TREG_UP	MSigDB_C7	1	146	623	10.3455	3.07472	0.684932	0	-3.03948	0.000245858	0.0321632	UBAC2
GSE20727_CTRL_VS_H2O2_TREATED_DC_DN	MSigDB_C7	23	147	623	10.4164	3.08505	15.6463	1	4.07889	0.00025075	0.0326527	ARHGAP25|CLCF1|COLGALT1|ELMSAN1|FLNB|KLHL36|LAT2|LRPPRC|MX2|NEXN|PHF20|PTPN6|RNF130|SIN3A|SLC25A37|SPECC1L|STAT5A|TFEB|TNFAIP8|TNFRSF10B|UBAC2|XAF1|ZSCAN18
regulation of apoptotic signaling pathway [GoID:GO:2001233; evidenceTypes:IBA|IC|IDA|IEA|IGI|IMP|ISS|NAS|TAS]	GeneOntology_BP	32	235	623	16.6521	3.88076	13.617	1	3.95488	0.000251975	0.0326624	CD74|CDKN2D|CHCHD10|CSNK2A2|CYLD|DDIT3|EYA3|FYN|GRINA|HTT|LCK|LGALS9|MADD|MNT|NMT1|NR4A2|OPA1|PRR7|PTTG1IP|RBCK1|RIPK1|STRADB|STX4|TMBIM1|TMBIM6|TNFAIP3|TNFRSF10B|TNFRSF12A|TNFSF10|TNFSF12|TRIM39|YBX3
CHICAS_RB1_TARGETS_GROWING	MSigDB_C2	1	145	623	10.2747	3.06435	0.689655	0	-3.02664	0.000263249	0.0334981	TNFAIP8
HELLER_HDAC_TARGETS_DN	MSigDB_C2	3	200	623	14.172	3.58743	1.5	0	-3.1142	0.000264289	0.0334981	CCND1|DDIT3|LAPTM5
PUJANA_CHEK2_PCC_NETWORK	MSigDB_C2	23	610	623	43.2245	6.11387	3.77049	0	-3.30797	0.000260198	0.0334981	ACYP1|CLPX|CNTRL|DLST|DPH2|EEF1B2|EIF3H|FBL|GPN1|LCK|NGDN|NMT1|PELP1|RBCK1|RNF126|RPL27|RPL4|SKP2|SMARCD1|STAT5A|TARDBP|TMEM131L|YAF2
GSE1460_NAIVE_CD4_TCELL_ADULT_BLOOD_VS_THYMIC_STROMAL_CELL_UP	MSigDB_C7	20	120	623	8.50318	2.79172	16.6667	1	4.11818	0.000266682	0.0334981	BAP1|DDX50|EEF1B2|HCG26|HEATR6|HTT|IL4R|LST1|MEGF6|MEPCE|PSTPIP1|RIPK1|SRSF5|ST3GAL5|STAT6|STK19|TNFAIP8|TSC22D3|UBE2L3|USP9X
GSE22886_NAIVE_CD4_TCELL_VS_12H_ACT_TH2_UP	MSigDB_C7	21	129	623	9.14092	2.89301	16.2791	1	4.09921	0.000264332	0.0334981	ARFGAP2|ATXN7L3B|BIN1|CLUHP3|HEBP1|JADE2|KLHL36|LAIR1|NFATC1|PCBP2|PHC1|SLC9A8|SNX6|SORBS3|SPG7|SRSF5|ST3GAL5|STAT5B|TCEAL4|TMEM159|ZNF767P
Human Messina_04_1962genes_TranscriptionFactors (15489324-TableS2)	GeneSigDB	80	772	623	54.7038	6.80954	10.3627	1	3.71482	0.000265642	0.0334981	AMOT|ARFGAP2|C19ORF25|CRIP2|DDIT3|EGLN2|ETV6|EYA3|FHL1|HIVEP1|IRF5|IRF8|JADE2|KDM4B|KLF4|KLHL36|KMT5B|MAX|MNDA|MNT|MTF1|NCOA1|NFATC1|NFKB2|NR3C1|NR3C2|NR4A2|NRIP1|PBX2|PHC1|PKNOX1|PLAGL1|PRDM8|PRR7|PTTG1IP|RELB|RERE|RIN3|RNF141|RNF41|RUNX1|RXRB|SMARCAL1|SMARCE1|SNAPC4|STAT5A|STAT5B|STAT6|SUPT4H1|TFEB|TRIM22|TRIM39|TRIM56|TRMT1|TSC22D3|WDR60|YAF2|YBX3|ZBTB16|ZBTB17|ZBTB45|ZFR|ZNF136|ZNF142|ZNF165|…
Immunity	UniProt-Keyword	37	287	623	20.3368	4.27563	12.892	1	3.89726	0.000261754	0.0334981	ADARB1|BTK|CD40|CD74|CYLD|DDX58|DHX58|ECSIT|FYN|HLA-DOA|HLA-DPA1|HLA-DRB4|IFITM2|IL4R|IRF5|LAIR1|LAT2|LGALS9|LST1|LY86|MX2|NCR3|NOD1|PARP14|PCBP2|PIK3CD|PRR7|PSTPIP1|RIPK2|SARM1|SKP2|SQSTM1|TAP2|TFEB|TNFSF13B|TRIM56|ZC3H12A
cytosolic large ribosomal subunit [GoID:GO:0022625; evidenceTypes:HDA|IBA|IDA|TAS]	GeneOntology_CC	9	32	623	2.26752	1.44893	28.125	1	4.64651	0.000271401	0.0339407	RPL12|RPL13A|RPL14|RPL22L1|RPL27|RPL32|RPL36|RPL4|RSL24D1
GSE24634_NAIVE_CD4_TCELL_VS_DAY3_IL4_CONV_TREG_DN	MSigDB_C7	2	173	623	12.2588	3.34174	1.15607	0	-3.06988	0.00027595	0.0342082	CD74|RCC1L
GSE31082_DN_VS_CD8_SP_THYMOCYTE_UP	MSigDB_C7	1	144	623	10.2038	3.05394	0.694444	0	-3.01375	0.000281857	0.0346379	PGLS
regulation of leukocyte activation [GoID:GO:0002694; evidenceTypes:IBA|IDA|IEA|IGI|IMP|ISS|NAS|TAS]	GeneOntology_BP	37	288	623	20.4076	4.28282	12.8472	1	3.87417	0.000280646	0.0346379	BTK|CD22|CD24|CD40|CD74|CD83|CLCF1|CYLD|DTX1|FYN|GAB2|GRB2|GRN|HLA-DOA|HLA-DPA1|IL27RA|IL4R|IL6|IRS2|LCK|LGALS9|LST1|MNDA|NCKAP1L|PTPN6|RIPK2|RNF41|RUNX1|STAT5B|STAT6|STX4|TMEM131L|TNFAIP3|TNFSF13B|TNFSF9|ZBTB16|ZC3H12A
MIPS_RIBOSOME_CYTOPLASMIC	MSigDB_C2	10	39	623	2.76354	1.59894	25.641	1	4.52579	0.000287373	0.0349584	RPL12|RPL13A|RPL14|RPL27|RPL32|RPL36|RPL4|RPS29|RPS9|UBA52
GSE22886_NAIVE_CD8_TCELL_VS_DC_UP	MSigDB_C7	22	139	623	9.84952	3.00132	15.8273	1	4.04838	0.00028749	0.0349584	ADARB1|ALDOC|CCNB1IP1|CLUHP3|CYTH1|DPH5|EHD1|EIF2D|EIF3H|JADE2|LINC00623|NR3C2|PIP4K2A|RNF126|RPL14|RPL36|RPS9|STAT5B|TBC1D4|TMEM131L|TSC22D3|UBA52
NFKB_C	MSigDB_C3	21	130	623	9.21178	2.90404	16.1538	1	4.05925	0.000294829	0.0350193	CD40|CD74|CXCR5|CYLD|ELMSAN1|ENO3|EPHB6|IER5|IL27RA|MNT|NFKB2|SH2B3|SIN3A|STAT6|STX4|SYMPK|TCEA2|TJAP1|TNIP1|WNT10A|XPO6
GSE22886_NAIVE_CD4_TCELL_VS_48H_ACT_TH1_DN	MSigDB_C7	2	172	623	12.1879	3.33226	1.16279	0	-3.05735	0.000294196	0.0350193	ERCC1|TARDBP
positive regulation of cell activation [GoID:GO:0050867; evidenceTypes:IBA|IDA|IEA|IGI|IMP|ISS|NAS|TAS]	GeneOntology_BP	27	187	623	13.2508	3.47151	14.4385	1	3.96059	0.000293705	0.0350193	BTK|CD24|CD40|CD74|CD83|CLCF1|CYLD|FYN|GAB2|GRB2|HLA-DPA1|IL4R|IL6|IRS2|LCK|LGALS9|NCKAP1L|PTPN6|RIPK2|RPS6KA1|RUNX1|STAT5B|STAT6|STX4|TNFSF13B|TNFSF9|ZBTB16
IRF4_ABC_induced_panB (PMID:22698399)	SignatureDB	21	130	623	9.21178	2.90404	16.1538	1	4.05925	0.000294829	0.0350193	ARHGAP25|BEND4|BLK|CD22|CD40|CD72|CD74|CXCR5|FCER2|GRN|HVCN1|LAPTM5|LAT2|LY86|PIK3CD|PKIG|PTPN6|SLC15A3|STAG3|STAT6|TNFSF13B
Quiescence_heme_cluster1 (PMID:15075390)	SignatureDB	21	130	623	9.21178	2.90404	16.1538	1	4.05925	0.000294829	0.0350193	ADGRE5|AHNAK|ARHGAP25|BIN1|H3F3B|IKBKB|LAIR1|LAPTM5|LINC00623|MAX|NCOA1|NR4A2|NXF1|PPM1M|PSTPIP1|PTPN6|STAT6|TMBIM6|TNFAIP8|TNFSF10|TSC22D3
MIPS_60S_RIBOSOMAL_SUBUNIT_CYTOPLASMIC	MSigDB_C2	8	26	623	1.84236	1.3065	30.7692	1	4.71309	0.00030191	0.0357109	RPL12|RPL13A|RPL14|RPL27|RPL32|RPL36|RPL4|UBA52
GSE15750_DAY6_VS_DAY10_TRAF6KO_EFF_CD8_TCELL_UP	MSigDB_C7	2	171	623	12.117	3.32276	1.16959	0	-3.04477	0.000313626	0.0366388	PLA2G4C|SLC25A6
Li(PMID: 24336226)-2013-MolSigVaccines_regulation of antigen presentation and immune response (M5.0)	PAPER	12	54	623	3.82643	1.87986	22.2222	1	4.34798	0.000312763	0.0366388	BTK|CD24|FYN|HLA-DOA|HLA-DPA1|LAT2|LCK|MNDA|NCKAP1L|PLCG1|PTPN6|RPS6KA1
GSE12366_PLASMA_CELL_VS_NAIVE_BCELL_UP	MSigDB_C7	0	109	623	7.72373	2.66238	0	0	-2.90106	0.000315129	0.0366634
GSE3982_MAST_CELL_VS_TH2_DN	MSigDB_C7	1	142	623	10.0621	3.03301	0.704225	0	-2.98782	0.000323063	0.0374132	IL27RA
lymphocyte differentiation [GoID:GO:0030098; evidenceTypes:IBA|IC|IDA|IEA|IEP|IMP|ISS|NAS|TAS]	GeneOntology_BP	28	198	623	14.0303	3.56987	14.1414	1	3.91324	0.000324209	0.0374132	BTK|CCR9|CD74|CD83|CLCF1|CYLD|DTX1|HLA-DOA|IL4R|IL6|IRF2BP2|LCK|LGALS9|NCKAP1L|PIK3CD|PKNOX1|PRR7|PTPN6|RELB|RIPK2|RNF41|RUNX1|STAT5B|STAT6|TMEM131L|TNFSF9|ZBTB16|ZC3H12A
GNF2_FBL	MSigDB_C4	18	104	623	7.36943	2.60135	17.3077	1	4.08657	0.00033162	0.0376026	DDX50|EEF1B2|EIF3D|EIF3H|EIF3L|FBL|KANSL2|NSUN5|POLR1D|RPL12|RPL13A|RPL14|RPL27|RPL32|RPL36|RPL4|RPS29|TARDBP
CD4 receptor binding [GoID:GO:0042609; evidenceTypes:IEA|IPI|ISS]	GeneOntology_MF	4	6	623	0.425159	0.628337	66.6667	1	5.68937	0.000333797	0.0376026	CD22|CD74|FYN|LCK
positive regulation of protein deubiquitination [GoID:GO:1903003; evidenceTypes:IBA|IDA|IMP]	GeneOntology_BP	4	6	623	0.425159	0.628337	66.6667	1	5.68937	0.000333797	0.0376026	TANK|TNIP1|WDR48|ZC3H12A
positive regulation of xenophagy [GoID:GO:1904417; evidenceTypes:IBA|IEA|IMP]	GeneOntology_BP	4	6	623	0.425159	0.628337	66.6667	1	5.68937	0.000333797	0.0376026	LRSAM1|MAPK3|NOD1|RIPK2
regulation of xenophagy [GoID:GO:1904415; evidenceTypes:IBA|IEA|IMP]	GeneOntology_BP	4	6	623	0.425159	0.628337	66.6667	1	5.68937	0.000333797	0.0376026	LRSAM1|MAPK3|NOD1|RIPK2
xenophagy [GoID:GO:0098792; evidenceTypes:IBA|IEA|IMP]	GeneOntology_BP	5	10	623	0.708599	0.810995	50	1	5.29152	0.000328261	0.0376026	LRSAM1|MAPK3|NOD1|RIPK2|WIPI2
GSE17721_0.5H_VS_24H_CPG_BMDC_DN	MSigDB_C7	19	113	623	8.00717	2.71016	16.8142	1	4.05615	0.000335742	0.0376721	ACP5|ARHGEF3|CBR3|CD72|CD82|CRTC2|DENND5A|FAM160A2|GBP4|IGFBP4|IKBKB|MTHFR|PARP14|PLPP1|RGS1|SLC15A3|SLC25A37|TANK|TNIP1
spindle organization [GoID:GO:0007051; evidenceTypes:IBA|IDA|IEA|IMP|ISS|TAS]	GeneOntology_BP	0	108	623	7.65287	2.65029	0	0	-2.88756	0.000339484	0.037942
ZHANG_TLX_TARGETS_36HR_DN	MSigDB_C2	1	141	623	9.99124	3.02249	0.70922	0	-2.97478	0.000345847	0.0385015	TARDBP
PID_ERBB4_PATHWAY	MSigDB_C2	6	15	623	1.0629	0.99298	40	1	4.97201	0.000355372	0.039102	FYN|GRB2|MAPK3|PIK3CD|STAT5A|STAT5B
immunoglobulin secretion [GoID:GO:0048305; evidenceTypes:IBA|IDA|IEA|IMP|ISS]	GeneOntology_BP	6	15	623	1.0629	0.99298	40	1	4.97201	0.000355372	0.039102	CD22|CD40|IL6|STX4|TMBIM6|TNFSF13B
GSE10239_NAIVE_VS_DAY4.5_EFF_CD8_TCELL_UP	MSigDB_C7	21	132	623	9.3535	2.92595	15.9091	1	3.98041	0.000365195	0.0400276	CCDC102A|CCR9|DTX1|EEF1B2|IER5|IGFBP4|IL27RA|IRF2BP2|JADE2|NXF1|PIGV|PKNOX1|RHOF|RPL32|RPL36|RPS9|SMYD3|STAT6|TMEM185A|TNIP1|UBAC2
GSE17721_POLYIC_VS_PAM3CSK4_12H_BMDC_DN	MSigDB_C7	1	140	623	9.92038	3.01192	0.714286	0	-2.96169	0.000370218	0.0404221	HNRNPDL
FLORIO_NEOCORTEX_BASAL_RADIAL_GLIA_DN	MSigDB_C2	1	139	623	9.84952	3.00132	0.719424	0	-2.94854	0.000396287	0.0431026	EPB41L2
GSE28726_NAIVE_VS_ACTIVATED_CD4_TCELL_DN	MSigDB_C7	2	167	623	11.8336	3.28443	1.1976	0	-2.99401	0.000404783	0.0436919	GCNT2|MAP2K3
GSE39556_CD8A_DC_VS_NK_CELL_MOUSE_3H_POST_POLYIC_INJ_UP	MSigDB_C7	2	167	623	11.8336	3.28443	1.1976	0	-2.99401	0.000404783	0.0436919	FHL1|SKP2
GINESTIER_BREAST_CANCER_20Q13_AMPLIFICATION_DN	MSigDB_C2	20	124	623	8.78662	2.83721	16.129	1	3.95225	0.000416407	0.0444397	ARHGAP17|CNTRL|CYTH1|MADD|NSUN5|NSUN5P1|OFD1|PGS1|QTRT2|RNF220|RPS6KA1|SLC23A2|SMARCD1|SNAPC4|ST14|TJAP1|TNIP1|XPO6|ZMIZ2|ZNF142
GSE14350_IL2RB_KO_VS_WT_TEFF_UP	MSigDB_C7	20	124	623	8.78662	2.83721	16.129	1	3.95225	0.000416407	0.0444397	BPHL|CD74|DENND5A|FAAP20|FYN|HLA-DOA|HVCN1|IGFLR1|MARCKSL1|NBDY|NFKB2|NR4A2|P4HTM|PLAGL1|RERE|RNF216|RPL13A|SLC29A3|TMEM42|ZMIZ2
ZHOU_CELL_CYCLE_GENES_IN_IR_RESPONSE_24HR	MSigDB_C2	0	105	623	7.44029	2.61367	0	0	-2.84668	0.000424413	0.0448155
VEGF_A_UP.V1_UP	MSigDB_C6	15	80	623	5.66879	2.28468	18.75	1	4.08425	0.000424082	0.0448155	ADARB1|AMOT|CLIP2|DDIT3|DYRK1B|ENO3|HTT|IRF5|IRS2|NFKB2|PLA2G4C|RELB|TCEA2|TNFSF12|UBE2L6
REACTOME_DNA_REPLICATION	MSigDB_C2	2	166	623	11.7627	3.27477	1.20482	0	-2.9812	0.00043137	0.0449747	B9D2|UBA52
GSE24634_TREG_VS_TCONV_POST_DAY5_IL4_CONVERSION_DN	MSigDB_C7	22	143	623	10.133	3.0435	15.3846	1	3.89915	0.000432208	0.0449747	ACP5|ARAP1|CD83|CTSZ|DDIT3|GRN|IL4R|LBH|MX2|OFD1|PACS1|RIPK2|RNF130|SQSTM1|SRSF5|ST14|ST3GAL5|TP73-AS1|TSC22D3|WDR19|ZMIZ2|ZSCAN18
cell death [GoID:GO:0008219; evidenceTypes:IBA|IC|IDA|IEA|IEP|IGI|IMP|ISS|NAS|TAS]	GeneOntology_BP	103	1063	623	75.324	7.84422	9.68956	1	3.5282	0.00042822	0.0449747	ADARB1|ARHGEF3|AXIN1|BIN1|BTK|CAST|CD24|CD40|CD74|CDKN2D|CHCHD10|CLCF1|CSNK2A2|CTSZ|CYLD|DDIT3|DSP|EGLN2|ELMO2|ETV6|EYA3|FAM32A|FYN|GRINA|GRN|HTT|IKBKB|IL6|IRF5|IRS2|ITPK1|JUP|KLF4|LCK|LGALS9|MADD|MAP1S|MAPK3|MAX|MNDA|MNT|MRPS30|NCKAP1L|NCOA1|NME6|NMT1|NOD1|NR3C1|NR4A2|OPA1|PHB2|PIK3CD|PIM3|PLAC8|PLAGL1|PLCG1|PRMT2|PRR7|PTPN6|PTTG1IP|PUF60|RBCK1|RIPK1|RIPK2|RNF130|RNF216|RNF41|RPS6KA1|RRAGA|RRAGC…
positive regulation of leukocyte activation [GoID:GO:0002696; evidenceTypes:IBA|IDA|IEA|IGI|IMP|ISS|NAS|TAS]	GeneOntology_BP	26	182	623	12.8965	3.42578	14.2857	1	3.82497	0.0004473	0.0461743	BTK|CD24|CD40|CD74|CD83|CLCF1|CYLD|FYN|GAB2|GRB2|HLA-DPA1|IL4R|IL6|IRS2|LCK|LGALS9|NCKAP1L|PTPN6|RIPK2|RUNX1|STAT5B|STAT6|STX4|TNFSF13B|TNFSF9|ZBTB16
TCF3_BL_down_direct (PMID:22885699)	SignatureDB	9	34	623	2.40924	1.49336	26.4706	1	4.41339	0.000446598	0.0461743	ACP5|BIN1|CLCF1|IFITM2|PIK3CD|PTPN6|RIN3|TRABD2A|ZC3H3
GSE7460_CD8_TCELL_VS_TREG_ACT_DN	MSigDB_C7	1	137	623	9.7078	2.97999	0.729927	0	-2.92209	0.000453988	0.0465264	RERE
cytokine-mediated signaling pathway [GoID:GO:0019221; evidenceTypes:IBA|IC|IDA|IEA|IGI|IMP|ISS|NAS|TAS]	GeneOntology_BP	50	437	623	30.9658	5.2292	11.4416	1	3.63999	0.000453655	0.0465264	BBS4|CCND1|CCR9|CD24|CD40|CD74|CLCF1|CXCR5|CYLD|FCER2|FYN|GAB2|GRB2|HLA-DPA1|HLA-DRB4|HNRNPDL|IFITM2|IKBKB|IL27RA|IL4R|IL6|IRF5|IRF8|IRS2|MADD|MAP3K14|MAPK3|MX2|NOD1|PARP14|PIK3CD|PTPN6|RBCK1|RIPK1|RIPK2|RUNX1|SH2B3|SQSTM1|STAT5A|STAT5B|STAT6|STX4|TNFAIP3|TNFRSF12A|TNFSF12|TNFSF13B|TNFSF9|TRIM22|UBA52|XAF1
cellular response to cytokine stimulus [GoID:GO:0071345; evidenceTypes:IBA|IC|IDA|IEA|IEP|IGI|IMP|ISS|NAS|TAS]	GeneOntology_BP	64	597	623	42.3033	6.05318	10.7203	1	3.58434	0.000461433	0.0468823	BBS4|BTK|CCND1|CCR9|CD24|CD40|CD74|CLCF1|CXCR5|CYLD|DTX1|EIF4A2|FCER2|FLNB|FYN|GAB2|GBP4|GRB2|HLA-DPA1|HLA-DRB4|HNRNPDL|IFITM2|IKBKB|IL27RA|IL4R|IL6|IRF5|IRF8|IRS2|KLF4|LAPTM5|LGALS9|MADD|MAP3K14|MAPK3|MNDA|MX2|NOD1|PARP14|PIK3CD|PTPN6|RBCK1|RIPK1|RIPK2|RNMT|RPL13A|RUNX1|SH2B3|SQSTM1|STAT5A|STAT5B|STAT6|STX4|TANK|TNFAIP3|TNFRSF12A|TNFSF12|TNFSF13B|TNFSF9|TRIM22|UBA52|XAF1|YBX3|ZC3H12A
regulation of leukocyte proliferation [GoID:GO:0070663; evidenceTypes:IBA|IC|IDA|IEA|IMP|ISS|NAS|TAS]	GeneOntology_BP	20	125	623	8.85748	2.84847	16	1	3.91176	0.000463678	0.0468823	BTK|CD22|CD24|CD40|CD74|CLCF1|HLA-DPA1|IL6|IRS2|LGALS9|LST1|MNDA|NCKAP1L|PTPN6|RIPK2|STAT5B|TMEM131L|TNFAIP3|TNFSF13B|TNFSF9
Mouse InnerEar_Sajan08_5223genes (17660535-TableS4a)	GeneSigDB	161	2795	623	198.053	11.2042	5.76029	0	-3.3071	0.00046034	0.0468823	AARSD1|ACYP1|AHNAK|ALDOC|AMOT|ATXN7L3B|BAP1|BCKDHA|BPHL|BRI3|CAPG|CCDC102A|CCDC92|CCNB1IP1|CCND1|CD24|CD40|CD82|CD83|CDKN2D|CERS4|CHCHD10|CHCHD7|CHST10|CLNS1A|COLGALT1|CRIP2|CSNK2A2|CTSZ|CYTH1|DDIT3|DENND5A|DLGAP4|DNAJC19|DPH5|DSP|DYNLL2|EEF1B2|EHD1|EIF1|EIF2D|EIF3D|EIF3H|ENO3|EPHB6|ERI3|EYA3|FAM160A2|FAM32A|FBL|FBLN2|FBRS|FBXO2|FBXO31|FHL1|FLNB|GABBR1|GALM|GCNT2|GPN1|GRINA|GRN|HABP4|HGS|HIVEP1|H…
OCT2_shRNA_OCT2_OCAB_ChIP (PMID:26993806)	SignatureDB	6	261	623	18.4944	4.08359	2.29885	0	-3.05967	0.000464067	0.0468823	EIF4A2|ENO3|HNRNPDL|IRF5|MTR|ZNF23
Zinc-finger	UniProt-Keyword	80	786	623	55.6959	6.865	10.1781	1	3.5403	0.000468192	0.0471313	ARAP1|ARFGAP2|BTK|CCNB1IP1|CLPX|DTX1|FAAP20|FHL1|HGS|HIVEP1|IRF2BP2|JADE2|KDM4B|KLF4|LRSAM1|MTF1|NR3C1|NR3C2|NR4A2|NSMCE1|PHC1|PHF20|PLAGL1|PRDM8|RAI1|RBCK1|RERE|RNF126|RNF130|RNF141|RNF216|RNF220|RNF41|RNF44|RNFT1|RXRB|SMAP2|SMYD3|SQSTM1|SUPT4H1|TANK|TCEA2|TNFAIP3|TRIM22|TRIM39|TRIM56|TRMT1|U2AF1L4|WDFY2|XAF1|YAF2|ZBTB16|ZBTB17|ZBTB3|ZBTB45|ZC3H12A|ZC3H3|ZFYVE19|ZMIZ2|ZNF136|ZNF142|ZNF165|ZNF23|…
AP2ALPHA_01	MSigDB_C3	19	116	623	8.21975	2.74543	16.3793	1	3.92662	0.000472472	0.0473941	AHNAK|CD83|EGLN2|ESAM|FBRS|GAS7|HNRNPDL|JADE2|KCNH8|NR3C1|PABPC4|RELB|RIPOR1|RNF220|RXRB|TMEM131L|TRMT1|TSPAN17|WNT10A
MODULE_46	MSigDB_C4	25	173	623	12.2588	3.34174	14.4509	1	3.81275	0.000480578	0.0480375	CAPG|CCR9|CD22|CD24|CD40|CD72|CD83|FYN|GRN|HLA-DOA|IFITM2|IL27RA|IL4R|IL6|IRF8|LST1|LY86|MNDA|MTHFR|MX2|NR4A2|PSTPIP1|STAT5A|TNFSF10|TNFSF12
GSE20198_UNTREATED_VS_IFNA_TREATED_ACT_CD4_TCELL_DN	MSigDB_C7	1	136	623	9.63694	2.96927	0.735294	0	-2.90878	0.000485879	0.04836	DCTD
regulation of T cell differentiation [GoID:GO:0045580; evidenceTypes:IBA|IDA|IEA|IMP|ISS|NAS|TAS]	GeneOntology_BP	15	81	623	5.73965	2.29878	18.5185	1	4.02837	0.000487212	0.04836	CD74|CD83|CYLD|DTX1|HLA-DOA|IL4R|LGALS9|NCKAP1L|RIPK2|RUNX1|STAT5B|TMEM131L|TNFSF9|ZBTB16|ZC3H12A
GSE33162_UNTREATED_VS_4H_LPS_STIM_HDAC3_KO_MACROPHAGE_DN	MSigDB_C7	2	164	623	11.621	3.25536	1.21951	0	-2.95544	0.000489792	0.0484468	CENPV|CRIP2
RODRIGUES_THYROID_CARCINOMA_ANAPLASTIC_UP	MSigDB_C2	16	463	623	32.8081	5.37414	3.45572	0	-3.1276	0.00049518	0.0488097	AHNAK|CAST|DDX58|EIF4A2|MRPS30|RUNX1|SLC2A1|SNHG1|TANK|TAP2|TNFRSF10B|TNFRSF12A|TNFSF9|TRMT1|USP9X|XAF1
HAMAI_APOPTOSIS_VIA_TRAIL_UP	MSigDB_C2	11	364	623	25.793	4.7933	3.02198	0	-3.08618	0.000519296	0.0507339	CAST|CTSZ|IGFBP4|MTR|NRIP1|OPA1|PAIP1|RNMT|TCEAL4|USP9X|WDR60
GSE22886_IGG_IGA_MEMORY_BCELL_VS_BLOOD_PLASMA_CELL_DN	MSigDB_C7	2	163	623	11.5502	3.24561	1.22699	0	-2.94249	0.000521851	0.0507339	DNPH1|RCC1L
GSE24574_NAIVE_VS_TCONV_CD4_TCELL_DN	MSigDB_C7	2	163	623	11.5502	3.24561	1.22699	0	-2.94249	0.000521851	0.0507339	ADARB1|NFATC1
DORN_ADENOVIRUS_INFECTION_24HR_DN	MSigDB_C2	8	28	623	1.98408	1.35566	28.5714	1	4.43762	0.000529263	0.0509432	CCND1|CD83|CYTH1|IL6|MAP2K3|NFKB2|SRSF5|TNFRSF12A
MIPS_TRBP_CONTAINING_COMPLEX_1	MSigDB_C2	6	16	623	1.13376	1.02549	37.5	1	4.7453	0.000534771	0.0509432	RPL12|RPL14|RPL27|RPL32|RPL36|RSL24D1
NUYTTEN_EZH2_TARGETS_DN	MSigDB_C2	29	699	623	49.5311	6.50901	4.14878	0	-3.15425	0.000533134	0.0509432	ACYP1|BCAS4|CCND1|DPH5|DYNLL2|ERMARD|FBL|GUCD1|IRF2BP2|IRF5|LAT2|LPGAT1|LYSMD2|NIPSNAP1|NR2C2AP|OPA1|P4HTM|PHC1|PRKX|RBM38|RNF141|RNF220|RNF44|RPL27|SLC45A3|SPG7|USP36|WIPI2|ZNF165
REACTOME_IL_2_SIGNALING	MSigDB_C2	8	28	623	1.98408	1.35566	28.5714	1	4.43762	0.000529263	0.0509432	GAB2|GRB2|LCK|MAPK3|PIK3CD|PTPN6|STAT5A|STAT5B
GSE2405_S_AUREUS_VS_A_PHAGOCYTOPHILUM_NEUTROPHIL_UP	MSigDB_C7	18	108	623	7.65287	2.65029	16.6667	1	3.90415	0.000532925	0.0509432	CAPG|CCND1|CD40|CD72|CD82|DDX58|DHX58|ENO3|GBP4|GRAMD1A|IER5|MX2|PRMT2|STAT6|TBC1D4|WDFY4|XAF1|ZMIZ2
SHEDDEN_LUNG_CANCER_POOR_SURVIVAL_A6	MSigDB_C2	10	343	623	24.3049	4.65877	2.91545	0	-3.07054	0.000537103	0.0509943	CDKN2D|COA1|DSP|LRPPRC|MAP6D1|PRR7|RIPK2|RNMT|SLC2A1|SNX6
apical junction complex [GoID:GO:0043296; evidenceTypes:IBA|IDA|IEA|ISS|TAS]	GeneOntology_CC	10	42	623	2.97611	1.65902	23.8095	1	4.23377	0.000548212	0.051532	AMOT|ARHGAP17|CCND1|CYTH1|DDX58|ESAM|JUP|SYMPK|TJAP1|YBX3
extrinsic component of cytoplasmic side of plasma membrane [GoID:GO:0031234; evidenceTypes:IBA|IDA|IEA|ISS|NAS]	GeneOntology_CC	10	42	623	2.97611	1.65902	23.8095	1	4.23377	0.000548212	0.051532	BLK|CYLD|CYTH1|D2HGDH|FYN|GNG11|GRAMD1A|LCK|MATK|RGS1
Human Breast_Amin06_82genes_StromaInteractions (16735089-Table1)	GeneSigDB	10	42	623	2.97611	1.65902	23.8095	1	4.23377	0.000548212	0.051532	CYLD|IL6|MAP2K3|NFKB2|NR3C1|NSUN5P1|RAD23A|RELB|RPL27|RUNX1
GSE22886_NAIVE_CD4_TCELL_VS_48H_ACT_TH1_UP	MSigDB_C7	21	136	623	9.63694	2.96927	15.4412	1	3.82689	0.000551032	0.051626	ATXN7L3B|CARS2|CLUHP3|IKBKB|LPAR2|NDST2|PRMT2|RBM38|RNF44|RPL32|RPS9|SMARCE1|SPG7|SRSF5|STAT5B|TBC1D4|TMEM159|TRIM22|TSC22D3|ZC3H3|ZNF136
GSE5679_CTRL_VS_PPARG_LIGAND_ROSIGLITAZONE_TREATED_DC_UP	MSigDB_C7	2	162	623	11.4793	3.23582	1.23457	0	-2.92949	0.000555967	0.0519171	EIF3L|PLAC8
WEI_MYCN_TARGETS_WITH_E_BOX	MSigDB_C2	22	572	623	40.5318	5.93411	3.84615	0	-3.12294	0.000558414	0.0519746	CENPV|DYNLL2|GFOD1|GRB2|HGS|HNRNPDL|JADE2|KANSL2|LPGAT1|LYSMD2|MAP2K3|MRPS30|NFATC1|NMT1|OPA1|PKNOX1|RIPK2|RNF126|SKP2|SYMPK|TRMT1|XPO6
MANALO_HYPOXIA_DN	MSigDB_C2	5	235	623	16.6521	3.88076	2.12766	0	-3.00253	0.000560609	0.0520084	HNRNPDL|MAP2K3|PAIP1|SKP2|WDR74
TARTE_PLASMA_CELL_VS_B_LYMPHOCYTE_DN	MSigDB_C2	9	35	623	2.4801	1.51507	25.7143	1	4.30336	0.000563996	0.0521522	AXIN1|BIN1|BLK|CD83|CXCR5|IL4R|IRF8|LPGAT1|TRIM22
GSE42088_UNINF_VS_LEISHMANIA_INF_DC_2H_DN	MSigDB_C7	20	127	623	8.9992	2.87083	15.748	1	3.83192	0.000572368	0.0525838	DDIT3|EIF3H|EIF3L|FBL|IFITM2|KLF4|NR4A2|POLR1D|RIN3|RPL14|RPL27|RPL32|RPL36|RPL4|RPS29|RPS9|RSL24D1|TSC22D3|UBA52|ZXDC
GSE9988_ANTI_TREM1_VS_LPS_MONOCYTE_DN	MSigDB_C7	20	127	623	8.9992	2.87083	15.748	1	3.83192	0.000572368	0.0525838	CD40|CD83|CLCF1|DENND5A|EHD1|GRAMD1A|IL6|MTF1|PIM3|PLAC8|PTTG1IP|RHOF|RIPK2|SPECC1L|STAT5A|TANK|TNFAIP3|TNFAIP8|TNFRSF10B|ZC3H12A
GSE13485_DAY7_VS_DAY21_YF17D_VACCINE_PBMC_DN	MSigDB_C7	7	22	623	1.55892	1.20208	31.8182	1	4.5264	0.000577383	0.0528734	CD24|EEF1B2|EIF3H|FBL|GPR137|IL6|SNORD104
MORI_MATURE_B_LYMPHOCYTE_UP	MSigDB_C2	14	74	623	5.24363	2.19809	18.9189	1	3.98362	0.000595022	0.0543134	ARHGEF3|CD40|CD74|CD83|CXCR5|FCER2|HLA-DOA|IRF8|LAT2|LY86|PIP4K2A|PPM1M|PTPN6|SMAP2
positive regulation of transcription by RNA polymerase II [GoID:GO:0045944; evidenceTypes:IBA|IC|IDA|IEA|IGI|IMP|ISS|NAS|TAS]	GeneOntology_BP	55	499	623	35.3591	5.56708	11.022	1	3.52805	0.000600466	0.0546347	ABHD14B|CD40|CDK13|CRTC2|DDIT3|DDX58|ETV6|IER5|IKBKB|IL6|IRF2BP2|IRF5|IRF8|JUP|KLF4|MAPK3|MAX|MC1R|MTF1|NCOA1|NFATC1|NFKB2|NR3C1|NR4A2|NRIP1|PBX2|PELP1|PKNOX1|PLAC8|PLAGL1|RAI1|RELB|RIPK1|RIPK2|RPS6KA1|RUNX1|RXRB|SIN3A|SMYD3|SQSTM1|SSBP4|STAT5B|STAT6|SUPT4H1|TARDBP|TCEA2|TFEB|TNIP1|UBA52|ZBTB16|ZBTB17|ZC3H12A|ZMIZ2|ZNF746|ZNF784
GSE43863_DAY6_EFF_VS_DAY150_MEM_TH1_CD4_TCELL_UP	MSigDB_C7	21	137	623	9.7078	2.97999	15.3285	1	3.78933	0.000608674	0.0552046	CD72|CD74|DTX1|ELMSAN1|EYA3|IRS2|LAPTM5|LAT2|LBH|LCK|MAP2K3|MARCKSL1|NFATC1|NR4A2|RENBP|RGS1|RHOF|SSBP4|TMC6|TOB2|VEGFB
GSE6269_FLU_VS_STREP_PNEUMO_INF_PBMC_DN	MSigDB_C7	13	66	623	4.67675	2.07683	19.697	1	4.00767	0.00062006	0.0560582	CD24|CRIP2|EIF2D|EIF3D|EIF3L|FHL1|GAS7|LPGAT1|PABPC4|PCBP2|RPL4|TRMT1|YBX3
GSE6269_FLU_VS_E_COLI_INF_PBMC_DN	MSigDB_C7	12	58	623	4.10987	1.94779	20.6897	1	4.05081	0.000626445	0.0563585	EEF1B2|EIF3D|EIF3L|FBL|FBLN2|MAP2K3|PABPC4|PCBP2|RPL4|SLC2A1|UBA52|YBX3
Human Bone_Lu07_301genes (17682054-Table1)	GeneSigDB	26	186	623	13.1799	3.46241	13.9785	1	3.70264	0.000627352	0.0563585	BIN1|BTK|CLCF1|DMAP1|DYNLL2|ELMO2|IKBKB|MAP3K14|MAX|NFKB2|NMT1|PIK3CD|PLAGL1|POGK|RERE|RIPK1|RIPK2|RRAGC|SH3KBP1|STAT5A|STAT6|TNFAIP3|TNFAIP8|TNFRSF10B|TNFRSF12A|TNFSF9
ENK_UV_RESPONSE_KERATINOCYTE_DN	MSigDB_C2	10	339	623	24.0215	4.63262	2.94985	0	-3.02669	0.000648792	0.0579179	ACYP1|CCDC6|HNRNPDL|NME6|PCF11|PEX11B|SLC2A1|TARBP1|YAF2|ZFR
AP2GAMMA_01	MSigDB_C3	19	119	623	8.43232	2.78022	15.9664	1	3.80102	0.000655045	0.0582928	CD83|DENND2D|EGLN2|FBRS|GAS7|HNRNPDL|JUP|KCNH8|NR3C1|PABPC4|RELB|RIPOR1|RNF220|RXRB|TMEM131L|TRMT1|TSPAN17|WNT10A|ZNF687
MODULE_117	MSigDB_C4	24	167	623	11.8336	3.28443	14.3713	1	3.70427	0.000671425	0.0592015	BLK|BTK|CA11|CBR3|CD24|CTSZ|CXCR5|EPHB6|FCER2|HLA-DOA|IRF8|KYNU|LST1|MATK|MNDA|NFKB2|PBX2|PSTPIP1|RBM38|RENBP|RIPK2|TCEA2|TNFSF10|XAF1
GSE26495_NAIVE_VS_PD1LOW_CD8_TCELL_UP	MSigDB_C7	17	101	623	7.15685	2.564	16.8317	1	3.83899	0.000671511	0.0592015	ALDOC|BEND5|BPHL|CBR3|CHCHD7|DENND5A|FBLN2|FLNB|HLA-DOA|PIK3CD|PLPP1|PRAG1|RPL14|RPL27|TP73-AS1|TRABD2A|TYSND1
cytosolic part [GoID:GO:0044445; evidenceTypes:HDA|IBA|IDA|IEA|IMP|IPI|ISS|NAS|TAS]	GeneOntology_CC	21	138	623	9.77866	2.99068	15.2174	1	3.75211	0.000671475	0.0592015	BCAS4|BLOC1S4|BORCS6|BORCS7|EIF2D|ENO3|HTT|IKBKB|RIPK1|RPL12|RPL13A|RPL14|RPL22L1|RPL27|RPL32|RPL36|RPL4|RPS29|RPS9|RSL24D1|UBA52
CHANG_CYCLING_GENES	MSigDB_C2	1	131	623	9.28264	2.91502	0.763359	0	-2.84137	0.000681689	0.0597278	MNT
GSE20715_0H_VS_48H_OZONE_TLR4_KO_LUNG_DN	MSigDB_C7	1	131	623	9.28264	2.91502	0.763359	0	-2.84137	0.000681689	0.0597278	REX1BD
Human Skin_VanGele04_46genes (14755241-Table2a)	GeneSigDB	8	29	623	2.05494	1.37958	27.5862	1	4.30933	0.000686147	0.0597495	CDKN2D|HGS|JUP|LPAR2|MADD|MAPK3|MARCKSL1|RPS6KA1
Mouse StemCell_Chambers07_1521genes (17676974-TableS2)	GeneSigDB	74	724	623	51.3025	6.61415	10.221	1	3.43165	0.000685796	0.0597495	ADGRE5|AHNAK|ARAP1|ARFGAP2|ATXN7L3B|BCKDHA|CAPG|CCDC102A|CCDC12|CERS4|CHCHD10|CLCF1|CSNK2A2|CTSZ|CYTH1|DDIT3|DLGAP4|DLST|DMAP1|DUSP18|ERI3|FAM160A2|FBRS|GCNT2|GRAMD1A|HEATR6|IRF8|LRWD1|LST1|MAP1LC3B|MATK|MNDA|MRPS26|MTF1|MTHFR|MTMR14|NCKAP1L|NCOA1|NDST2|NECAP2|NFKB2|NGDN|NSMCE1|NSUN5|ODF2L|OFD1|OVGP1|PELP1|PGLS|PRKAB1|PSMG4|PSTPIP1|RAD23A|RBCK1|RELB|RIPOR1|RPL14|SKP2|ST3GAL5|STAT6|STX4|TNIP1|TRIM…
MODULE_198	MSigDB_C4	5	231	623	16.3686	3.84849	2.1645	0	-2.95405	0.000697877	0.0605851	DSP|MNDA|PTTG1IP|RAD23A|RNMT
GCM_TPT1	MSigDB_C4	9	36	623	2.55096	1.53648	25	1	4.1973	0.000705509	0.0610429	RPL13A|RPL14|RPL27|RPL32|RPL4|RPS29|RPS9|SLC25A6|UBA52
GSE32986_UNSTIM_VS_CURDLAN_LOWDOSE_STIM_DC_DN	MSigDB_C7	2	158	623	11.1959	3.19636	1.26582	0	-2.87698	0.000715712	0.0615686	CD82|NCR3
GSE2770_IL12_VS_IL4_TREATED_ACT_CD4_TCELL_48H_UP	MSigDB_C7	1	130	623	9.21178	2.90404	0.769231	0	-2.82771	0.000729332	0.062175	TNFSF10
GSE5589_LPS_VS_LPS_AND_IL6_STIM_MACROPHAGE_45MIN_DN	MSigDB_C7	1	130	623	9.21178	2.90404	0.769231	0	-2.82771	0.000729332	0.062175	TAX1BP3
endomembrane system [GoID:GO:0012505; evidenceTypes:HDA|IBA|IC|IDA|IEA|IMP|IPI|ISS|NAS|TAS]	GeneOntology_CC	119	2140	623	151.64	10.3253	5.56075	0	-3.16117	0.000729306	0.062175	ACTR1B|ALDOC|AP1M1|ARAP1|ARFGAP2|ARSD|ARV1|BEND5|BIN1|BRI3|C1ORF35|CAST|CD22|CD74|CDK13|CERS4|CHST10|COLGALT1|COQ6|CSNK2A2|CTSZ|CYTH1|DDIT3|DENND5A|DOPEY2|DSCR3|DSP|EEF1B2|EHD1|ERMARD|FAM69B|FBXO2|FYN|GBP4|GCNT2|GRAMD1A|GRB2|GRINA|GRN|HGS|HLA-DOA|HLA-DPA1|HLA-DRB4|HTT|HVCN1|IGFBP4|IL6|INPP5E|JUP|LAIR1|LAMTOR4|LPGAT1|LRPPRC|LST1|MAP1LC3B|MAP6D1|MAPK3|MNDA|MX2|NCKAP1L|NDST2|NECAP2|NR3C2|NRM|NSFL1C|…
positive regulation of lymphocyte activation [GoID:GO:0051251; evidenceTypes:IBA|IDA|IEA|IMP|ISS|NAS|TAS]	GeneOntology_BP	24	168	623	11.9045	3.29405	14.2857	1	3.67193	0.000732453	0.0622542	BTK|CD24|CD40|CD74|CD83|CLCF1|CYLD|FYN|GRB2|HLA-DPA1|IL4R|IL6|IRS2|LCK|LGALS9|NCKAP1L|PTPN6|RIPK2|RUNX1|STAT5B|STAT6|TNFSF13B|TNFSF9|ZBTB16
Human Immune_Kong10_12genes_ImmPort_TNFFamilyMembers (20460173-ImmPortTNFFamilyMembers)	GeneSigDB	4	7	623	0.496019	0.678643	57.1429	1	5.16321	0.000735184	0.0622997	TNFSF10|TNFSF12|TNFSF13B|TNFSF9
MODULE_75	MSigDB_C4	25	178	623	12.6131	3.38871	14.0449	1	3.65536	0.000738649	0.0623198	CAPG|CCR9|CD22|CD24|CD72|CD83|FYN|GRN|HLA-DOA|IFITM2|IL27RA|IL4R|IL6|IRF8|LCK|LST1|LY86|MNDA|MTHFR|MX2|NR4A2|PSTPIP1|STAT5A|TNFSF10|TNFSF12
GSE22886_DAY0_VS_DAY1_MONOCYTE_IN_CULTURE_UP	MSigDB_C7	21	139	623	9.84952	3.00132	15.1079	1	3.71519	0.000739812	0.0623198	ARHGAP25|BTK|CAST|CD74|FBL|GAS7|IFITM2|LY86|MNDA|PIK3CD|RERE|RNF44|RPL13A|RPL27|RPL4|RPS29|SLC12A9|STAT5B|TMEM131L|TNFSF10|ZNF395
Human Bladder_Buytaert08_651genes (17952126-SuppTable2)	GeneSigDB	13	395	623	27.9896	4.98405	3.29114	0	-3.00752	0.000765159	0.0642643	CBR3|CCND1|CD40|COA1|DNPH1|FAM192A|HLA-DPA1|LAPTM5|PEX11B|RRAGA|SKP2|TARDBP|UQCR10
WHITEFORD_PEDIATRIC_CANCER_MARKERS	MSigDB_C2	0	97	623	6.87341	2.51329	0	0	-2.73483	0.000769491	0.0644375
REACTOME_SIGNALING_BY_FGFR_MUTANTS	MSigDB_C2	6	17	623	1.20462	1.05699	35.2941	1	4.53684	0.000777369	0.0645262	CNTRL|GAB2|GRB2|PLCG1|STAT5A|STAT5B
TIAN_TNF_SIGNALING_VIA_NFKB	MSigDB_C2	6	17	623	1.20462	1.05699	35.2941	1	4.53684	0.000777369	0.0645262	CD83|IL6|NFKB2|RELB|TNFAIP3|TNIP1
GSE26290_CTRL_VS_AKT_INHIBITOR_TREATED_ANTI_CD3_AND_IL2_STIM_CD8_TCELL_DN	MSigDB_C7	20	130	623	9.21178	2.90404	15.3846	1	3.7149	0.000776585	0.0645262	ADARB1|ARHGAP17|CAPG|CBR3|CD72|CD82|HVCN1|IL4R|JADE2|LAIR1|LOC100129034|LST1|MARCKSL1|NECAP2|PLPP1|PWWP2B|RAB9A|RNF216|ST3GAL5|TNFAIP8
WINNEPENNINCKX_MELANOMA_METASTASIS_UP	MSigDB_C2	1	129	623	9.14092	2.89301	0.775194	0	-2.81399	0.000780258	0.0645772	C8ORF33
Myc_ChIP_PET_Expr_Down (PMID:17093053)	SignatureDB	27	199	623	14.1011	3.57866	13.5678	1	3.60439	0.000794583	0.0655716	ADGRE5|BLK|CAPG|CCDC92|CDKN2D|DEPDC5|EHD1|ETV6|FBRS|FBXW4|IFITM2|IL4R|IRF5|LAPTM5|NFATC1|NFKB2|NR3C1|ODF2L|PACS1|PCDH9|PIK3CD|PSTPIP1|RGS1|SMAP2|ST3GAL5|TFEB|WDFY2
OSMAN_BLADDER_CANCER_DN	MSigDB_C2	34	272	623	19.2739	4.16606	12.5	1	3.53478	0.000807014	0.0662127	ARFGAP2|C14ORF181|DDX58|DPH5|EEF1B2|EIF4A2|FBL|H3F3B|IRF8|LBH|MRPS30|MTHFS|NFATC1|OFD1|PHF20|PRMT2|RERE|RIPK1|RNF216|RPL12|RPL13A|RPL14|RPL32|RPL36|RPL4|SIN3A|SNHG1|SNORD104|TP73-AS1|TRIM56|UBA52|USP36|WIPI2|ZNF767P
GSE20727_CTRL_VS_ROS_INHIBITOR_TREATED_DC_DN	MSigDB_C7	2	156	623	11.0541	3.17644	1.28205	0	-2.85041	0.000811681	0.0662127	FHL1|POLR1D
GSE2770_IL12_AND_TGFB_VS_IL4_TREATED_ACT_CD4_TCELL_48H_UP	MSigDB_C7	19	121	623	8.57404	2.80317	15.7025	1	3.71935	0.000808068	0.0662127	ARV1|CD72|CDK10|CERS4|COLGALT1|DENND2D|GRAMD1A|HLA-DOA|ITPK1|KLF4|MX2|PTPN6|RHOF|RIPOR1|STAT6|TCEA2|UNC119|XAF1|ZC3H12A
GSE37532_WT_VS_PPARG_KO_VISCERAL_ADIPOSE_TISSUE_TREG_UP	MSigDB_C7	2	156	623	11.0541	3.17644	1.28205	0	-2.85041	0.000811681	0.0662127	NRM|WDR19
GSE22886_UNSTIM_VS_IL15_STIM_NKCELL_DN	MSigDB_C7	3	181	623	12.8256	3.41655	1.65746	0	-2.87589	0.000828442	0.0673862	IL4R|NDUFA6|TNFRSF12A
GSE45365_WT_VS_IFNAR_KO_CD11B_DC_UP	MSigDB_C7	17	103	623	7.29857	2.58896	16.5049	1	3.74723	0.000845228	0.0681853	CBR3|CERS4|CLPX|CLUHP3|DHX58|JADE2|MAP3K14|NIPSNAP1|NR3C2|PELP1|PP7080|RNF220|SARM1|ST6GALNAC6|TYSND1|USP36|VEGFB
Myc_ChIP_PET_Expr_Up (PMID:17093053)	SignatureDB	9	313	623	22.1791	4.45827	2.8754	0	-2.95611	0.000845471	0.0681853	DNAJC19|DPH2|DPH5|FBXO31|MATK|RAD23A|TBC1D4|XPO6|YBX3
GSE22886_IGA_VS_IGM_MEMORY_BCELL_DN	MSigDB_C7	20	131	623	9.28264	2.91502	15.2672	1	3.6766	0.000857345	0.0689471	CD72|DEPDC5|DNPH1|GNG11|H3F3B|IL6|LPAR2|MEPCE|PCDH9|RIN3|RNF141|SORBS3|SPATA20|TMEM159|TMEM254|YBX3|ZC3H12A|ZNF136|ZSCAN18|ZXDC
KLEIN_PRIMARY_EFFUSION_LYMPHOMA_DN	MSigDB_C2	11	52	623	3.68471	1.84493	21.1538	1	3.96508	0.000860398	0.0689971	CAPG|CCDC6|CD22|CD24|CD40|CD72|CXCR5|IRF8|PKIG|PTPN6|TMEM131L
KEGG_INTESTINAL_IMMUNE_NETWORK_FOR_IGA_PRODUCTION	MSigDB_C2	8	30	623	2.1258	1.40308	26.6667	1	4.18664	0.000878436	0.0695118	CCR9|CD40|HLA-DOA|HLA-DPA1|HLA-DRB4|IL6|MAP3K14|TNFSF13B
AGGGCCA_MIR328	MSigDB_C3	9	37	623	2.62182	1.55758	24.3243	1	4.09493	0.000874696	0.0695118	DPH2|ETV6|JADE2|MAX|NR3C1|NRIP1|RPS29|SLC2A1|SPECC1L
MODULE_45	MSigDB_C4	40	338	623	23.9506	4.62606	11.8343	1	3.46934	0.000869927	0.0695118	ADGRE5|AP1M1|ARAP1|ARHGAP25|BCKDHA|CAPG|CD22|DPH2|GNG11|GRN|HLA-DRB4|IL27RA|IL4R|KYNU|LAIR1|LAPTM5|LCK|LGALS9|LPAR2|LST1|LY86|MAP2K3|MNDA|MX2|NFKB2|PIK3CD|PTPN6|RAB4B|RPS6KA1|SLC2A1|ST3GAL5|STAT5A|STAT6|TNFAIP3|TNFAIP8|TNFRSF10B|TNFSF10|TRIM22|TSC22D3|UBE2L6
GSE36476_CTRL_VS_TSST_ACT_72H_MEMORY_CD4_TCELL_OLD_DN	MSigDB_C7	3	180	623	12.7548	3.4073	1.66667	0	-2.86291	0.00087906	0.0695118	MFSD5|NDUFA6|SMARCAL1
Myeloma_HY_subgroup_up (PMID:16728703)	SignatureDB	8	30	623	2.1258	1.40308	26.6667	1	4.18664	0.000878436	0.0695118	DDX58|GNG11|POLR1D|RPL13A|SNHG1|SNHG7|TNFSF10|TRABD2A
GSE21546_SAP1A_KO_VS_SAP1A_KO_AND_ELK1_KO_DP_THYMOCYTES_DN	MSigDB_C7	19	122	623	8.6449	2.81456	15.5738	1	3.67911	0.000895463	0.0698363	ABHD14B|ADGRE5|BIN1|CHCHD10|CYTH1|FYN|IRF5|MARCKSL1|MCCC1|NSMCE1|NXF1|PKIG|PLA2G4C|PLCG1|SKP2|SLC15A3|SYMPK|TAX1BP3|TNFAIP3
KAECH_DAY8_EFF_VS_DAY15_EFF_CD8_TCELL_DN	MSigDB_C7	19	122	623	8.6449	2.81456	15.5738	1	3.67911	0.000895463	0.0698363	ACYP1|AXIN1|BLK|CD22|CD40|CXCR5|D2HGDH|FCER2|IGFBP4|IRF5|KLF4|LAPTM5|LY86|OVGP1|RERE|RNF141|RPL14|SH2B3|WDR74
regulation of lymphocyte proliferation [GoID:GO:0050670; evidenceTypes:IBA|IC|IDA|IEA|IMP|ISS|NAS|TAS]	GeneOntology_BP	19	122	623	8.6449	2.81456	15.5738	1	3.67911	0.000895463	0.0698363	BTK|CD22|CD24|CD40|CD74|CLCF1|HLA-DPA1|IL6|IRS2|LGALS9|LST1|MNDA|NCKAP1L|PTPN6|RIPK2|STAT5B|TMEM131L|TNFSF13B|TNFSF9
regulation of mononuclear cell proliferation [GoID:GO:0032944; evidenceTypes:IBA|IC|IDA|IEA|IMP|ISS|NAS|TAS]	GeneOntology_BP	19	122	623	8.6449	2.81456	15.5738	1	3.67911	0.000895463	0.0698363	BTK|CD22|CD24|CD40|CD74|CLCF1|HLA-DPA1|IL6|IRS2|LGALS9|LST1|MNDA|NCKAP1L|PTPN6|RIPK2|STAT5B|TMEM131L|TNFSF13B|TNFSF9
translational initiation [GoID:GO:0006413; evidenceTypes:IBA|IDA|IEA|IMP|ISS|NAS|TAS]	GeneOntology_BP	19	122	623	8.6449	2.81456	15.5738	1	3.67911	0.000895463	0.0698363	EIF1|EIF2D|EIF3D|EIF3H|EIF3L|EIF4A2|HABP4|ORAOV1|PAIP1|RPL12|RPL13A|RPL14|RPL27|RPL32|RPL36|RPL4|RPS29|RPS9|UBA52
MORF_PSMC1	MSigDB_C4	2	154	623	10.9124	3.15638	1.2987	0	-2.82363	0.000920232	0.0709879	PUF60|TMBIM6
GSE30962_PRIMARY_VS_SECONDARY_ACUTE_LCMV_INF_CD8_TCELL_UP	MSigDB_C7	2	154	623	10.9124	3.15638	1.2987	0	-2.82363	0.000920232	0.0709879	HLA-DOA|UCP3
regulation of immunoglobulin secretion [GoID:GO:0051023; evidenceTypes:IBA|IDA|IEA|IMP|ISS]	GeneOntology_BP	5	12	623	0.850318	0.8883	41.6667	1	4.67149	0.000915375	0.0709879	CD22|CD40|IL6|STX4|TMBIM6
NFKB_Q6	MSigDB_C3	20	132	623	9.3535	2.92595	15.1515	1	3.63864	0.000945229	0.0725221	CCDC102A|CD40|CD83|CRTC2|CXCR5|CYLD|IER5|MNT|NFKB2|RAI1|RUNX1|RXRB|SIN3A|STAT6|STX4|TANK|TCEA2|TNIP1|WNT10A|XPO6
GSE30083_SP3_VS_SP4_THYMOCYTE_DN	MSigDB_C7	20	132	623	9.3535	2.92595	15.1515	1	3.63864	0.000945229	0.0725221	ADGRE5|AHNAK|CCND1|CERS4|CXCR5|D2HGDH|FAM167A|GRN|GUCD1|IER5|INPP5E|IRF8|LAIR1|LY86|MAP3K14|MPEG1|MX2|RIPK1|RNFT1|ZXDC
PHONG_TNF_RESPONSE_VIA_P38_PARTIAL	MSigDB_C2	16	95	623	6.73169	2.48753	16.8421	1	3.72591	0.000950777	0.0725555	CYLD|HIVEP1|IL27RA|IL4R|IL6|KYNU|LBH|LINC00623|NFKB2|PLAC8|RNF44|SQSTM1|TANK|TNFAIP3|TNFRSF10B|ZNF395
defense response to other organism [GoID:GO:0098542; evidenceTypes:IBA|IC|IDA|IEA|IEP|IGI|IMP|IPI|ISS|NAS|TAS]	GeneOntology_BP	59	555	623	39.3272	5.8513	10.6306	1	3.36212	0.000950048	0.0725555	ACP5|ADARB1|BTK|C19ORF66|CD40|CYLD|DDX58|DHX58|ECSIT|FLNB|FYN|GBP4|GRN|HLA-DPA1|HLA-DRB4|IFITM2|IKBKB|IL27RA|IL4R|IL6|IRF5|IRF8|KYNU|LGALS9|LRSAM1|LY86|MAP3K14|MAPK3|MNDA|MPEG1|MX2|NCR3|NOD1|NUB1|PARP14|PCBP2|PIK3CD|PLAC8|PSTPIP1|PTPN6|RELB|RIPK1|RIPK2|RNF216|RPL13A|SARM1|SIN3A|SKP2|STAT5B|STX4|TANK|TNFAIP3|TNIP1|TRIM22|TRIM56|UBA52|WIPI2|XAF1|ZC3H12A
UDAYAKUMAR_MED1_TARGETS_UP	MSigDB_C2	0	94	623	6.66083	2.47454	0	0	-2.69174	0.000961714	0.0731934
FUJII_YBX1_TARGETS_DN	MSigDB_C2	2	153	623	10.8416	3.14629	1.30719	0	-2.81015	0.000979719	0.0743643	NRM|SKP2
GSE3691_IFN_PRODUCING_KILLER_DC_VS_CONVENTIONAL_DC_SPLEEN_UP	MSigDB_C7	19	123	623	8.71576	2.82591	15.4472	1	3.63926	0.000990842	0.0750081	ABHD14B|B9D2|BCKDHA|CLCF1|EIF3H|ELMSAN1|EPB41L2|FBXW4|GPR137|HTT|IGFBP4|IL27RA|NR3C1|PLCG1|PWWP2B|RNF130|SMIM19|STX4|TSC22D3
KEGG_PATHWAYS_IN_CANCER	MSigDB_C2	22	152	623	10.7707	3.13618	14.4737	1	3.58057	0.00100724	0.0760466	AXIN1|CCDC6|CCND1|EGLN2|GRB2|IKBKB|IL6|JUP|MAPK3|MAX|NFKB2|PIK3CD|PLCG1|RUNX1|RXRB|SKP2|SLC2A1|STAT5A|STAT5B|VEGFB|WNT10A|ZBTB16
GSE2770_UNTREATED_VS_IL4_TREATED_ACT_CD4_TCELL_2H_DN	MSigDB_C7	1	125	623	8.85748	2.84847	0.8	0	-2.7585	0.00102149	0.0767147	EIF3L
GSE41176_UNSTIM_VS_ANTI_IGM_STIM_BCELL_6H_UP	MSigDB_C7	1	125	623	8.85748	2.84847	0.8	0	-2.7585	0.00102149	0.0767147	PSTPIP1
BIOCARTA_BIOPEPTIDES_PATHWAY	MSigDB_C2	7	24	623	1.70064	1.25539	29.1667	1	4.2213	0.00103453	0.0768802	FYN|GRB2|MAPK3|PLCG1|STAT5A|STAT5B|STAT6
DORN_ADENOVIRUS_INFECTION_12HR_DN	MSigDB_C2	7	24	623	1.70064	1.25539	29.1667	1	4.2213	0.00103453	0.0768802	CCND1|CD83|IL6|KYNU|MAP2K3|SRSF5|TNFRSF12A
DORN_ADENOVIRUS_INFECTION_32HR_DN	MSigDB_C2	7	24	623	1.70064	1.25539	29.1667	1	4.2213	0.00103453	0.0768802	CCND1|CD83|CYTH1|MAP2K3|NFKB2|SRSF5|TNFRSF12A
DORN_ADENOVIRUS_INFECTION_48HR_DN	MSigDB_C2	7	24	623	1.70064	1.25539	29.1667	1	4.2213	0.00103453	0.0768802	CCND1|CD83|CYTH1|IL6|MAP2K3|SRSF5|TNFRSF12A
GSE13547_2H_VS_12_H_ANTI_IGM_STIM_BCELL_DN	MSigDB_C7	2	152	623	10.7707	3.13618	1.31579	0	-2.79662	0.00104297	0.077275	NRM|PLAC8
endoplasmic reticulum [GoID:GO:0005783; evidenceTypes:HDA|IBA|IDA|IEA|IGI|IMP|IPI|ISS|NAS|TAS]	GeneOntology_CC	43	919	623	65.1202	7.36122	4.679	0	-3.00497	0.00104529	0.077275	ARSD|ARV1|CAST|CD74|CERS4|COLGALT1|CTSZ|EEF1B2|ERMARD|FAM69B|FBXO2|FYN|GRAMD1A|GRINA|GRN|HLA-DPA1|HLA-DRB4|HTT|IGFBP4|IL6|LPGAT1|NR3C2|P4HTM|PGS1|PIGV|PLA2G4C|POM121C|RAB9A|RNF41|RNFT1|RPL27|RPL4|RPS29|SQSTM1|SUMF1|TAP2|TMBIM6|TMC6|TMEM131L|TRAPPC2B|UBA52|UBAC2|ZC3H12A
MODULE_301	MSigDB_C4	15	87	623	6.16481	2.38158	17.2414	1	3.7098	0.00106022	0.0777711	ARHGAP25|BLK|CD24|CTSZ|FCER2|GABBR1|HEATR6|HVCN1|IL4R|IRF8|LBH|NAALADL1|PLAC8|SPATA20|ZNF395
GSE2585_CTEC_VS_THYMIC_MACROPHAGE_UP	MSigDB_C7	15	87	623	6.16481	2.38158	17.2414	1	3.7098	0.00106022	0.0777711	CD72|CDK13|CHCHD7|GCNT2|HEATR6|IL4R|IRS2|NDUFA6|NIPSNAP1|NRIP1|RPL22L1|SLC15A3|SUMF1|TNFSF13B|XAF1
regulation of extrinsic apoptotic signaling pathway [GoID:GO:2001236; evidenceTypes:IBA|IDA|IEA|IGI|IMP|ISS|NAS|TAS]	GeneOntology_BP	15	87	623	6.16481	2.38158	17.2414	1	3.7098	0.00106022	0.0777711	CYLD|EYA3|FYN|HTT|MADD|RBCK1|RIPK1|STRADB|STX4|TMBIM1|TNFAIP3|TNFRSF10B|TNFRSF12A|TNFSF10|TNFSF12
BILANGES_SERUM_AND_RAPAMYCIN_SENSITIVE_GENES	MSigDB_C2	9	38	623	2.69268	1.5784	23.6842	1	3.99603	0.00107542	0.0783679	EEF1B2|EIF3H|EIF3L|RPL13A|RPL14|RPL32|RPL4|RPS9|UBA52
bicellular tight junction [GoID:GO:0005923; evidenceTypes:IBA|IDA|IEA|ISS]	GeneOntology_CC	9	38	623	2.69268	1.5784	23.6842	1	3.99603	0.00107542	0.0783679	AMOT|ARHGAP17|CCND1|CYTH1|DDX58|ESAM|SYMPK|TJAP1|YBX3
MITSIADES_RESPONSE_TO_APLIDIN_DN	MSigDB_C2	4	200	623	14.172	3.58743	2	0	-2.83545	0.00109315	0.0790314	DSP|SKP2|TARDBP|ZNF395
PID_TRAIL_PATHWAY	MSigDB_C2	6	18	623	1.27548	1.08757	33.3333	1	4.34411	0.00109688	0.0790314	IKBKB|MAPK3|PIK3CD|RIPK1|TNFRSF10B|TNFSF10
GSE41087_WT_VS_FOXP3_MUT_ANTI_CD3_CD28_STIM_CD4_TCELL_UP	MSigDB_C7	19	124	623	8.78662	2.83721	15.3226	1	3.59979	0.00109479	0.0790314	CD83|ETV6|FYN|GNG11|HGS|HLA-DPA1|JADE2|KHNYN|KYNU|MAP3K14|MARCKSL1|POLDIP3|RELB|TANK|TJAP1|TNFAIP3|TNIP1|TSC22D3|WDR73
Human Lung_Ichikawa05_31genes (16207250-Table2)	GeneSigDB	6	18	623	1.27548	1.08757	33.3333	1	4.34411	0.00109688	0.0790314	IL6|NFKB2|RAB9A|RELB|SQSTM1|TNFAIP3
Cytoplasm	UniProt-Keyword	219	2603	623	184.448	10.9842	8.41337	1	3.14558	0.00110906	0.0795047	AARSD1|ABHD14B|ACTR1B|ANKRD16|ARAP1|ARFGAP2|ARHGAP17|ARHGEF3|ATXN7L3B|AXIN1|B9D2|BAP1|BBS1|BBS4|BCAS4|BIN1|BOD1|BRK1|BTK|CAPG|CBR3|CCDC6|CCDC92|CCND1|CDK10|CDKN2D|CENPV|CLIP2|CLNS1A|CNFN|CNTRL|CRTC2|CYLD|CYTH1|DDIT3|DDX58|DENND2D|DEPDC5|DHX58|DMAP1|DNAAF5|DNAL4|DNPH1|DSP|DTX1|DUSP18|DYNLL2|ECSIT|EIF2D|EIF3D|EIF3H|EIF3L|ELMO2|ENO3|EPB41L2|EPM2A|ERCC1|EYA3|FAM110A|FBXO2|FHL1|FLNB|FYN|GAB2|GALM|GAS7…
GSE28726_NAIVE_CD4_TCELL_VS_NAIVE_VA24NEG_NKTCELL_UP	MSigDB_C7	3	176	623	12.4713	3.37001	1.70455	0	-2.81048	0.00111342	0.0796168	ALDOC|IGFBP4|MAP2K3
immune response [GoID:GO:0006955; evidenceTypes:IBA|IC|IDA|IEA|IEP|IGI|IMP|IPI|ISS|NAS|TAS]	GeneOntology_BP	102	1081	623	76.5995	7.90114	9.43571	1	3.21479	0.00116121	0.0828254	ACTR1B|ADARB1|ALDOC|AP1M1|BLK|BRI3|BRK1|BTK|C19ORF66|C1ORF35|CCR9|CD22|CD24|CD40|CD74|CD83|CDK13|CLCF1|CTSZ|CXCR5|CYLD|DDX58|DHX58|DSP|ECSIT|ELMO2|ERCC1|FCER2|FLNB|FYN|GAB2|GBP4|GRB2|GRN|HLA-DOA|HLA-DPA1|HLA-DRB4|HVCN1|IFITM2|IKBKB|IL27RA|IL4R|IL6|IRF5|IRF8|JUP|KYNU|LAIR1|LAT2|LCK|LGALS9|LST1|LY86|MAP3K14|MAPK3|MNDA|MX2|NCKAP1L|NCR3|NFATC1|NFKB2|NOD1|NUB1|PARP14|PCBP2|PIK3CD|PLAC8|PLCG1|PRR7|PSTP…
REACTOME_IMMUNE_SYSTEM	MSigDB_C2	59	560	623	39.6815	5.87582	10.5357	1	3.28779	0.00118245	0.0830877	ACTR1B|AP1M1|BLK|BTK|CD40|CD74|CYLD|DDX58|DHX58|DYNLL2|ECSIT|EIF4A2|FBXO2|FLNB|FYN|GAB2|GBP4|GRB2|HLA-DOA|HLA-DPA1|IFITM2|IKBKB|IL6|IRF5|IRF8|IRS2|LCK|LRSAM1|LY86|MAP2K3|MAP3K14|MAPK3|MX2|NFKB2|NOD1|PCBP2|PIK3CD|PLCG1|PSTPIP1|PTPN6|RBCK1|RIPK1|RIPK2|RNF220|RNF41|RPS6KA1|SH3KBP1|SKP2|SQSTM1|STAT5A|STAT5B|TANK|TAP2|TNFAIP3|UBA52|UBE2L3|UBE2L6|XAF1|ZBTB16
GSE12366_GC_VS_MEMORY_BCELL_UP	MSigDB_C7	2	150	623	10.629	3.11583	1.33333	0	-2.7694	0.00118169	0.0830877	IRF8|ST14
GSE24634_TEFF_VS_TCONV_DAY10_IN_CULTURE_UP	MSigDB_C7	2	150	623	10.629	3.11583	1.33333	0	-2.7694	0.00118169	0.0830877	GPN1|NCR3
GSE37533_PPARG1_FOXP3_VS_FOXP3_TRANSDUCED_CD4_TCELL_DN	MSigDB_C7	21	144	623	10.2038	3.05394	14.5833	1	3.53516	0.00117914	0.0830877	CBR3|CYLD|DDX58|DHX58|HIVEP1|IFITM2|JADE2|LGALS9|MAX|MX2|RAB9A|RBCK1|RIPK1|RIPK2|SLC15A3|TAP2|TMBIM1|TNFSF10|TRIM22|UBE2L6|XAF1
GSE43260_BTLA_POS_VS_NEG_INTRATUMORAL_CD8_TCELL_UP	MSigDB_C7	2	150	623	10.629	3.11583	1.33333	0	-2.7694	0.00118169	0.0830877	GRN|SQSTM1
positive regulation of lymphocyte differentiation [GoID:GO:0045621; evidenceTypes:IBA|IDA|IEA|IMP|ISS|NAS|TAS]	GeneOntology_BP	12	62	623	4.39331	2.01337	19.3548	1	3.77808	0.00116964	0.0830877	BTK|CD74|CD83|CYLD|IL4R|LGALS9|NCKAP1L|RIPK2|RUNX1|STAT5B|TNFSF9|ZBTB16
GSE24634_NAIVE_CD4_TCELL_VS_DAY5_IL4_CONV_TREG_UP	MSigDB_C7	19	125	623	8.85748	2.84847	15.2	1	3.56069	0.00120791	0.0844586	CYTH1|KANSL2|LBH|MX2|PACS1|REX1BD|RNF130|RNF220|RPL32|SNX6|SRSF5|STK19|TP73-AS1|TRIM22|ZBTB16|ZC3H12A|ZNF165|ZNF34|ZSCAN18
REACTOME_INNATE_IMMUNE_SYSTEM	MSigDB_C2	20	135	623	9.56608	2.9585	14.8148	1	3.52675	0.0012568	0.0874462	BTK|CYLD|DDX58|DHX58|ECSIT|IKBKB|LY86|MAP2K3|MAPK3|NFKB2|NOD1|PCBP2|PSTPIP1|RIPK1|RIPK2|RPS6KA1|TANK|TNFAIP3|UBA52|UBE2L6
NFKAPPAB65_01	MSigDB_C3	18	116	623	8.21975	2.74543	15.5172	1	3.56238	0.00126427	0.0877507	CD40|CXCR5|CYLD|EIF4A2|ELMSAN1|ENO3|HIVEP1|IER5|NFKB2|RELB|SH2B3|SIN3A|STAT6|STX4|TCEA2|TJAP1|TNIP1|WNT10A
NCX_01	MSigDB_C3	13	71	623	5.03105	2.15345	18.3099	1	3.70056	0.00127056	0.0877586	AHNAK|CCDC6|CHCHD7|ETV6|JADE2|KLF4|MEPCE|NXF1|PCDH9|PLAGL1|PRKAB1|RPL4|RUNX1
Resting_blood_B_cell_GNF (PMID:15075390)	SignatureDB	13	71	623	5.03105	2.15345	18.3099	1	3.70056	0.00127056	0.0877586	BEND5|BLK|CD22|CD24|CD40|CD72|CXCR5|FCER2|HVCN1|IL4R|PCDH9|PLA2G4C|STAG3
Chiche(PMID: 24644022)-2014_M7.8	PAPER	0	90	623	6.37739	2.42188	0	0	-2.63324	0.00129454	0.0891974
GSE12366_NAIVE_VS_MEMORY_BCELL_UP	MSigDB_C7	17	107	623	7.58201	2.63814	15.8879	1	3.56993	0.00130968	0.0897354	CD72|CD83|DDIT3|DTX1|FCER2|GNG11|IL4R|IL6|LAIR1|MEGF6|NSUN5|PARP14|PCDH9|TBC1D22B|WDR19|YBX3|ZSCAN18
tight junction [GoID:GO:0070160; evidenceTypes:IBA|IDA|IEA|ISS]	GeneOntology_CC	9	39	623	2.76354	1.59894	23.0769	1	3.90037	0.00131183	0.0897354	AMOT|ARHGAP17|CCND1|CYTH1|DDX58|ESAM|SYMPK|TJAP1|YBX3
ZHANG_TLX_TARGETS_60HR_DN	MSigDB_C2	5	219	623	15.5183	3.74982	2.28311	0	-2.80502	0.00133441	0.0900998	DNPH1|FBLN2|SKP2|TARDBP|TIMM9
MORF_EI24	MSigDB_C4	1	121	623	8.57404	2.80317	0.826446	0	-2.70196	0.001336	0.0900998	RAD23A
GSE13493_DP_VS_CD4INTCD8POS_THYMOCYTE_UP	MSigDB_C7	16	98	623	6.94427	2.52606	16.3265	1	3.58492	0.00133937	0.0900998	ADGRE5|AP1M1|BBS4|CHST10|IL4R|IRF5|JUP|PBX2|RNF41|SLC25A37|TAP2|TNFRSF12A|TNFSF9|TRIM56|ZNF653|ZNF770
GSE26727_WT_VS_KLF2_KO_LPS_STIM_MACROPHAGE_DN	MSigDB_C7	2	148	623	10.4873	3.09535	1.35135	0	-2.74194	0.00133842	0.0900998	MAP2K3|MATK
GSE2706_UNSTIM_VS_8H_LPS_DC_DN	MSigDB_C7	19	126	623	8.92834	2.85967	15.0794	1	3.52196	0.00133086	0.0900998	ARHGAP25|GRAMD1A|GRINA|HIVEP1|IL6|LGALS9|LYSMD2|NUB1|PARP14|PIM3|RBCK1|RGS1|RIPK2|RRAGC|TAP2|TNFAIP3|TNFAIP8|TNIP1|ZBTB17
GSE29164_CD8_TCELL_VS_CD8_TCELL_AND_IL12_TREATED_MELANOMA_DAY7_DN	MSigDB_C7	1	121	623	8.57404	2.80317	0.826446	0	-2.70196	0.001336	0.0900998	CDK10
Human Lymphoma_Compagno09_genes (19412164-TableS2)	GeneSigDB	7	25	623	1.7715	1.2812	28	1	4.08094	0.00135025	0.0904029	CD40|CYLD|IKBKB|MAP3K14|RIPK1|TNFAIP3|TNFSF13B
GSE22501_PERIPHERAL_BLOOD_VS_CORD_BLOOD_TREG_UP	MSigDB_C7	12	63	623	4.46417	2.02943	19.0476	1	3.71327	0.00135394	0.0904367	ADGRE5|BPHL|CCR9|CSNK2A2|EPHB6|HTT|MNDA|RAB40C|TCEA2|TNFSF9|TOB2|ZNF165
endoplasmic reticulum membrane [GoID:GO:0005789; evidenceTypes:IBA|IC|IDA|IEA|IMP|IPI|ISS|NAS|TAS]	GeneOntology_CC	24	584	623	41.3822	5.99165	4.10959	0	-2.90106	0.00136235	0.0906683	ARV1|CD74|CERS4|ERMARD|FAM69B|GRAMD1A|HLA-DPA1|HLA-DRB4|LPGAT1|NR3C2|P4HTM|PIGV|PLA2G4C|POM121C|RAB9A|RNFT1|RPL27|RPS29|TAP2|TMBIM6|TMC6|UBA52|UBAC2|ZC3H12A
transcription regulator activity [GoID:GO:0140110; evidenceTypes:IBA|IC|IDA|IEA|IGI|IMP|IPI|ISA|ISM|ISS|NAS|TAS]	GeneOntology_MF	95	999	623	70.789	7.63584	9.50951	1	3.1707	0.00136379	0.0906683	BTK|CCND1|CD40|CRTC2|CYLD|DDIT3|DDX58|DMAP1|DTX1|DYRK1B|ELMSAN1|ETV6|GAS7|HIVEP1|IKBKB|IL6|IRF2BP2|IRF5|IRF8|JUP|KLF4|LGALS9|MAPK3|MAX|MNT|MTF1|NCOA1|NFATC1|NFKB2|NOD1|NR3C1|NR3C2|NR4A2|NRIP1|PBX2|PHB2|PHF20|PKNOX1|PLAGL1|PRDM8|PRMT2|RAI1|RBCK1|RELB|RERE|RIPK1|RIPK2|RNF41|RUNX1|RXRB|SIN3A|SMARCD1|SMARCE1|SNAPC4|STAT5A|STAT5B|STAT6|SUPT4H1|TARDBP|TFEB|TNFAIP3|TOB2|TRIM22|TSC22D3|UBA52|UBE2L3|YAF2|…
GRADE_COLON_AND_RECTAL_CANCER_DN	MSigDB_C2	10	47	623	3.33041	1.75449	21.2766	1	3.80144	0.00139907	0.0911986	CCR9|FHL1|NR3C1|PARVB|PLAC8|PLPP1|RERE|ST6GALNAC6|STAT5A|TIMM22
REACTOME_NUCLEAR_RECEPTOR_TRANSCRIPTION_PATHWAY	MSigDB_C2	5	13	623	0.921178	0.924519	38.4615	1	4.41183	0.00140137	0.0911986	NR2C2AP|NR3C1|NR3C2|NR4A2|RXRB
REACTOME_PECAM1_INTERACTIONS	MSigDB_C2	4	8	623	0.566879	0.725459	50	1	4.73234	0.00138812	0.0911986	FYN|LCK|PLCG1|PTPN6
ZHAN_MULTIPLE_MYELOMA_HP_UP	MSigDB_C2	8	32	623	2.26752	1.44893	25	1	3.95635	0.00139172	0.0911986	DDX58|GNG11|POLR1D|RPL13A|SNHG1|SNHG7|TNFSF10|TRABD2A
GSE16385_UNTREATED_VS_12H_IFNG_TNF_TREATED_MACROPHAGE_UP	MSigDB_C7	10	47	623	3.33041	1.75449	21.2766	1	3.80144	0.00139907	0.0911986	BIN1|DPH2|GPR137|HTT|MC1R|PCDH9|SORBS3|ST6GALNAC6|THBS3|ZNF784
GSE7460_CTRL_VS_TGFB_TREATED_ACT_TCONV_DN	MSigDB_C7	18	117	623	8.29061	2.75708	15.3846	1	3.52162	0.00139819	0.0911986	ACCS|AMOT|BEND4|BIN1|CD40|GFOD1|IER5|IFITM2|IGFBP4|IRF2BP2|MCCC1|PAIP1|RAB3IP|RGS1|RHOF|TAX1BP3|TBC1D16|TNFSF10
lymphocyte activation [GoID:GO:0046649; evidenceTypes:IBA|IC|IDA|IEA|IEP|IGI|IMP|ISS|NAS|TAS]	GeneOntology_BP	44	391	623	27.7062	4.95993	11.2532	1	3.28508	0.00138611	0.0911986	BTK|CCR9|CD22|CD24|CD40|CD74|CD83|CLCF1|CXCR5|CYLD|DTX1|ERCC1|FYN|GRB2|HLA-DOA|HLA-DPA1|IL27RA|IL4R|IL6|IRF2BP2|IRS2|LAT2|LCK|LGALS9|LST1|MNDA|NCKAP1L|NCR3|PIK3CD|PKNOX1|PRR7|PTPN6|RELB|RIPK2|RNF41|RUNX1|STAT5B|STAT6|TMEM131L|TNFAIP3|TNFSF13B|TNFSF9|ZBTB16|ZC3H12A
negative regulation of cytokine production [GoID:GO:0001818; evidenceTypes:IBA|IDA|IEA|IGI|IMP|ISS|NAS|TAS]	GeneOntology_BP	20	136	623	9.63694	2.96927	14.7059	1	3.4901	0.00137848	0.0911986	ACP5|BTK|CD24|CD83|CYLD|DDX58|DHX58|IL27RA|IL6|KLF4|LGALS9|MC1R|NCKAP1L|PCBP2|PTPN6|RELB|RNF216|TNFAIP3|UBE2L6|ZC3H12A
positive regulation of T cell differentiation [GoID:GO:0045582; evidenceTypes:IBA|IDA|IEA|IMP|ISS|NAS]	GeneOntology_BP	11	55	623	3.89729	1.89707	20	1	3.74403	0.0014039	0.0911986	CD74|CD83|CYLD|IL4R|LGALS9|NCKAP1L|RIPK2|RUNX1|STAT5B|TNFSF9|ZBTB16
Human Lymphoma_Chng09_290genes (18974375-TableS5a)	GeneSigDB	18	117	623	8.29061	2.75708	15.3846	1	3.52162	0.00139819	0.0911986	BBS4|BEND5|BIN1|BLK|CCDC102A|CERS4|DEPDC5|HEATR6|JADE2|LRWD1|LY86|NCR3|PKIG|PWWP2B|RIPOR1|STAT6|TNFSF9|ZSCAN18
Human StemCell_West07_669genes (17234769-TableS2b)	GeneSigDB	30	238	623	16.8646	3.90476	12.605	1	3.36393	0.00140719	0.0912041	AHNAK|ARAP1|ARHGAP25|ARHGEF3|CXCR5|DNPH1|EIF2D|EIF3L|FBXW4|FHL1|GABBR1|GAS7|H3F3B|IFITM2|IGFBP4|IRF5|KYNU|MEPCE|NR4A2|PARVB|PKIG|RPL27|RPS9|RUNX1|SLC23A2|SORBS3|SPATA20|SRSF5|TNFSF10|TOB2
REACTOME_MITOTIC_M_M_G1_PHASES	MSigDB_C2	2	147	623	10.4164	3.08505	1.36054	0	-2.72812	0.00142423	0.0920981	B9D2|UBA52
CREL_01	MSigDB_C3	19	127	623	8.9992	2.87083	14.9606	1	3.48359	0.00146429	0.094046	CD74|CXCR5|CYLD|EHD1|EIF4A2|ELMSAN1|ENO3|HIVEP1|IER5|NFKB2|POGK|RELB|SH2B3|SIN3A|STAT6|STX4|TCEA2|TNIP1|WNT10A
GSE17301_CTRL_VS_48H_ACD3_ACD28_STIM_CD8_TCELL_UP	MSigDB_C7	19	127	623	8.9992	2.87083	14.9606	1	3.48359	0.00146429	0.094046	ADGRE5|EIF4A2|FBLN2|FNDC11|IGFLR1|ITPK1|LAT2|LBH|MAP6D1|OFD1|P4HTM|PHB2|PRR7|RETREG2|RNF216|SLC41A3|STAG3|WDR19|XPO6
GSE34205_HEALTHY_VS_FLU_INF_INFANT_PBMC_UP	MSigDB_C7	19	127	623	8.9992	2.87083	14.9606	1	3.48359	0.00146429	0.094046	ARHGAP17|CRIP2|DPH5|EEF1B2|EIF2D|EIF3D|EIF3L|FBL|HLA-DOA|KDM4B|LBH|PABPC4|PPP1R3E|RPL27|RPL32|RPL4|SLC25A6|UBA52|ZNF415
GSE18893_TCONV_VS_TREG_24H_TNF_STIM_UP	MSigDB_C7	3	171	623	12.117	3.32276	1.75439	0	-2.74382	0.00149304	0.0946081	DNAJC19|MPV17|RSL24D1
GSE21063_WT_VS_NFATC1_KO_8H_ANTI_IGM_STIM_BCELL_UP	MSigDB_C7	3	171	623	12.117	3.32276	1.75439	0	-2.74382	0.00149304	0.0946081	CBR3|ENO3|NCR3
GSE24634_NAIVE_CD4_TCELL_VS_DAY5_IL4_CONV_TREG_DN	MSigDB_C7	3	171	623	12.117	3.32276	1.75439	0	-2.74382	0.00149304	0.0946081	CD74|PLPP1|UBE2L3
Zinc	UniProt-Keyword	96	1014	623	71.8519	7.68554	9.46746	1	3.14201	0.00148052	0.0946081	AARSD1|ADARB1|ARAP1|ARFGAP2|BTK|CARS2|CCNB1IP1|CLPX|CRIP2|CYLD|DCTD|DDX58|DHX58|DTX1|FAAP20|FHL1|HGS|HIVEP1|IRF2BP2|JADE2|KDM4B|KLF4|LRSAM1|MTF1|MTR|NAALADL1|NR3C1|NR3C2|NR4A2|NSMCE1|PHC1|PHF20|PLAGL1|PRDM8|QTRT2|RAI1|RBCK1|RERE|RNF126|RNF130|RNF141|RNF216|RNF220|RNF41|RNF44|RNFT1|RPS29|RXRB|SMAP2|SMYD3|SPG7|SQSTM1|SUPT4H1|TANK|TCEA2|TIMM9|TNFAIP3|TNFSF10|TRIM22|TRIM39|TRIM56|TRMT1|U2AF1L4|WDFY2|…
MYOGENIN_Q6	MSigDB_C3	15	90	623	6.37739	2.42188	16.6667	1	3.5603	0.00151406	0.0949661	AARSD1|ARV1|CRIP2|CYLD|ENO3|JUP|PCF11|PIP4K2A|PSTPIP1|RNF220|RRAGC|SMAP2|ST3GAL5|STAT5A|ZBTB16
GSE22886_NAIVE_BCELL_VS_BM_PLASMA_CELL_DN	MSigDB_C7	2	146	623	10.3455	3.07472	1.36986	0	-2.71424	0.00151542	0.0949661	RUNX1|TMEM115
GSE25123_CTRL_VS_IL4_AND_ROSIGLITAZONE_STIM_PPARG_KO_MACROPHAGE_UP	MSigDB_C7	14	81	623	5.73965	2.29878	17.284	1	3.59336	0.0015027	0.0949661	ABHD14B|CERS4|CHCHD7|DDX58|ETV6|FAM160A2|FLNB|HEBP1|INPP5E|MPV17|SLC29A2|SNAPC4|TMBIM6|WDR48
GSE40225_WT_VS_RIP_B7X_DIABETIC_MOUSE_PANCREATIC_CD8_TCELL_UP	MSigDB_C7	20	137	623	9.7078	2.97999	14.5985	1	3.45376	0.00151008	0.0949661	CLCF1|COLGALT1|DTX1|GBP4|IL4R|JADE2|KLHL36|KMT5B|LAT2|LPGAT1|NR3C2|PARP14|PTPN6|RIPOR1|RNF130|RNF216|SLC2A1|STAT5A|TSC22D3|ZFYVE19
Human Lung_Chen04_54genes (14722241-Table1a)	GeneSigDB	6	19	623	1.34634	1.11731	31.5789	1	4.16507	0.00150818	0.0949661	EIF3H|GABBR1|IGFBP4|MAPK3|PIM3|VEGFB
Human Lymphoma_Tome05_1333genes (16081686-SuppTable4)	GeneSigDB	19	491	623	34.7922	5.52494	3.86965	0	-2.85835	0.00152152	0.0951387	ADARB1|ARRDC2|BRI3|BTK|EEF1B2|EIF3H|ERCC1|FBL|NR3C1|OPA1|PHB2|PRKAB1|RAD23A|RPL27|RPL32|RPS29|RPS9|SIN3A|USP9X
GSE12366_PLASMA_CELL_VS_MEMORY_BCELL_UP	MSigDB_C7	1	119	623	8.43232	2.78022	0.840336	0	-2.67328	0.0015273	0.0952902	SCN4A
HORIUCHI_WTAP_TARGETS_DN	MSigDB_C2	6	238	623	16.8646	3.90476	2.52101	0	-2.78241	0.00154411	0.0961277	CRIP2|EEF1B2|FBL|PIM3|RPL13A|RPL22L1
GSE24634_TEFF_VS_TCONV_DAY5_IN_CULTURE_DN	MSigDB_C7	22	157	623	11.125	3.18642	14.0127	1	3.41292	0.00154999	0.0962825	CCDC92|CYTH1|HEBP1|IFITM2|IL4R|LCK|MATK|MX2|NFKB2|OFD1|PGS1|PLAC8|PRMT2|RNF130|RUNX1|RXRB|SRSF5|ST14|TMEM254|TRIM22|ZC3H12A|ZNF395
extrinsic component of plasma membrane [GoID:GO:0019897; evidenceTypes:IBA|IC|IDA|IEA|IGI|ISS|NAS]	GeneOntology_CC	12	64	623	4.53503	2.04536	18.75	1	3.64971	0.0015616	0.0967916	BLK|CYLD|CYTH1|D2HGDH|FYN|GNG11|GRAMD1A|JUP|LCK|MATK|RGS1|ST14
DIAZ_CHRONIC_MEYLOGENOUS_LEUKEMIA_UP	MSigDB_C2	51	1037	623	73.4817	7.76072	4.91803	0	-2.89686	0.00159662	0.0982189	ACYP1|ARFGAP2|ARHGEF3|BTK|CAST|CCDC6|CD82|CLNS1A|CLPX|DCTD|EHD1|EIF2D|HEBP1|IFITM2|KYNU|MAP1LC3B|MARCKSL1|MATK|MICU1|MPV17|MRPS30|MTR|NCOA1|NFATC1|NIPSNAP1|NMT1|PAIP1|PARVB|PHB2|PHC1|PHF20|PKIG|POLR1D|PRKAB1|PTPN6|RAB9A|RNF130|RNFT1|RRAGA|RSL24D1|SLC2A1|SQSTM1|SRSF5|STAT5A|STAT5B|STK25|TARDBP|TMBIM1|TNFAIP8|USP9X|ZFR
PID_IL4_2PATHWAY	MSigDB_C2	9	40	623	2.83439	1.61922	22.5	1	3.80777	0.00158839	0.0982189	FCER2|GRB2|IL4R|IRS2|PARP14|PTPN6|STAT5A|STAT5B|STAT6
GSE17974_0H_VS_6H_IN_VITRO_ACT_CD4_TCELL_DN	MSigDB_C7	2	145	623	10.2747	3.06435	1.37931	0	-2.70031	0.0016123	0.0982189	DNPH1|RCC1L
DNA-binding transcription factor activity, RNA polymerase II-specific [GoID:GO:0000981; evidenceTypes:IBA|IC|IDA|IEA|IGI|IMP|ISA|ISM|ISS|NAS|TAS]	GeneOntology_MF	60	579	623	41.0279	5.96777	10.3627	1	3.1791	0.00160669	0.0982189	DDIT3|DMAP1|ELMSAN1|ETV6|HIVEP1|IRF2BP2|IRF5|IRF8|KLF4|MAX|MNT|MTF1|NCOA1|NFATC1|NFKB2|NR3C1|NR3C2|NR4A2|PBX2|PHF20|PKNOX1|PLAGL1|PRDM8|RELB|RERE|RUNX1|RXRB|SMARCE1|SNAPC4|STAT5A|STAT5B|STAT6|TARDBP|TFEB|TSC22D3|YBX3|ZBTB16|ZBTB17|ZBTB45|ZC3H3|ZNF136|ZNF142|ZNF165|ZNF23|ZNF26|ZNF32|ZNF34|ZNF395|ZNF415|ZNF581|ZNF585A|ZNF621|ZNF653|ZNF687|ZNF746|ZNF770|ZNF784|ZNFX1|ZSCAN2|ZXDC
negative regulation of apoptotic signaling pathway [GoID:GO:2001234; evidenceTypes:IBA|IC|IDA|IEA|IGI|IMP|ISS|NAS|TAS]	GeneOntology_BP	19	128	623	9.07006	2.88195	14.8438	1	3.44557	0.00160893	0.0982189	CD74|CDKN2D|CSNK2A2|EYA3|FYN|GRINA|HTT|MNT|NR4A2|OPA1|PTTG1IP|RIPK1|STRADB|TMBIM1|TMBIM6|TNFAIP3|TNFRSF10B|TNFSF10|YBX3
positive regulation of T cell activation [GoID:GO:0050870; evidenceTypes:IBA|IDA|IEA|IMP|ISS|NAS|TAS]	GeneOntology_BP	19	128	623	9.07006	2.88195	14.8438	1	3.44557	0.00160893	0.0982189	CD24|CD74|CD83|CYLD|FYN|GRB2|HLA-DPA1|IL4R|IL6|LCK|LGALS9|NCKAP1L|PTPN6|RIPK2|RUNX1|STAT5B|TNFSF13B|TNFSF9|ZBTB16
IRF4_SPIB_ABC_induced_all (PMID:22698399)	SignatureDB	19	128	623	9.07006	2.88195	14.8438	1	3.44557	0.00160893	0.0982189	AARSD1|ARFGAP2|CD40|CDK10|CHST10|EHD1|GRAMD1A|GRN|HTT|IGFLR1|MTMR14|RAB40C|SH2B3|SLC15A3|ST14|TMEM159|UNC119|WNT10A|ZNF165
LEE_EARLY_T_LYMPHOCYTE_UP	MSigDB_C2	0	87	623	6.16481	2.38158	0	0	-2.58853	0.00161762	0.0983318
REACTOME_CELL_CYCLE	MSigDB_C2	9	299	623	21.1871	4.36102	3.01003	0	-2.79455	0.00163514	0.0987155	B9D2|CCND1|CDKN2D|CNTRL|MAX|OFD1|SKP2|STAG3|UBA52
MORF_TPT1	MSigDB_C4	11	56	623	3.96815	1.91413	19.6429	1	3.67365	0.00163784	0.0987155	EEF1B2|EIF4A2|PCBP2|RPL12|RPL13A|RPL27|RPL32|RPL4|RPS29|RPS9|SLC25A6
Human Prostate_Wang09_181genes (19351846-SuppTable2)	GeneSigDB	1	118	623	8.36146	2.76868	0.847458	0	-2.65884	0.00163283	0.0987155	TNFRSF10B
Human Viral_Feuerhake05_64genes (15870177-TableS1a)	GeneSigDB	11	56	623	3.96815	1.91413	19.6429	1	3.67365	0.00163784	0.0987155	CD40|CD82|CD83|FCER2|IL4R|IL6|NFKB2|RELB|STAT5A|STX4|TNFAIP3
Human Leukemia_Durig03_88genes (12456497-Table4)	GeneSigDB	10	48	623	3.40127	1.77295	20.8333	1	3.72188	0.00165749	0.0996885	EEF1B2|PCBP2|RPL12|RPL13A|RPL14|RPL27|RPL32|RPL4|RPS9|SLC25A6
KAUFFMANN_DNA_REPAIR_GENES	MSigDB_C2	3	169	623	11.9753	3.30365	1.77515	0	-2.71679	0.00167784	0.0998541	ERCC1|RAD23A|UBE2L3
GSE12845_IGD_POS_VS_NEG_BLOOD_BCELL_DN	MSigDB_C7	3	169	623	11.9753	3.30365	1.77515	0	-2.71679	0.00167784	0.0998541	GRN|LANCL2|PABPC4
GSE21360_NAIVE_VS_PRIMARY_MEMORY_CD8_TCELL_DN	MSigDB_C7	16	100	623	7.08599	2.55142	16	1	3.49375	0.00166671	0.0998541	AHNAK|CCND1|CYTH1|H3F3B|IRF8|JUP|LAPTM5|LY86|PWWP2B|RAI1|RGS1|RRAGC|SLC29A3|STX4|TBC1D16|UBE2L6
GSE24634_TEFF_VS_TCONV_DAY5_IN_CULTURE_UP	MSigDB_C7	3	169	623	11.9753	3.30365	1.77515	0	-2.71679	0.00167784	0.0998541	LRPPRC|NMT1|SKP2
GSE33292_WT_VS_TCF1_KO_DN3_THYMOCYTE_DN	MSigDB_C7	3	169	623	11.9753	3.30365	1.77515	0	-2.71679	0.00167784	0.0998541	AHNAK|MATK|SKP2

## Sheet: M3
Gene Signature	GeneSet	Overlapping	GeneSetSize	DiffExpGenes	randomAvg	randomSD	%Overlap	Enriched	Zscore	probability	FDR	EnrichedGenes
GSE40666_UNTREATED_VS_IFNA_STIM_STAT4_KO_EFFECTOR_CD8_TCELL_90MIN_DN	MSigDB_C7	30	125	607	8.63	2.8144	24	1	7.59308	9.87639e-10	1.11583e-06	ABCB4|ACVR1B|BACH2|CD200|CHMP1B|FOXP1|GCNT1|GNB5|HPS4|JAZF1|KCNG1|KIAA1147|KLF9|L3MBTL3|LYST|MYO1B|MYO9A|NUDT7|PCED1A|PLEKHA1|PTK2|RASA1|RSBN1|SAYSD1|SESN1|SYT17|TANGO6|TSPAN3|ZNF404|ZNF514
TARTE_PLASMA_CELL_VS_PLASMABLAST_DN	MSigDB_C2	0	275	607	18.986	4.13815	0	0	-4.58804	2.06519e-09	2.09381e-06
Mouse StemCell_Lindmark04_2514genes (15474998-tableS1c)	GeneSigDB	47	1342	607	92.6517	8.54971	3.50224	0	-5.33957	6.15983e-09	5.82884e-06	AHCYL1|ASAP1|BCL10|CGGBP1|CSDE1|EFL1|EIF4B|GNB5|GNPDA1|IARS2|IL13RA1|IMP3|ITGAM|JUND|KLF6|KLF9|LPP|LRBA|MAP2K5|MAP4K4|MYOM1|NAP1L1|NDE1|NUP88|PAQR7|PTK2|RAB7A|RAD23B|RBM17|RPL22|RPL37|RSU1|SESN1|SF3A1|SINHCAF|SKP1|SMARCC1|SNORD46|SNORD68|SNX2|SRSF6|STX6|TEAD2|TGIF2|UBE2N|UBL3|XPO1
GSE22886_IGG_IGA_MEMORY_BCELL_VS_BLOOD_PLASMA_CELL_UP	MSigDB_C7	27	124	607	8.56096	2.80328	21.7742	1	6.57765	6.27054e-08	5.08594e-05	ALOX5AP|ATG14|BRD3|CDC40|DDX60|ECHDC2|GCNT1|GSAP|KPNA5|LYST|MARC2|MARCH3|MORC3|NOTCH2|PARP12|RPL37|RSBN1|SP110|SPRY1|STX6|SYBU|TGIF1|TRAF5|TSC22D1|UVRAG|ZNF532|ZNF83
KOBAYASHI_EGFR_SIGNALING_24HR_DN	MSigDB_C2	0	212	607	14.6365	3.64677	0	0	-4.01355	2.13822e-07	0.000151749
PENG_RAPAMYCIN_RESPONSE_DN	MSigDB_C2	0	211	607	14.5674	3.63837	0	0	-4.00384	2.30098e-07	0.000159318
Human Lung_Kobayashi06_320genes (17145885-SuppTable2)	GeneSigDB	0	210	607	14.4984	3.62995	0	0	-3.99411	2.47612e-07	0.000167362
GSE20727_DNFB_ALLERGEN_VS_ROS_INH_AND_DNFB_ALLERGEN_TREATED_DC_UP	MSigDB_C7	19	74	607	5.10896	2.17181	25.6757	1	6.39607	3.89701e-07	0.000245841	AKAP11|AMPD3|ASAP1|BMI1|GALNT11|GGNBP2|GNB5|HPS4|IFI44|KLF9|KPNA5|MRPS25|MS4A1|RPS8|SLAIN2|SP110|TCEAL1|TSPAN3|ZFHX3
GOBERT_OLIGODENDROCYTE_DIFFERENTIATION_UP	MSigDB_C2	7	417	607	28.7897	5.05309	1.67866	0	-4.31215	4.66916e-07	0.000282017	FMNL3|IFFO2|IFIT2|MTSS1|PVT1|TGIF2|XPO1
MOSERLE_IFNA_RESPONSE	MSigDB_C2	11	26	607	1.79504	1.29088	42.3077	1	7.13079	4.61199e-07	0.000282017	DDX60|DDX60L|EPSTI1|IFI44|IFI44L|IFIH1|IFIT1|IFIT2|IFIT3|MX1|STAT1
CUI_TCF21_TARGETS_2_DN	MSigDB_C2	56	411	607	28.3755	5.0184	13.6253	1	5.50465	5.37781e-07	0.000299344	AFAP1L2|AGFG1|ARHGAP24|ARID5B|BBX|BMI1|CD55|CDC14A|CHMP1B|CSNK1G3|DCAF5|DIAPH2|DSTYK|DYNLT3|EBF1|EIF2S3|FAM43A|GALC|IL13RA1|KIAA1147|LPP|LRBA|LYST|MALT1|MBLAC2|MKRN1|MMD|MTSS1|MYO1B|NCK2|NFKBIA|OPTN|PARP12|PDE4B|PELI2|PLPP3|PRKAA1|PTPN12|RAB3GAP2|RBMS1|RETREG1|RGS2|RILPL1|SLAIN2|ST6GALNAC3|STAT1|STXBP3|SYT17|TCP11L2|TOP1MT|TUBB1|VCL|VMA21|WDFY1|ZEB2|ZNF518A
DUTERTRE_ESTRADIOL_RESPONSE_24HR_UP	MSigDB_C2	1	240	607	16.5696	3.87379	0.416667	0	-4.01922	5.28048e-07	0.000299344	BCL2
Zinc-finger	UniProt-Keyword	90	786	607	54.2655	6.78291	11.4504	1	5.26832	6.48361e-07	0.000353955	ADAP2|AGFG1|ASAP1|BAZ2B|BIRC3|BMI1|CBLL1|CGRRF1|EBF1|FOXP1|GATAD1|IRF2BPL|JAZF1|JMJD1C|KLF11|KLF6|KLF9|MARCH3|MARCH7|MKRN1|MLLT10|MORC3|MYO9A|NEIL2|OPTN|PARP12|PCGF5|PHF11|PHF3|RABGEF1|RARA|RNF135|RNF138|RNF144B|RP9|RPAIN|RPL37|SCAPER|SNRNP48|SP110|SP140|TCF20|TRAF5|TRAF6|TRAFD1|TRIM33|TRMT13|UBE3A|WDFY1|ZBTB24|ZCCHC18|ZCCHC7|ZEB2|ZFHX3|ZFP37|ZFP90|ZMYM6|ZNF18|ZNF232|ZNF25|ZNF277|ZNF30|ZNF302|ZNF…
Mouse StemCell_Chambers07_1521genes (17676974-TableS2)	GeneSigDB	21	724	607	49.985	6.53505	2.90055	0	-4.43531	7.26196e-07	0.000388967	C12ORF57|CIB1|DDX46|DSTYK|FOXP1|GDPD3|GPSM1|GSTA4|HPS4|MAP4K4|MLLT10|NFKBIA|NGRN|PARP3|PLPP3|RGS2|RNF135|RP9|TEAD2|TELO2|ZFHX3
Human Leukemia_Calln08_1020genes (18362358-Table7)	GeneSigDB	54	396	607	27.3399	4.93038	13.6364	1	5.40732	8.457e-07	0.000436504	ABCB7|ABLIM1|AKAP11|CCSER2|CD55|CDC14B|CDC40|DIP2B|DOCK7|DPH6|DYNLT3|EXOSC6|FBXL5|FOXP1|GALC|IL13RA1|MALT1|MLLT10|MMD|MTSS1|NCOA7|NMT2|NOTCH2|NPHP3|NUFIP2|PCM1|PELI2|PLEKHA1|PMAIP1|PPTC7|RAB11A|RETREG1|RGS2|RPL37|RSBN1|RYK|SCML1|SERTAD2|SLC38A1|SMIM14|SOCS5|SRSF8|SWAP70|TMEM268|TOMM20|TRAF5|TRAF6|TRMT13|UBE3A|UBL3|UVRAG|VMA21|ZBTB24|ZNF529
GSE32986_GMCSF_VS_GMCSF_AND_CURDLAN_LOWDOSE_STIM_DC_DN	MSigDB_C7	23	109	607	7.52536	2.63054	21.1009	1	5.88268	1.07491e-06	0.000544902	BCL2|CD55|DYNLT3|FOXP1|IFIT1|KPNA5|LETMD1|NCK2|PCED1A|PTK2|RBMS1|RETREG1|REV1|RPS8|RYK|SCML1|SNORD4A|TOP1MT|TRMT13|TTC27|ZNF337|ZNF485|ZNF626
Direct protein sequencing	UniProt-Keyword	61	1460	607	100.798	8.84677	4.17808	0	-4.49864	1.33814e-06	0.000666439	ABI1|AKR7A2|ARL6IP5|BCKDHB|CABYR|CBLN3|CD55|CD69|CEACAM1|CGGBP1|CNN3|EEF1A1|EIF2S3|EIF4B|EML4|GALC|GLIPR2|HDHD2|HLA-DQA1|ITGAM|LANCL1|LEF1|MGMT|MX1|NAAA|NEIL2|NUFIP2|OAS3|PCMT1|PDCD6IP|PIGY|POGLUT1|PPIA|PRNP|PTBP2|PTK2|PTPN12|RAB11A|RAD23B|RASA1|RBM17|RPL22|RPS8|RSU1|SDCBP|SERBP1|SKP1|SMARCC1|SNRNP200|SORL1|SRSF6|STAT1|SUMF2|TMOD2|TSTD1|TUBB1|UBE2N|UBE3A|UBXN1|VCL|XPO1
FISCHER_DREAM_TARGETS	MSigDB_C2	21	707	607	48.8113	6.46467	2.9703	0	-4.30204	1.59946e-06	0.000756758	ANKRA2|DDX46|FRAT2|IFIH1|JUND|LYRM7|MYC|NAP1L1|NOTCH2|NUFIP2|NUP88|PMAIP1|PRKAA1|PTBP2|RAD23B|RSBN1|SLC38A1|SMARCC1|STAT1|TMEM18|ZNF518A
MyD88_interferon_HBL1 (PMID:21179087)	SignatureDB	9	19	607	1.31176	1.10395	47.3684	1	6.96433	1.65762e-06	0.000771416	CD69|DDX60|EPSTI1|IFI44|IFI44L|IFIT1|IFIT3|MX1|PMAIP1
Human Breast_Mackay07_1395GenesUpRegulated (17555561-Table2)	GeneSigDB	81	701	607	48.3971	6.43957	11.5549	1	5.0629	1.77775e-06	0.000813981	AASDH|ABI1|AGGF1|AKAP7|AMPD3|ANKRA2|ARID5B|ATG14|BBS2|BBX|BRD3|BRWD1|C12ORF76|C5ORF15|CD69|CGGBP1|CHM|CHMP2B|CSDE1|CTNNB1|CYP2U1|DDX60L|DMAC1|EIF4B|EML4|EPS15|FAM172A|FMNL3|FNTA|FOS|FOXP1|GALC|GGNBP2|GNPDA1|IFT57|ITPR1|JMJD1C|KIAA1191|LANCL1|MALT1|MAP3K7CL|MLLT10|MORC3|MTMR9|MYO9A|NOTCH2|PHF3|PIK3R1|PLPP3|PRNP|RABGEF1|RASA1|RBMS1|RETREG1|REV1|RGS2|RPL15|RSU1|SESN1|SLC38A11|SMG1|SNX2|SOCS5|SP140|S…
GSE12366_GC_VS_NAIVE_BCELL_DN	MSigDB_C7	28	155	607	10.7012	3.12856	18.0645	1	5.52932	2.08148e-06	0.000895895	ABCB4|ANKRD11|AUTS2|BMI1|CD55|CD69|CEACAM1|CFAP97|DDX60|GSAP|IFFO2|IFIT2|IL13RA1|L3MBTL3|LYST|MARCH3|MOB3B|NOTCH2|OPN3|PDE4B|PLEKHA1|RBMS1|SPRY1|STAT1|TOP1MT|UST|ZNF337|ZNF559
Human Breast_Wirapati08_355genes_AURKA_Module (18662380-S3-AURKA)	GeneSigDB	3	284	607	19.6074	4.2031	1.05634	0	-3.95122	2.08289e-06	0.000895895	PLPP3|SPRY1|XPO1
Mouse StemCell_Lawlor06_2532genes (16651409-SuppTable2)	GeneSigDB	54	1324	607	91.409	8.50243	4.07855	0	-4.3998	2.07125e-06	0.000895895	ABI1|ABLIM1|AGFG1|ANXA11|ARL4A|ATG14|BCKDHB|CCDC115|CD200|CHCHD6|CLN8|COIL|DENND4C|DOCK7|EIF4B|EPS15|FOXP1|GCH1|GNPDA1|IL13RA1|IMP3|JUND|LANCL1|LEF1|LPP|MAP4K4|MARCH7|MMS19|MRPS25|MTCH1|MX1|MYO9A|NDE1|NGRN|NSUN4|PCMT1|PDCD6IP|PRNP|PTPN12|RAB7A|RAD23B|RGS2|RPGR|RPL22|SESN1|SF3A1|SINHCAF|STAT1|STX6|TRAFD1|TTC27|UBL3|XPO1|ZFP90
Chiche(PMID: 24644022)-2014_M5.5	PAPER	32	192	607	13.2557	3.47454	16.6667	1	5.39477	2.45335e-06	0.00100936	ABCB7|ATG14|BEX4|BLOC1S5|CCDC115|COIL|COMMD6|COX20|DDX28|DDX46|EFL1|EIF4B|HACL1|ITPR1|LETMD1|MGMT|MLLT10|MOAP1|NOA1|NSA2|NUP88|POGLUT1|RBBP9|RBM17|RDH14|RPAIN|RPL15|SERBP1|TTC19|ZBTB24|ZMYM6|ZNF800
Human Leukemia_Takeda06_475genes (16818636-TableS3)	GeneSigDB	27	148	607	10.2179	3.05834	18.2432	1	5.48732	2.60169e-06	0.00101174	AUTS2|BCL2|CD1A|DDX60|EPSTI1|GCH1|GLIPR2|HLA-DQA1|IFI44|IFI44L|IFIH1|IFIT1|IFIT2|IFIT3|ITGAM|JAZF1|KIAA1147|MTSS1|MX1|OAS3|P2RY10|PADI4|PRNP|SRSF6|STAT1|TSC22D1|ZDHHC19
GSE29618_BCELL_VS_PDC_UP	MSigDB_C7	28	157	607	10.8393	3.14831	17.8344	1	5.45077	2.70626e-06	0.00103818	ABCB4|ABLIM1|ARID5B|BACH2|BCL2|BIRC3|CD55|CD69|GSAP|IFT57|LYST|MMD|MS4A1|MTSS1|MYC|NCK2|NFKBIA|P2RY10|PARP12|PMAIP1|PTPN12|RYK|SNX2|SP140|SWAP70|SYPL1|TRAF5|UBXN1
EINAV_INTERFERON_SIGNATURE_IN_CANCER	MSigDB_C2	10	25	607	1.726	1.26588	40	1	6.53617	2.89128e-06	0.00107997	BRD3|IFI44|IFI44L|IFIT1|IFIT3|MORC3|MX1|SP110|STAT1|TGIF1
BCL6_ChIPSeq_Basso_GC_low (PMID:19965633)	SignatureDB	86	767	607	52.9537	6.70837	11.2125	1	4.92613	2.86872e-06	0.00107997	ABCB4|AFAP1L2|AFF3|AKAP11|AMPD3|ANKRD11|ANXA11|ARHGAP24|ARL6IP5|BBX|BCL2|BTF3L4|CABYR|CD55|CD69|CDC14A|CFAP36|CHM|COX20|CSNK1G3|DCAF5|DENND4C|DIP2B|DNASE1L3|EML4|EPSTI1|FMNL3|FOSB|FOXP1|GALNT11|GGPS1|GNB5|IFIT1|IFIT3|IFT57|IL13RA1|ITGAM|JAZF1|JUND|KLF6|KLF9|L3MBTL3|LEF1|LIPT1|LYN|MAP2K5|MORC3|MYC|NEIL2|NFKBIA|NUFIP2|OSGEPL1|PCM1|PDCD6IP|PHF11|PIGY|PIP4P2|PRKAA1|RAB2B|RARA|RBMS1|RPL15|RPL22|RSBN1|…
GSE18791_CTRL_VS_NEWCASTLE_VIRUS_DC_10H_DN	MSigDB_C7	24	125	607	8.63	2.8144	19.2	1	5.46119	3.71455e-06	0.00136946	ADPRM|BCL2|CSRNP1|DDX60|EPSTI1|GCH1|IFI44|IFIH1|IFIT1|IFIT2|IFIT3|LYN|NCOA7|NIPAL4|OAS3|PCGF5|PDE4B|PHACTR4|PHF11|PMAIP1|RNF138|RNF144B|SP140|TMEM268
TAKEDA_TARGETS_OF_NUP98_HOXA9_FUSION_3D_UP	MSigDB_C2	19	85	607	5.8684	2.32617	22.3529	1	5.64517	3.77094e-06	0.00137243	ARID5B|AUTS2|CD69|DDX60|DDX60L|EPSTI1|IFI44|IFI44L|IFIH1|IFIT1|IFIT2|IFIT3|MX1|NCOA7|OAS3|PARP12|PHACTR4|SP110|STAT1
GSE18893_TCONV_VS_TREG_24H_TNF_STIM_UP	MSigDB_C7	0	171	607	11.8058	3.28302	0	0	-3.59603	4.29765e-06	0.00154433
HORIUCHI_WTAP_TARGETS_UP	MSigDB_C2	28	161	607	11.1154	3.18743	17.3913	1	5.29723	4.50084e-06	0.00157854	ARID5B|BEX2|BIRC3|BRWD1|CD200|CEACAM1|CEP290|CXCL16|EPSTI1|GALNT11|IFI44|IFIH1|IFIT2|IFIT3|ITPR1|LETMD1|LPP|LYRM7|MARCH3|OPN3|PCGF5|PLPP3|PRNP|RGS2|TSC22D1|TSPYL5|ZEB2|ZNF302
GSE18791_CTRL_VS_NEWCASTLE_VIRUS_DC_6H_DN	MSigDB_C7	25	135	607	9.3204	2.92313	18.5185	1	5.36398	4.61823e-06	0.00159881	CSRNP1|DDX60|DDX60L|EPSTI1|GCH1|IFI44|IFI44L|IFIH1|IFIT1|IFIT2|IFIT3|KPNA5|MORC3|MX1|NCOA7|OAS3|PARP12|PHACTR4|PHF11|PMAIP1|RNF138|SP110|STAT1|TGIF1|TMEM268
Zinc	UniProt-Keyword	106	1014	607	70.0066	7.59364	10.4536	1	4.73994	4.80106e-06	0.00164208	ABLIM1|ADAP2|ADPRM|AGFG1|AMPD3|AMZ2|APOBEC3F|ASAP1|BAZ2B|BIRC3|BMI1|CBLL1|CGRRF1|CHURC1|CRBN|EBF1|FOXP1|GATAD1|GCH1|IFIH1|IRF2BPL|JAZF1|JMJD1C|KLF11|KLF6|KLF9|LANCL1|LPP|MARCH3|MARCH7|MBLAC2|MGMT|MKRN1|MLLT10|MOB3B|MORC3|MYO9A|NEIL2|OPTN|PARP12|PCGF5|PHF11|PHF3|PRNP|RABGEF1|RARA|RNF135|RNF138|RNF144B|RP9|RPAIN|RPL37|SCAPER|SIRT5|SNRNP48|SP110|SP140|TCF20|TRAF5|TRAF6|TRAFD1|TRIM33|TRMT13|UBE3A|WDF…
GSE12845_IGD_POS_VS_NEG_BLOOD_BCELL_DN	MSigDB_C7	0	169	607	11.6678	3.26414	0	0	-3.57452	4.97321e-06	0.00166093
GSE24634_TEFF_VS_TCONV_DAY5_IN_CULTURE_UP	MSigDB_C7	0	169	607	11.6678	3.26414	0	0	-3.57452	4.97321e-06	0.00166093
GSE33424_CD161_INT_VS_NEG_CD8_TCELL_UP	MSigDB_C7	25	137	607	9.45848	2.94436	18.2482	1	5.2784	6.06862e-06	0.00198018	ASB13|BBX|CD69|CSDE1|DDX60|EPSTI1|IFI44|IFI44L|IFIH1|IFIT1|IFIT2|IFIT3|LIPT1|MITD1|MX1|NCOA7|OAS3|PARP12|PDE7B|RILPL1|STAT1|TGIF1|TRAFD1|ZCCHC18|ZEB2
GSE18791_CTRL_VS_NEWCASTLE_VIRUS_DC_8H_DN	MSigDB_C7	22	113	607	7.80152	2.67776	19.469	1	5.30238	7.43228e-06	0.00237065	CSRNP1|DDX60|DDX60L|EPSTI1|GCH1|IFI44|IFI44L|IFIH1|IFIT1|IFIT2|IFIT3|KPNA5|MX1|NCOA7|OAS3|PARP12|PHF11|PMAIP1|RNF144B|SP110|SP140|TMEM268
GSE40666_UNTREATED_VS_IFNA_STIM_STAT1_KO_CD8_TCELL_90MIN_DN	MSigDB_C7	24	130	607	8.9752	2.86931	18.4615	1	5.23638	7.55459e-06	0.00238289	ABCB4|ALOX5AP|APOBEC3F|BACH2|FOXP1|GCNT1|JAZF1|KCNG1|MMD|MYO1B|NCK2|NIPAL4|PLEKHA1|RAD23B|SAYSD1|SESN1|SLC38A1|SNX27|SPPL3|SPRY1|SYT17|TSPAN3|UBL3|ZCCHC7
GSE18791_UNSTIM_VS_NEWCATSLE_VIRUS_DC_18H_DN	MSigDB_C7	20	97	607	6.69688	2.48323	20.6186	1	5.35718	7.82244e-06	0.00244026	BCL2|CSRNP1|DDX60|DDX60L|EPSTI1|IFI44|IFI44L|IFIH1|IFIT1|IFIT2|MX1|NCOA7|OAS3|PDE4B|PHF11|PMAIP1|STAT1|TMEM268|TRAF6|TRAFD1
GSE4984_GALECTIN1_VS_VEHICLE_CTRL_TREATED_DC_UP	MSigDB_C7	22	115	607	7.9396	2.70104	19.1304	1	5.20555	9.98909e-06	0.00298495	APPL2|ATG14|BRD3|CAMLG|CLCN6|CTPS2|EIF4B|FAM172A|FOXK1|LANCL1|LIPT1|MAGEE1|P2RY10|PTBP2|SIRT5|SMIM14|STX16|TMEM170B|TMEM91|TPK1|XYLT2|ZNF558
Blood_Module-3.1_Interferon_inducible (PMID:18631455)	SignatureDB	17	75	607	5.178	2.18631	22.6667	1	5.40729	9.98873e-06	0.00298495	DDX60|DDX60L|EPSTI1|GCH1|IFI44|IFI44L|IFIH1|IFIT2|IFIT3|MX1|NCOA7|OAS3|PARP12|PHF11|SP110|STAT1|TRAFD1
GSE22886_NAIVE_BCELL_VS_BLOOD_PLASMA_CELL_UP	MSigDB_C7	25	141	607	9.73465	2.98634	17.7305	1	5.11172	1.02805e-05	0.00304002	ASAP1|BRD3|CD200|CD69|DCAF8|DDX60|DSTYK|GSTA4|KLF9|KLHL3|LYST|MLLT10|MMD|MS4A1|MTMR9|PHLPP2|RETREG1|SORL1|STX6|TGIF1|TRAF5|TSPYL5|UST|ZNF532|ZNF571
TAKEDA_TARGETS_OF_NUP98_HOXA9_FUSION_10D_UP	MSigDB_C2	19	91	607	6.28264	2.40604	20.8791	1	5.2856	1.08734e-05	0.0031822	ABLIM1|AFF3|ARL4A|AUTS2|DDX60|DDX60L|EPSTI1|IFI44|IFI44L|IFIH1|IFIT1|IFIT2|IFIT3|MX1|OAS3|RETREG1|SP110|STAT1|UST
GSE32986_UNSTIM_VS_GMCSF_AND_CURDLAN_HIGHDOSE_STIM_DC_UP	MSigDB_C7	0	158	607	10.9083	3.15814	0	0	-3.45403	1.10941e-05	0.00321367
DNA-binding transcription factor activity [GoID:GO:0003700; evidenceTypes:IBA|IC|IDA|IEA|IGI|IMP|IPI|ISA|ISM|ISS|NAS|TAS]	GeneOntology_MF	88	819	607	56.5438	6.90955	10.7448	1	4.55257	1.2256e-05	0.00344479	AFF3|ARID5B|BACH2|BBX|BCL10|CD200|CGGBP1|CIB1|COMMD6|CSRNP1|CTNNB1|CTNNBIP1|EBF1|ELF2|FOS|FOSB|FOXK1|FOXP1|GATAD1|HKR1|HOXC4|IRAK3|IRF2BPL|JAZF1|JUND|KLF11|KLF6|KLF9|LEF1|MALT1|MAP2K5|MLLT10|MYC|NFKBIA|PCGF5|PLPP3|PRNP|RARA|REL|RFX7|SCML1|SMARCC1|SP110|SP140|STAT1|TCEAL1|TCF20|TEAD2|TGIF1|TGIF2|TP53BP1|TRAF5|TRAF6|TSC22D1|UBE2N|ZBTB24|ZEB2|ZFHX3|ZFP37|ZFP90|ZNF18|ZNF232|ZNF25|ZNF277|ZNF30|ZNF302|…
GSE29614_CTRL_VS_DAY7_TIV_FLU_VACCINE_PBMC_DN	MSigDB_C7	0	156	607	10.7702	3.13845	0	0	-3.43171	1.28351e-05	0.00350349
Human Leukemia_Takeda06_309genes (16818636-TableS2)	GeneSigDB	20	100	607	6.904	2.52091	20	1	5.19496	1.2654e-05	0.00350349	ARID5B|AUTS2|CD69|DDX60|DDX60L|EPSTI1|FOXP1|IFI44|IFI44L|IFIH1|IFIT1|IFIT2|IFIT3|MX1|NCOA7|OAS3|PARP12|PHACTR4|SP110|STAT1
Human Lymphoma_Gentles09_780genes (19636063-TableS6)	GeneSigDB	11	451	607	31.1371	5.24438	2.43902	0	-3.83974	1.27264e-05	0.00350349	BRWD1|EPS15|GCH1|IARS2|LANCL1|LPP|PCMT1|PEX5|UBE2N|VNN2|XPO1
GSE20727_CTRL_VS_ROS_INH_AND_DNFB_ALLERGEN_TREATED_DC_DN	MSigDB_C7	0	154	607	10.6322	3.11863	0	0	-3.40924	1.48487e-05	0.0039395
GSE5142_HTERT_TRANSDUCED_VS_CTRL_CD8_TCELL_LATE_PASSAGE_CLONE_UP	MSigDB_C7	0	154	607	10.6322	3.11863	0	0	-3.40924	1.48487e-05	0.0039395
Li(PMID: 24336226)-2013-MolSigVaccines_cell cycle and transcription (M4.0)	PAPER	3	253	607	17.4671	3.9743	1.18577	0	-3.64017	1.4622e-05	0.0039395	IL13RA1|IRAK3|PADI4
Human Lypmhoma_Leval07_832genes (17284527-TableS2)	GeneSigDB	48	372	607	25.6829	4.78547	12.9032	1	4.66352	1.61828e-05	0.00421465	ANKRD11|ASB13|ATG12|BBX|CD200|CYP2U1|DDX60|DDX60L|DIAPH2|DNASE1L3|DUS4L|DYNLT3|ELF2|ERICH1|GALNT11|GATAD1|GGPS1|HS3ST1|IFI44|IFI44L|IFIT2|IFIT3|IRF2BPL|JMJD1C|KIAA1147|LIPT1|MARC2|MMD|MYO1B|MYO9A|NGRN|NUFIP2|PCM1|PHF3|PIGY|PIK3R1|PNPLA4|POGLUT1|RNF135|RSBN1|SP110|TEAD2|TMEM251|TRAF3IP2|TRMT13|ZFP90|ZNF277|ZNF562
WEI_MYCN_TARGETS_WITH_E_BOX	MSigDB_C2	17	572	607	39.4909	5.86315	2.97203	0	-3.83598	1.78312e-05	0.00446329	ACVR1B|AKAP7|C12ORF29|C1ORF115|CNOT7|DDX46|DYNLT3|GNPDA1|LYN|NUP88|PCMT1|RNF138|SERBP1|TRAFD1|TTC27|UBE2N|VMA21
face morphogenesis [GoID:GO:0060325; evidenceTypes:IBA|IC|IEA|IMP|ISS|TAS]	GeneOntology_BP	6	10	607	0.6904	0.801297	60	1	6.62626	1.74596e-05	0.00446329	ANKRD11|ARID5B|CSRNP1|LEF1|PLEKHA1|RAB3GAP1
GSE36078_WT_VS_IL1R_KO_LUNG_DC_AFTER_AD5_T425A_HEXON_INF_DN	MSigDB_C7	21	111	607	7.66344	2.65426	18.9189	1	5.02459	1.89252e-05	0.00463145	ACVR1B|AMZ2|BBS2|BMI1|C12ORF57|CDC40|DENND4C|IFFO2|IFI44|IRF2BPL|L3MBTL3|MX1|NUDT7|PAIP2|PATJ|PPTC7|PRNP|STAT1|TMEM268|UBE3A|WDR11
kidney morphogenesis [GoID:GO:0060993; evidenceTypes:IDA|IEA|IEP|IMP|ISS]	GeneOntology_BP	8	19	607	1.31176	1.10395	42.1053	1	6.05849	1.88321e-05	0.00463145	BCL2|CTNNB1|CTNNBIP1|GCNT1|KLHL3|MYC|NPHP3|STAT1
ZHANG_TLX_TARGETS_60HR_DN	MSigDB_C2	2	219	607	15.1198	3.70498	0.913242	0	-3.54112	1.99551e-05	0.00480073	NAP1L1|UTP6
Chiche(PMID: 24644022)-2014_M4.7	PAPER	18	87	607	6.00648	2.3531	20.6897	1	5.09689	2.10756e-05	0.00502768	AKAP11|BMI1|C12ORF29|CCSER2|CEP290|IFT74|LANCL1|POGLUT1|SLC38A1|TRAF5|TSPAN3|TTC27|URI1|VMA21|ZNF337|ZNF529|ZNF559|ZNHIT6
GSE20727_CTRL_VS_ROS_INHIBITOR_TREATED_DC_UP	MSigDB_C7	0	149	607	10.287	3.06847	0	0	-3.35247	2.13723e-05	0.00505597
GSE7400_CTRL_VS_CSF3_IN_VIVO_TREATED_PBMC_UP	MSigDB_C7	24	139	607	9.59657	2.96543	17.2662	1	4.85712	2.43816e-05	0.00567332	AKAP11|BCL2|CSDE1|EEF1A1|EXOSC6|GNPDA2|MALT1|MAP3K7CL|MBLAC2|MYC|NGRN|NMT2|NSA2|PAQR8|PVT1|REV1|RPL15|SCML1|TGIF1|TMEM18|TTC27|TUBB1|ZNF529|ZNHIT6
Human Breast_Troester06_364genes_up_DOX-MCF7 (17150101-TableS1h)	GeneSigDB	3	243	607	16.7767	3.89724	1.23457	0	-3.53499	2.71443e-05	0.00621429	NDE1|TRAF5|TSEN34
XU_AKT1_TARGETS_6HR	MSigDB_C2	8	20	607	1.3808	1.13256	40	1	5.84446	2.95e-05	0.00669958	ABI1|IFIH1|IFIT1|IFIT3|LYST|MAP2K5|MX1|OAS3
SHEDDEN_LUNG_CANCER_POOR_SURVIVAL_A6	MSigDB_C2	7	343	607	23.6807	4.60306	2.04082	0	-3.62384	2.98417e-05	0.00672337	GCH1|PCMT1|PMAIP1|POMT2|PPIA|SLC38A1|UBE2N
Rapamycin_BJAB_down (PMID:12101249)	SignatureDB	1	181	607	12.4962	3.37569	0.552486	0	-3.4056	3.04808e-05	0.00681329	RPAIN
GSE12366_PLASMA_CELL_VS_MEMORY_BCELL_DN	MSigDB_C7	24	142	607	9.80369	2.99674	16.9014	1	4.73725	3.50507e-05	0.00753803	BACH2|BIRC3|BRD3|CD69|DCUN1D4|DENND4C|GGPS1|KPNA5|MORC3|NAAA|NAP1L1|NSA2|NUFIP2|OSGEPL1|RFX7|RPL22|SERTAD2|STX6|TMOD2|URI1|UST|UTP6|ZNF559|ZNF562
GSE36476_CTRL_VS_TSST_ACT_72H_MEMORY_CD4_TCELL_YOUNG_DN	MSigDB_C7	1	179	607	12.3582	3.35738	0.558659	0	-3.38304	3.49068e-05	0.00753803	GCNT1
BASAKI_YBX1_TARGETS_UP	MSigDB_C2	2	210	607	14.4984	3.62995	0.952381	0	-3.44313	3.56203e-05	0.00760293	COX20|NFKBIA
GRAHAM_CML_DIVIDING_VS_NORMAL_QUIESCENT_UP	MSigDB_C2	0	141	607	9.73465	2.98634	0	0	-3.25972	3.8257e-05	0.00798558
GSE37301_COMMON_LYMPHOID_PROGENITOR_VS_RAG2_KO_NK_CELL_DN	MSigDB_C7	19	99	607	6.83496	2.50841	19.1919	1	4.84969	3.81143e-05	0.00798558	ARID5B|BACH2|BAZ2B|BPNT1|CDC40|DIAPH2|HPS4|LEF1|MARC2|MKRN1|MYC|OPN3|PNPLA4|PVT1|RAB3GAP1|RPS8|SWAP70|TPK1|ZNF529
GSE26030_TH1_VS_TH17_DAY5_POST_POLARIZATION_UP	MSigDB_C7	22	125	607	8.63	2.8144	17.6	1	4.75056	3.90145e-05	0.00808426	CD69|DDX60|DNASE1L3|EPSTI1|IFI44|IFI44L|IFIH1|IFIT1|IFIT2|IFIT3|MITD1|MX1|NSUN4|OAS3|PARP12|PDE7B|RILPL1|STAT1|TRAFD1|UTP6|VCPKMT|ZCCHC18
TIEN_INTESTINE_PROBIOTICS_24HR_UP	MSigDB_C2	11	428	607	29.5491	5.11594	2.57009	0	-3.62575	3.99965e-05	0.00811015	BMI1|C5ORF15|DDX46|GCH1|IARS2|MAP4K4|MMD|MTCH1|PCMT1|SC5D|UBE2N
GSE26156_DOUBLE_POSITIVE_VS_CD4_SINGLE_POSITIVE_THYMOCYTE_DN	MSigDB_C7	1	177	607	12.2201	3.33896	0.564972	0	-3.36035	3.99699e-05	0.00811015	LYST
GSE28726_NAIVE_CD4_TCELL_VS_NAIVE_VA24NEG_NKTCELL_UP	MSigDB_C7	1	176	607	12.151	3.32971	0.568182	0	-3.34896	4.27681e-05	0.00861065	AHCYL1
Human Breast_Troester06_436genes-up-DOX-ZR75-1 (17150101-TableS1l)	GeneSigDB	4	262	607	18.0885	4.04224	1.52672	0	-3.48532	4.36113e-05	0.00862003	DYNLT3|GCNT1|MMD|SYBU
Human Viral_Harenberg08_60genes (18691624-Table1)	GeneSigDB	11	39	607	2.69256	1.57982	28.2051	1	5.25847	4.37257e-05	0.00862003	CD69|IFI44|IFI44L|IFIH1|IFIT2|IFIT3|MX1|NCOA7|OAS3|SP110|STAT1
KINSEY_TARGETS_OF_EWSR1_FLII_FUSION_UP	MSigDB_C2	34	878	607	60.6172	7.12758	3.87244	0	-3.73439	4.46888e-05	0.00874915	ASAP1|C12ORF29|COIL|CRYZL1|DUS4L|FNTA|GCH1|IFI44|LEF1|METTL8|MFF|MITD1|NSUN4|NUP88|PCGF5|PHLPP2|PMAIP1|POLR3C|PRKAA1|RNF138|SERBP1|SF3A1|SINHCAF|SMARCC1|SNRNP48|TEAD2|TRMT13|UBE2N|UBE3A|URI1|USP47|UVRAG|WDSUB1|ZNF232
chr2q11	MSigDB_C1	9	27	607	1.86408	1.31539	33.3333	1	5.42494	5.09254e-05	0.00942368	AFF3|COA5|LIPT1|MAP4K4|MITD1|REV1|SNRNP200|TMEM131|ZNF514
LEE_BMP2_TARGETS_DN	MSigDB_C2	20	608	607	41.9763	6.03159	3.28947	0	-3.64354	5.21947e-05	0.00942368	AGFG1|ALDH5A1|CNN3|CSRNP1|DUS4L|FAM210B|GCH1|HDHD2|IRAK3|NOA1|NUP88|PCMT1|RAD23B|RNF138|SINHCAF|TMOD2|TOMM20|UTP6|VMA21|XPO1
MARSON_BOUND_BY_E2F4_UNSTIMULATED	MSigDB_C2	15	507	607	35.0033	5.54175	2.95858	0	-3.60956	5.24497e-05	0.00942368	ANKRD49|BTF3L4|C16ORF86|CCDC25|CFAP36|IL23A|IMP3|MYC|OPN3|SERBP1|SNRNP48|SRSF6|STAT1|UST|ZNF689
GSE16385_MONOCYTE_VS_12H_IL4_TREATED_MACROPHAGE_DN	MSigDB_C7	0	137	607	9.45848	2.94436	0	0	-3.21241	5.11741e-05	0.00942368
GSE26890_CXCR1_NEG_VS_POS_EFFECTOR_CD8_TCELL_UP	MSigDB_C7	23	136	607	9.38944	2.93376	16.9118	1	4.63928	5.0314e-05	0.00942368	ASB13|ATG12|CCDC25|CSDE1|DDX60|EPSTI1|FOXP1|IFI44|IFI44L|IFIH1|IFIT1|IFIT2|LYN|MITD1|NCOA7|OAS3|PARP12|RILPL1|STAT1|TRAFD1|URI1|ZEB2|ZNF277
GSE42724_NAIVE_BCELL_VS_PLASMABLAST_UP	MSigDB_C7	22	127	607	8.76808	2.8365	17.3228	1	4.66487	5.01579e-05	0.00942368	CSRNP1|DDX60|DDX60L|EPSTI1|FBXO32|GCH1|IFI44|IFI44L|IFIH1|IFIT1|IFIT2|IFIT3|MX1|OAS3|PARP12|PCGF5|PHACTR4|SP110|SP140|STAT1|TMEM268|TRAFD1
DNA-binding transcription factor activity, RNA polymerase II-specific [GoID:GO:0000981; evidenceTypes:IBA|IC|IDA|IEA|IGI|IMP|ISA|ISM|ISS|NAS|TAS]	GeneOntology_MF	65	579	607	39.9742	5.8964	11.2263	1	4.24425	5.09592e-05	0.00942368	ARID5B|BACH2|BBX|CGGBP1|CSRNP1|EBF1|ELF2|FOS|FOSB|FOXK1|FOXP1|GATAD1|HKR1|HOXC4|IRF2BPL|JAZF1|JUND|KLF11|KLF6|KLF9|LEF1|MYC|RARA|REL|RFX7|SMARCC1|SP110|STAT1|TEAD2|TGIF1|TGIF2|TSC22D1|ZBTB24|ZEB2|ZFHX3|ZFP37|ZFP90|ZNF18|ZNF232|ZNF25|ZNF277|ZNF30|ZNF302|ZNF329|ZNF337|ZNF404|ZNF431|ZNF439|ZNF485|ZNF502|ZNF514|ZNF518A|ZNF525|ZNF529|ZNF532|ZNF558|ZNF559|ZNF562|ZNF626|ZNF689|ZNF74|ZNF77|ZNF800|ZNF83|Z…
Glutamine_starve_down (PMID:12101249)	SignatureDB	4	259	607	17.8814	4.01974	1.5444	0	-3.4533	5.20161e-05	0.00942368	SMARCC1|STAT1|UBE2N|XPO1
Li(PMID: 24336226)-2013-MolSigVaccines_cell cycle (I) (M4.1)	PAPER	0	136	607	9.38944	2.93376	0	0	-3.20048	5.50333e-05	0.00982569
BROWNE_HCMV_INFECTION_6HR_DN	MSigDB_C2	17	85	607	5.8684	2.32617	20	1	4.78538	5.61519e-05	0.00996275	AGGF1|ARID5B|CDC40|CLCN6|COIL|ELF2|FBXL5|GSAP|IL7|ITGAM|P2RY10|PHF3|PIK3R1|SCAF8|TGIF1|TSPYL5|ZBTB24
GSE15750_DAY6_VS_DAY10_TRAF6KO_EFF_CD8_TCELL_UP	MSigDB_C7	1	171	607	11.8058	3.28302	0.584795	0	-3.29143	5.99538e-05	0.0103778	UBE2N
GSE21063_WT_VS_NFATC1_KO_8H_ANTI_IGM_STIM_BCELL_UP	MSigDB_C7	1	171	607	11.8058	3.28302	0.584795	0	-3.29143	5.99538e-05	0.0103778	DMAC1
GSE20727_CTRL_VS_H2O2_TREATED_DC_DN	MSigDB_C7	24	147	607	10.1489	3.04816	16.3265	1	4.54409	6.24109e-05	0.0107377	ADAP2|AKAP11|ASB13|BTF3L4|CDC40|CRBN|FMNL3|GSAP|IFIT3|KIAA1147|KPNA5|L3MBTL3|LYST|MAP4K5|MRPS25|MYO9A|PAQR8|PTK2|RAB11A|SMIM14|STXBP3|TANGO6|TOP1MT|ZFHX3
GSE1460_INTRATHYMIC_T_PROGENITOR_VS_CD4_THYMOCYTE_DN	MSigDB_C7	23	138	607	9.52753	2.95491	16.6667	1	4.55935	6.365e-05	0.0108849	ABLIM1|ARL6IP5|BACH2|BIRC3|CD200|CEACAM1|GALNT11|GCH1|IFI44|IFI44L|PDE4B|PHLPP2|PLEKHA1|POMT2|PTK2|PTPN12|RETREG1|SCML1|SP110|STAT1|TPK1|TRAF5|VCL
SARRIO_EPITHELIAL_MESENCHYMAL_TRANSITION_UP	MSigDB_C2	0	133	607	9.18232	2.90173	0	0	-3.16443	6.84429e-05	0.0111295
MEK_UP.V1_DN	MSigDB_C6	19	103	607	7.11112	2.558	18.4466	1	4.64773	6.73028e-05	0.0111295	ABLIM1|AUTS2|BAZ2B|BCL2|CBR4|DDX60|GALC|IFI44|IFI44L|IFIH1|IFIT1|IFT57|JMJD1C|MYC|OAS3|PTBP2|RSBN1|SP110|STXBP3
GSE15750_DAY6_VS_DAY10_EFF_CD8_TCELL_UP	MSigDB_C7	1	169	607	11.6678	3.26414	0.591716	0	-3.26817	6.86088e-05	0.0111295	SPAG1
GSE22886_NAIVE_BCELL_VS_BLOOD_PLASMA_CELL_DN	MSigDB_C7	1	169	607	11.6678	3.26414	0.591716	0	-3.26817	6.86088e-05	0.0111295	COCH
head morphogenesis [GoID:GO:0060323; evidenceTypes:IBA|IC|IEA|IMP|ISS|TAS]	GeneOntology_BP	6	12	607	0.82848	0.877677	50	1	5.89228	6.81248e-05	0.0111295	ANKRD11|ARID5B|CSRNP1|LEF1|PLEKHA1|RAB3GAP1
nephron epithelium morphogenesis [GoID:GO:0072088; evidenceTypes:IDA|IEA|IEP|IGI|IMP|ISS]	GeneOntology_BP	6	12	607	0.82848	0.877677	50	1	5.89228	6.81248e-05	0.0111295	BCL2|CTNNB1|CTNNBIP1|KLHL3|MYC|STAT1
Human StemCell_Novakova10_22genes (19802007-Table1)	GeneSigDB	6	12	607	0.82848	0.877677	50	1	5.89228	6.81248e-05	0.0111295	IFIH1|IFIT1|IFIT2|IFIT3|MX1|SP110
Cell_cycle_Cho (PMID:11137997)	SignatureDB	7	326	607	22.5071	4.49205	2.14724	0	-3.45211	7.41382e-05	0.0119582	FOXP1|IRF2BPL|KLF6|NUP88|PIP4P2|PMAIP1|RNF138
PENG_GLUTAMINE_DEPRIVATION_DN	MSigDB_C2	5	278	607	19.1931	4.15993	1.79856	0	-3.41187	7.46728e-05	0.0119763	RAD23B|SMARCC1|STAT1|UBE2N|XPO1
nephron tubule development [GoID:GO:0072080; evidenceTypes:IDA|IEA|IEP|IGI|IMP|ISS]	GeneOntology_BP	7	17	607	1.17368	1.04435	41.1765	1	5.57891	7.62238e-05	0.0120213	BCL2|CTNNB1|CTNNBIP1|KLHL3|MTSS1|MYC|STAT1
renal tubule development [GoID:GO:0061326; evidenceTypes:IDA|IEA|IEP|IGI|IMP|ISS]	GeneOntology_BP	7	17	607	1.17368	1.04435	41.1765	1	5.57891	7.62238e-05	0.0120213	BCL2|CTNNB1|CTNNBIP1|KLHL3|MTSS1|MYC|STAT1
Human Leukemia_Ueno09_30genes_HighestUpRegulation1Day (19749795-Table1)	GeneSigDB	7	17	607	1.17368	1.04435	41.1765	1	5.57891	7.62238e-05	0.0120213	IFI44|IFI44L|IFIT1|IFIT2|MX1|PARP12|SP110
GSE22886_NAIVE_CD4_TCELL_VS_12H_ACT_TH1_DN	MSigDB_C7	1	167	607	11.5297	3.24515	0.598802	0	-3.24475	7.85012e-05	0.0121453	PHLPP2
GSE39556_CD8A_DC_VS_NK_CELL_MOUSE_3H_POST_POLYIC_INJ_UP	MSigDB_C7	1	167	607	11.5297	3.24515	0.598802	0	-3.24475	7.85012e-05	0.0121453	COCH
Chiche(PMID: 24644022)-2014_M7.12	PAPER	16	79	607	5.45416	2.24334	20.2532	1	4.70096	7.88493e-05	0.0121453	CFAP36|LYRM7|MALT1|MBLAC2|MYO9A|NEIL2|OSGEPL1|RFX7|RPL37|SESN1|TCEAL1|TMEM8B|TOMM20|UST|ZNF439|ZNF626
Resting_blood_B_cell_GNF (PMID:15075390)	SignatureDB	15	71	607	4.90184	2.12769	21.1268	1	4.74606	7.89949e-05	0.0121453	ABCB4|BIRC3|CD200|EBF1|HLA-DQA1|IFT57|KCNG1|METTL8|MS4A1|MTSS1|P2RY10|RP9|SWAP70|SYT17|ZCCHC7
GSE18791_UNSTIM_VS_NEWCATSLE_VIRUS_DC_10H_DN	MSigDB_C7	20	113	607	7.80152	2.67776	17.6991	1	4.55549	8.01088e-05	0.012222	AKAP7|DDX60|EPSTI1|FAM43A|GCH1|IFI44|IFI44L|IFIH1|IFIT2|IFIT3|MX1|OAS3|PAXIP1-AS2|PDE4B|PHACTR4|PHF11|PMAIP1|SP110|STAT1|TMEM268
REACTOME_DNA_REPLICATION	MSigDB_C2	1	166	607	11.4606	3.23561	0.60241	0	-3.23298	8.3965e-05	0.0125453	XPO1
GSE37534_UNTREATED_VS_ROSIGLITAZONE_TREATED_CD4_TCELL_PPARG1_AND_FOXP3_TRASDUCED_DN	MSigDB_C7	22	132	607	9.11328	2.89096	16.6667	1	4.45758	9.14056e-05	0.0135147	ADPRM|BRD3|CHM|GNB5|GSAP|IFI44L|IFIT1|IFIT2|IFIT3|LYN|MALT1|MAP3K7CL|MX1|NMT2|PARP12|PIGC|PMAIP1|PTPN12|SOCS5|SP110|SWAP70|TRAFD1
GSE29618_BCELL_VS_PDC_DAY7_FLU_VACCINE_UP	MSigDB_C7	25	160	607	11.0464	3.1777	15.625	1	4.3911	9.25017e-05	0.0136059	ABLIM1|AMPD3|ARID5B|BACH2|BIRC3|CD200|CD55|CD69|CDC14B|GSAP|IFT57|LYST|MOB3B|MS4A1|MTSS1|MYC|NCK2|NUP88|P2RY10|SNX2|SP140|SWAP70|SYPL1|TRAF5|WDR11
TAKEDA_TARGETS_OF_NUP98_HOXA9_FUSION_8D_UP	MSigDB_C2	15	72	607	4.97088	2.1425	20.8333	1	4.68103	9.35523e-05	0.0136895	AUTS2|DDX60|EPSTI1|GCH1|IFI44|IFI44L|IFIH1|IFIT1|IFIT2|IFIT3|MTSS1|MX1|OAS3|STAT1|TSC22D1
kidney epithelium development [GoID:GO:0072073; evidenceTypes:IDA|IEA|IEP|IMP|ISS]	GeneOntology_BP	9	29	607	2.00216	1.36308	31.0345	1	5.13383	9.60351e-05	0.0139094	BCL2|CTNNB1|CTNNBIP1|KLHL3|MTSS1|MYC|RARA|SPRY1|STAT1
BOSCO_INTERFERON_INDUCED_ANTIVIRAL_MODULE	MSigDB_C2	13	57	607	3.93528	1.90794	22.807	1	4.75104	0.000102955	0.0145408	DDX60|EPSTI1|GCH1|IFI44|IFI44L|IFIH1|IFIT1|IFIT3|MX1|NCOA7|OAS3|PARP12|TRAFD1
CHANG_CORE_SERUM_RESPONSE_UP	MSigDB_C2	1	163	607	11.2535	3.20679	0.613497	0	-3.19744	0.000102722	0.0145408	RNF138
GSE15330_LYMPHOID_MULTIPOTENT_VS_MEGAKARYOCYTE_ERYTHROID_PROGENITOR_IKAROS_KO_UP	MSigDB_C7	17	89	607	6.14456	2.37972	19.1011	1	4.56164	0.000102822	0.0145408	APPL2|BACH2|BCKDHB|CNN3|FOXK1|FOXP1|LEF1|LYRM7|MAP4K5|METTL8|MTSS1|MYC|PATJ|PLEKHA1|SESN1|SLC16A5|TCF20
GSE22886_IGG_IGA_MEMORY_BCELL_VS_BLOOD_PLASMA_CELL_DN	MSigDB_C7	1	163	607	11.2535	3.20679	0.613497	0	-3.19744	0.000102722	0.0145408	RPAIN
GSE22886_NAIVE_CD4_TCELL_VS_MONOCYTE_UP	MSigDB_C7	22	133	607	9.18232	2.90173	16.5414	1	4.41726	0.000102591	0.0145408	ABLIM1|ADPRM|APPL2|BACH2|BCL2|CD69|ECHDC2|GNB5|KLHL3|LEF1|LRBA|NCK2|P2RY10|PIK3R1|PLEKHA1|RETREG1|SESN1|SLC25A38|SLC38A1|TRAF5|ZNF529|ZNHIT6
AFFAR_YY1_TARGETS_DN	MSigDB_C2	0	127	607	8.76808	2.8365	0	0	-3.09116	0.000105836	0.0148736
PUJANA_CHEK2_PCC_NETWORK	MSigDB_C2	21	610	607	42.1144	6.04076	3.44262	0	-3.49533	0.000108228	0.0149871	ABCB7|ATG12|DDX46|GCH1|IARS2|MYC|NAP1L1|NSA2|NUP88|PCMT1|POLR3C|PPIA|SERBP1|SMARCC1|SNRNP200|TCF20|UBE2E1|UBE2N|XPO1|ZBTB24|ZNF337
Human Lymphoma_Tome05_1333genes (16081686-SuppTable4)	GeneSigDB	15	491	607	33.8987	5.45887	3.05499	0	-3.46201	0.000107501	0.0149871	ATG12|BAZ2B|CGGBP1|MARCH7|NOA1|PAIP2|PPIL3|RAB11A|RAD23B|RPAIN|RPL22|RPL37|RYK|SKP1|XPO1
GSE11386_NAIVE_VS_MEMORY_BCELL_DN	MSigDB_C7	17	90	607	6.2136	2.39292	18.8889	1	4.50763	0.000118814	0.0160311	ASAP1|BACH2|BEX2|DYNLT3|FOXP1|IFIH1|JMJD1C|LCLAT1|LEF1|MTSS1|PATJ|PLEKHA1|REL|RFX7|SOCS5|TRAF5|ZCCHC7
GSE15930_NAIVE_VS_72H_IN_VITRO_STIM_TRICHOSTATINA_CD8_TCELL_DN	MSigDB_C7	1	161	607	11.1154	3.18743	0.621118	0	-3.17355	0.000117476	0.0160311	VCL
face development [GoID:GO:0060324; evidenceTypes:IBA|IC|IEA|IMP|ISS|TAS]	GeneOntology_BP	7	18	607	1.24272	1.07456	38.8889	1	5.35779	0.000117348	0.0160311	ANKRD11|ARID5B|CSRNP1|LEF1|PLEKHA1|RAB3GAP1|RARA
nephron morphogenesis [GoID:GO:0072028; evidenceTypes:IDA|IEA|IEP|IGI|IMP|ISS]	GeneOntology_BP	6	13	607	0.89752	0.913463	46.1538	1	5.58586	0.000119155	0.0160311	BCL2|CTNNB1|CTNNBIP1|KLHL3|MYC|STAT1
renal tubule morphogenesis [GoID:GO:0061333; evidenceTypes:IDA|IEA|IEP|IGI|IMP|ISS]	GeneOntology_BP	6	13	607	0.89752	0.913463	46.1538	1	5.58586	0.000119155	0.0160311	BCL2|CTNNB1|CTNNBIP1|KLHL3|MTSS1|MYC
Human Viral_Baba06_24genes (16938647-Table2a)	GeneSigDB	7	18	607	1.24272	1.07456	38.8889	1	5.35779	0.000117348	0.0160311	CEACAM1|HLA-DQA1|IFI44L|MX1|PNPLA4|STAT1|TP53BP1
MILI_PSEUDOPODIA_HAPTOTAXIS_DN	MSigDB_C2	11	405	607	27.9612	4.98342	2.71605	0	-3.40353	0.000121495	0.0162688	ACVR1B|ANKRD11|CLCN6|LCLAT1|POMT2|SC5D|SLC38A1|SPPL3|TMEM43|TTC19|VCL
Human Breast_Einav05_34genes (16007187-GeneList)	GeneSigDB	9	30	607	2.0712	1.38631	30	1	4.99803	0.000128891	0.017098	IFI44|IFI44L|IFIT1|IFIT3|MORC3|MX1|SP110|STAT1|TGIF1
Human Embryo_Heim07_2325genes (17880687-TableS2)	GeneSigDB	79	763	607	52.6775	6.69252	10.3539	1	3.93311	0.000128337	0.017098	ACVR1B|AFF3|AGFG1|AHCYL1|AK3|AKAP7|ANKRD11|ANXA11|BACH2|BBX|BCKDHB|BRD3|C1ORF115|CD200|CDC14B|CLN8|COCH|CSNK1G3|CSRNP1|DENND4C|DIAPH2|DSTYK|EIF2S3|EIF4B|EML4|ERICH1|FOS|FOXK1|FOXP1|FRAT2|GNG2|HACL1|HOXC4|IL13RA1|JMJD1C|KCNG1|LEF1|LIPT1|LPP|LYN|LYRM7|MARC2|METTL8|MOB3B|MTSS1|MYC|OAZ2|PCM1|PDE4B|PHF3|PLPP3|PMAIP1|PPIA|PPP1R15A|PTBP2|RAB3GAP2|RARA|RBMS1|REL|RFX7|RHPN2|RSBN1|SCML1|SERTAD2|SESN1|SLC16…
GSE13547_CTRL_VS_ANTI_IGM_STIM_ZFX_KO_BCELL_2H_UP	MSigDB_C7	0	124	607	8.56096	2.80328	0	0	-3.05391	0.000131593	0.0172948
RHEIN_ALL_GLUCOCORTICOID_THERAPY_UP	MSigDB_C2	13	59	607	4.07336	1.94091	22.0339	1	4.59921	0.000149761	0.0188952	ANKRD11|BIRC3|CD55|IL13RA1|ITGAM|KLF9|MS4A1|NOTCH2|P2RY10|RGS2|SWAP70|VNN2|ZNF571
GSE2770_UNTREATED_VS_ACT_CD4_TCELL_6H_DN	MSigDB_C7	19	109	607	7.52536	2.63054	17.4312	1	4.36208	0.000148143	0.0188952	ACVR1B|APPL2|BBS2|BIRC3|BMI1|CEP290|HS3ST1|IFT74|MBLAC2|PTK2|RAB3GAP1|RABGEF1|RYK|SNRNP200|ST6GALNAC3|SUMF2|TSPYL5|URI1|ZNF532
GSE32986_UNSTIM_VS_GMCSF_STIM_DC_UP	MSigDB_C7	19	109	607	7.52536	2.63054	17.4312	1	4.36208	0.000148143	0.0188952	BACH2|BCL2|CD69|DDX60|DIP2B|FAM117B|IFIT1|KPNA5|LETMD1|MAGEE1|NCK2|PCED1A|PTK2|RPGR|SCML1|SNORD4A|TOP1MT|ZNF337|ZNF626
regulation of myeloid leukocyte differentiation [GoID:GO:0002761; evidenceTypes:IBA|IC|IDA|IEA|IEP|IMP|ISS|NAS|TAS]	GeneOntology_BP	13	59	607	4.07336	1.94091	22.0339	1	4.59921	0.000149761	0.0188952	CEACAM1|CTNNB1|CTNNBIP1|FOS|FOXP1|IL23A|LEF1|LYN|MYC|NOTCH2|PIK3R1|RARA|TRAF6
Proliferation_DLBCL (PMID:12075054)	SignatureDB	17	524	607	36.177	5.62811	3.24427	0	-3.40736	0.000147384	0.0188952	ATG12|CGGBP1|CTNNB1|EEF1A1|MARCH7|MYC|NOA1|PAIP2|RAB11A|RAD23B|RPAIN|RPL22|RPL37|SERTAD2|SKP1|TOMM20|XPO1
Human Breast_Larsson07_3085genes (17638893-SuppTable2)	GeneSigDB	69	1450	607	100.108	8.82243	4.75862	0	-3.52602	0.000152204	0.0190342	AKAP11|AKR7A2|AMZ2|ANKRD11|ASAP1|ATG12|BAZ2B|BEX2|BRWD1|C12ORF57|C5ORF15|CHCHD6|CIB1|CLN8|CNN3|CNOT7|COMMD6|DENND4C|DIS3L|DMAC1|DOCK7|DPH6|EPS15|FOS|FRAT2|GLIPR2|HACL1|IFT74|IL13RA1|IL23A|IMMP2L|KCNG1|LCLAT1|LRBA|LYRM7|MAP3K7CL|MARCH7|MGMT|MTCH1|NCK2|NCOA7|NGRN|OAZ2|PAIP2|PCM1|PHF3|PNPLA4|PRNP|RPAIN|SCAF8|SCAPER|SINHCAF|SIRT5|SLC25A38|SLC38A1|SMIM14|SNX11|SP110|STARD10|STX6|SYPL1|TMEM18|TRAF3IP2|…
GSE3982_EFF_MEMORY_CD4_TCELL_VS_TH2_DN	MSigDB_C7	1	157	607	10.8393	3.14831	0.636943	0	-3.12526	0.000153569	0.0191191	CD200
AACTTT_UNKNOWN	MSigDB_C3	77	744	607	51.3658	6.61648	10.3495	1	3.87429	0.000159625	0.0197019	AFF3|ANXA11|ARL4A|AUTS2|BMI1|CCSER2|CD69|CDC14B|CEP290|CGRRF1|CIB1|CRYZL1|CSRNP1|CTNNB1|DDX46|DIS3L|DUS4L|EBF1|ECHDC2|FBXL5|FOS|FOSB|GCH1|HOXC4|IFT57|IRF2BPL|JAZF1|KLF6|KLHL3|LEF1|MARCH3|MARCH7|MLLT10|MMD|MTSS1|MYC|NFKBIA|NMT2|P2RY10|PCGF5|PCM1|PDE4B|PIK3R1|PLPP3|PRNP|PTBP2|PTK2|RBMS1|REL|RIC3|RILPL1|RNF144B|SCAF8|SDCBP|SESN1|SNX27|SPRY1|SRSF6|ST6GALNAC3|STX6|TEAD2|TGIF1|TGIF2|TRMT13|TSC22D1|UBE2…
GSE12366_GC_VS_MEMORY_BCELL_DN	MSigDB_C7	24	156	607	10.7702	3.13845	15.3846	1	4.21538	0.000162594	0.0197939	ARHGAP24|ATG14|BMI1|CD55|CSNK1G3|DRAM2|EML4|FOSB|IL23A|KPNA5|MOB3B|NAAA|NOTCH2|OAS3|OSGEPL1|PARP12|PDE4B|PLEKHA1|SERTAD2|SESN1|STAT1|UST|ZNF337|ZNF559
GSE29164_CD8_TCELL_VS_CD8_TCELL_AND_IL12_TREATED_MELANOMA_DAY7_DN	MSigDB_C7	0	121	607	8.35384	2.76965	0	0	-3.01621	0.000163607	0.0197939
Chiche(PMID: 24644022)-2014_M6.2	PAPER	0	121	607	8.35384	2.76965	0	0	-3.01621	0.000163607	0.0197939
GSE15930_NAIVE_VS_48H_IN_VITRO_STIM_IL12_CD8_TCELL_DN	MSigDB_C7	1	155	607	10.7012	3.12856	0.645161	0	-3.10086	0.000175538	0.0207632	MTMR9
drug binding [GoID:GO:0008144; evidenceTypes:IBA|IC|IDA|IEA|IMP|IPI|ISS|NAS|TAS]	GeneOntology_MF	36	876	607	60.4791	7.12036	4.10959	0	-3.4379	0.000175341	0.0207632	AASDH|ABCB4|ABCB7|ACVR1B|AK3|CLCN6|CSNK1G3|CTPS2|DDX28|DDX46|DDX60|DDX60L|DPH6|DSTYK|IARS2|IFIH1|IRAK3|LYN|MAP2K5|MAP4K4|MAP4K5|MARC2|MYO1B|MYO9A|OAS3|PPIA|PRKAA1|PTK2|RARA|RYK|SMG1|SNRNP200|SWAP70|TPK1|UBE2E1|UBE2N
Chiche(PMID: 24644022)-2014_M1.2(IFN-SLE.1)	PAPER	7	19	607	1.31176	1.10395	36.8421	1	5.15264	0.000174815	0.0207632	EPSTI1|IFI44|IFI44L|IFIT1|IFIT3|MX1|OAS3
Rat Hypothalamic_Mansuy10_1931genes (20937356-TableS2)	GeneSigDB	37	894	607	61.7218	7.18496	4.1387	0	-3.44077	0.000174958	0.0207632	ABCB7|ANKRD49|ARL4A|CCSER2|CD55|CHCHD6|CHM|DCAF4|DIS3L|DUS4L|EFL1|EID3|GCNT1|GLIPR2|IFT74|KLF6|KPNA5|MYC|MYO9A|NAP1L1|NDE1|NSA2|PLEKHA1|PMAIP1|PPIL3|PPP1R15A|RASA1|SERTAD2|SOCS5|SYPL1|TMEM131|TMEM43|TOMM20|UBE3A|UPRT|XPO1|ZNHIT6
GAUSSMANN_MLL_AF4_FUSION_TARGETS_E_UP	MSigDB_C2	10	38	607	2.62352	1.55952	26.3158	1	4.72996	0.00018412	0.0215094	FOS|IFIT1|IL13RA1|IL7|MARCH3|MYO1B|NIPAL4|NUDT7|PMAIP1|RNF144B
Human Lung_Dauer05_50genes_Repressed (15735721-Table2)	GeneSigDB	10	38	607	2.62352	1.55952	26.3158	1	4.72996	0.00018412	0.0215094	DDX60|IFI44|IFIH1|IFIT1|IFIT3|MX1|OAS3|PARP12|SP110|STAT1
ATATGCA_MIR448	MSigDB_C3	18	102	607	7.04208	2.5457	17.6471	1	4.30448	0.000187262	0.0215681	AUTS2|BACH2|BCL2|DCAF5|DYNLT3|ELF2|FAM210B|LYST|PHF3|PIP4P2|RAB2B|RAB7A|SERBP1|SERTAD2|SOCS5|TCEAL1|UBL3|XYLT2
GSE21546_UNSTIM_VS_ANTI_CD3_STIM_SAP1A_KO_DP_THYMOCYTES_UP	MSigDB_C7	18	102	607	7.04208	2.5457	17.6471	1	4.30448	0.000187262	0.0215681	BEX4|C5ORF15|CCDC115|COX20|LANCL1|MKRN1|MMD|OPTN|RAB2B|RARA|RASA1|SKP1|SMIM14|SPATA7|ST6GALNAC3|SYT17|TRAFD1|TRIM33
GSE43863_TH1_VS_LY6C_LOW_CXCR5NEG_EFFECTOR_CD4_TCELL_UP	MSigDB_C7	1	154	607	10.6322	3.11863	0.649351	0	-3.08859	0.000187661	0.0215681	RYK
Leucine_starve_down (PMID:12101249)	SignatureDB	1	154	607	10.6322	3.11863	0.649351	0	-3.08859	0.000187661	0.0215681	UBE2N
GSE25087_FETAL_VS_ADULT_TCONV_DN	MSigDB_C7	19	111	607	7.66344	2.65426	17.1171	1	4.27108	0.000189711	0.0217158	ANKRD49|BMI1|CDC14B|COA5|DYNLT3|EPB41L4A-AS1|FAM210B|FOXP1|GATAD1|IMMP2L|KLF9|NEIL2|NPHP3|PATJ|TCP11L2|UCP2|URI1|ZNF529|ZNF559
body morphogenesis [GoID:GO:0010171; evidenceTypes:IBA|IC|IEA|IMP|ISS|TAS]	GeneOntology_BP	6	14	607	0.966561	0.947892	42.8571	1	5.31014	0.000196401	0.0223913	ANKRD11|ARID5B|CSRNP1|LEF1|PLEKHA1|RAB3GAP1
PEDRIOLI_MIR31_TARGETS_DN	MSigDB_C2	24	158	607	10.9083	3.15814	15.1899	1	4.14537	0.000198535	0.0225094	ARL6IP5|BIRC3|CD55|CDC14A|CLN8|EBF1|GCH1|GSAP|IFIH1|IFIT1|IFIT2|IFIT3|IL23A|KLF6|MAP3K7CL|MBLAC2|MX1|MYOM1|NPHP3|OPN3|PADI4|RINL|ZMYM6|ZNF532
GSE39556_CD8A_DC_VS_NK_CELL_MOUSE_3H_POST_POLYIC_INJ_DN	MSigDB_C7	22	139	607	9.59657	2.96543	15.8273	1	4.18268	0.000199023	0.0225094	ABCB4|ABLIM1|AKAP11|ARL6IP5|ATG14|BAZ2B|CD55|CD69|CLCN6|FBXL5|GALC|ITPR1|LYST|MORC3|MTSS1|OPTN|RYK|SRSF8|TRAF6|UBL3|VNN2|ZEB2
GSE40225_WT_VS_RIP_B7X_DIABETIC_MOUSE_PANCREATIC_CD8_TCELL_DN	MSigDB_C7	1	153	607	10.5631	3.10867	0.653595	0	-3.07628	0.000200614	0.0225099	OPTN
GSE23505_IL6_IL1_VS_IL6_IL1_IL23_TREATED_CD4_TCELL_UP	MSigDB_C7	0	118	607	8.14672	2.73557	0	0	-2.97807	0.000203393	0.0227319
RAF_UP.V1_DN	MSigDB_C6	15	77	607	5.31608	2.21501	19.4805	1	4.37195	0.000206989	0.0229532	ABLIM1|AUTS2|BCL2|EIF2S3|FOS|FRAT2|GALC|IFT57|JMJD1C|MYO1B|PMAIP1|PTBP2|TGIF2|TMEM268|TSPAN3
MANALO_HYPOXIA_DN	MSigDB_C2	4	235	607	16.2244	3.83435	1.70213	0	-3.18813	0.000208611	0.022999	GNPDA1|MLLT10|POMT2|TELO2
GSE41867_DAY6_EFFECTOR_VS_DAY30_EXHAUSTED_CD8_TCELL_LCMV_CLONE13_UP	MSigDB_C7	20	121	607	8.35384	2.76965	16.5289	1	4.20493	0.000211772	0.0232116	ADPRM|ALOX5AP|CFAP36|COA5|EPSTI1|GCH1|GSAP|IFIT1|ITPR1|LYN|LYST|OAS3|PARP12|PTK2|SESTD1|STAT1|TP53BP1|TRAF5|TRAFD1|ZCCHC18
GSE29618_BCELL_VS_MDC_UP	MSigDB_C7	24	159	607	10.9774	3.16794	15.0943	1	4.11076	0.000219014	0.0236402	ABLIM1|ARHGAP24|ARID5B|BACH2|BIRC3|CSNK1G3|IFT57|ITPR1|MAP4K4|MARCH3|MS4A1|MTSS1|MYC|NCK2|NUP88|OPTN|P2RY10|PHF3|RYK|SNX2|SP140|SWAP70|SYPL1|TSPAN3
meiotic cell cycle [GoID:GO:0051321; evidenceTypes:IBA|IC|IDA|IEA|IEP|IGI|IMP|ISS|NAS|TAS]	GeneOntology_BP	0	117	607	8.07768	2.72411	0	0	-2.96526	0.000218695	0.0236402
GC_T_helper_up2x_Chtanova (PMID:16339519)	SignatureDB	34	260	607	17.9504	4.02725	13.0769	1	3.98524	0.000217621	0.0236402	AFF3|AMPD3|ASAP1|ATG14|BAZ2B|CD200|CD69|DENND4C|EPSTI1|FAM117B|FAM43A|FOS|IL7|IRF2BPL|JAZF1|LPP|MALT1|MS4A1|NUDT7|PIP4P2|RASA1|RETREG1|RGS2|RSBN1|SERTAD2|SYPL1|TRAF3IP2|TRAF5|TSC22D1|UST|VNN2|ZNF18|ZNF404|ZNF529
GSE10325_CD4_TCELL_VS_LUPUS_CD4_TCELL_DN	MSigDB_C7	22	140	607	9.66561	2.97591	15.7143	1	4.14475	0.000221202	0.0237859	ARID5B|CD200|CEACAM1|DDX60|GCH1|HLA-DQA1|IFI44|IFI44L|IFIH1|IFIT1|IFIT3|IL7|MAP3K7CL|MMD|MX1|OAS3|PARP12|PHF11|PMAIP1|SP110|STAT1|TRAFD1
MOOTHA_PGC	MSigDB_C2	6	282	607	19.4693	4.18877	2.12766	0	-3.21557	0.000222332	0.0238172	ATN1|CNOT7|FOS|GCH1|LRBA|NIPSNAP2
RODRIGUES_THYROID_CARCINOMA_POORLY_DIFFERENTIATED_UP	MSigDB_C2	15	474	607	32.725	5.36903	3.16456	0	-3.30134	0.000226183	0.0240487	AGFG1|AGGF1|BRWD1|CSNK1G3|DCUN1D4|EIF2S3|GALC|MAP4K5|NDE1|PMAIP1|PRKAA1|PTPN12|SINHCAF|SRSF6|USP47
MODULE_54	MSigDB_C4	3	208	607	14.3603	3.61305	1.44231	0	-3.14425	0.000226187	0.0240487	CTNNBIP1|OAS3|PMAIP1
GSE29614_DAY3_VS_DAY7_TIV_FLU_VACCINE_PBMC_DN	MSigDB_C7	1	151	607	10.425	3.08864	0.662252	0	-3.05152	0.00022923	0.0242813	SP140
SEITZ_NEOPLASTIC_TRANSFORMATION_BY_8P_DELETION_UP	MSigDB_C2	10	39	607	2.69256	1.57982	25.641	1	4.62549	0.000232532	0.0244731	DDX60|HS3ST1|IFI44|IFI44L|IFIH1|IFIT1|IFIT2|IFIT3|MX1|SORL1
Human MesenchymalStemCells_Yamamoto08_387genes (18318837-TableS2)	GeneSigDB	0	116	607	8.00864	2.7126	0	0	-2.95239	0.000235146	0.0246322
GSE36476_CTRL_VS_TSST_ACT_72H_MEMORY_CD4_TCELL_OLD_DN	MSigDB_C7	2	180	607	12.4272	3.36655	1.11111	0	-3.0973	0.000238488	0.0248905	GNPDA1|TP53BP1
GSE26928_EFF_MEM_VS_CENTR_MEM_CD4_TCELL_DN	MSigDB_C7	15	78	607	5.38512	2.22922	19.2308	1	4.31311	0.000240301	0.0249719	BBS2|CHMP1B|COA5|DRAM2|FAM172A|LYRM9|MARC2|MARCH7|MORC3|NIPSNAP2|RETREG1|SCML1|STAT1|ZNF439|ZNF83
epithelial tube morphogenesis [GoID:GO:0060562; evidenceTypes:IBA|IC|IDA|IEA|IEP|IGI|IMP|ISS|NAS|TAS]	GeneOntology_BP	18	104	607	7.18016	2.57024	17.3077	1	4.20966	0.000241028	0.0249719	BCL10|BCL2|CEP290|CTNNB1|CTNNBIP1|FOXP1|IFT57|KLHL3|LEF1|MTSS1|MYC|NPHP3|PHACTR4|RARA|SPRY1|TEAD2|TRAF6|ZEB2
KIM_ALL_DISORDERS_OLIGODENDROCYTE_NUMBER_CORR_UP	MSigDB_C2	17	512	607	35.3485	5.56733	3.32031	0	-3.29574	0.000244204	0.025209	ARL4A|BEX4|BMI1|CD200|CLCN6|EPS15|GNPDA1|LANCL1|LYRM9|MTMR9|PPIA|RAD23B|RASA1|RPL37|RPS8|SORL1|TCEAL1
Human Lypmhoma_Leval07_644genes (17284527-TableS1)	GeneSigDB	28	200	607	13.808	3.54453	14	1	4.00391	0.000250503	0.0257101	AFF3|ARID5B|BACH2|BEX2|CCSER2|CD200|CD69|COCH|DNASE1L3|EML4|FOS|FOSB|HLA-DQA1|IFI44L|IFIT1|IFIT2|IRAK3|JMJD1C|LEF1|MS4A1|MYO1B|PDE4B|PDE7B|PTPN12|RETREG1|RNF144B|TRMT13|ZCCHC7
GSE5142_HTERT_TRANSDUCED_VS_CTRL_CD8_TCELL_LATE_PASSAGE_CLONE_DN	MSigDB_C7	20	123	607	8.49192	2.79212	16.2602	1	4.12163	0.000265558	0.0271174	CHM|CHMP1B|FRAT2|KIAA1147|KLF6|L3MBTL3|LEF1|MAP4K5|MKRN1|MYO9A|PAQR7|PDCD6IP|PEX5|PHF3|RGS2|RSU1|SERTAD2|TAGAP|TMEM43|XYLT2
Human Breast_Mutarelli08_1488genes (18387200-Genes)	GeneSigDB	36	863	607	59.5816	7.07313	4.17149	0	-3.33396	0.00027273	0.02775	BCKDHB|BCL2|CD55|CDC14B|CSRNP1|DCAF4|DIP2B|DYNLT3|FAM210B|FOS|GCH1|GDPD3|IRF2BPL|LETMD1|LYRM7|MYC|MYO1B|NCOA7|NFKBIA|OPTN|PIK3R1|PPIA|PRNP|RARA|RPL37|SLC38A1|SMG1|SMIM14|TGIF1|TGIF2|TRAFD1|TSC22D1|TSEN34|WDSUB1|ZNF277|ZNF689
PUJANA_BRCA1_PCC_NETWORK	MSigDB_C2	53	1158	607	79.9484	8.03947	4.57686	0	-3.35201	0.000286368	0.0289533	ABCB7|ABI1|ACVR1B|ALDH5A1|ATG12|CD1A|CDC14A|DDX46|EEF1A1|EIF2S3|EIF4B|ERICH1|IARS2|LYRM9|MLLT10|MMS19|MS4A1|MYC|NAP1L1|NSA2|NUP88|P2RY10|PARP3|PCMT1|PEX5|PIBF1|PIGC|PMAIP1|POLR3C|PPIA|PVT1|RAB3GAP2|REL|RPL15|RPL22|RPL37|SERBP1|SLC16A5|SMARCC1|SNRNP200|SRSF8|STX2|SWAP70|TCF20|TELO2|TGIF2|UBE2E1|UBE2N|UCP2|UVRAG|XPO1|ZBTB24|ZNF337
GSE36476_CTRL_VS_TSST_ACT_40H_MEMORY_CD4_TCELL_OLD_DN	MSigDB_C7	2	177	607	12.2201	3.33896	1.12994	0	-3.06086	0.000287616	0.0289533	IL13RA1|TP53BP1
carbohydrate metabolic process [GoID:GO:0005975; evidenceTypes:IBA|IC|IDA|IEA|IGI|IMP|ISS|NAS|TAS]	GeneOntology_BP	7	300	607	20.712	4.31581	2.33333	0	-3.17716	0.000286834	0.0289533	AKR7A2|ALDH5A1|GNPDA1|GNPDA2|NUP88|PMAIP1|PRKAA1
DAUER_STAT3_TARGETS_DN	MSigDB_C2	10	40	607	2.7616	1.59985	25	1	4.52441	0.000291174	0.0291934	DDX60|IFI44|IFIH1|IFIT1|IFIT3|MX1|OAS3|PARP12|SP110|STAT1
REACTOME_CELL_CYCLE	MSigDB_C2	7	299	607	20.643	4.30887	2.34114	0	-3.16626	0.000301851	0.0293457	CDC14A|CEP290|MYC|PCM1|SKP1|UBE2E1|XPO1
REACTOME_MITOTIC_M_M_G1_PHASES	MSigDB_C2	1	147	607	10.1489	3.04816	0.680272	0	-3.00144	0.000299128	0.0293457	XPO1
GSE14415_INDUCED_TREG_VS_TCONV_UP	MSigDB_C7	1	147	607	10.1489	3.04816	0.680272	0	-3.00144	0.000299128	0.0293457	CDC14A
GSE2706_R848_VS_LPS_2H_STIM_DC_DN	MSigDB_C7	13	63	607	4.34952	2.00516	20.6349	1	4.3141	0.000300004	0.0293457	CSRNP1|DDX60|ERICH1|FAM43A|GCH1|IFFO2|IFI44|IFIH1|IFIT1|IFIT2|IFIT3|PMAIP1|PPP1R15A
positive regulation of developmental pigmentation [GoID:GO:0048087; evidenceTypes:IDA|IEA|ISS|TAS]	GeneOntology_BP	4	6	607	0.41424	0.620823	66.6667	1	5.77581	0.000301655	0.0293457	BCL2|BLOC1S5|HPS4|ZEB2
Serum_response_Fb_up (PMID:14737219)	SignatureDB	1	147	607	10.1489	3.04816	0.680272	0	-3.00144	0.000299128	0.0293457	RNF138
Tcell_PIind_CalciumDefPtdown4x_Feske_Fig6 (PMID:11276202)	SignatureDB	13	63	607	4.34952	2.00516	20.6349	1	4.3141	0.000300004	0.0293457	BACH2|BIRC3|CD200|CD55|FOS|FOSB|KLF9|MYC|NFKBIA|PRNP|REL|RGS2|TRAF5
SCGGAAGY_ELK1_02	MSigDB_C3	32	788	607	54.4035	6.79068	4.06091	0	-3.29916	0.000303354	0.0293912	AMZ2|C12ORF57|CBLL1|CCDC25|CCDC28A|CFAP36|CGGBP1|COMMD6|CTPS2|DCAF10|LEF1|MKRN1|MORC3|MTCP1|MTMR9|PAIP2|PIGC|PPIL3|RAB7A|RABGEF1|RPL37|RSU1|SF3A1|SLC25A38|SRSF6|STX6|TOMM20|UBE2N|UBXN1|UVRAG|ZCCHC7|ZNF800
GSE2706_R848_VS_R848_AND_LPS_2H_STIM_DC_DN	MSigDB_C7	17	97	607	6.69688	2.48323	17.5258	1	4.14907	0.000305418	0.0294905	CD69|CSRNP1|DDX60|ERICH1|FAM43A|GCH1|IFI44|IFIH1|IFIT1|IFIT2|IFIT3|KLF6|MAP4K4|NCOA7|PMAIP1|PPP1R15A|ZXDA
HALLMARK_INTERFERON_GAMMA_RESPONSE	MSigDB_H	23	153	607	10.5631	3.10867	15.0327	1	4.00071	0.000312992	0.0301194	ARID5B|ARL4A|AUTS2|CD69|DDX60|EPSTI1|GCH1|HLA-DQA1|IFI44|IFI44L|IFIH1|IFIT1|IFIT2|IFIT3|IL7|MX1|NFKBIA|OAS3|PARP12|PDE4B|SP110|STAT1|TRAFD1
BOYLAN_MULTIPLE_MYELOMA_C_D_UP	MSigDB_C2	15	80	607	5.5232	2.25736	18.75	1	4.19818	0.000321007	0.0302749	AFF3|BACH2|BPNT1|CHCHD6|CNN3|CRYZL1|EBF1|FAM43A|GCH1|GDPD3|KLF9|NAP1L1|PTK2|PVT1|ZEB2
RODRIGUES_THYROID_CARCINOMA_POORLY_DIFFERENTIATED_DN	MSigDB_C2	53	476	607	32.8631	5.37969	11.1345	1	3.74314	0.000317052	0.0302749	ABLIM1|ALDH5A1|BBX|BCL2|BEX4|CBR4|CCDC28A|CCL28|CSRNP1|DCAF8|ECHDC2|ELF2|ERICH1|FMNL3|FOXP1|GCNT1|GGNBP2|GLIPR2|ITPR1|JUND|KLF6|LYRM9|MARC2|MARCH7|MKRN1|MOB3B|MRPS25|MYO9A|NFKBIA|OPN3|PATJ|PHF11|PLPP3|RAB3GAP2|REV1|RILPL1|RNF135|RNF144B|RPL15|RSBN1|SESN1|SLAIN2|SORL1|TMEM43|TSC22D1|UBL3|URI1|UST|WDR11|ZCCHC7|ZEB2|ZFHX3|ZNF518A
LEF1_UP.V1_DN	MSigDB_C6	15	80	607	5.5232	2.25736	18.75	1	4.19818	0.000321007	0.0302749	ALDH5A1|C1ORF115|CNN3|COCH|FAM172A|GALC|GDPD3|OAS3|OPN3|OSGEPL1|RETREG1|RRAGB|SORL1|TCEAL1|TRAF3IP2
GSE12845_IGD_NEG_BLOOD_VS_DARKZONE_GC_TONSIL_BCELL_UP	MSigDB_C7	1	146	607	10.0798	3.03795	0.684932	0	-2.9888	0.00031967	0.0302749	ECHDC2
GSE17721_0.5H_VS_8H_GARDIQUIMOD_BMDC_UP	MSigDB_C7	1	146	607	10.0798	3.03795	0.684932	0	-2.9888	0.00031967	0.0302749	RPL22
GSE22886_NAIVE_BCELL_VS_BM_PLASMA_CELL_DN	MSigDB_C7	1	146	607	10.0798	3.03795	0.684932	0	-2.9888	0.00031967	0.0302749	OPTN
GSE24574_BCL6_LOW_TFH_VS_TCONV_CD4_TCELL_DN	MSigDB_C7	2	175	607	12.082	3.32043	1.14286	0	-3.03636	0.000325766	0.030622	AHCYL1|GSTA4
CAGTATT_MIR200B_MIR200C_MIR429	MSigDB_C3	32	245	607	16.9148	3.91279	13.0612	1	3.85535	0.000338616	0.0317249	AFF3|AGFG1|AKAP7|ASAP1|BAZ2B|BMI1|BRWD1|BTF3L4|CNN3|CNOT7|CSNK1G3|ELF2|FOXK1|HDHD2|HS3ST1|ITPR1|JAZF1|KLF9|KLHL3|MAP4K4|MBLAC2|MMD|NCOA7|NUFIP2|PLPP3|RAB7A|REV1|SESN1|TRIM33|TSC22D1|ZEB2|ZNF532
HIF1alpha_1.5x_down (PMID:15374877)	SignatureDB	2	174	607	12.013	3.31112	1.14943	0	-3.02404	0.000346665	0.032266	GNPDA1|MLLT10
GCB_gt_ABC_U133plus	SignatureDB	25	174	607	12.013	3.31112	14.3678	1	3.92225	0.000355767	0.0329441	ABLIM1|ALOX5AP|ASB13|AUTS2|BAZ2B|BPNT1|BRWD1|CD1A|EBF1|EPS15|GCNT1|GDPD3|IL23A|LANCL1|MAP4K4|PIK3R1|PTK2|REL|RETREG1|SWAP70|SYPL1|TMOD2|VNN2|ZCCHC7|ZFHX3
GSE43863_NAIVE_VS_LY6C_LOW_CXCR5NEG_CD4_EFF_TCELL_D6_LCMV_DN	MSigDB_C7	0	110	607	7.5944	2.64243	0	0	-2.87403	0.000363294	0.033376
HALLMARK_OXIDATIVE_PHOSPHORYLATION	MSigDB_H	1	144	607	9.94177	3.01742	0.694444	0	-2.96338	0.00036503	0.0334273	ABCB7
BERENJENO_TRANSFORMED_BY_RHOA_UP	MSigDB_C2	12	402	607	27.7541	4.96582	2.98507	0	-3.17251	0.000367236	0.0335212	FRAT2|IFIT2|MRPS25|MYC|NDE1|NFKBIA|PLEKHA1|RETREG1|SINHCAF|TGIF1|TTC27|XPO1
GSE14000_UNSTIM_VS_4H_LPS_DC_DN	MSigDB_C7	20	126	607	8.69904	2.82548	15.873	1	3.99967	0.000368612	0.033539	DDX60L|EPSTI1|GCH1|IFI44|IFI44L|IFIH1|IFIT1|IFIT2|IFIT3|IL7|KLF9|NCOA7|NFKBIA|OAS3|PMAIP1|POGLUT1|SP110|TMEM268|TRAFD1|UBE2N
GSE42021_CD24INT_VS_CD24LOW_TREG_THYMUS_DN	MSigDB_C7	18	108	607	7.45632	2.6186	16.6667	1	4.02646	0.000390074	0.0352657	COIL|DDX60|EFL1|IFI44|IFI44L|IFIH1|IFIT1|IFIT2|IFIT3|MALT1|MX1|NFKBIA|OAS3|PARP12|PHF11|RGS2|SP110|VCPKMT
Human Leukemia_Murati09_1686genes (18818702-SuppTable2)	GeneSigDB	74	729	607	50.3302	6.55555	10.1509	1	3.61065	0.000390061	0.0352657	ABCB7|AK3|AKR7A2|ASB13|BRWD1|C12ORF76|CAMLG|CBLL1|CCNY|CD55|CD69|CGGBP1|CHMP2B|COX20|CXCL16|DIS3L|EEF1A1|EIF2S3|EIF4B|EPB41L4A-AS1|EPS15|ERICH1|FRAT2|GCNT1|GDPD3|GNG2|JAZF1|KIAA1147|KLF6|LRBA|LYST|MALT1|MLLT10|MRPS25|NAP1L1|NFKBIA|NIPSNAP2|NOA1|PADI4|PAIP2|PCM1|PDE4B|PELI2|PHF3|PPIL3|PRNP|RAD23B|RNF144B|RPL15|RPL22|RPL37|RYK|SCAPER|SDCBP|SF3A1|SORL1|SWAP70|SYF2|SYPL1|TANGO6|TGIF1|TMEM170B|TMEM268…
VECCHI_GASTRIC_CANCER_EARLY_UP	MSigDB_C2	6	271	607	18.7098	4.10891	2.21402	0	-3.09324	0.00039659	0.0357409	CLN8|EML4|FBXO32|LPP|RP9|ZFAS1
GINESTIER_BREAST_CANCER_ZNF217_AMPLIFIED_DN	MSigDB_C2	3	198	607	13.6699	3.52718	1.51515	0	-3.02506	0.000408505	0.036453	ATN1|DCAF8|NSUN4
MODULE_16	MSigDB_C4	8	315	607	21.7476	4.41848	2.53968	0	-3.11139	0.000410912	0.036453	ALOX5AP|CTNNBIP1|EIF2S3|IFIT1|MYC|PIGC|SERBP1|UBE2E1
Human Breast_Creighton08_584genes (18757322-TableS3)	GeneSigDB	38	312	607	21.5405	4.39817	12.1795	1	3.74235	0.000407878	0.036453	ANKRA2|APPL2|ARID5B|ATG14|BCL2|BEX4|BRWD1|C1ORF115|CCDC28A|CD55|CRYZL1|DIAPH2|FAM172A|FOS|FRAT2|GALC|GSAP|LANCL1|LETMD1|MKRN1|OPN3|OPTN|PHF3|PLPP3|RETREG1|RRAGB|RSBN1|SORL1|SP110|SPATA7|SPRY1|STXBP3|SYF2|TCEAL1|THNSL1|TPK1|ZNF277|ZNF302
GSE19888_ADENOSINE_A3R_ACT_VS_A3R_ACT_WITH_A3R_INH_PRETREATMENT_IN_MAST_CELL_UP	MSigDB_C7	1	142	607	9.80369	2.99674	0.704225	0	-2.93775	0.000416745	0.0365885	RNF138
GSE22886_IGM_MEMORY_BCELL_VS_BM_PLASMA_CELL_DN	MSigDB_C7	1	142	607	9.80369	2.99674	0.704225	0	-2.93775	0.000416745	0.0365885	UCN
GSE22886_UNSTIM_VS_STIM_MEMORY_TCELL_DN	MSigDB_C7	2	171	607	11.8058	3.28302	1.16959	0	-2.98684	0.000417594	0.0365885	MYO1B|THNSL1
GSE41087_WT_VS_FOXP3_MUT_ANTI_CD3_CD28_STIM_CD4_TCELL_DN	MSigDB_C7	1	142	607	9.80369	2.99674	0.704225	0	-2.93775	0.000416745	0.0365885	TPK1
GCM_PTK2	MSigDB_C4	16	91	607	6.28264	2.40604	17.5824	1	4.03874	0.000438853	0.0383328	AHCYL1|BBS2|DCUN1D4|LANCL1|MAP4K4|MOAP1|NGRN|PHLPP2|PLEKHA1|POMT2|PTK2|RABGEF1|RABL2B|SNX27|TMOD2|ZEB2
GSE26928_EFF_MEMORY_VS_CXCR5_POS_CD4_TCELL_DN	MSigDB_C7	17	100	607	6.904	2.52091	17	1	4.00491	0.000442758	0.0384365	BBS2|BCL10|DCAF10|DRAM2|FAM172A|KLHL3|LYRM9|MARCH3|PIP4P2|PTBP2|RETREG1|SDCBP|TOP1MT|VCPKMT|VNN2|ZNF558|ZNF83
cellular pigmentation [GoID:GO:0033059; evidenceTypes:IBA|IDA|IEA|IMP|ISS|NAS]	GeneOntology_BP	8	28	607	1.93312	1.33945	28.5714	1	4.52937	0.000444102	0.0384365	BBS2|BCL2|BLOC1S5|HPS4|LYST|RAB11A|VPS33B|ZEB2
Human Leukemia_Pellagatti06_40genes (16527891-Table3)	GeneSigDB	8	28	607	1.93312	1.33945	28.5714	1	4.52937	0.000444102	0.0384365	C5ORF15|CAMLG|EIF2S3|EPB41L4A-AS1|LETMD1|LPP|NOA1|UBXN1
GSE29618_BCELL_VS_MONOCYTE_UP	MSigDB_C7	22	147	607	10.1489	3.04816	14.966	1	3.88795	0.00044724	0.0385904	ABCB4|ABLIM1|AFF3|ARID5B|BACH2|BCL2|BIRC3|CD69|CSNK1G3|IFT57|MMD|MS4A1|MYC|NCK2|NUP88|P2RY10|SINHCAF|SLC38A1|SP140|SWAP70|SYPL1|TRAF5
GSE12845_IGD_NEG_BLOOD_VS_NAIVE_TONSIL_BCELL_UP	MSigDB_C7	2	169	607	11.6678	3.26414	1.18343	0	-2.96181	0.000472613	0.0404113	SERBP1|VNN2
ATP binding [GoID:GO:0005524; evidenceTypes:IBA|IC|IDA|IEA|IMP|ISS|NAS|TAS]	GeneOntology_MF	33	793	607	54.7487	6.81007	4.16141	0	-3.19362	0.00047242	0.0404113	AASDH|ABCB4|ABCB7|ACVR1B|AK3|CLCN6|CSNK1G3|CTPS2|DDX28|DDX46|DDX60|DDX60L|DPH6|DSTYK|IARS2|IFIH1|IRAK3|LYN|MAP2K5|MAP4K4|MAP4K5|MYO1B|MYO9A|OAS3|PRKAA1|PTK2|RYK|SMG1|SNRNP200|SWAP70|TPK1|UBE2E1|UBE2N
BAELDE_DIABETIC_NEPHROPATHY_DN	MSigDB_C2	34	271	607	18.7098	4.10891	12.5461	1	3.72122	0.000474699	0.0404332	ABI1|AKAP11|ARID5B|BEX4|BIRC3|CD200|CD55|CDC14A|CTNNBIP1|DCAF8|ELF2|EPS15|GALC|GSTA4|IFI44|IFIT1|LANCL1|LETMD1|MORC3|MTSS1|MYO1B|OPTN|PCMT1|PDE4B|PHLPP2|RAD23B|RBMS1|RSBN1|SKP1|SMARCC1|STAT1|TOMM20|TSPAN3|XPO1
ATPase activity [GoID:GO:0016887; evidenceTypes:EXP|IBA|IC|IDA|IEA|IGI|IMP|ISS|NAS|TAS]	GeneOntology_MF	7	290	607	20.0216	4.24577	2.41379	0	-3.06696	0.000476088	0.0404332	ABCB4|ABCB7|CNN3|MYO1B|SNRNP200|VCPKMT|VMA21
Human Immune_Allen10_2900genes (20220088-SuppTable1)	GeneSigDB	85	869	607	59.9958	7.09499	9.78136	1	3.52421	0.000477142	0.0404332	ABLIM1|ACVR1B|AFF3|AGFG1|AGGF1|AHCYL1|AK3|ANKRD11|ANKRD49|ARHGAP24|ASAP1|AUTS2|BLOC1S5|C12ORF29|C1ORF115|CCDC25|CCSER2|CDC14B|CLYBL|CNN3|COCH|DNASE1L3|ELF2|EPS15|FAM43A|FOXK1|GCH1|GCNT1|GNB5|GSTA4|IFT57|IL13RA1|IRAK3|ITGAM|ITPR1|KIAA1147|LANCL1|LCLAT1|LPP|MARC2|MARCH3|METTL8|MTSS1|NCK2|NDE1|NIPAL4|NMT2|OPTN|PAQR7|PAQR8|PATJ|PCGF5|PCMT1|PELI2|PHACTR4|PIP4P2|PPIA|PTBP2|PVT1|RAB11A|RAB11FIP4|RAB3GAP…
TGFB_UP.V1_DN	MSigDB_C6	15	83	607	5.73032	2.2989	18.0723	1	4.03222	0.000485333	0.0410048	ARID5B|BIRC3|FRAT2|GCH1|HS3ST1|IFIT1|IFIT2|IFIT3|IFT74|RGS2|SERTAD2|SPRY1|SYBU|TP53BP1|ZNF74
ROETH_TERT_TARGETS_UP	MSigDB_C2	5	11	607	0.75944	0.84036	45.4545	1	5.04612	0.000502274	0.0414493	IFI44|IFI44L|IFIT1|IFIT3|MX1
GSE11057_NAIVE_VS_EFF_MEMORY_CD4_TCELL_UP	MSigDB_C7	17	101	607	6.97304	2.53333	16.8317	1	3.95801	0.000499061	0.0414493	ABLIM1|AFF3|BACH2|CD55|FAM117B|FOXP1|KLHL3|KPNA5|LEF1|PADI4|PDE7B|RAB3GAP1|SERTAD2|TOP1MT|TRMT13|VNN2|ZNF439
nephron epithelium development [GoID:GO:0072009; evidenceTypes:IBA|IDA|IEA|IEP|IMP|ISS]	GeneOntology_BP	7	22	607	1.51888	1.1877	31.8182	1	4.61489	0.000493012	0.0414493	BCL2|CTNNB1|CTNNBIP1|KLHL3|MTSS1|MYC|STAT1
nephron tubule morphogenesis [GoID:GO:0072078; evidenceTypes:IDA|IEA|IEP|IGI|IMP|ISS]	GeneOntology_BP	5	11	607	0.75944	0.84036	45.4545	1	5.04612	0.000502274	0.0414493	BCL2|CTNNB1|CTNNBIP1|KLHL3|MYC
Human Skin_Zimmerer08_22genes (18794103-Table1)	GeneSigDB	5	11	607	0.75944	0.84036	45.4545	1	5.04612	0.000502274	0.0414493	IFIH1|IFIT1|IFIT3|NCOA7|TAGAP
Human StemCell_Roth05_15genes (15741219-Table1)	GeneSigDB	5	11	607	0.75944	0.84036	45.4545	1	5.04612	0.000502274	0.0414493	IFI44|IFI44L|IFIT1|IFIT3|MX1
Mitosis	UniProt-Keyword	3	194	607	13.3938	3.49218	1.54639	0	-2.9763	0.000516411	0.0424924	DYNLT3|NDE1|ZNF830
metal ion binding [GoID:GO:0046872; evidenceTypes:IBA|IC|IDA|IEA|IGI|IMP|ISA|ISS|NAS|TAS]	GeneOntology_MF	152	1734	607	119.715	9.45937	8.76586	1	3.41297	0.000525143	0.043086	ABLIM1|ACVR1B|ADAP2|ADPRM|AGFG1|AMPD3|AMZ2|ANXA11|APOBEC3F|ASAP1|BAZ2B|BIRC3|BMI1|BPNT1|CABYR|CBLL1|CD69|CGRRF1|CHURC1|CIB1|CLYBL|CNOT7|CRBN|CYP2U1|DNASE1L3|EBF1|EPS15|FBXL5|FOXP1|GALNT11|GATAD1|GCH1|GDPD3|GGPS1|HACL1|HDHD2|HKR1|IFIH1|IRAK3|IRF2BPL|ITGAM|ITPR1|JAZF1|JMJD1C|KLF11|KLF6|KLF9|L3MBTL3|LANCL1|LPP|MAP2K5|MARC2|MARCH3|MARCH7|MBLAC2|MGMT|MKRN1|MLLT10|MOB3B|MORC3|MYO9A|NEIL2|NOTCH2|NUDT7|O…
GSE28726_NAIVE_VS_ACTIVATED_CD4_TCELL_DN	MSigDB_C7	2	167	607	11.5297	3.24515	1.1976	0	-2.93659	0.000534735	0.0436209	AHCYL1|LYST
adenyl nucleotide binding [GoID:GO:0030554; evidenceTypes:IBA|IC|IDA|IEA|IMP|ISS|NAS|TAS]	GeneOntology_MF	35	825	607	56.958	6.9322	4.24242	0	-3.16754	0.000533221	0.0436209	AASDH|ABCB4|ABCB7|ACVR1B|AK3|CLCN6|CSNK1G3|CTPS2|DDX28|DDX46|DDX60|DDX60L|DPH6|DSTYK|IARS2|IFIH1|IRAK3|LYN|MAP2K5|MAP4K4|MAP4K5|MYO1B|MYO9A|NAT6|OAS3|PDE4B|PRKAA1|PTK2|RYK|SMG1|SNRNP200|SWAP70|TPK1|UBE2E1|UBE2N
GSE22886_NAIVE_CD4_TCELL_VS_NEUTROPHIL_UP	MSigDB_C7	22	149	607	10.287	3.06847	14.7651	1	3.81722	0.000540977	0.0438779	ABCB7|ADPRM|BEX4|C12ORF29|CGRRF1|DDX28|DDX46|GATAD1|IARS2|IFT57|IMP3|KLF9|LEF1|LIPT1|MYC|NIPSNAP2|PIK3R1|PLEKHA1|SRSF6|TGIF1|URI1|ZNHIT6
Chromosomal rearrangement	UniProt-Keyword	23	159	607	10.9774	3.16794	14.4654	1	3.7951	0.000549043	0.0442791	ABI1|APPL2|AUTS2|BCL10|BCL2|BIRC3|BRD3|CCDC28A|CTNNB1|EPS15|FOXP1|JAZF1|LPP|MALT1|MEAF6|MLLT10|MTCP1|MYC|PCM1|RARA|TP53BP1|TRIM33|WDR11
GSE26290_CTRL_VS_AKT_INHIBITOR_TREATED_ANTI_CD3_AND_IL2_STIM_CD8_TCELL_DN	MSigDB_C7	20	130	607	8.9752	2.86931	15.3846	1	3.84231	0.000559187	0.0449694	BIRC3|CD1A|DIP2B|FBXO32|GNG2|GNPDA1|GSTA4|HPS4|IRF2BPL|ITPR1|JUND|KPNA5|L3MBTL3|LANCL1|MORC3|SDCBP|SERTAD2|TAGAP|TP53BP1|TRAFD1
GSE15930_NAIVE_VS_48H_IN_VITRO_STIM_CD8_TCELL_DN	MSigDB_C7	2	166	607	11.4606	3.23561	1.20482	0	-2.92392	0.000568736	0.0453519	MRPS25|XPO1
GSE24634_TEFF_VS_TCONV_DAY7_IN_CULTURE_UP	MSigDB_C7	2	166	607	11.4606	3.23561	1.20482	0	-2.92392	0.000568736	0.0453519	SP140|ZBTB24
GSE3982_MEMORY_CD4_TCELL_VS_TH2_DN	MSigDB_C7	2	166	607	11.4606	3.23561	1.20482	0	-2.92392	0.000568736	0.0453519	CD200|TSPAN3
Chiche(PMID: 24644022)-2014_M9.30	PAPER	8	29	607	2.00216	1.36308	27.5862	1	4.4002	0.0005767	0.0458581	ABCB4|CD200|DNASE1L3|FCRL3|KCNG1|MOB3B|SPRY1|TEAD2
Human Breast_Miller05_p53 (16141321-Table2)	GeneSigDB	20	548	607	37.8339	5.7472	3.64964	0	-3.10307	0.000588389	0.046657	BCL2|BIRC3|BTF3L4|ECHDC2|EML4|EPSTI1|FOS|FOSB|FOXP1|IFIH1|PARP12|PELI2|PNPLA4|POMT2|RBM17|RNF138|SINHCAF|SLC16A5|STAT1|TSPYL5
GSE13411_SWITCHED_MEMORY_BCELL_VS_PLASMA_CELL_UP	MSigDB_C7	23	160	607	11.0464	3.1777	14.375	1	3.76172	0.000600702	0.0475006	ALDH5A1|ALOX5AP|ARHGAP24|AUTS2|DDX60|GGPS1|METTL8|MORC3|MYC|OAZ2|PARP12|PIBF1|PIK3R1|POLR3C|PTBP2|PTK2|RSBN1|RYK|TCEAL1|TCF20|TRAF3IP2|TRIM33|ZNF529
GSE22886_NAIVE_CD4_TCELL_VS_48H_ACT_TH2_DN	MSigDB_C7	2	165	607	11.3916	3.22603	1.21212	0	-2.91119	0.000604855	0.0476962	ITPR1|ZBTB24
SOTIRIOU_BREAST_CANCER_GRADE_1_VS_3_UP	MSigDB_C2	1	136	607	9.38944	2.93376	0.735294	0	-2.85962	0.000619394	0.0483367	UBE2N
GSE41867_DAY8_VS_DAY15_LCMV_CLONE13_EFFECTOR_CD8_TCELL_DN	MSigDB_C7	1	136	607	9.38944	2.93376	0.735294	0	-2.85962	0.000619394	0.0483367	IFIT1
AFP1_Q6	MSigDB_C3	16	94	607	6.48976	2.44495	17.0213	1	3.88974	0.00063739	0.0495732	ABLIM1|ACVR1B|AFF3|BBX|FOXP1|HOXC4|JAZF1|MAP4K4|MYC|PELI2|RBMS1|SMG1|SPATA7|SRSF8|ZEB2|ZFHX3
Mouse Lymphoma_Wu08_1167genes (18535662-TableS2d)	GeneSigDB	17	488	607	33.6915	5.44315	3.48361	0	-3.06652	0.0006506	0.0504624	BLOC1S5|BRD3|CNOT7|CRBN|EIF4B|EML4|MEAF6|MYC|MYO1B|NAP1L1|NDE1|NMT2|PCM1|PRKAA1|RYK|SERBP1|SMARCC1
GSE15330_MEGAKARYOCYTE_ERYTHROID_PROGENITOR_VS_PRO_BCELL_DN	MSigDB_C7	1	135	607	9.3204	2.92313	0.740741	0	-2.84641	0.000661561	0.0511728	RYK
Chiche(PMID: 24644022)-2014_M8.108	PAPER	4	7	607	0.48328	0.670528	57.1429	1	5.2447	0.000665407	0.0513125	ABLIM1|CLYBL|KIAA1147|PPIA
Human Viral_Andreas08_68genes (18205922-Table1)	GeneSigDB	7	23	607	1.58792	1.21433	30.4348	1	4.45685	0.000666982	0.0513125	IFI44|IFI44L|IFIT1|IFIT3|IL23A|MX1|PIK3R1
WANG_RESPONSE_TO_GSK3_INHIBITOR_SB216763_DN	MSigDB_C2	7	283	607	19.5383	4.19594	2.4735	0	-2.9882	0.000675474	0.0513609	CCDC28A|FOS|KIAA1147|MYC|PAIP2|PELI2|SINHCAF
mesonephric epithelium development [GoID:GO:0072163; evidenceTypes:IDA|IEA|IEP|IMP|ISS]	GeneOntology_BP	6	17	607	1.17368	1.04435	35.2941	1	4.62137	0.000676658	0.0513609	BCL2|CTNNB1|CTNNBIP1|MYC|RARA|SPRY1
mesonephric tubule development [GoID:GO:0072164; evidenceTypes:IDA|IEA|IEP|IMP|ISS]	GeneOntology_BP	6	17	607	1.17368	1.04435	35.2941	1	4.62137	0.000676658	0.0513609	BCL2|CTNNB1|CTNNBIP1|MYC|RARA|SPRY1
ureteric bud development [GoID:GO:0001657; evidenceTypes:IDA|IEA|IEP|IMP|ISS]	GeneOntology_BP	6	17	607	1.17368	1.04435	35.2941	1	4.62137	0.000676658	0.0513609	BCL2|CTNNB1|CTNNBIP1|MYC|RARA|SPRY1
Human Leukemia_Whitney09_50genes_51-100DownRegulated (18637760-SuppTable4)	GeneSigDB	6	17	607	1.17368	1.04435	35.2941	1	4.62137	0.000676658	0.0513609	CD55|IFIT1|IFIT2|RHPN2|SLC38A1|UCP2
Signal	UniProt-Keyword	32	764	607	52.7466	6.69649	4.18848	0	-3.09813	0.000684722	0.0516965	ACVR1B|C5ORF15|CBLN3|CCL28|CD1A|CD200|CD55|CEACAM1|COCH|CXCL16|DNASE1L3|FAM172A|FCRL3|GALC|HLA-DQA1|HS3ST1|IL13RA1|IL23A|IL7|ITGAM|NAAA|NGRN|NOTCH2|POGLUT1|PRNP|RIC3|RYK|SELENON|SORL1|SUMF2|UCN|VNN2
adenyl ribonucleotide binding [GoID:GO:0032559; evidenceTypes:IBA|IC|IDA|IEA|IMP|ISS|NAS|TAS]	GeneOntology_MF	35	817	607	56.4057	6.90197	4.28397	0	-3.10139	0.000691764	0.0518711	AASDH|ABCB4|ABCB7|ACVR1B|AK3|CLCN6|CSNK1G3|CTPS2|DDX28|DDX46|DDX60|DDX60L|DPH6|DSTYK|IARS2|IFIH1|IRAK3|LYN|MAP2K5|MAP4K4|MAP4K5|MYO1B|MYO9A|NAT6|OAS3|PDE4B|PRKAA1|PTK2|RYK|SMG1|SNRNP200|SWAP70|TPK1|UBE2E1|UBE2N
carbohydrate biosynthetic process [GoID:GO:0016051; evidenceTypes:IBA|IDA|IEA|IGI|IMP|ISS|NAS|TAS]	GeneOntology_BP	0	101	607	6.97304	2.53333	0	0	-2.75252	0.000697244	0.0520878
Human Lymphoma_VanLoo09_135genes (19797726-SuppTable1a)	GeneSigDB	17	104	607	7.18016	2.57024	16.3462	1	3.82059	0.000706437	0.052636	ABCB4|ABLIM1|AFF3|BACH2|CNOT7|EIF4B|FAM117B|FOXP1|JMJD1C|MALT1|MOB3B|MS4A1|NAP1L1|REV1|RPL15|RPL37|ZCCHC7
GSE21927_BALBC_VS_C57BL6_MONOCYTE_SPLEEN_UP	MSigDB_C7	16	95	607	6.5588	2.45778	16.8421	1	3.84135	0.000718701	0.0532702	ABCB4|ADPRM|BACH2|BEX4|CLCN6|LEF1|NGRN|NPHP3|PELI2|RBMS1|SORL1|TMEM192|VNN2|ZCCHC7|ZNF529|ZNF562
pattern specification process [GoID:GO:0007389; evidenceTypes:IBA|IDA|IEA|IEP|IGI|IMP|ISS|NAS|TAS]	GeneOntology_BP	16	95	607	6.5588	2.45778	16.8421	1	3.84135	0.000718701	0.0532702	ABI1|ACVR1B|BMI1|CCDC151|CTNNB1|CTNNBIP1|GALNT11|HOXC4|IFT57|IFT74|ITGAM|LEF1|NPHP3|POGLUT1|SPRY1|ZEB2
PENG_LEUCINE_DEPRIVATION_DN	MSigDB_C2	2	162	607	11.1845	3.19713	1.23457	0	-2.87273	0.00072726	0.0537642	SF3A1|UBE2N
Chiche(PMID: 24644022)-2014_M4.1	PAPER	8	30	607	2.0712	1.38631	26.6667	1	4.27669	0.000739539	0.05453	ABLIM1|BACH2|BCL2|KLHL3|LEF1|RETREG1|THNSL1|ZNF329
GSE37533_PPARG2_FOXP3_VS_FOXP3_TRANSDUCED_CD4_TCELL_DN	MSigDB_C7	20	133	607	9.18232	2.90173	15.0376	1	3.72801	0.000753358	0.0553515	CEACAM1|DDX60|GCH1|IFI44|IFI44L|IFIH1|IFIT1|IFIT2|IFIT3|IL7|MALT1|MX1|OAS3|PARP12|PHF11|PMAIP1|SP110|STAT1|TMEM268|TRAFD1
Chiche(PMID: 24644022)-2014_M3.5	PAPER	1	133	607	9.18232	2.90173	0.75188	0	-2.81981	0.00075458	0.0553515	EXOSC6
GSE17721_LPS_VS_PAM3CSK4_2H_BMDC_UP	MSigDB_C7	18	114	607	7.87056	2.68942	15.7895	1	3.7664	0.000761019	0.0555368	ARID5B|ARL4A|DDX60|DRAM2|FAM43A|FOS|IFIH1|IFIT3|KLF6|MX1|PADI4|RGS2|RSBN1|SMARCC1|SPRY1|TSTD1|UBE3A|USP47
GSE7509_UNSTIM_VS_IFNA_STIM_IMMATURE_DC_DN	MSigDB_C7	18	114	607	7.87056	2.68942	15.7895	1	3.7664	0.000761019	0.0555368	ASB13|CD69|EPSTI1|FBXL5|GSAP|IFI44|IFIT2|IFIT3|MX1|NFKBIA|OAS3|P2RY10|PARP12|PARP3|PHF11|SP110|TGIF1|UVRAG
Chiche(PMID: 24644022)-2014_M5.10	PAPER	3	187	607	12.9105	3.42999	1.60428	0	-2.88936	0.000775967	0.0564825	FNTA|HDHD2|PPIL3
GSE3982_MAST_CELL_VS_TH1_UP	MSigDB_C7	17	105	607	7.2492	2.58242	16.1905	1	3.77584	0.00079024	0.0573742	ATG12|CDC14A|EPS15|GALC|LYST|MARCH3|MORC3|PTK2|RAB7A|RABGEF1|SCML1|SOCS5|TSEN34|TTC19|VCL|ZNF337|ZNF529
Human Lymphoma_Sagaert10_167genes (20081812-Table3)	GeneSigDB	12	61	607	4.21144	1.9733	19.6721	1	3.94696	0.00080056	0.0579752	BCL10|BCL2|CTNNB1|FOS|FOXP1|MALT1|NFKBIA|PDCD6IP|RGS2|RYK|SP140|SWAP70
GSE22886_NAIVE_CD8_TCELL_VS_DC_DN	MSigDB_C7	2	160	607	11.0464	3.1777	1.25	0	-2.84684	0.000822036	0.0581944	HLA-DQA1|SNX2
GSE35543_IN_VITRO_ITREG_VS_CONVERTED_EX_ITREG_UP	MSigDB_C7	1	132	607	9.11328	2.89096	0.757576	0	-2.80643	0.000805819	0.0581944	PARP12
GSE40274_CTRL_VS_FOXP3_AND_HELIOS_TRANSDUCED_ACTIVATED_CD4_TCELL_DN	MSigDB_C7	2	160	607	11.0464	3.1777	1.25	0	-2.84684	0.000822036	0.0581944	DMAC1|UTP6
neural precursor cell proliferation [GoID:GO:0061351; evidenceTypes:IBA|IDA|IEA|IGI|IMP|ISS|NAS|TAS]	GeneOntology_BP	11	53	607	3.65912	1.8402	20.7547	1	3.98917	0.000820538	0.0581944	APPL2|CTNNB1|DOCK7|LEF1|LYN|NAP1L1|NDE1|PCM1|PTBP2|RYK|ZEB2
Mouse Lymphoma_Wu08_1016genes (18535662-TableS2b)	GeneSigDB	10	343	607	23.6807	4.60306	2.91545	0	-2.9721	0.000816007	0.0581944	AKAP11|BCKDHB|COX20|LEF1|NAP1L1|RAD23B|SERBP1|TOMM20|UBL3|XPO1
cation binding [GoID:GO:0043169; evidenceTypes:IBA|IC|IDA|IEA|IGI|IMP|ISA|ISS|NAS|TAS]	GeneOntology_MF	153	1765	607	121.856	9.52257	8.66856	1	3.27058	0.000835437	0.0588496	ABLIM1|ACVR1B|ADAP2|ADPRM|AGFG1|AMPD3|AMZ2|ANXA11|APOBEC3F|ASAP1|BAZ2B|BIRC3|BMI1|BPNT1|CABYR|CBLL1|CD69|CGRRF1|CHURC1|CIB1|CLYBL|CNOT7|CRBN|CYP2U1|DNASE1L3|EBF1|EPS15|FBXL5|FOXP1|GALNT11|GATAD1|GCH1|GDPD3|GGPS1|HACL1|HDHD2|HKR1|IFIH1|IRAK3|IRF2BPL|ITGAM|ITPR1|JAZF1|JMJD1C|KLF11|KLF6|KLF9|L3MBTL3|LANCL1|LPP|MAP2K5|MARC2|MARCH3|MARCH7|MBLAC2|MGMT|MKRN1|MLLT10|MOB3B|MORC3|MYO9A|NEIL2|NOTCH2|NUDT7|O…
GSE22886_NAIVE_BCELL_VS_MONOCYTE_UP	MSigDB_C7	18	115	607	7.9396	2.70104	15.6522	1	3.72464	0.000845743	0.0594281	ABCB4|ABLIM1|AUTS2|BACH2|CD200|CD69|LRBA|MARCH3|MS4A1|RIC3|SLC38A1|SP140|TRAF5|TSPYL5|UST|ZBTB24|ZNF529|ZNF571
ATPase activity, coupled [GoID:GO:0042623; evidenceTypes:IBA|IC|IDA|IEA|IGI|IMP|ISS|NAS|TAS]	GeneOntology_MF	4	210	607	14.4984	3.62995	1.90476	0	-2.89216	0.000847858	0.0594296	ABCB4|ABCB7|MYO1B|SNRNP200
transcription regulator activity [GoID:GO:0140110; evidenceTypes:IBA|IC|IDA|IEA|IGI|IMP|IPI|ISA|ISM|ISS|NAS|TAS]	GeneOntology_MF	94	999	607	68.971	7.54453	9.40941	1	3.31751	0.000873623	0.0610848	AFF3|ARID5B|ATN1|BACH2|BBX|BCL10|CD200|CGGBP1|CIB1|CNOT7|COMMD6|CSRNP1|CTNNB1|CTNNBIP1|EBF1|ELF2|FOS|FOSB|FOXK1|FOXP1|GATAD1|HKR1|HOXC4|IRAK3|IRF2BPL|JAZF1|JUND|KLF11|KLF6|KLF9|LEF1|MALT1|MAP2K5|MLLT10|MMS19|MYC|NCOA7|NFKBIA|PCGF5|PLPP3|PRNP|RARA|REL|RFX7|SCML1|SERTAD2|SMARCC1|SP110|SP140|STAT1|TCEAL1|TCF20|TEAD2|TGIF1|TGIF2|TP53BP1|TRAF5|TRAF6|TSC22D1|UBE2N|URI1|ZBTB24|ZEB2|ZFHX3|ZFP37|ZFP90|ZNF…
REACTOME_DOWNSTREAM_TCR_SIGNALING	MSigDB_C2	7	24	607	1.65696	1.24037	29.1667	1	4.3076	0.000886249	0.0615131	BCL10|HLA-DQA1|MALT1|NFKBIA|PIK3R1|TRAF6|UBE2N
GSE18791_UNSTIM_VS_NEWCATSLE_VIRUS_DC_6H_DN	MSigDB_C7	19	125	607	8.63	2.8144	15.2	1	3.68462	0.000886176	0.0615131	CBLN3|CSRNP1|DDX60|DDX60L|EPSTI1|GCH1|IFI44|IFI44L|IFIH1|IFIT1|IFIT2|IFIT3|MX1|OAS3|PHF11|SP110|STAT1|TAGAP|TRAFD1
Mouse Lymphoma_Wu08_1114genes (18535662-TableS1b)	GeneSigDB	12	382	607	26.3733	4.84648	3.14136	0	-2.96572	0.000886092	0.0615131	AKAP11|IL13RA1|NAP1L1|NDE1|PRKAA1|RPL22|SERBP1|SLC38A1|SOCS5|TOMM20|UBL3|XPO1
Human Breast_Lauss08_374genes (17899371-GeneTable4)	GeneSigDB	6	255	607	17.6052	3.98951	2.35294	0	-2.90893	0.000904194	0.0626055	ABLIM1|AGFG1|BCL2|LETMD1|SESN1|TCEAL1
MOOTHA_HUMAN_MITODB_6_2002	MSigDB_C2	7	277	607	19.1241	4.15269	2.52708	0	-2.91958	0.000908608	0.0626057	ABCB7|BCKDHB|BCL2|CNOT7|MTCH1|TOMM20|UCP2
GSE15324_NAIVE_VS_ACTIVATED_CD8_TCELL_UP	MSigDB_C7	16	97	607	6.69688	2.48323	16.4948	1	3.74637	0.000908111	0.0626057	ACVR1B|ALOX5AP|ARID5B|DSTYK|FOSB|HLA-DQA1|IFIT3|ITGAM|MARCH3|OAZ2|PAQR7|SLC16A5|TCEAL1|TRAF5|VPS33B|ZNF830
ZHOU_INFLAMMATORY_RESPONSE_LPS_UP	MSigDB_C2	20	135	607	9.3204	2.92313	14.8148	1	3.65348	0.000912952	0.0627527	ARID5B|CD55|CSRNP1|DCAF8|DNASE1L3|HPS4|IFI44|IFIH1|IFIT1|IFIT2|IFIT3|IL23A|LEF1|NCOA7|NIPAL4|OAS3|PLPP3|PPP1R15A|REL|RNF144B
GSE5589_UNSTIM_VS_180MIN_LPS_STIM_MACROPHAGE_DN	MSigDB_C7	1	130	607	8.9752	2.86931	0.769231	0	-2.77948	0.000918814	0.0630032	PARP3
GSE22886_UNSTIM_VS_IL2_STIM_NKCELL_DN	MSigDB_C7	3	184	607	12.7034	3.40296	1.63043	0	-2.85145	0.000922802	0.0631241	CD69|MMD|UBE2N
extracellular region [GoID:GO:0005576; evidenceTypes:HDA|IBA|IC|IDA|IEA|IMP|IPI|ISS|NAS|TAS]	GeneOntology_CC	75	1482	607	102.317	8.89979	5.06073	0	-3.06944	0.000926145	0.0632005	ABCB4|ABI1|AGGF1|AHCYL1|AKR7A2|AMPD3|ANXA11|APPL2|CBLN3|CCL28|CD1A|CD55|CEACAM1|CEP290|CHMP1B|CHMP2B|CIB1|COCH|CTNNB1|CXCL16|DIP2B|DNASE1L3|EEF1A1|EIF2S3|GCNT1|GDPD3|GLIPR2|GNG2|GNPDA1|HDHD2|IL23A|IL7|IRF2BPL|ITGAM|LYN|MBLAC2|MITD1|MS4A1|MYO1B|NAAA|NGRN|NOTCH2|OAS3|PATJ|PCMT1|PDCD6IP|PIBF1|PLEKHA1|PPIA|PRNP|RAB11A|RAB11FIP4|RAB2B|RAB3GAP1|RAB7A|RPL22|RPS8|RSU1|SDCBP|SERBP1|SLC38A1|SORL1|STX2|STXB…
GSE32986_UNSTIM_VS_CURDLAN_LOWDOSE_STIM_DC_DN	MSigDB_C7	2	158	607	10.9083	3.15814	1.26582	0	-2.82075	0.000928886	0.0632356	RAD23B|RNF135
GSE44649_WT_VS_MIR155_KO_ACTIVATED_CD8_TCELL_DN	MSigDB_C7	0	97	607	6.69688	2.48323	0	0	-2.69684	0.000931367	0.0632527
GSE21063_CTRL_VS_ANTI_IGM_STIM_BCELL_NFATC1_KO_3H_DN	MSigDB_C7	18	116	607	8.00864	2.7126	15.5172	1	3.68331	0.000938416	0.063428	ADAP2|ARID5B|ATG14|BAZ2B|CCSER2|EID3|FAM210B|FCRL3|FOS|FOXP1|LIPT1|PDE4B|PIK3R1|RABGEF1|TRAF6|TSC22D1|UBL3|ZNF559
Human Leukemia_Wlodarski08_51genes (18086899-Table5)	GeneSigDB	8	31	607	2.14024	1.40914	25.8065	1	4.15839	0.000937418	0.063428	BACH2|BCL2|FOXP1|HLA-DQA1|IFIT2|IFIT3|LYN|NOTCH2
BROWNE_HCMV_INFECTION_4HR_UP	MSigDB_C2	6	18	607	1.24272	1.07456	33.3333	1	4.42718	0.000956313	0.0643313	CGGBP1|IFIT1|IFIT2|IFIT3|PMAIP1|UBE3A
mesonephros development [GoID:GO:0001823; evidenceTypes:IDA|IEA|IEP|IMP|ISS]	GeneOntology_BP	6	18	607	1.24272	1.07456	33.3333	1	4.42718	0.000956313	0.0643313	BCL2|CTNNB1|CTNNBIP1|MYC|RARA|SPRY1
HECKER_IFNB1_TARGETS	MSigDB_C2	11	54	607	3.72816	1.85738	20.3704	1	3.91511	0.000967571	0.0649347	DDX60|EPSTI1|IFI44|IFI44L|IFIT1|IFIT2|IFIT3|MX1|OAS3|PARP12|STAT1
CASORELLI_ACUTE_PROMYELOCYTIC_LEUKEMIA_DN	MSigDB_C2	18	497	607	34.3129	5.49014	3.62173	0	-2.97131	0.000970437	0.0649735	ABLIM1|ARID5B|COIL|DUS4L|EIF2S3|HPS4|OPTN|PTK2|RAB3GAP1|RAD23B|RYK|SERBP1|SLC38A1|SWAP70|TRAFD1|TTC27|VCL|VNN2
GSE360_T_GONDII_VS_B_MALAYI_LOW_DOSE_MAC_DN	MSigDB_C7	1	129	607	8.90616	2.85842	0.775194	0	-2.76592	0.000981038	0.0653749	TMEM268
Human Breast_Chang04_772genes_WoundHealing_CSR_genes (14737219-CSRgenes)	GeneSigDB	15	439	607	30.3086	5.17786	3.41686	0	-2.95654	0.000980028	0.0653749	ARID5B|ARL4A|CAMLG|CBLN3|CDC14B|CLCN6|DDX60L|ECHDC2|FAM210B|IRAK3|RNF138|RPL37|SESN1|TSC22D1|ZNF83
GSE7764_IL15_TREATED_VS_CTRL_NK_CELL_24H_UP	MSigDB_C7	2	157	607	10.8393	3.14831	1.27389	0	-2.80763	0.000987301	0.0654848	C5ORF15|MOAP1
Notch_CLL_up_all_Fabbri (PMID:28314854)	SignatureDB	27	207	607	14.2913	3.60456	13.0435	1	3.52573	0.000985553	0.0654848	ABCB4|AUTS2|BCL2|CBR4|CCNY|DNASE1L3|ELF2|GCNT1|IL7|JMJD1C|KLF6|LPP|MALT1|METTL8|MMD|MOB3B|MS4A1|NFKBIA|PIK3R1|RAB11FIP4|RAD23B|SESN1|SLC38A1|STARD10|TMEM43|UST|ZFP90
ATP-binding	UniProt-Keyword	31	735	607	50.7444	6.58002	4.21769	0	-3.00066	0.000989815	0.0654985	AASDH|ABCB4|ABCB7|ACVR1B|CLCN6|CSNK1G3|CTPS2|DDX28|DDX46|DDX60|DDX60L|DPH6|DSTYK|IARS2|IFIH1|IRAK3|LYN|MAP2K5|MAP4K4|MAP4K5|MYO1B|MYO9A|OAS3|PRKAA1|PTK2|RYK|SMG1|SNRNP200|TPK1|UBE2E1|UBE2N
MORF_ERH	MSigDB_C4	0	96	607	6.62784	2.47054	0	0	-2.68275	0.00100126	0.0661016
TOYOTA_TARGETS_OF_MIR34B_AND_MIR34C	MSigDB_C2	8	296	607	20.4359	4.28795	2.7027	0	-2.90018	0.00102839	0.0674222	EMC3-AS1|GALNT11|GNPDA1|PATJ|RBM17|SNRNP48|TMEM18|TRIM33
GROSS_HYPOXIA_VIA_ELK3_AND_HIF1A_UP	MSigDB_C2	15	89	607	6.14456	2.37972	16.8539	1	3.72121	0.00103601	0.0676096	APPL2|ARL6IP5|BCL10|CNOT7|CSRNP1|FOS|IL13RA1|JMJD1C|KLF6|NAP1L1|NFKBIA|PLPP3|SERTAD2|TGIF1|TRAF6
HALLMARK_E2F_TARGETS	MSigDB_H	3	182	607	12.5653	3.38481	1.64835	0	-2.82595	0.00103539	0.0676096	MYC|NAP1L1|XPO1
GSE17974_0H_VS_24H_IN_VITRO_ACT_CD4_TCELL_DN	MSigDB_C7	2	156	607	10.7702	3.13845	1.28205	0	-2.79445	0.00104931	0.0683206	CD200|ZNF232
BHAT_ESR1_TARGETS_VIA_AKT1_DN	MSigDB_C2	9	39	607	2.69256	1.57982	23.0769	1	3.9925	0.00109089	0.0699553	AFAP1L2|ARID5B|KLF9|LETMD1|PLPP3|RNF144B|SLC16A5|SPATA7|ZNF277
GSE14000_UNSTIM_VS_4H_LPS_DC_TRANSLATED_RNA_DN	MSigDB_C7	17	108	607	7.45632	2.6186	15.7407	1	3.64458	0.00109443	0.0699553	ADPRM|BIRC3|DDX60L|EPSTI1|GCH1|IFI44|IFI44L|IFIH1|IFIT1|IFIT2|IFIT3|MX1|NCOA7|PMAIP1|SP110|STAT1|TMEM268
GSE18791_CTRL_VS_NEWCASTLE_VIRUS_DC_4H_DN	MSigDB_C7	17	108	607	7.45632	2.6186	15.7407	1	3.64458	0.00109443	0.0699553	CSRNP1|DDX60|DDX60L|EPSTI1|GCH1|IFI44|IFI44L|IFIH1|IFIT1|IFIT2|IFIT3|KPNA5|MX1|OAS3|PHF11|PMAIP1|TGIF1
GSE22886_UNSTIM_VS_IL15_STIM_NKCELL_DN	MSigDB_C7	3	181	607	12.4962	3.37569	1.65746	0	-2.81313	0.00109659	0.0699553	MMD|PRNP|UBE2N
GSE29617_CTRL_VS_DAY7_TIV_FLU_VACCINE_PBMC_2008_UP	MSigDB_C7	17	108	607	7.45632	2.6186	15.7407	1	3.64458	0.00109443	0.0699553	ARL4A|CD69|CHMP1B|CSRNP1|CTNNB1|FOS|FOSB|IFIT2|L3MBTL3|NGRN|PTBP2|RAB11FIP4|REL|RGS2|RNF138|TRAF6|TUBB1
GSE40068_CXCR5POS_BCL6POS_TFH_VS_CXCR5NEG_BCL6NEG_CD4_TCELL_DN	MSigDB_C7	17	108	607	7.45632	2.6186	15.7407	1	3.64458	0.00109443	0.0699553	ACVR1B|AFF3|BACH2|BTF3L4|CD200|CNN3|FOXP1|LEF1|MTSS1|OAZ2|PDE4B|PTK2|SESN1|SLC16A5|SMARCC1|TGIF2|UBE3A
Mouse InnerEar_Sajan08_5223genes (17660535-TableS4a)	GeneSigDB	159	2795	607	192.967	11.0702	5.68873	0	-3.06832	0.00108189	0.0699553	ABCB4|ABCB7|AGFG1|AGGF1|AK3|AMZ2|ANKRA2|APPL2|ARL4A|ARL6IP5|ASAP1|ASB13|AUTS2|BAZ2B|BBS2|BBX|BCKDHB|BCL2|BEX2|BMI1|BPNT1|BRWD1|BTF3L4|C12ORF57|CAMLG|CBLL1|CBR4|CCSER2|CD200|CEACAM1|CHM|CHURC1|CLCN6|CNOT7|COMMD6|CTNNB1|CXCL16|DCAF8|DDX46|DSTYK|DYNLT3|EBF1|ECHDC2|EIF4B|FAM117B|FAM172A|FBXO32|FOS|FOXK1|FOXP1|GALC|GALNT11|GATAD1|GGPS1|GNG2|GNPDA2|GSAP|HACL1|HDHD2|HS3ST1|IARS2|IFT57|IL13RA1|ITPR1|JMJD…
Metal-binding	UniProt-Keyword	138	1576	607	108.807	9.1185	8.75635	1	3.2015	0.00108065	0.0699553	ABLIM1|ACVR1B|ADAP2|ADPRM|AGFG1|AMPD3|AMZ2|APOBEC3F|ASAP1|BAZ2B|BIRC3|BMI1|BPNT1|CABYR|CBLL1|CGRRF1|CHURC1|CIB1|CLYBL|CNOT7|CRBN|CYP2U1|EBF1|EPS15|FBXL5|FOXP1|GALNT11|GATAD1|GCH1|GDPD3|GGPS1|HACL1|HDHD2|IFIH1|IRF2BPL|ITGAM|JAZF1|JMJD1C|KLF11|KLF6|KLF9|LANCL1|LPP|MAP2K5|MARCH3|MARCH7|MBLAC2|MGMT|MKRN1|MLLT10|MOB3B|MORC3|MYO9A|NEIL2|NUDT7|OAS3|OPTN|OSGEPL1|PADI4|PARP12|PCGF5|PDE4B|PDE7B|PHF11|PHF3|…
GSE40225_WT_VS_RIP_B7X_DIABETIC_MOUSE_PANCREATIC_CD8_TCELL_UP	MSigDB_C7	20	137	607	9.45848	2.94436	14.5985	1	3.58024	0.00110078	0.070065	AMPD3|BACH2|CCNY|CYP2U1|DENND4C|FMNL3|GSAP|KCNG1|PARP12|RASA1|SAYSD1|SELENON|SMG1|SNX27|SORL1|SWAP70|TANGO6|VNN2|WDR5B|ZNF571
REACTOME_GENERIC_TRANSCRIPTION_PATHWAY	MSigDB_C2	21	147	607	10.1489	3.04816	14.2857	1	3.55989	0.00111001	0.0704946	MYC|NOTCH2|RARA|TEAD2|TGIF1|TGIF2|TRIM33|ZFP37|ZFP90|ZNF18|ZNF25|ZNF30|ZNF337|ZNF431|ZNF439|ZNF485|ZNF514|ZNF529|ZNF558|ZNF559|ZNF571
GSE10239_NAIVE_VS_KLRG1HIGH_EFF_CD8_TCELL_DN	MSigDB_C7	2	155	607	10.7012	3.12856	1.29032	0	-2.78122	0.00111512	0.070661	GNPDA1|NDE1
cellular carbohydrate metabolic process [GoID:GO:0044262; evidenceTypes:IBA|IC|IDA|IEA|IGI|IMP|ISS|NAS|TAS]	GeneOntology_BP	1	127	607	8.76808	2.8365	0.787402	0	-2.73861	0.00111822	0.0706992	PMAIP1
ciliary basal body [GoID:GO:0036064; evidenceTypes:IBA|IDA|IEA|IMP|ISS]	GeneOntology_CC	11	55	607	3.7972	1.87439	20	1	3.84275	0.00113571	0.0716457	BBS2|CCDC151|CDC14A|CEP290|IFT57|PCM1|RABL2B|RILPL1|RPGR|SPATA7|WDR11
MILI_PSEUDOPODIA_CHEMOTAXIS_UP	MSigDB_C2	10	47	607	3.24488	1.73351	21.2766	1	3.89679	0.00114746	0.0720666	ANKRD11|BMI1|COA5|COX20|DCAF5|DYNLT3|MFF|NAP1L1|SCAPER|ZEB2
Mouse StemCell_Lindmark04_624genes (15474998-tableS1a)	GeneSigDB	12	376	607	25.9591	4.80998	3.19149	0	-2.9021	0.00114683	0.0720666	COMMD6|FOXP1|GDPD3|GLIPR2|ITGAM|NFKBIA|PADI4|PRNP|RPL37|SESN1|SNX2|UBXN1
GSE46606_UNSTIM_VS_CD40L_IL2_IL5_DAY1_STIMULATED_BCELL_UP	MSigDB_C7	18	118	607	8.14672	2.73557	15.2542	1	3.60191	0.00115001	0.0720673	BCKDHB|BRD3|C12ORF76|CBR4|CDC14B|FAM117B|GALC|GSTA4|LETMD1|MTSS1|NIPSNAP2|NOA1|SCAF8|SIRT5|SORL1|SPATA7|STAT1|TGIF1
Human Lymphoma_Compagno09_genes (19412164-TableS2)	GeneSigDB	7	25	607	1.726	1.26588	28	1	4.16627	0.0011586	0.0724456	BCL10|BIRC3|MALT1|NFKBIA|REL|TRAF5|TRAF6
GSE24574_BCL6_HIGH_VS_LOW_TFH_CD4_TCELL_DN	MSigDB_C7	3	180	607	12.4272	3.36655	1.66667	0	-2.80026	0.00116132	0.0724559	AHCYL1|GSTA4|MYO1B
GSE14415_INDUCED_TREG_VS_FAILED_INDUCED_TREG_UP	MSigDB_C7	2	154	607	10.6322	3.11863	1.2987	0	-2.76794	0.00118498	0.0728306	CLYBL|MYC
GSE16450_IMMATURE_VS_MATURE_NEURON_CELL_LINE_DN	MSigDB_C7	2	154	607	10.6322	3.11863	1.2987	0	-2.76794	0.00118498	0.0728306	CD200|SPAG1
GSE25085_FETAL_LIVER_VS_ADULT_BM_SP4_THYMIC_IMPLANT_DN	MSigDB_C7	2	154	607	10.6322	3.11863	1.2987	0	-2.76794	0.00118498	0.0728306	OAZ2|ZNF277
Human Breast_Dairkee04_479genes (15260889-TableS2a)	GeneSigDB	8	293	607	20.2287	4.26692	2.73038	0	-2.86594	0.00118528	0.0728306	ARL4A|DDX28|FOS|MYC|NDE1|NIPSNAP2|RAD23B|RNF135
Human StemCell_Novakova10_89genes_Interferons_Receptors (19802007-SuppTable1)	GeneSigDB	8	32	607	2.20928	1.43161	25	1	4.04491	0.00117554	0.0728306	IFI44L|IFIH1|IFIT1|IFIT2|IFIT3|IL13RA1|MX1|SP110
ROSTY_CERVICAL_CANCER_PROLIFERATION_CLUSTER	MSigDB_C2	1	126	607	8.69904	2.82548	0.793651	0	-2.72487	0.00119374	0.0731917	SLC38A1
GCM_MAP4K4	MSigDB_C4	17	109	607	7.52536	2.63054	15.5963	1	3.60178	0.00121574	0.0740609	AHCYL1|BBS2|DCUN1D4|LANCL1|MAP4K4|MYO9A|NGRN|OAZ2|PHLPP2|POMT2|PTK2|RABL2B|SNX27|TMOD2|UBL3|ZEB2|ZNF404
GSE13485_DAY3_VS_DAY7_YF17D_VACCINE_PBMC_DN	MSigDB_C7	17	109	607	7.52536	2.63054	15.5963	1	3.60178	0.00121574	0.0740609	DDX60|DDX60L|EPSTI1|GCH1|IFI44|IFI44L|IFIH1|IFIT1|IFIT2|IFIT3|MX1|NCOA7|OAS3|PARP12|PHF11|SP110|STAT1
GSE45382_UNTREATED_VS_TGFB_TREATED_MACROPHAGES_DN	MSigDB_C7	17	109	607	7.52536	2.63054	15.5963	1	3.60178	0.00121574	0.0740609	C5ORF15|CD200|CNN3|CSRNP1|EBF1|FOXP1|GCH1|IL13RA1|IL23A|MAP4K4|OPTN|P2RY10|PDE4B|SNX11|SWAP70|TMOD2|TRAF6
chr2q24	MSigDB_C1	5	13	607	0.89752	0.913463	38.4615	1	4.49113	0.00124565	0.0741331	IFIH1|MARCH7|RBMS1|SLC38A11|WDSUB1
GRANDVAUX_IRF3_TARGETS_UP	MSigDB_C2	5	13	607	0.89752	0.913463	38.4615	1	4.49113	0.00124565	0.0741331	IFI44|IFIT1|IFIT2|IFIT3|PMAIP1
TGCTGCT_MIR15A_MIR16_MIR15B_MIR195_MIR424_MIR497	MSigDB_C3	35	297	607	20.5049	4.29494	11.7845	1	3.37493	0.0012369	0.0741331	AKAP11|ATG14|BACH2|BCL2|C12ORF76|CCDC28A|CSDE1|DCAF5|DCUN1D4|EIF4B|IRF2BPL|ITPR1|LYST|MMD|MOB3B|MTSS1|PCGF5|PCMT1|PEX5|PHLPP2|PIK3R1|PIP4P2|PLEKHA1|RAD23B|RNF138|RNF144B|RSBN1|SERBP1|SESN1|SINHCAF|STXBP3|SYPL1|TGIF2|ZMYM6|ZNF532
GSE37605_C57BL6_VS_NOD_FOXP3_IRES_GFP_TCONV_UP	MSigDB_C7	12	64	607	4.41856	2.0209	18.75	1	3.75152	0.00124826	0.0741331	ALDH5A1|ARHGAP24|CDC14A|CGRRF1|DNASE1L3|DSTYK|IL13RA1|IMMP2L|JAZF1|OPN3|STARD10|WDR11
positive regulation of pigment cell differentiation [GoID:GO:0050942; evidenceTypes:IDA|IEA|ISS]	GeneOntology_BP	3	4	607	0.27616	0.506958	75	1	5.37291	0.00124274	0.0741331	BCL2|BLOC1S5|ZEB2
regulation of pigment cell differentiation [GoID:GO:0050932; evidenceTypes:IDA|IEA|ISS]	GeneOntology_BP	3	4	607	0.27616	0.506958	75	1	5.37291	0.00124274	0.0741331	BCL2|BLOC1S5|ZEB2
Chiche(PMID: 24644022)-2014_M6.5	PAPER	12	64	607	4.41856	2.0209	18.75	1	3.75152	0.00124826	0.0741331	BBX|CGGBP1|CSNK1G3|DCAF5|EIF2S3|EML4|MTMR9|RASA1|SCAF8|UVRAG|ZNF277|ZNF518A
Human Breast_Vincent-Salomon08_1001genes (18381933-SuppTableS4)	GeneSigDB	53	504	607	34.7962	5.52633	10.5159	1	3.29401	0.0012256	0.0741331	ABLIM1|AGFG1|AHCYL1|AKAP11|AKR7A2|ASB13|ATN1|BCL2|C5ORF15|CAMLG|CNOT7|CRYZL1|DCAF10|DCAF8|ELF2|FBXL5|FNTA|FOXP1|GATAD1|GCH1|GNB5|GSAP|IFT74|IL13RA1|ITPR1|LETMD1|LPP|LRBA|MAP2K5|MAP4K4|MOAP1|NGRN|NIPSNAP2|PCM1|PEX5|PHF3|PMAIP1|RABL2B|RSBN1|RSU1|SKP1|SOCS5|SP110|STX16|STXBP3|SYBU|SYT17|TCEAL1|TRAF5|TRIM33|TSPAN3|UBE2N|UBE3A
Human Lymphoma_Baumforth05_26genes (15933052-Table1)	GeneSigDB	5	13	607	0.89752	0.913463	38.4615	1	4.49113	0.00124565	0.0741331	DDX60|IFI44|IFI44L|IFIT1|PARP12
Human Stomach_Takada05_41genes (15723654-Table2)	GeneSigDB	5	13	607	0.89752	0.913463	38.4615	1	4.49113	0.00124565	0.0741331	BCL2|MALT1|MYC|PVT1|TGIF2
Interferon_meta (PMID:21179087)	SignatureDB	27	210	607	14.4984	3.62995	12.8571	1	3.44401	0.00122631	0.0741331	CCDC25|CD69|CEACAM1|DDX60|DDX60L|EPSTI1|GCH1|IFI44|IFI44L|IFIH1|IFIT1|IFIT2|IFIT3|IL7|MITD1|MX1|NCOA7|OAS3|PARP12|PHF11|PMAIP1|SP110|STAT1|STXBP3|TRAFD1|TSC22D1|UCN
GSE5679_CTRL_VS_RARA_AGONIST_AM580_TREATED_DC_UP	MSigDB_C7	2	153	607	10.5631	3.10867	1.30719	0	-2.7546	0.0012591	0.0743106	HS3ST1|MS4A1
GSE9006_TYPE_1_DIABETES_AT_DX_VS_1MONTH_POST_DX_PBMC_UP	MSigDB_C7	2	153	607	10.5631	3.10867	1.30719	0	-2.7546	0.0012591	0.0743106	IFIT3|MAP4K4
regulation of developmental pigmentation [GoID:GO:0048070; evidenceTypes:IDA|IEA|ISS|TAS]	GeneOntology_BP	4	8	607	0.55232	0.716784	50	1	4.80993	0.00125828	0.0743106	BCL2|BLOC1S5|HPS4|ZEB2
GSE13946_CTRL_VS_DSS_COLITIS_GD_TCELL_FROM_COLON_DN	MSigDB_C7	16	100	607	6.904	2.52091	16	1	3.60822	0.00127082	0.0746918	APPL2|BAZ2B|BTF3L4|CD55|DDX60|FOXK1|IFIT1|LCLAT1|LEF1|METTL8|MYC|PATJ|PLEKHA1|SCAPER|SESN1|STAT1
GSE40685_TREG_VS_FOXP3_KO_TREG_PRECURSOR_DN	MSigDB_C7	18	119	607	8.21576	2.74698	15.1261	1	3.56182	0.00127021	0.0746918	AKAP7|C5ORF15|DDX60|EPSTI1|FBXL5|GCH1|HLA-DQA1|IFI44L|IFIH1|IFIT1|IFIT2|IFT57|IL7|SP110|STAT1|ZNF337|ZNF532|ZNF562
SCHLOSSER_SERUM_RESPONSE_DN	MSigDB_C2	49	458	607	31.6203	5.2827	10.6987	1	3.28992	0.00129166	0.0756032	ABI1|ATN1|BMI1|C5ORF15|CBR4|CD55|CDC40|CGRRF1|CHMP2B|COIL|DDX46|DIAPH2|DYNLT3|EIF2S3|EPS15|GCH1|IL7|LANCL1|LEF1|MAP2K5|MARCH7|MMD|MORC3|MTMR9|NAP1L1|NIPSNAP2|NSA2|PCMT1|PHF3|PIBF1|PMAIP1|RAD23B|RSU1|RYK|SC5D|SDCBP|SERBP1|SERTAD2|SKP1|SNRNP200|SNX2|STAT1|STXBP3|SYPL1|TCF20|TMEM251|UBE3A|VNN2|ZEB2
GENTILE_UV_RESPONSE_CLUSTER_D9	MSigDB_C2	6	19	607	1.31176	1.10395	31.5789	1	4.2468	0.001317	0.0758359	ACVR1B|CCSER2|KLF9|NAP1L1|SWAP70|TGIF1
MULLIGHAN_MLL_SIGNATURE_2_UP	MSigDB_C2	8	291	607	20.0907	4.25283	2.74914	0	-2.84296	0.00130237	0.0758359	AKR7A2|ARL6IP5|BMI1|ECHDC2|FRAT2|MALT1|MLLT10|TMEM251
TAKEDA_TARGETS_OF_NUP98_HOXA9_FUSION_16D_UP	MSigDB_C2	15	91	607	6.28264	2.40604	16.4835	1	3.62312	0.00130958	0.0758359	ABCB4|AFF3|AUTS2|CD1A|EPSTI1|IFI44|IFI44L|IFIT1|IFIT2|IFIT3|MX1|OAS3|OPN3|SLC38A1|STAT1
MODULE_60	MSigDB_C4	3	178	607	12.2891	3.34818	1.68539	0	-2.77438	0.00130211	0.0758359	MYOM1|PPP1R15A|UBXN1
GSE17721_CTRL_VS_PAM3CSK4_1H_BMDC_DN	MSigDB_C7	15	91	607	6.28264	2.40604	16.4835	1	3.62312	0.00130958	0.0758359	BCL10|BIRC3|BRWD1|CHCHD6|DIP2B|GCH1|IL23A|MYO1B|PDE4B|PLPP3|POMT2|RILPL1|SPRY1|TCF20|ZEB2
GSE29618_BCELL_VS_MDC_DAY7_FLU_VACCINE_UP	MSigDB_C7	22	159	607	10.9774	3.16794	13.8365	1	3.47944	0.00131138	0.0758359	ABLIM1|ARHGAP24|ARID5B|BACH2|BIRC3|CD200|CD69|IFT57|MAP4K4|MS4A1|MYC|NCK2|NUP88|P2RY10|SNX2|SP110|SP140|SPRY1|SWAP70|SYPL1|TRAF5|WDR11
Human Leukemia_Ueno09_30genes_HighestUpRegulation3Days (19749795-SuppTable1)	GeneSigDB	6	19	607	1.31176	1.10395	31.5789	1	4.2468	0.001317	0.0758359	FBXO32|IFI44|IFI44L|IFIT1|IFIT2|MX1
Human StemCell_Chiba06_62genes (16799977-tableS1)	GeneSigDB	6	19	607	1.31176	1.10395	31.5789	1	4.2468	0.001317	0.0758359	CHM|DIP2B|EXOSC6|NCOA7|PCGF5|UST
GSE13547_2H_VS_12_H_ANTI_IGM_STIM_BCELL_DN	MSigDB_C7	2	152	607	10.4941	3.09867	1.31579	0	-2.7412	0.00133776	0.0767199	CDC14A|UBE2N
GSE15930_NAIVE_VS_72H_IN_VITRO_STIM_IL12_CD8_TCELL_DN	MSigDB_C7	2	152	607	10.4941	3.09867	1.31579	0	-2.7412	0.00133776	0.0767199	CD200|HDHD2
GSE18791_CTRL_VS_NEWCASTLE_VIRUS_DC_12H_DN	MSigDB_C7	17	110	607	7.5944	2.64243	15.4545	1	3.55945	0.00134826	0.077166	CSRNP1|DDX60|EPSTI1|FAM43A|IFI44|IFIH1|IFIT2|IFIT3|LYN|NCOA7|OAS3|PCGF5|PDE4B|PMAIP1|RNF144B|SP140|TMEM268
GSE10273_HIGH_IL7_VS_HIGH_IL7_AND_IRF4_IN_IRF4_8_NULL_PRE_BCELL_DN	MSigDB_C7	1	124	607	8.56096	2.80328	0.806452	0	-2.69718	0.00136017	0.0774659	MTCH1
GSE17301_IFNA2_VS_IFNA5_STIM_ACD3_ACD28_ACT_CD8_TCELL_DN	MSigDB_C7	1	124	607	8.56096	2.80328	0.806452	0	-2.69718	0.00136017	0.0774659	IL7
epithelial tube formation [GoID:GO:0072175; evidenceTypes:IBA|IC|IDA|IEA|IMP|ISS|NAS]	GeneOntology_BP	10	48	607	3.31392	1.75175	20.8333	1	3.8168	0.00136168	0.0774659	BCL10|CEP290|CTNNB1|IFT57|NPHP3|PHACTR4|RARA|TEAD2|TRAF6|ZEB2
GSE2706_UNSTIM_VS_8H_R848_DC_DN	MSigDB_C7	18	120	607	8.2848	2.75834	15	1	3.52212	0.00140092	0.079222	AFAP1L2|ARHGAP24|BIRC3|DDX60L|EPSTI1|IFI44|IFIH1|IFIT1|IFIT2|IFIT3|IL7|NCK2|PMAIP1|REL|SINHCAF|STAT1|SWAP70|TMEM268
GSE42088_UNINF_VS_LEISHMANIA_INF_DC_4H_DN	MSigDB_C7	18	120	607	8.2848	2.75834	15	1	3.52212	0.00140092	0.079222	CD55|CD69|CHMP1B|CRBN|EIF4B|FOSB|JUND|MAP4K4|MTCH1|PMAIP1|PPP1R15A|PRNP|RARA|RPL22|RPL37|RPS8|SF3A1|TMEM8B
regulation of myeloid cell differentiation [GoID:GO:0045637; evidenceTypes:IBA|IC|IDA|IEA|IEP|IMP|ISS|NAS|TAS]	GeneOntology_BP	18	120	607	8.2848	2.75834	15	1	3.52212	0.00140092	0.079222	ACVR1B|CEACAM1|CIB1|CTNNB1|CTNNBIP1|FAM210B|FOS|FOXP1|IL23A|LEF1|LYN|MYC|NFKBIA|NOTCH2|PIK3R1|RARA|STAT1|TRAF6
RODRIGUES_THYROID_CARCINOMA_ANAPLASTIC_DN	MSigDB_C2	33	277	607	19.1241	4.15269	11.9134	1	3.34143	0.00140717	0.0794168	AFAP1L2|ARHGAP24|BCL2|BEX4|BRWD1|CBR4|CCDC28A|COX20|DCAF8|ECHDC2|ELF2|ERICH1|FMNL3|FOS|FOXP1|GALNT11|GLIPR2|GSTA4|HDHD2|ITPR1|KLF9|NSUN4|PLPP3|RAB3GAP2|RILPL1|SESN1|SKP1|SORL1|ST6GALNAC3|UST|ZCCHC7|ZFHX3|ZNF518A
RREB1_01	MSigDB_C3	16	101	607	6.97304	2.53333	15.8416	1	3.56327	0.0014161	0.0797342	AHCYL1|ATG12|AUTS2|BBX|EBF1|FMNL3|MLLT10|NUFIP2|OAZ2|RAD23B|RBMS1|TEAD2|TRMT13|UBE2E1|ZNF485|ZNF532
GSE19888_CTRL_VS_A3R_INHIBITOR_TREATED_MAST_CELL_UP	MSigDB_C7	2	151	607	10.425	3.08864	1.3245	0	-2.72775	0.00142122	0.0797342	CEACAM1|RNF138
GSE369_SOCS3_KO_VS_WT_LIVER_UP	MSigDB_C7	2	151	607	10.425	3.08864	1.3245	0	-2.72775	0.00142122	0.0797342	NAAA|PIGY
GSE29618_BCELL_VS_MONOCYTE_DAY7_FLU_VACCINE_UP	MSigDB_C7	22	160	607	11.0464	3.1777	13.75	1	3.44702	0.00142468	0.0797706	ABCB4|ABLIM1|BACH2|BIRC3|CD200|CD69|IFT57|ITPR1|MS4A1|MYC|NCK2|NUP88|P2RY10|PHF3|SLC25A38|SLC38A1|SNX2|SP110|SP140|SWAP70|SYPL1|TRAF5
Rat Breast_Giusti09_300genes (19643001-Additional-File2)	GeneSigDB	0	91	607	6.28264	2.40604	0	0	-2.6112	0.00143752	0.0803311
CHANG_IMMORTALIZED_BY_HPV31_DN	MSigDB_C2	8	33	607	2.27832	1.45372	24.2424	1	3.93588	0.00145949	0.0813986	FOS|IFI44|IFIT1|IFIT2|LYST|MX1|NMT2|STAT1
LIANG_SILENCED_BY_METHYLATION_2	MSigDB_C2	7	26	607	1.79504	1.29088	26.9231	1	4.03212	0.00149243	0.0829304	IFI44|IFI44L|IFIT1|IFIT2|IFIT3|MX1|STAT1
GSE42021_CD24HI_VS_CD24LOW_TREG_THYMUS_DN	MSigDB_C7	17	111	607	7.66344	2.65426	15.3153	1	3.51758	0.00149279	0.0829304	AUTS2|CEACAM1|DDX60|GCH1|IFI44|IFI44L|IFIH1|IFIT1|IFIT2|IFIT3|MX1|OAS3|PARP12|PHACTR4|PHF11|SP110|TRAFD1
GSE23114_PERITONEAL_CAVITY_B1A_BCELL_VS_SPLEEN_BCELL_DN	MSigDB_C7	2	150	607	10.356	3.07857	1.33333	0	-2.71425	0.00150976	0.0835458	DCUN1D4|NUP88
JOHNSTONE_PARVB_TARGETS_3_DN	MSigDB_C2	25	614	607	42.3906	6.05905	4.07166	0	-2.87018	0.00154149	0.0848021	BCL10|BMI1|CDC14B|COCH|CTNNB1|CYP2U1|FBXL5|IRF2BPL|MBLAC2|MLLT10|MORC3|MYO1B|PCMT1|PLPP3|PTBP2|PTK2|RBM17|RBMS1|RNF138|RPAIN|RPL23AP7|SERTAD2|VMA21|ZCCHC7|ZNF559
IFN_PMBC_4x_Up (PMID:12604793)	SignatureDB	11	57	607	3.93528	1.90794	19.2982	1	3.70279	0.00154441	0.0848021	CEACAM1|GCH1|IFI44|IFI44L|IFIT1|IFIT2|IFIT3|MX1|SP110|STAT1|TRAFD1
BENPORATH_PROLIFERATION	MSigDB_C2	1	122	607	8.42288	2.78091	0.819672	0	-2.66923	0.00154943	0.0849133	AGFG1
GSE36888_STAT5_AB_KNOCKIN_VS_WT_TCELL_IL2_TREATED_2H_DN	MSigDB_C7	16	102	607	7.04208	2.5457	15.6863	1	3.51885	0.00157511	0.0859887	ALOX5AP|ARHGAP24|ASB13|C12ORF76|C1ORF115|CCNY|CD1A|EIF2S3|IL13RA1|ITGAM|PRNP|SLC16A5|TCEAL1|TMEM170B|VNN2|ZNF277
Human Lung_Dauer05_150genes (15735721-SuppTable1b)	GeneSigDB	16	102	607	7.04208	2.5457	15.6863	1	3.51885	0.00157511	0.0859887	DDX60|IFI44|IFI44L|IFIH1|IFIT1|IFIT3|LANCL1|MOAP1|MX1|OAS3|PARP12|RAB11A|SP110|STAT1|TMEM251|ZNF302
Human Viral_Cairo08_982genes (19061838-TableS7)	GeneSigDB	22	558	607	38.5243	5.79588	3.94265	0	-2.85105	0.00161217	0.0878434	AGFG1|ARL6IP5|ATN1|COIL|DNASE1L3|EIF4B|FNTA|METTL8|MMS19|NFKBIA|PCM1|PTK2|RPL15|RPL22|SF3A1|SINHCAF|SMARCC1|SNRNP200|SUMF2|TOMM20|TSC22D1|UTP6
Human Breast_Nagaraja10_1345genes (20081105-ST-1)	GeneSigDB	34	772	607	53.2989	6.7281	4.40415	0	-2.8684	0.00164648	0.0895409	ABLIM1|ACVR1B|ADAP2|AKAP7|APPL2|ARL4A|ASB13|BCL2|FAM117B|FRAT2|GNPDA1|HS3ST1|LETMD1|LIPT1|MYC|MYO9A|NOA1|PAQR7|PELI2|PHACTR4|PIGC|PLEKHA1|PPTC7|RHPN2|SERBP1|SESTD1|TGIF1|TOP1MT|TPK1|TRIM33|UCP2|ZNF518A|ZNF74|ZNHIT6
NAKAMURA_TUMOR_ZONE_PERIPHERAL_VS_CENTRAL_DN	MSigDB_C2	40	359	607	24.7854	4.70473	11.1421	1	3.2339	0.00168415	0.0914142	ABCB7|ABI1|AK3|ARID5B|ATG14|BIRC3|CCNY|COMMD6|CXCL16|DCAF10|DENND4C|DRAM2|EEF1A1|FNTA|FOS|GALC|GATAD1|KLF11|LETMD1|MKRN1|NCOA7|NPHP3|NUFIP2|PDE4B|PHF3|RAB11A|REV1|RNF135|RPL15|RPL22|RPL37|SERTAD2|SMIM14|SORL1|SRSF6|SYT17|TMEM43|TOMM20|WDR11|ZFAS1
GSE22886_IGM_MEMORY_BCELL_VS_BLOOD_PLASMA_CELL_DN	MSigDB_C7	3	173	607	11.9439	3.30178	1.7341	0	-2.70882	0.00173064	0.0934018	AGGF1|MFF|UBE3A
GSE36476_CTRL_VS_TSST_ACT_40H_MEMORY_CD4_TCELL_YOUNG_DN	MSigDB_C7	3	173	607	11.9439	3.30178	1.7341	0	-2.70882	0.00173064	0.0934018	CD200|GCNT1|TP53BP1
GSE3982_MEMORY_CD4_TCELL_VS_TH1_DN	MSigDB_C7	3	173	607	11.9439	3.30178	1.7341	0	-2.70882	0.00173064	0.0934018	CD200|PMAIP1|SPRY1
DACOSTA_UV_RESPONSE_VIA_ERCC3_COMMON_DN	MSigDB_C2	35	303	607	20.9191	4.33657	11.5512	1	3.24701	0.00175208	0.0943795	ABI1|ARID5B|BAZ2B|BBX|CCSER2|DCUN1D4|EPS15|KLF6|LYN|MAP4K5|MARCH7|MYC|MYO1B|NMT2|PCMT1|PHF3|PHLPP2|PIBF1|PTK2|PTPN12|RAB3GAP1|RAD23B|RASA1|RBMS1|RPGR|RYK|SCAF8|SOCS5|SWAP70|TMEM131|TRIM33|UBE3A|UBL3|UVRAG|XPO1
RIZ_ERYTHROID_DIFFERENTIATION_12HR	MSigDB_C2	6	20	607	1.3808	1.13256	30	1	4.07855	0.00177298	0.0951443	FOS|KLF6|KLF9|TEAD2|TSC22D1|ZFP37
ZHANG_INTERFERON_RESPONSE	MSigDB_C2	6	20	607	1.3808	1.13256	30	1	4.07855	0.00177298	0.0951443	IFI44|IFIT2|MX1|OAS3|SP110|STAT1
CROONQUIST_IL6_DEPRIVATION_DN	MSigDB_C2	0	88	607	6.07552	2.36645	0	0	-2.56736	0.0017857	0.0952865
Human Lymphoma_Chng09_174genes (18974375-TableS5b)	GeneSigDB	0	88	607	6.07552	2.36645	0	0	-2.56736	0.0017857	0.0952865
epidermal growth factor receptor signaling pathway [GoID:GO:0007173; evidenceTypes:IBA|IDA|IEA|IMP|ISS|NAS|TAS]	GeneOntology_BP	11	58	607	4.00432	1.9245	18.9655	1	3.63507	0.00178986	0.0953294	AFAP1L2|CAMLG|CEACAM1|EPS15|NCK2|PIK3R1|PTK2|PTPN12|RAB7A|SOCS5|SPRY1
GRAESSMANN_APOPTOSIS_BY_DOXORUBICIN_DN	MSigDB_C2	101	1112	607	76.7725	7.90187	9.08273	1	3.06604	0.00182053	0.0955729	ABCB7|ACVR1B|AK3|AMZ2|ARL6IP5|ASAP1|BAZ2B|BBS2|BBX|BCKDHB|BCL2|BLOC1S5|BPNT1|BRWD1|CD200|CFAP97|CHM|CLYBL|CNN3|CNOT7|COA5|COIL|COX20|CRYZL1|CSDE1|CTNNB1|CTNNBIP1|DCAF5|DCAF8|DIP2B|DMAC1|DPH6|DRAM2|DYNLT3|EFL1|EIF4B|FOXP1|GCNT1|IARS2|IL13RA1|ITPR1|KIAA1147|KLF6|LCLAT1|LETMD1|LPP|LRBA|LYST|MAP4K5|MLLT10|MTSS1|MYC|MYO1B|MYO9A|NCK2|NOTCH2|NSUN4|PCM1|PHF3|PIGC|PIK3R1|PLPP3|PRNP|PTBP2|PTPN12|RAD23B|RBB…
GSE12845_NAIVE_VS_PRE_GC_TONSIL_BCELL_DN	MSigDB_C7	3	172	607	11.8749	3.29242	1.74419	0	-2.69555	0.00183147	0.0955729	OAZ2|SERBP1|SNRNP200
GSE17974_0H_VS_72H_IN_VITRO_ACT_CD4_TCELL_DN	MSigDB_C7	2	147	607	10.1489	3.04816	1.36054	0	-2.67338	0.00180897	0.0955729	IARS2|NUP88
GSE22886_NAIVE_CD4_TCELL_VS_48H_ACT_TH1_DN	MSigDB_C7	3	172	607	11.8749	3.29242	1.74419	0	-2.69555	0.00183147	0.0955729	BIRC3|GCNT1|PPIA
GSE24142_EARLY_THYMIC_PROGENITOR_VS_DN3_THYMOCYTE_ADULT_UP	MSigDB_C7	17	113	607	7.80152	2.67776	15.0442	1	3.43514	0.00182135	0.0955729	ACVR1B|CCDC28A|CRYZL1|DIP2B|DSTYK|EIF4B|MAP4K5|NAAA|NFKBIA|PTPN12|RAB3GAP2|RGS2|SPAG1|TCEAL1|TP53BP1|TSC22D1|ZFHX3
Li(PMID: 24336226)-2013-MolSigVaccines_antiviral IFN signature (M75)	PAPER	5	14	607	0.966561	0.947892	35.7143	1	4.25517	0.00182856	0.0955729	DDX60|IFIH1|IFIT1|OAS3|RARA
Human Breast_Thorner09_217genes (19043454-TableS2)	GeneSigDB	2	147	607	10.1489	3.04816	1.36054	0	-2.67338	0.00180897	0.0955729	OAS3|SYBU
Human Leukemia_Rigolin10_35genes (20166207-Table7)	GeneSigDB	5	14	607	0.966561	0.947892	35.7143	1	4.25517	0.00182856	0.0955729	ACVR1B|CSNK1G3|MLLT10|UBE2E1|UBE3A
Transcription regulation	UniProt-Keyword	93	1009	607	69.6614	7.57733	9.21705	1	3.08006	0.00179802	0.0955729	AFF3|ARID5B|ATN1|AUTS2|BACH2|BAZ2B|BBX|BMI1|BRD3|BRWD1|CGGBP1|CHURC1|CNOT7|COMMD6|CSRNP1|CTNNB1|EBF1|EEF1A1|EID3|ELF2|FOXK1|FOXP1|HOXC4|IFT57|JAZF1|JMJD1C|JUND|KLF11|KLF6|KLF9|L3MBTL3|LEF1|MEAF6|MLLT10|MMS19|MYC|NCOA7|NOTCH2|PADI4|PCGF5|PHF11|PRKAA1|RARA|REL|SCML1|SERTAD2|SMARCC1|SP110|STAT1|TCEAL1|TCF20|TEAD2|TGIF1|TGIF2|TP53BP1|TRIM33|TSC22D1|URI1|ZBTB24|ZEB2|ZFHX3|ZFP37|ZFP90|ZNF18|ZNF232|ZNF2…
GSE21360_PRIMARY_VS_QUATERNARY_MEMORY_CD8_TCELL_DN	MSigDB_C7	21	153	607	10.5631	3.10867	13.7255	1	3.35735	0.00185253	0.0961653	ABI1|ABLIM1|BBX|DCAF8|FBXL5|GALNT11|IFI44L|LETMD1|LIPT1|MKRN1|NGRN|RPL37|RSBN1|RYK|SLC16A5|SORL1|TCF20|TRAF5|UBL3|ZNF302|ZNF83
Mouse StemCell_Lawlor06_1431genes (16651409-SuppTable5)	GeneSigDB	22	554	607	38.2482	5.77647	3.97112	0	-2.81282	0.00185637	0.0961653	ARL4A|ATG14|BCL2|CCDC115|CTNNB1|EIF4B|FOXK1|GCH1|IARS2|JUND|LEF1|LPP|METTL8|MKRN1|MMS19|MYOM1|NDE1|NOTCH2|RBBP9|RPL37|SMARCC1|TRAFD1
GSE24634_IL4_VS_CTRL_TREATED_NAIVE_CD4_TCELL_DAY5_DN	MSigDB_C7	18	123	607	8.49192	2.79212	14.6341	1	3.40533	0.00186349	0.0963586	ALOX5AP|ARID5B|ARL4A|CGGBP1|DDX60|GNB5|IFI44L|IFIT2|IFIT3|MX1|OPTN|PARP12|PARP3|PHF11|RAB3GAP1|RPGR|SP110|SP140
GSE12366_PLASMA_CELL_VS_MEMORY_BCELL_UP	MSigDB_C7	1	119	607	8.21576	2.74698	0.840336	0	-2.6268	0.00188292	0.0971555	RGS2
GSE14415_NATURAL_TREG_VS_FOXP3_KO_NATURAL_TREG_DN	MSigDB_C7	12	67	607	4.62568	2.06736	17.9104	1	3.56701	0.00188575	0.0971555	BAZ2B|CEACAM1|DDX60|DOCK7|FBXO32|GGNBP2|IFIH1|IFIT1|MARCH7|MBLAC2|ZEB2|ZFP90
pigmentation [GoID:GO:0043473; evidenceTypes:IBA|IDA|IEA|IMP|ISS|NAS|TAS]	GeneOntology_BP	9	42	607	2.89968	1.63918	21.4286	1	3.72158	0.00190644	0.0980438	BBS2|BCL2|BLOC1S5|HPS4|LEF1|LYST|RAB11A|VPS33B|ZEB2
YAO_TEMPORAL_RESPONSE_TO_PROGESTERONE_CLUSTER_17	MSigDB_C2	2	146	607	10.0798	3.03795	1.36986	0	-2.65964	0.00192103	0.0980828	NAP1L1|URI1
GSE14415_TCONV_VS_FOXP3_KO_INDUCED_TREG_DN	MSigDB_C7	2	146	607	10.0798	3.03795	1.36986	0	-2.65964	0.00192103	0.0980828	EPSTI1|IRAK3
GSE40273_GATA1_KO_VS_WT_TREG_UP	MSigDB_C7	2	146	607	10.0798	3.03795	1.36986	0	-2.65964	0.00192103	0.0980828	DMAC1|UTP6
Human Breast_van Vliet08_127genes_GoodvPoorPrognosis (18684329-TableS13)	GeneSigDB	0	87	607	6.00648	2.3531	0	0	-2.55258	0.00191955	0.0980828
GSE24634_NAIVE_CD4_TCELL_VS_DAY5_IL4_CONV_TREG_DN	MSigDB_C7	3	171	607	11.8058	3.28302	1.75439	0	-2.68224	0.00193799	0.0983171	DUS4L|PPIA|UBE2N
Human Pancreas_Cavard09_736genes (19235837-TableS2a)	GeneSigDB	36	316	607	21.8167	4.42523	11.3924	1	3.20511	0.00192966	0.0983171	AFAP1L2|AKAP11|ARL4A|AUTS2|BAZ2B|BBS2|BBX|BMI1|CD200|CDC14B|CGRRF1|CTNNB1|DIAPH2|EFL1|FAM210B|FBXO15|FBXO32|HPS4|IFI44|ITPR1|MALT1|MAP4K4|MAP4K5|MMD|MYO9A|NAP1L1|NOTCH2|PAIP2|RBMS1|RYK|SC5D|SCML1|STX2|TSPYL5|UBE2N|ZNF529
Mouse StemCell_Lindmark04_950genes (15474998-tableS1b)	GeneSigDB	23	571	607	39.4219	5.85838	4.02802	0	-2.80314	0.00193947	0.0983171	ASAP1|COMMD6|CTNNB1|EIF4B|GCH1|GCNT1|GNPDA1|IL13RA1|ITGAM|MFF|NAP1L1|NDE1|NFKBIA|NUP88|RAB7A|RETREG1|RPL37|SF3A1|SINHCAF|SNORD46|SNORD68|SNX2|UBE2N
Human Messina_04_1962genes_TranscriptionFactors (15489324-TableS2)	GeneSigDB	74	772	607	53.2989	6.7281	9.58549	1	3.07681	0.00197485	0.0999326	AFF3|ARID5B|ATN1|BACH2|BAZ2B|BMI1|BRD3|CTNNB1|EBF1|ELF2|FOS|FOSB|FOXP1|HOXC4|JMJD1C|JUND|KLF11|KLF6|KLF9|KLHL3|L3MBTL3|LEF1|MLLT10|MYC|NFKBIA|NUFIP2|OPTN|PHF11|PHF3|RARA|RBBP9|REL|RNF135|SCML1|SERTAD2|SMARCC1|STAT1|TCEAL1|TCF20|TEAD2|TGIF1|TRIM33|TSC22D1|ZBTB24|ZEB2|ZFHX3|ZFP37|ZMYM6|ZNF18|ZNF232|ZNF25|ZNF277|ZNF30|ZNF302|ZNF329|ZNF337|ZNF431|ZNF485|ZNF502|ZNF514|ZNF532|ZNF558|ZNF559|ZNF562|ZNF57…

## Sheet: M4
Gene Signature	GeneSet	Overlapping	GeneSetSize	DiffExpGenes	randomAvg	randomSD	%Overlap	Enriched	Zscore	probability	FDR	EnrichedGenes
RODRIGUES_THYROID_CARCINOMA_POORLY_DIFFERENTIATED_UP	MSigDB_C2	97	474	581	31.3232	5.26112	20.4641	1	12.4834	3.90524e-25	1.58374e-21	ABCE1|ANLN|ASAH2B|ATP1B3|BBIP1|BRCA1|BRIX1|BUB1B|C1ORF43|C4ORF46|CBX3|CCDC34|CCDC77|CCNB1|CCT6A|CDK1|CENPQ|CENPU|CENPW|CHCHD3|CKS2|CPSF3|CYP51A1|DCAF13|DHFR|DIAPH3|DLGAP5|DNM1L|DTL|ECT2|ELOVL6|ERCC8|EXOSC9|FAM89A|FH|FIGNL1|GEMIN2|GGCT|GLRX2|GON7|GRPEL2|GSR|HAT1|HELLS|HMGB2|HSPA4|HSPD1|ITGB1BP1|ITGB3BP|KIF18A|KIF1B|KIF2A|KPNA2|LEO1|MAD2L1|MATR3|MOB1A|MRPL13|MRPL42|MRPL47|MSH6|MTFR2|MTHFD2|MTPAP|NM…
DODD_NASOPHARYNGEAL_CARCINOMA_DN	MSigDB_C2	144	919	581	60.7301	7.12701	15.6692	1	11.6837	7.41627e-25	2.63166e-21	ABCE1|ABRACL|ACSL4|AGK|ANLN|BRCA1|BRIX1|BUB1B|C4ORF46|CAND1|CASP6|CBX3|CCDC77|CCNB1|CCT6A|CDC7|CDK1|CENPH|CENPK|CENPQ|CENPU|CEP152|CHCHD3|CKS2|CNIH4|CPOX|CPSF3|CRLS1|DDX52|DEPDC1|DHFR|DHX15|DIAPH3|DKC1|DLGAP5|DNM1L|DSG2|DTL|ECT2|EEF1E1|EIF1AX|ENY2|ERCC6L|ESCO2|FAS|FBXO28|FIGNL1|G3BP1|GBP1|GGCT|GMNN|GRPEL1|GTF2F2|GTF3C3|HAVCR2|HDAC2|HELLS|HMGB2|HMMR|HNRNPA2B1|HNRNPD|HSPD1|HSPE1|ID2|IDH1|IMMT|ITGB3…
PUJANA_CHEK2_PCC_NETWORK	MSigDB_C2	107	610	581	40.3105	5.91935	17.541	1	11.2664	4.55155e-22	1.07674e-18	ABCE1|ACTL6A|ANAPC10|BRCA1|BUB1B|BZW1|CBX3|CCNB1|CDC7|CDK1|CKS2|CNOT1|DDX52|DESI2|DHFR|DHX15|DKC1|DLD|DLGAP5|DPM1|EED|EEF1E1|EIF4E|ETFA|EXOSC8|FABP5|FDPS|FRG1|G3BP1|GEMIN2|GLMN|GSR|HAT1|HDAC2|HMGB2|HMMR|HNRNPA2B1|HSPA4|HSPD1|HSPE1|IDI1|IMMT|ITGB3BP|KATNA1|KIF11|KPNA2|LDHA|LDHB|LSM5|MAD2L1|MAK16|MAPKAPK5|METAP2|MNAT1|MOB1A|MPHOSPH6|MRPL19|MRPL3|MSH6|MTAP|MTHFD2|NAE1|NCL|NDC80|NDUFV2|NOP56|NUP62|PC…
FISCHER_DREAM_TARGETS	MSigDB_C2	115	707	581	46.7205	6.33474	16.2659	1	10.7786	6.00978e-21	1.31235e-17	ABCB10|ABCE1|ACTL6A|AFMID|AMD1|ANLN|ATAD5|BCAR3|BCLAF1|BRCA1|BRIX1|BUB1B|C4ORF46|CAND1|CBX3|CCDC34|CCDC77|CCNB1|CDC7|CDCA3|CDK1|CENPH|CENPK|CENPQ|CENPW|CEP152|CHCHD3|CKS2|CNOT1|CYP51A1|DEPDC1|DHFR|DHX15|DIAPH3|DLGAP5|DTL|E2F7|ECT2|EIF3A|EIF4E|ERCC6L|ESCO2|EXOSC8|EXOSC9|FANCB|FIGNL1|G3BP1|GGCT|GMNN|GRPEL2|HAT1|HELLS|HMGB2|HMMR|HNRNPA2B1|HNRNPD|HSPD1|HSPE1|ITGB3BP|KATNA1|KCTD9|KIF11|KIF18A|KIF2A|KP…
JOHNSTONE_PARVB_TARGETS_3_DN	MSigDB_C2	103	614	581	40.5748	5.93727	16.7752	1	10.5141	9.95188e-20	1.76571e-16	ABCB10|ACTL6A|ADK|AEBP2|ALG10B|ATP1B3|BRIX1|C4ORF46|CARNMT1|CCDC43|CDK1|CENPW|CISD1|CMTM6|CPSF3|CRLS1|DCAF13|DESI2|DHX15|DIAPH3|DKC1|DLGAP5|DTL|EED|EEF1E1|EIF1AX|EIF4E|ELK4|ENY2|ESCO2|EXOSC8|FH|FIGNL1|GMNN|GTF3C3|HELLS|HIGD1A|HMGN5|HNRNPD|HOOK3|KIF11|KIF18A|KIF2A|KPNA3|LSM5|MAD2L1|MALSU1|MBD2|MCTS1|MNAT1|MNS1|MPHOSPH6|MRPL13|MRPL47|MSH6|MTHFD2|MTPAP|MYO5A|MZT1|NAE1|NDC80|NDFIP2|NOL7|NOP58|NUDCD2|…
Rat Hypothalamic_Mansuy10_1931genes (20937356-TableS2)	GeneSigDB	130	894	581	59.078	7.04055	14.5414	1	10.0734	2.53052e-19	3.99091e-16	ABCE1|ACOT9|AMD1|ANLN|ATAD5|BAG2|BCAR3|BRCA1|BRIX1|BUB1B|BZW1|CBX3|CCDC34|CCDC43|CCDC58|CCNB1|CCNH|CCT6A|CCT7|CDC7|CDCA3|CDK1|CENPK|CENPU|CEP152|CPOX|DCUN1D5|DDX1|DDX52|DHFR|DHX15|DLD|DLGAP5|DTL|DUSP10|EAF1|EEF1E1|EIF3A|EIF4E|ENY2|ERCC6L|ETF1|EXOSC8|FIGNL1|FKBP3|GAR1|GLMN|GMNN|GSR|HAT1|HELLS|HMGN5|HNRNPA2B1|HSPA4|HSPD1|HSPE1|IMMT|KCTD9|KIF11|KIF18A|KIF2A|KPNA2|KPNA3|KPNB1|LIMS1|LRP8|LRRCC1|LSM5|M…
KINSEY_TARGETS_OF_EWSR1_FLII_FUSION_UP	MSigDB_C2	127	878	581	58.0207	6.98433	14.4647	1	9.8763	1.17151e-18	1.75036e-15	ABCB10|ACSL4|ANKRD13C|ANLN|ATAD5|BAG2|BRCA1|BRIX1|BUB1B|BZW1|C1ORF43|C4ORF46|CARNMT1|CCDC34|CCDC43|CCNB1|CDC7|CDCA3|CDK1|CENPH|CEP152|CNIH4|CNOT1|DEPDC1|DHFR|DHX15|DKC1|DLGAP5|DTL|E2F7|ECT2|EIF1AX|ERCC6L|ETF1|EXOSC9|FAM162A|FAS|FBXO28|FH|FIGNL1|G3BP1|GEMIN2|GMNN|GON7|GPAM|GRPEL1|GTF2F2|HELLS|HIGD1A|HMGB2|HMGN5|HMMR|HNRNPD|HSPD1|ID2|ITGB3BP|KCTD9|KIF11|KIF18A|KIF2A|KPNA2|KPNB1|LIAS|LRP8|LRRCC1|MAD…
GNF2_PA2G4	MSigDB_C4	30	73	581	4.82404	2.11385	41.0959	1	11.91	3.67583e-17	4.96902e-14	ABCE1|BUB1B|CCT6A|CHCHD3|DKC1|ETFA|FDPS|FH|GMNN|HAT1|HNRNPA2B1|LSM5|METTL5|MRPL15|MRPL3|MRPL39|MTHFD2|NAE1|NCL|NDC80|PCNA|PSMA4|PSMD11|PSMD14|RANBP1|SLBP|SNRPD1|SSBP1|TARS|TCP1
PUJANA_BRCA1_PCC_NETWORK	MSigDB_C2	147	1158	581	76.5239	7.87788	12.6943	1	8.94607	2.24035e-16	2.44611e-13	ABCE1|ACTL6A|ADK|ANAPC10|ATP1B3|BRCA1|BUB1B|BZW1|CBX3|CCNB1|CCNH|CCT6A|CCT7|CDC7|CDK1|CKS2|CNOT1|COX7A2L|CYP51A1|DDX52|DESI2|DHFR|DHX15|DKC1|DLD|DLGAP5|DPM1|ECD|EED|EEF1E1|EIF1AX|EIF4A1|ERI2|ETF1|ETFA|EXOSC8|FABP5|FAS|FDPS|FH|FRG1|G3BP1|GEMIN2|GGCT|GLMN|GSR|GTF2F2|GTF2H3|HAT1|HDAC2|HMGB2|HMMR|HNRNPA2B1|HNRNPD|HSPA4|HSPD1|HSPE1|IDI1|IMMT|IMPA1|ITGB3BP|KATNA1|KIF11|KIF2A|KPNA2|KPNB1|LDHA|LDHB|LIAS|…
Mouse Lymphoma_Wu08_1016genes (18535662-TableS2b)	GeneSigDB	66	343	581	22.6664	4.51054	19.242	1	9.60718	8.81614e-16	8.63008e-13	A4GALT|ANKRD13C|ARIH1|BCLAF1|CBX3|CCDC34|CENPW|CHCHD3|CISD1|CKS2|CNIH4|DHCR24|DHX32|DPM1|ECD|EED|EIF1AX|EIF3A|ELOVL6|ENY2|ETF1|EXOSC8|FABP5|FAM162A|FKBP3|G3BP1|GTF2F2|GTF3C6|HMGB2|HMGN5|HNRNPA2B1|HSPE1|MAPK1IP1L|METAP2|METTL5|MRPL18|MRPL32|MRPL42|MRPL45|MRPS35|NDUFAB1|NDUFV2|NOL7|NUDCD2|NUDT21|ORC6|PCNA|PLRG1|PRDX3|PROS1|PSMA4|PSMD11|PSMD12|RANBP1|SFPQ|SFXN1|SMARCA5|SMIM11A|SMS|SNRPD1|SRSF3|SSBP1…
Human StemCell_Kocer08_864genes (18667080-TableS2)	GeneSigDB	84	510	581	33.7022	5.44543	16.4706	1	9.2367	1.26068e-15	1.19294e-12	ADK|AMD1|ANXA3|BCLAF1|BRCA1|BUB1B|CASP6|CCNB1|CDK1|CENPU|CKS2|CNIH4|DDX1|DHFR|DLGAP5|DNAJA2|DNM1L|DTL|ECT2|EED|EEF1E1|ENOSF1|ETFA|EXOSC9|FAS|FRG1|HIKESHI|HMMR|HNRNPD|HSPA4|HSPD1|ITGB1BP1|ITGB3BP|KIF11|KPNA2|KPNB1|LAP3|LDHB|LIAS|MAD2L1|MCTS1|METAP2|MRPL13|MRPL39|MRPL42|MSH6|MTPAP|NDC80|NDUFV2|NUDT15|NUDT21|PCNA|PEX13|PGK1|PRPF40A|PSMA6|PSMB8|PSMD12|PSMD14|PSMD6|PSMG1|PTPN2|PTS|RARS|RDX|RFC2|RMND1|…
Mouse InnerEar_Sajan08_5223genes (17660535-TableS4a)	GeneSigDB	273	2795	581	184.701	10.8477	9.76744	1	8.13985	1.86361e-15	1.70659e-12	ABCE1|ACO1|ACOT9|ACSL1|ACSL4|ACTL6A|ADK|AFMID|AGK|AMD1|ANKRD13C|ANLN|ANXA3|ARIH1|ARL8B|ATP1B3|ATP9A|BAG2|BCLAF1|BPGM|BRCA1|BUB1B|BZW1|CAND1|CASP6|CBX3|CCDC34|CCDC43|CCDC58|CCNB1|CCNH|CCT6A|CCT7|CDC7|CDCA3|CDK1|CENPH|CENPK|CENPQ|CEP112|CEP152|CHIC2|CISD1|CKS2|CLTC|CMTM6|CNIH4|COMMD2|CPSF3|CTSH|CYP51A1|DCAF13|DCUN1D5|DDX52|DESI2|DHCR24|DHFR|DHX15|DHX32|DLGAP5|DNAJA2|DNM1L|DSG2|DTL|ECD|ECT2|EED|EEF1…
WEI_MYCN_TARGETS_WITH_E_BOX	MSigDB_C2	90	572	581	37.7994	5.74531	15.7343	1	9.08579	1.93136e-15	1.71336e-12	ABCE1|ABRACL|AMD1|ANLN|BAG2|BRIX1|BUB1B|C2ORF76|C4ORF46|CARNMT1|CCDC58|CCDC77|CCT6A|CCT7|CDC7|CDK1|CENPK|CISD1|CRLS1|DCAF13|DEPDC1|DKC1|E2F7|EEF1E1|ETF1|EXOSC9|FAM162A|FAM210A|G3BP1|GGCT|GLRX2|GMNN|GRPEL1|HAT1|HELLS|HMMR|HSPA4|IDI1|KPNB1|LLPH|LRP8|MAD2L1|MALSU1|MPHOSPH6|MRPL1|MRPL15|MRPL18|MRPL19|MRPL39|MRPL42|MRPL47|MRPL50|MRPS28|MRPS35|MTFMT|MTFR2|MYO5A|MZT1|NAE1|NDUFAF5|NDUFAF6|NOP58|NUDT15|OR…
LEE_BMP2_TARGETS_DN	MSigDB_C2	92	608	581	40.1783	5.91036	15.1316	1	8.76794	1.07521e-14	8.24944e-12	ABCE1|ACTL6A|AMD1|ATAD5|BRCA1|BRIX1|BZW1|CARNMT1|CCT6A|CCT7|CENPQ|CENPW|CISD1|CYP51A1|DHFR|DKC1|DNAJA2|DTL|E2F7|EAF1|EEF1E1|EIF1AX|EIF4E|ETF1|EXOSC8|FAIM|FANCB|FIGNL1|FKBP3|G3BP1|GAR1|GMNN|HAT1|HDAC2|HELLS|HMGN5|HSPA4|HSPD1|IDI1|KPNA2|KPNB1|LDHA|LEO1|MAD2L1|MAK16|MATR3|MNS1|MRPL18|MRPL50|MSH6|MTAP|MTHFD2|NARS2|NMD3|NOP56|NOP58|NQO2|NUDCD2|NUP54|ORC6|OTUD6B|PCGF6|PFAS|PGK1|PRMT3|PRPF40A|PSMC3IP|PS…
Acetylation	UniProt-Keyword	232	2285	581	150.999	10.2168	10.1532	1	7.92823	1.99597e-14	1.49109e-11	ABCB10|ABHD5|ABRACL|ACOT9|ACSL1|ACTL6A|ADK|AEBP2|AGK|ALDH1B1|ANAPC10|ANLN|ANXA3|ANXA7|ARIH1|ARL8B|ATP6V1A|ATP9A|BAG2|BCAR3|BCLAF1|BPGM|BRCA1|BRIX1|BUB1B|BZW1|C9ORF85|CAND1|CBX3|CCDC50|CCDC58|CCNB1|CCT6A|CCT7|CCZ1|CCZ1B|CDK1|CENPH|CHCHD3|CISD1|CKS2|CLTC|CMTM6|COX7A2L|CPOX|CPSF3|DCAF13|DDX1|DDX52|DECR1|DHX15|DHX32|DHX36|DKC1|DLD|DNAJA2|DNM1L|DPM1|DTL|ECT2|EED|EEF1E1|EEF2KMT|EI24|EIF3A|EIF4A1|EIF4E|…
TARTE_PLASMA_CELL_VS_PLASMABLAST_DN	MSigDB_C2	55	275	581	18.1728	4.05498	20	1	9.08197	4.92051e-14	3.58163e-11	ABCE1|ATP1B3|CASP6|CBX3|CCNB1|CCT6A|CCT7|CDK1|CKS2|CPOX|DHCR24|DLGAP5|EED|EIF3A|ETF1|FABP5|FAS|FDPS|FH|HMGB2|HMMR|HSPA4|HSPE1|KIF11|KIF2A|KPNA2|LDHB|LGALS1|LIMS1|MAD2L1|MPHOSPH6|MRPL19|MRPL3|MTHFD2|MYO5A|NAE1|NDUFV2|PCNA|PGK1|PRPS2|PSMB8|PSMC3IP|PSMD14|RARS|SRSF3|STIL|TARS|TCP1|TFRC|TRA2B|TTK|TUBA1A|VBP1|VDAC1|YBX1
MILI_PSEUDOPODIA_HAPTOTAXIS_UP	MSigDB_C2	62	345	581	22.7986	4.52314	17.971	1	8.66686	1.87141e-13	1.18057e-10	ABI2|ACSL4|ANKRD13C|BCLAF1|BTBD1|BZW1|C9ORF85|CARNMT1|CCDC34|CCNH|CENPK|CENPQ|CENPU|CISD1|DDX1|DKC1|DNM1L|EIF1AX|EXOSC9|FKBP3|FRG1|GTF3C6|HDAC2|IDI1|INTS6|ITGB3BP|KIF2A|KPNA3|LGALSL|LIMS1|MAK16|MATR3|METAP2|MRPL13|MRPL47|MSANTD4|MTAP|MTPAP|MYO5A|NAE1|NUDCD2|NUP54|PDCD10|PRPF40A|PSMC3IP|PSMC6|PSMD6|PTPN2|R3HDM1|RAB5A|RBBP8|RBM7|SPRED1|SRSF3|SSBP1|STRAP|SUCLA2|TAF9|TRA2B|UBE2V2|VBP1|VTI1B
Chiche(PMID: 24644022)-2014_M5.6	PAPER	33	117	581	7.73169	2.66936	28.2051	1	9.46606	3.43873e-13	2.07699e-10	ABRACL|C12ORF43|DCUN1D5|DHX36|DNM1L|EIF1AX|GGCT|GRPEL1|HNRNPD|HSPD1|IMMT|ITGB1BP1|KIF1BP|LIAS|METTL5|MRPL13|MRPL18|MRPL19|MRPS28|NDUFAB1|NDUFAF6|NOP56|PCGF6|PDHX|PSMD14|PSMG1|RDX|SCOC|SLC25A12|SRSF3|SSBP1|SYNCRIP|TRNT1
SHEDDEN_LUNG_CANCER_POOR_SURVIVAL_A6	MSigDB_C2	61	343	581	22.6664	4.51054	17.7843	1	8.49866	4.81761e-13	2.84922e-10	BUB1B|CCNB1|CDC7|CDCA3|CDK1|CENPQ|CENPU|CKS2|DEPDC1|DLGAP5|DNM1L|DTL|ELOVL6|ERCC6L|GLMN|HAT1|HDAC2|HELLS|HMGB2|HMMR|KIF11|KIF18A|KIF2A|KPNA2|LDHB|MAD2L1|MAPKAPK5|MOB1A|MRPL13|MRPL19|MRPL42|MSH6|MTHFD2|MTPAP|NAB1|NDC80|NUP62|PARPBP|PCNA|PGK1|PSMD12|R3HDM1|RFC2|RIF1|SAP30|SFXN1|SLBP|SMNDC1|SPAG5|SYNCRIP|TCP1|TEX30|TTK|TUBA3D|TWSG1|UBE2K|UBE2V2|VRK2|WDR76|YEATS4|ZWILCH
FEVR_CTNNB1_TARGETS_DN	MSigDB_C2	66	394	581	26.0366	4.81965	16.7513	1	8.29176	8.96093e-13	5.08766e-10	BRCA1|BUB1B|CARNMT1|CDC7|CDK1|CENPH|CENPW|DDX1|DHFR|DHX15|DHX36|DIAPH3|DLD|ECT2|EED|EIF3A|EIF4A1|FIGNL1|FKBP3|HAT1|HDAC2|HELLS|HIKESHI|HMGB2|HMGN5|HPF1|KIF18A|KPNA2|LSM5|MATR3|MRPL1|MRPL13|MRPL3|MSH6|NCL|NOP56|NOP58|NUP62|ORC6|PCNA|PRPS2|PSMA6|PSMC3IP|RFC2|RHOBTB3|RIDA|SCOC|SFPQ|SLBP|SLC25A5|SLC4A7|SMARCA5|SNRPD1|SPAG5|SRSF3|STRAP|TAF9|TCP1|TFB2M|TRMT6|TRNT1|TTK|TUBA3D|USP1|VBP1|VRK2
KOBAYASHI_EGFR_SIGNALING_24HR_DN	MSigDB_C2	45	212	581	14.0096	3.57348	21.2264	1	8.67235	1.26099e-12	6.88406e-10	ABCE1|BRCA1|BUB1B|CCNB1|CDCA3|CDK1|CENPU|CKS2|DEPDC1|DHFR|DLGAP5|DTL|ECT2|EEF1E1|ERCC6L|EXOSC8|FABP5|GMNN|HAT1|HELLS|HMGB2|HMMR|KIF11|KPNA2|MAD2L1|MSH6|NDC80|NOP56|NUDT15|ORC6|PCNA|PSMC3IP|PUS7|RANBP1|RFC2|RMI1|SNRPD1|SPAG5|STIL|TEX30|TIPIN|TTK|USP1|VRK1|ZWILCH
GOBERT_OLIGODENDROCYTE_DIFFERENTIATION_UP	MSigDB_C2	68	417	581	27.5565	4.95153	16.307	1	8.16787	1.44881e-12	7.61643e-10	ANKLE1|ATAD5|BUB1B|C4ORF46|CCDC34|CCDC77|CCNB1|CDC7|CDCA3|CDK1|CENPH|CENPK|CENPQ|CENPU|CENPW|CEP152|CKS2|DEPDC1|DHFR|DKC1|DLGAP5|DTL|E2F7|ECT2|ELOVL6|ERCC6L|ERI2|ESCO2|EXOSC8|FAM72A|FIGNL1|GEMIN2|GMNN|HAT1|HELLS|HMGB2|HMGN5|HMMR|KIF11|KIF18A|KPNA2|LDHB|LSM5|MAD2L1|MATR3|MNS1|MSH6|MTFR2|NCL|NDC80|NOP58|NUP54|PARPBP|PMS2|PSMC3IP|RFC2|RIF1|SLBP|SPAG5|STIL|TESC|TEX30|TIPIN|TTK|USP1|VRK1|WDR76|ZWILCH
WONG_EMBRYONIC_STEM_CELL_CORE	MSigDB_C2	52	273	581	18.0406	4.04068	19.0476	1	8.40437	1.87528e-12	9.50632e-10	BRIX1|BUB1B|CBX3|CDC7|CDCA3|CDK1|CISD1|CKS2|DLGAP5|DTL|EEF1E1|EIF3A|EIF4A1|ELOVL6|ERCC6L|ETFA|FDPS|FH|G3BP1|GEMIN2|GMNN|HAT1|HELLS|HMGB2|HMGN5|HSPE1|KIF11|KPNA2|LSM5|MAD2L1|MRPL13|MRPL15|MRPL39|MRPS28|MTHFD2|NCL|NDC80|NDUFAB1|NDUFB10|NUDCD2|PCNA|PRMT3|PSMD14|SLC25A5|SNRPD1|SPAG5|SRSF10|TTK|UBE2V2|UTP18|VBP1|VRK1
Mouse Lymphoma_Wu08_1167genes (18535662-TableS2d)	GeneSigDB	75	488	581	32.2484	5.33375	15.3689	1	8.01529	1.97975e-12	9.85987e-10	ABCE1|ADK|ANLN|ATP1B3|BCLAF1|BRCA1|BUB1B|CCDC43|CCNB1|CCT6A|CCT7|CDCA3|CDK1|CENPH|CHCHD3|DHFR|DHX15|DKC1|ECT2|EIF1AX|EIF4E|ELOVL6|ESCO2|EXOSC9|FIGNL1|GEMIN2|GRPEL2|HAT1|HMMR|HNRNPD|HSPD1|INTS6|KIF11|KIF18A|MAD2L1|MAK16|MATR3|MRPL1|MRPL13|MRPL15|MRPL47|MRPL50|MRPS35|MTAP|MTHFD2|MYO5A|NCL|NDC80|NDUFAB1|NOP58|NUDCD2|NUDT21|NUP54|PCNA|PGK1|PMS2|PRDX3|RIF1|SFPQ|SLC25A5|SMS|SPAG5|SRSF3|STRAP|SYNCRIP|TF…
Human Breast_Wirapati08_355genes_AURKA_Module (18662380-S3-AURKA)	GeneSigDB	53	284	581	18.7675	4.11862	18.662	1	8.31163	2.62379e-12	1.28421e-09	ACTL6A|ANLN|BUB1B|CCNB1|CCT6A|CDC7|CDCA3|CDK1|CENPK|CENPU|CENPW|CKS2|CNIH4|DCAF13|DEPDC1|DIAPH3|DLGAP5|DPM1|DTL|ECT2|ENY2|ERCC6L|FAM72A|GMNN|HELLS|HMGB2|HMMR|HNRNPA2B1|KIF11|KIF18A|KPNA2|LRP8|MAD2L1|MRPL13|MTFR2|MTHFD2|NDC80|NOP56|ORC6|PARPBP|PCNA|PROS1|PSMA6|PSMD12|PSMD14|SLBP|SMS|SNRPD1|SPAG5|STIL|TTK|UBE2V2|VRK1
RODRIGUES_THYROID_CARCINOMA_ANAPLASTIC_UP	MSigDB_C2	72	463	581	30.5963	5.20315	15.5508	1	7.95743	3.23713e-12	1.53159e-09	ACTL6A|ADK|ANLN|BCLAF1|BRIX1|BUB1B|BZW1|CBX3|CCNB1|CCT6A|CDK1|CENPU|CKS2|CNOT1|COMMD2|CPSF3|DDX52|DEPDC1|DHX36|DIAPH3|DNM1L|DPM1|DSG2|E2F7|ECT2|EEF1E1|EIF4A1|ELOVL6|ERCC8|FAS|FIGNL1|HMMR|HSPA4|HSPD1|KIF11|KIF18A|KIF2A|KPNA2|LACTB|LEO1|MAD2L1|MATR3|METTL5|MOB1A|MRPL13|MRPL42|MRPL47|MSH6|MTAP|MTFR2|MTHFD2|MTPAP|NDC80|NMD3|NOP56|NUDT21|ORC6|PRPF40A|PSMD12|PSMD14|RARS|RBBP8|RHOBTB3|RIF1|STIL|TAF9|TAR…
DIAZ_CHRONIC_MEYLOGENOUS_LEUKEMIA_UP	MSigDB_C2	125	1037	581	68.5279	7.5138	12.054	1	7.51579	3.59487e-12	1.61966e-09	ABCE1|ACO1|ACOT9|ACSL1|ACSL4|ACTL6A|ADK|AMD1|ANAPC10|ANXA7|ATP6V1A|BRCA1|BTBD1|CASP6|CBX3|CCNH|CCT6A|CDC7|CHIC2|CPOX|CYP51A1|DDX1|DECR1|DHCR24|DHX15|DKC1|DLD|DNAJA2|DNM1L|DPM1|ECD|EI24|EIF1AX|EIF3A|EIF4E|ENOSF1|ERCC8|ETF1|ETFA|FAS|FDPS|FH|FKBP3|FRG1|G3BP1|GAR1|GBE1|GEMIN2|GMNN|GSR|GTF3C3|HAT1|HDAC2|IMMT|IMPA1|INTS6|ITGB1BP1|KATNA1|KIF2A|KPNA3|KPNB1|LAMTOR3|LDHB|LSM5|MAD2L1|MATR3|METAP2|MRPL3|MRPS…
Human Lung_Kobayashi06_320genes (17145885-SuppTable2)	GeneSigDB	44	210	581	13.8774	3.55699	20.9524	1	8.46856	3.63123e-12	1.61966e-09	ABCE1|BRCA1|BUB1B|CCNB1|CDCA3|CDK1|CENPU|CKS2|DEPDC1|DHFR|DLGAP5|DTL|ECT2|EEF1E1|ERCC6L|EXOSC8|GMNN|HAT1|HELLS|HMGB2|HMMR|KIF11|KPNA2|MAD2L1|MSH6|NDC80|NOP56|NUDT15|ORC6|PCNA|PSMC3IP|PUS7|RFC2|RMI1|SNRPD1|SPAG5|STIL|TEX30|TIPIN|TTK|TUBA1A|USP1|VRK1|ZWILCH
Human StemCell_Bhattacharya05_2471genes (16207381-Table1Sb)	GeneSigDB	146	1285	581	84.9164	8.22932	11.3619	1	7.42268	3.48293e-12	1.61966e-09	ABCE1|ABRACL|ACTL6A|ADK|AGK|ANLN|ARHGAP21|ARIH1|ATAD5|ATP1B3|BCAR3|BRIX1|CAND1|CBX3|CCNB1|CCZ1B|CDC7|CDCA3|CDK1|CENPH|CENPK|CENPU|CKS2|CLTC|CNIH4|CPOX|CPSF3|DCAF13|DDX1|DHX36|DKC1|DLGAP5|DNM1L|DSG2|DTL|EEF1E1|EIF4A1|ELOVL6|ENPP4|ENY2|ERCC6L|ERCC8|EXOSC9|FABP5|FIGNL1|FKBP3|G3BP1|GGCT|GLMN|GMNN|GTF2H3|HAT1|HDAC2|HELLS|HIKESHI|HMGB2|HMMR|HSPA4|HSPD1|IDH1|IDI1|IMMT|IMPA1|INTS2|ITGB3BP|KIF21A|KPNA2|KP…
OCT2_shRNA_OCT2_ChIP (PMID:26993806)	SignatureDB	73	474	581	31.3232	5.26112	15.4008	1	7.92166	3.65149e-12	1.61966e-09	ABCB10|ACTL6A|ADK|AFMID|ANLN|BCLAF1|BRCA1|BRIX1|BUB1B|CAND1|CARNMT1|CCDC77|CCT6A|CDK1|CENPH|CENPK|CENPQ|CEP152|CHCHD3|DLGAP5|DTL|EIF4A1|ELOVL6|ENOSF1|ESCO2|FABP5|FAM210A|GBE1|GMNN|HDAC2|HMGB2|HMMR|HNRNPA2B1|HNRNPD|HSPD1|KIF11|KIF18A|LDHA|LDHB|MAD2L1|MATR3|METAP2|MRPL3|MSH6|MSMO1|MZT1|NDFIP2|NDUFAF5|NOP56|NQO2|NUDT15|ORC6|PARPBP|PCNA|PEX13|PFAS|PGK1|PRMT3|PSMD11|PUS7|RANBP1|RDH11|RFC2|RMI1|SLBP|SP…
BERENJENO_TRANSFORMED_BY_RHOA_UP	MSigDB_C2	65	402	581	26.5653	4.86601	16.1692	1	7.8986	7.01926e-12	3.01913e-09	ABCE1|ACOT9|ACTL6A|ANLN|ANXA3|ATP1B3|BPGM|BRCA1|CCNB1|CCT6A|CCT7|CDC7|CDK1|CISD1|CKS2|DHFR|DIAPH3|DLGAP5|DTL|ECT2|EED|EI24|ETF1|FAM162A|FIGNL1|GAR1|GBE1|GMNN|GRPEL2|GSR|HAT1|HELLS|HIGD1A|HMGB2|HMGN5|HPF1|HSPA4|HSPD1|KIF11|KPNA2|KPNB1|LDHA|MAD2L1|MAK16|MRPL18|MTHFD2|NOP58|NUDCD2|NUP54|ORC6|PCNA|PGK1|PSMD11|RANBP1|RARS|RPRD1B|SAP30|SLBP|SNRPD1|TFRC|TIPIN|TTK|USP1|UTP18|VRK1
Mouse StemCell_GarciaEscudero10_371genes_p53 (20630075-AF-2)	GeneSigDB	43	208	581	13.7452	3.54043	20.6731	1	8.26306	1.03452e-11	4.3188e-09	ACTL6A|ATAD5|BRCA1|BUB1B|CCNB1|CDC7|CDCA3|CDK1|CENPH|CENPQ|CENPU|CENPW|CKS2|DEPDC1|E2F7|ECT2|ERCC6L|ESCO2|FIGNL1|GMNN|HELLS|HMMR|IMPA1|INTS2|KIF11|KIF18A|KPNA2|LRP8|MAD2L1|MTAP|MTFR2|NDC80|NUDCD2|NUDT21|PTPN2|RBX1|RFC2|SBNO1|SLC4A7|SPAG5|SYNCRIP|TIPIN|ZWILCH
Human HeadandNeck_Sengupta06_403genes (16912175-SuppTable3a)	GeneSigDB	40	184	581	12.1592	3.33457	21.7391	1	8.34914	1.06733e-11	4.39122e-09	ANLN|BUB1B|CBX3|CDC7|CDK1|CENPK|CENPU|DIAPH3|DLGAP5|DTL|ECT2|ESCO2|FAS|FIGNL1|G3BP1|GBP1|GMNN|HAVCR2|HELLS|HMGB2|HNRNPA2B1|ID2|IDH1|KIF11|MAD2L1|NDC80|NEDD1|OTUD6B|PARPBP|PCNA|RBBP8|RIF1|SFXN1|SRSF10|SRSF3|TFRC|TNFRSF9|TTK|TWSG1|VRK2
SENGUPTA_NASOPHARYNGEAL_CARCINOMA_UP	MSigDB_C2	40	186	581	12.2914	3.35225	21.5054	1	8.26567	1.53014e-11	6.20539e-09	ANLN|BUB1B|CCT6A|CDC7|CDK1|CENPK|CENPU|DIAPH3|DLGAP5|DTL|ECT2|ESCO2|FAS|FIGNL1|G3BP1|GBP1|GMNN|HAVCR2|HELLS|HMGB2|HNRNPA2B1|ID2|IDH1|KIF11|MAD2L1|NDC80|NEDD1|OTUD6B|PARPBP|PCNA|RBBP8|RIF1|SFXN1|SRSF10|SRSF3|TFRC|TNFRSF9|TTK|TWSG1|VRK2
GRAHAM_CML_DIVIDING_VS_NORMAL_QUIESCENT_UP	MSigDB_C2	34	141	581	9.31768	2.92632	24.1135	1	8.43459	1.93205e-11	7.72493e-09	BRCA1|BUB1B|CCNB1|CDC7|CDK1|CENPU|CPOX|DHFR|DLGAP5|ECT2|EIF1AX|ELOVL6|FABP5|GMNN|HAT1|HMMR|ITGB3BP|KIF11|KPNA2|LSM5|MAD2L1|MRPS28|NDC80|PROS1|RANBP1|SFXN1|SNRPD1|SORD|SPAG5|STK39|SUCLA2|SYNCRIP|TTK|VRK1
Human StemCell_Li05_279genes (15988031-TableS5)	GeneSigDB	33	135	581	8.92118	2.86437	24.4444	1	8.40631	2.58916e-11	1.00687e-08	ABCB10|ABCE1|ALDH1B1|AMD1|FH|GLRX2|GRPEL1|GRPEL2|HSPD1|HSPE1|LIAS|MRPL1|MRPL13|MRPL18|MRPL19|MRPL3|MRPL32|MRPL39|MRPL42|MRPL45|MRPL47|MRPL50|MRPS28|MRPS35|MSH6|MTHFD2|NDUFAB1|NUDT15|PRDX3|SCO1|SFXN1|SSBP1|VDAC1
GNF2_XRCC5	MSigDB_C4	22	63	581	4.16322	1.96486	34.9206	1	9.07789	3.02682e-11	1.14567e-08	ABCE1|DHX15|EIF4A1|HNRNPA2B1|KPNB1|MCTS1|MMADHC|MRPL3|NAE1|NCL|PRPF40A|PSMA4|PSMD11|PSMD14|RARS|SFPQ|SRSF10|SRSF3|SSBP1|SYNCRIP|TARS|TCP1
Human Breast_Miller05_p53 (16141321-Table2)	GeneSigDB	78	548	581	36.2134	5.63169	14.2336	1	7.41991	3.61301e-11	1.34956e-08	ABRACL|ACTL6A|AMD1|ANLN|BUB1B|C17ORF97|CCNB1|CCT6A|CDC7|CDCA3|CDK1|CENPK|CENPU|CENPW|CKS2|CNIH4|CNOT1|CPSF3|DCAF13|DEPDC1|DIAPH3|DKC1|DLGAP5|DNM1L|DTL|E2F7|ECT2|EED|ERCC6L|FIGNL1|GBP1|GLMN|GTF3C6|HDAC2|HELLS|HMGB2|HMMR|HSPD1|IDI1|KIF11|KIF18A|KPNA2|LRP8|MAD2L1|MOB1A|MRPL15|MRPL18|MRPL47|MSH6|MTFR2|MTHFD2|MTPAP|NAE1|NDC80|ORC6|PARPBP|PCNA|PGK1|PSMA4|PSMD14|PSMG1|R3HDM1|RBM15|RFC2|SNRPD1|SPAG5|STIL…
HALLMARK_MYC_TARGETS_V1	MSigDB_H	38	175	581	11.5645	3.25369	21.7143	1	8.12477	3.69858e-11	1.36358e-08	ABCE1|CBX3|CCT7|DHX15|EIF1AX|EIF4A1|EIF4E|ETF1|G3BP1|HDAC2|HNRNPA2B1|HNRNPD|HSPD1|HSPE1|KPNA2|KPNB1|LDHA|MAD2L1|NDUFAB1|NOP56|PCNA|PGK1|PRDX3|PRPS2|PSMA4|PSMA6|PSMC6|PSMD14|RANBP1|SNRPD1|SRSF3|SSBP1|SYNCRIP|TCP1|TRA2B|USP1|VBP1|VDAC1
TIEN_INTESTINE_PROBIOTICS_24HR_UP	MSigDB_C2	66	428	581	28.2834	5.01312	15.4206	1	7.52357	4.18024e-11	1.52139e-08	AMD1|BCLAF1|BUB1B|C12ORF43|CCNB1|CHMP5|CKS2|CMTM6|DDX52|DHCR24|DHX15|DLGAP5|EED|EI24|EIF4E|ENOSF1|ERI2|ETF1|FAIM|FDPS|FKBP3|G3BP1|GMNN|HIGD1A|HMMR|HSPE1|ID2|IDI1|IL32|KIF11|LSM5|MAD2L1|MAPK1IP1L|METAP2|MGST3|MPHOSPH6|MRPS28|MSH6|MSMO1|NAE1|NDC80|NDUFV2|NOP56|NUDT15|PCNA|PDHX|PSMA6|PSMC6|PTS|RARS|RBX1|RDH11|RFC2|SFPQ|SLBP|SLC1A1|SLC25A44|SMARCA5|SNRPD1|SPAG5|SRSF3|SUCLA2|SYNCRIP|TIPIN|TMEM14A|VRK1
Human Breast_Troester06_364genes_up_DOX-MCF7 (17150101-TableS1h)	GeneSigDB	46	243	581	16.0581	3.81892	18.93	1	7.84041	4.75777e-11	1.6883e-08	BRCA1|BUB1B|CCNB1|CDC7|CDK1|CENPH|CENPK|CENPU|CKS2|DEPDC1|DHFR|DIAPH3|DLGAP5|DTL|EXOSC8|FIGNL1|FKBP3|GGCT|GMNN|HELLS|HMGB2|HMMR|KIF18A|KPNA2|LSM5|MAD2L1|MRPL15|MSH6|MTFR2|NDC80|NUDT21|ORC6|PARPBP|PSMC3IP|RANBP1|RFC2|RMI1|SAP30|SLBP|SPAG5|STIL|TIPIN|TTK|TUBA1A|USP1|VRK1
GSE21063_WT_VS_NFATC1_KO_8H_ANTI_IGM_STIM_BCELL_UP	MSigDB_C7	37	171	581	11.3002	3.21704	21.6374	1	7.98867	7.5276e-11	2.57462e-08	ANLN|BUB1B|CCDC50|CCNB1|CDK1|CKS2|CPOX|DHFR|DIAPH3|DLGAP5|DTL|E2F7|ECT2|ELOVL6|FABP5|KIF11|LIMA1|MAD2L1|MNAT1|NDC80|ORC6|PARPBP|PLD6|PRPS2|PSMD14|RBBP8|SAP30|SFXN1|SPAG5|TARS|TESC|TIPIN|TMEM14A|TMEM237|TTK|VRK1|YEATS4
GNF2_SMC4L1	MSigDB_C4	24	79	581	5.22054	2.19825	30.3797	1	8.54292	1.09409e-10	3.69752e-08	BUB1B|CBX3|CDK1|CKS2|DHFR|DKC1|DLGAP5|DTL|EXOSC8|GAR1|GMNN|HAT1|HMGB2|HMMR|KIF11|METAP2|NDC80|PCNA|SLBP|SNRPD1|TTK|USP1|VRK1|ZWILCH
Human StemCell_Kocer08_575genes (18667080-TableS9)	GeneSigDB	53	321	581	21.2126	4.36917	16.5109	1	7.27539	3.23601e-10	1.05591e-07	BCLAF1|BRCA1|BUB1B|CCNB1|CDK1|CENPU|CKS2|CNIH4|DHFR|DLGAP5|DNM1L|DTL|ECT2|ENOSF1|ETFA|HIKESHI|HMMR|HNRNPD|HSPA4|HSPD1|KIF11|KPNA2|KPNB1|LAP3|LDHB|LIAS|MAD2L1|METAP2|MRPL13|MRPL39|MRPL42|MTPAP|NDC80|NDUFV2|PEX13|PRPF40A|PSMA6|PSMB8|PSMD6|RDX|RFC2|RMND1|SRSF10|SRSF3|SSBP1|TARS|TFB2M|TMEM14B|TTK|TUBA1A|VDAC1|VRK1|ZWILCH
GSE22886_UNSTIM_VS_IL15_STIM_NKCELL_DN	MSigDB_C7	37	181	581	11.961	3.30785	20.442	1	7.56958	4.22286e-10	1.36226e-07	CCT6A|CCT7|CKS2|DTL|EEF1E1|ELOVL6|FH|GGCT|GLRX2|GMNN|GRPEL1|HAT1|HDAC2|HSPD1|KPNA2|MAD2L1|MRPL15|MRPL39|MRPS35|MSH6|MSMO1|PAK1IP1|PCNA|PRDX3|PSMD14|PSMD6|RANBP1|RBBP8|SFXN1|SUCLA2|TCP1|TEX30|TIPIN|USP1|VBP1|VDAC1|WSB2
Mitochondrion	UniProt-Keyword	92	732	581	48.3726	6.4358	12.5683	1	6.77886	5.32734e-10	1.68036e-07	ABCB10|ABCE1|ACOT9|ACSL1|ACSL4|AGK|ALDH1B1|CDK1|CHCHD3|CISD1|COX7A2L|CPOX|CRLS1|DDX1|DECR1|DHFR|DHX32|DHX36|DLD|DNM1L|ENOSF1|ETFA|FAM162A|FAM210A|FAM72A|FH|GLRX2|GPAM|GRPEL1|GRPEL2|GSR|HIGD1A|HSPD1|HSPE1|IMMT|KIF1B|LACTB|LIAS|MAIP1|MALSU1|MMADHC|MRPL1|MRPL10|MRPL13|MRPL15|MRPL18|MRPL19|MRPL3|MRPL32|MRPL39|MRPL42|MRPL44|MRPL45|MRPL47|MRPL48|MRPL50|MRPS21|MRPS28|MRPS35|MTFMT|MTFR2|MTHFD2|MTPAP|NARS…
MUELLER_PLURINET	MSigDB_C2	42	226	581	14.9347	3.68657	18.5841	1	7.34159	6.22627e-10	1.94232e-07	ANXA3|BRIX1|BUB1B|CASP6|CCNB1|CDC7|CDK1|CKS2|DHCR24|DHFR|EXOSC8|EXOSC9|FKBP3|GAR1|GEMIN2|GMNN|HDAC2|HMMR|HSPD1|HSPE1|ITGB3BP|KPNA2|KPNB1|LSM5|MBD2|MNAT1|MSH6|NCL|NOP56|NOP58|ORC6|PCNA|PIAS2|PSMA6|PSMD11|RFC2|SMNDC1|SNRPD1|SPAG5|SRSF3|SYNCRIP|WRN
MARSON_BOUND_BY_E2F4_UNSTIMULATED	MSigDB_C2	71	507	581	33.504	5.43037	14.0039	1	6.90487	6.38947e-10	1.97157e-07	ANLN|BRIX1|BUB1B|C12ORF60|CBX3|CCDC34|CDC7|CDCA3|CDK1|CENPH|CENPK|CENPQ|CENPU|DEPDC1|DHFR|DHX36|DIAPH3|DLGAP5|DTL|ECT2|ENY2|ERCC6L|ERI2|ESCO2|FAM72A|FH|FIGNL1|FKBP3|HELLS|HIKESHI|HMMR|HNRNPA2B1|ITGB3BP|KCTD9|KIF11|KPNA2|KPNB1|LSM5|MAD2L1|MATR3|MNS1|MRPL13|MRPL18|MSH6|MTAP|MTFR2|MZT1|NDC80|NOP58|NUDCD2|ORC6|PARPBP|PMS2|PSMC3IP|RANBP1|RNF8|RPRD1B|SFPQ|SLBP|SPAG5|SRSF10|STIL|TCP1|TIPIN|TRA2B|TRMT6|T…
Human Breast_Troester06_436genes-up-DOX-ZR75-1 (17150101-TableS1l)	GeneSigDB	46	262	581	17.3137	3.961	17.5573	1	7.24219	6.56052e-10	2.00258e-07	AMD1|BRCA1|BUB1B|CCNB1|CDC7|CDK1|CENPH|CENPK|CENPQ|CENPU|CPOX|DEPDC1|DHFR|DIAPH3|DTL|EXOSC8|FIGNL1|GMNN|HELLS|HMGB2|HMMR|HNRNPA2B1|KIF11|LRRCC1|MAD2L1|MGST3|MNS1|MSH6|NAB1|NDC80|ORC6|PARPBP|PRPS2|PSMC3IP|RANBP1|RBBP8|RFC2|RHOBTB3|RMI1|SLBP|SPAG5|STK39|TTK|TUBA1A|USP1|VRK1
Mouse Lymphoma_Wu08_1114genes (18535662-TableS1b)	GeneSigDB	58	382	581	25.2436	4.74907	15.1832	1	6.89742	1.28952e-09	3.85335e-07	AFMID|BCLAF1|CBX3|CCDC50|CCT7|CDCA3|CDK1|CHCHD3|CISD1|CKS2|DIAPH3|DKC1|DPM1|ETFA|EXOSC8|FABP5|FKBP3|HDAC2|HIKESHI|HMGB2|HMMR|HNRNPA2B1|HSPD1|HSPE1|LDHB|LIAS|MAK16|METTL5|MRPL1|MRPL13|MRPL15|MRPL45|MRPL50|MRPS35|MTAP|NCL|NDUFAB1|NDUFB10|NOL7|NOP58|NUP54|PCNA|PRDX3|RANBP1|SFPQ|SFXN1|SLC25A5|SMARCA5|SMS|SNRPD1|SRSF10|SRSF3|SSBP1|STRAP|TFRC|TOMM5|TPM3|TRA2B
GNF2_HAT1	MSigDB_C4	17	45	581	2.97373	1.66232	37.7778	1	8.43776	1.34211e-09	3.96873e-07	CBX3|CHCHD3|DHX15|ETFA|EXOSC8|HAT1|HMGB2|METAP2|METTL5|NDC80|PSMD6|SLBP|SNRPD1|SRSF3|USP1|VBP1|VRK1
GNF2_RRM1	MSigDB_C4	23	82	581	5.41879	2.23921	28.0488	1	7.85152	1.56311e-09	4.57461e-07	BUB1B|CCT6A|CDK1|CHCHD3|CKS2|DHFR|DLGAP5|DTL|FH|GMNN|HAT1|HMGB2|HMMR|KIF11|METAP2|NDC80|PCNA|PSMD14|SLBP|SNRPD1|TCP1|TTK|VRK1
ACEVEDO_LIVER_CANCER_UP	MSigDB_C2	90	726	581	47.9761	6.41175	12.3967	1	6.5542	1.73348e-09	5.02143e-07	ABCB10|ABHD5|ACTL6A|ANAPC10|ARL8B|ATP6V1A|C17ORF97|C4ORF33|CHCHD3|CHMP5|CISD1|CKS2|CNIH4|COMMD2|CTSH|CYP51A1|DESI2|DHX15|DHX36|DPM1|DTL|EAF1|EEF1E1|ENOSF1|FAM162A|FBXO28|GMNN|GNG10|GON7|GRPEL2|GTF3C6|HDAC2|HIGD1A|HMGB1P1|HMGB2|HPF1|IDI1|IL32|IMMT|IMPA1|KIF1BP|KPNA2|KPNA3|KPNB1|LAMTOR3|LAP3|LLPH|MCTS1|METTL5|MFSD14B|MRPL13|MRPL44|MRPL50|MRPS28|NFE2L2|NMD3|NOL7|NQO2|NUDCD2|PCTP|PGAM4|PMS2P5|POLR2J3…
Human StemCell_Riggi08_206genes (18381423-SuppTable1c)	GeneSigDB	27	112	581	7.40127	2.61245	24.1071	1	7.50205	2.39358e-09	6.79489e-07	ADK|ANLN|BUB1B|CCNB1|CDC7|CDK1|CENPH|CENPK|CENPU|DEPDC1|DHFR|DLGAP5|DTL|E2F7|G3BP1|HELLS|HMGB2|HMMR|ITPRIPL2|KIF11|MAD2L1|MPHOSPH6|NDC80|SAP30|SPAG5|TTK|WDR76
GSE10239_MEMORY_VS_DAY4.5_EFF_CD8_TCELL_DN	MSigDB_C7	32	151	581	9.9785	3.02656	21.1921	1	7.27607	2.57619e-09	7.24088e-07	ACTL6A|BUB1B|CAND1|CBX3|CCDC34|CDC7|CDK1|DCUN1D5|EAF1|EED|EIF1AX|FAIM|GSR|LAMTOR3|LDHA|METAP2|MRPL39|MRPL44|NDUFAF5|NUP54|PEX13|PGK1|RBM7|SAP30|SLBP|SRSF10|SSBP1|STRAP|TEX30|TNFRSF9|TRA2B|ZWILCH
Mouse StemCell_Chambers07_1667genes (17676974-TableS1)	GeneSigDB	100	848	581	56.0382	6.87697	11.7925	1	6.39261	2.9263e-09	8.14431e-07	ABCE1|ABHD5|ACO1|ACOT9|ACSL4|ANKRD13C|ARHGAP21|ARIH1|ARL8B|ATP1B3|ATP6V1A|BZW1|CCDC50|CCNB1|CCNH|CCT6A|CCT7|CHIC2|CHMP5|CKS2|CLTC|CMTM6|CPOX|CYP51A1|DCAF13|DECR1|DESI2|DHCR24|DHX36|DNAJA2|DSG2|EIF3A|EIF4E|ENPP4|ETF1|FIGNL1|FRG1|G3BP1|GLRX2|GSR|HAT1|HDAC2|HMMR|ID2|IDI1|IMMT|KATNA1|KCTD9|KIF1B|KPNA2|KPNA3|LACTB|LAP3|LDHA|LIMA1|MDFIC|METAP2|MFSD14B|MOB1A|MRPL50|MSMO1|MTAP|NAB1|NDFIP2|NFE2L2|NMD3|NUP…
Li(PMID: 24336226)-2013-MolSigVaccines_cell cycle (I) (M4.1)	PAPER	30	136	581	8.98726	2.8748	22.0588	1	7.30929	3.00903e-09	8.29324e-07	ANLN|BRCA1|BUB1B|CCNB1|CDC7|CDCA3|CDK1|CENPH|CENPK|CENPU|CENPW|CKS2|DHFR|DLGAP5|DTL|E2F7|ECT2|ERCC6L|GMNN|HELLS|KIF11|KIF18A|MAD2L1|NDC80|PCNA|RANBP1|SPAG5|TIPIN|TTK|ZWILCH
GNF2_FEN1	MSigDB_C4	18	53	581	3.50239	1.80322	33.9623	1	8.03986	3.25161e-09	8.87566e-07	CDK1|CKS2|DHFR|DKC1|DLGAP5|DTL|GAR1|GMNN|HAT1|HMGB2|HMMR|KIF11|METAP2|NDC80|PCNA|SNRPD1|TTK|VRK1
LEE_LIVER_CANCER_SURVIVAL_DN	MSigDB_C2	29	130	581	8.59076	2.81164	22.3077	1	7.25883	4.21141e-09	1.13861e-06	ACTL6A|ANLN|ANXA3|CBX3|CCNB1|CCT6A|CENPU|CKS2|DEPDC1|DLGAP5|DSG2|ECT2|EEF1E1|FABP5|HDAC2|HMGB2|ITGB1BP1|LRRCC1|METTL5|MRPL42|MSH6|MTHFD2|NOP56|PCNA|RBX1|SLBP|TTK|USP1|ZWILCH
BLUM_RESPONSE_TO_SALIRASIB_DN	MSigDB_C2	44	262	581	17.3137	3.961	16.7939	1	6.73727	6.53683e-09	1.71822e-06	BRCA1|BUB1B|CBX3|CDC7|CDK1|CKS2|DHCR24|DHFR|DHX15|FKBP3|GMNN|HMMR|HNRNPA2B1|ID2|ITGB1BP1|ITGB3BP|KIF11|KPNA2|KPNB1|LDHA|LSM5|MAD2L1|MSH6|NDC80|ORC6|PCNA|PRDX3|PSMC3IP|RANBP1|RBX1|RFC2|SFPQ|SNRPD1|SPAG5|SRSF10|SRSF3|STIL|SYNCRIP|TRA2B|TTK|TUBA1A|TWSG1|USP1|VRK1
Zinc-finger	UniProt-Keyword	18	786	581	51.9411	6.64658	2.29008	0	-5.10655	7.10479e-09	1.85037e-06	AEBP2|ARIH1|BRCA1|DNAJA2|ESCO2|GTF2H3|GTSF1|MATR3|MNAT1|PCGF6|PIAS2|PLD6|PRMT3|RBX1|RNF8|SAP30|TSHZ2|ZFP69B
ZHANG_TLX_TARGETS_36HR_DN	MSigDB_C2	30	141	581	9.31768	2.92632	21.2766	1	7.06769	7.40853e-09	1.91194e-06	ANLN|BCLAF1|BRCA1|CENPH|CENPK|CENPQ|DEPDC1|DTL|ERCC6L|ERI2|FIGNL1|HAT1|HMGN5|HMMR|KIF11|KIF18A|KIF2A|KPNA3|LIMS1|NEDD1|NOL7|RBBP8|RIF1|SMARCA5|SPAG5|TIPIN|TTK|UBE2V2|USP1|ZWILCH
MIPS_39S_RIBOSOMAL_SUBUNIT_MITOCHONDRIAL	MSigDB_C2	16	44	581	2.90764	1.64384	36.3636	1	7.96449	7.90621e-09	2.022e-06	LACTB|MRPL1|MRPL10|MRPL13|MRPL15|MRPL18|MRPL19|MRPL3|MRPL32|MRPL39|MRPL42|MRPL44|MRPL45|MRPL47|MRPL48|MRPL50
mitochondrion [GoID:GO:0005739; evidenceTypes:HDA|IBA|IC|IDA|IEA|IGI|IMP|ISS|NAS|TAS]	GeneOntology_CC	111	997	581	65.8846	7.38644	11.1334	1	6.10788	9.34851e-09	2.32794e-06	ABCB10|ABCE1|ACO1|ACOT9|ACSL1|ACSL4|AGK|ALDH1B1|ATP5A1|ATP5C1|CCNB1|CDK1|CHCHD3|CISD1|COX7A2L|CPOX|CRLS1|DDX1|DDX6|DECR1|DHFR|DHX32|DHX36|DLD|DLGAP5|DNM1L|ENOSF1|ENY2|ETFA|FAM162A|FAM210A|FAM72A|FH|GLRX2|GPAM|GRPEL1|GRPEL2|GSR|GTPBP8|HIGD1A|HSPA4|HSPD1|HSPE1|IDH1|IMMT|KIF1B|KIF1BP|LACTB|LIAS|MAIP1|MALSU1|MMADHC|MRPL1|MRPL10|MRPL13|MRPL15|MRPL18|MRPL19|MRPL3|MRPL32|MRPL39|MRPL42|MRPL44|MRPL45|MRPL…
Cell_cycle_Liu (PMID:15123814)	SignatureDB	35	184	581	12.1592	3.33457	19.0217	1	6.8497	9.32279e-09	2.32794e-06	ANKRD36C|ANLN|BUB1B|CCNB1|CDCA3|CDK1|CENPU|CKS2|DEPDC1|DHFR|DKC1|DLGAP5|DTL|ECT2|ESCO2|EXOSC9|GMNN|GON7|HELLS|HMGB2|HMMR|KIF11|KPNA2|PCNA|PMS2|RBBP8|RBPJ|SFPQ|SLBP|STIL|TIPIN|TTK|USP1|WDR76|YEATS4
YU_MYC_TARGETS_UP	MSigDB_C2	15	39	581	2.57723	1.54807	38.4615	1	8.02469	9.52765e-09	2.35192e-06	ANLN|CCNB1|CDK1|CKS2|DTL|ECT2|FDPS|GMNN|HMGB2|IDI1|KPNA2|NUDCD2|NUP54|PCNA|STRAP
SCHLOSSER_MYC_TARGETS_REPRESSED_BY_SERUM	MSigDB_C2	28	127	581	8.39252	2.77949	22.0472	1	7.05434	1.03167e-08	2.52474e-06	ACTL6A|CBX3|DDX1|EEF1E1|EI24|EIF3A|EIF4E|ETF1|EXOSC8|FH|HDAC2|HSPD1|HSPE1|KPNA2|LDHB|MAD2L1|MRPL3|MTHFD2|NAE1|PRMT3|PSMD14|PSMG1|RANBP1|SSBP1|TARS|TGDS|UBE2K|WRN
MORF_BUB1	MSigDB_C4	16	45	581	2.97373	1.66232	35.5556	1	7.83619	1.15278e-08	2.79702e-06	BUB1B|CCNB1|DLGAP5|EI24|HAT1|HDAC2|HMMR|IMMT|KIF11|NDC80|SPAG5|SSBP1|TARS|USP1|VBP1|VDAC1
MARKEY_RB1_ACUTE_LOF_UP	MSigDB_C2	34	179	581	11.8288	3.2899	18.9944	1	6.73916	1.58391e-08	3.7785e-06	ANLN|BRCA1|BTBD1|CCNB1|CDCA3|CDK1|CENPK|CKS2|DLGAP5|DTL|ECT2|EI24|FAS|FIGNL1|GMNN|HAT1|HDAC2|HMGB2|HPF1|HSPD1|KIF11|KIF2A|KPNA2|MAD2L1|NOP58|ORC6|PCNA|PERP|RANBP1|SCOC|SFPQ|SMIM11A|TGDS|TIPIN
VEGF_A_UP.V1_DN	MSigDB_C6	26	114	581	7.53344	2.63537	22.807	1	7.0072	1.65381e-08	3.91235e-06	AMD1|BCLAF1|BUB1B|CCNB1|CCNH|CKS2|DHFR|DLGAP5|HMMR|KIF11|LRP8|MAD2L1|MPHOSPH6|MRPL19|MYO5A|NDC80|NUDT21|PRMT3|PRPF40A|RDH11|RIF1|SLC30A9|SLC4A7|SPAG5|TTK|VRK1
Cell_cycle_Whitfield (PMID:12058064)	SignatureDB	65	482	581	31.8519	5.30278	13.4855	1	6.25108	1.67523e-08	3.93029e-06	AGK|AMD1|ANLN|BCLAF1|BRCA1|BUB1B|CBX3|CCNB1|CDC7|CDCA3|CDK1|CENPQ|CENPU|CKS2|CNIH4|DHFR|DIAPH3|DKC1|DLGAP5|ECT2|EIF4E|ENOSF1|ESCO2|GMNN|GON7|GRPEL1|HELLS|HMGB2|HMMR|ITGB3BP|KATNA1|KCTD9|KIF11|KPNA2|KPNB1|MAD2L1|MRPL19|MZT1|NAB1|NDC80|NFE2L2|NUDCD2|OSGIN2|PAK1IP1|PCNA|PLIN3|PRPS2|PSMD11|RBBP8|RHOBTB3|RIDA|RMI1|SAP30|SFPQ|SLBP|SMS|SPAG5|SRSF10|SRSF3|SYNCRIP|TIPIN|TTK|TUBA1A|TUBB2B|USP1
BENPORATH_PROLIFERATION	MSigDB_C2	27	122	581	8.0621	2.72501	22.1311	1	6.94965	1.74004e-08	3.98357e-06	ANLN|CDK1|CENPU|CKS2|CNIH4|DCUN1D5|DESI2|DTL|GGCT|HDAC2|HIKESHI|KPNA2|LRP8|MAD2L1|MTFR2|NDC80|PCNA|PDCD10|PTS|RANBP1|RDX|SLC25A5|SNRPD1|SPAG5|TFRC|TMEM14A|TTK
MORF_HAT1	MSigDB_C4	30	146	581	9.64809	2.97689	20.5479	1	6.83663	1.73931e-08	3.98357e-06	BZW1|CCNB1|CLTC|DDX1|DLD|EI24|EIF1AX|G3BP1|HAT1|HDAC2|HNRNPA2B1|HNRNPD|HSPA4|HSPE1|IMMT|KIF2A|KPNA2|MRPL19|MRPL3|NDUFV2|PCNA|PRDX3|PRPS2|R3HDM1|SLBP|SSBP1|TARS|USP1|VBP1|VDAC1
GSE18893_TCONV_VS_TREG_24H_TNF_STIM_UP	MSigDB_C7	33	171	581	11.3002	3.21704	19.2982	1	6.74529	1.72165e-08	3.98357e-06	ACTL6A|BRCA1|CCDC34|CDCA3|CENPU|CKS2|DCUN1D5|DHCR24|E2F7|ERCC6L|ERI2|ESCO2|ETFA|FIGNL1|GMNN|HELLS|HIKESHI|HPF1|ITGB3BP|METAP2|MRPL39|MRPS21|MSH6|NDUFB9|NUDT21|PCNA|PSMC3IP|RANBP1|RFC2|TEX30|TFRC|VRK1|ZWILCH
OCT2_shRNA_OCT2_OCAB_ChIP (PMID:26993806)	SignatureDB	43	261	581	17.2476	3.95366	16.4751	1	6.51355	1.76071e-08	3.99864e-06	ACTL6A|ANLN|BCLAF1|BRCA1|CAND1|CCDC77|CCT6A|CENPK|CENPQ|CEP152|DLGAP5|DTL|ELOVL6|ENOSF1|FAM210A|GMNN|HMGB2|HNRNPA2B1|HNRNPD|HSPD1|KIF11|KIF18A|LDHA|MATR3|METAP2|MSH6|NDUFAF5|NOP56|NUDT15|PARPBP|PCNA|PEX13|PRMT3|RANBP1|RDH11|RFC2|RMI1|STRAP|SUCLA2|TCP1|TFRC|TPM3|UTP18
Human Lymphoma_Gentles09_780genes (19636063-TableS6)	GeneSigDB	62	451	581	29.8033	5.13898	13.7472	1	6.26519	1.77714e-08	4.00392e-06	ACTL6A|ANAPC10|ATP6V1A|BAG2|BCAR3|BRCA1|BUB1B|CBX3|CCNB1|CDC7|CLTC|DDX1|DHFR|DNM1L|EED|ETFA|FAS|HAT1|HMGB2|HMMR|IMMT|ITGB3BP|KIF11|KPNA2|LIMS1|MAD2L1|MAF|MBD2|METAP2|MSH6|NDUFAB1|NDUFV2|NUDT21|PCNA|PMS2|PRDX3|PSMA4|PSMA6|PSMC3IP|PSMC6|PSMD12|PSMD14|PSMD6|PTS|RANBP1|RBBP8|RFC2|SAP30|SFPQ|SLBP|SLC1A1|SLC30A9|SMS|SPAG5|STIL|STK39|SYNCRIP|TTK|TUBB2B|USP1|VBP1|VRK1
FLORIO_NEOCORTEX_BASAL_RADIAL_GLIA_DN	MSigDB_C2	29	139	581	9.18551	2.90583	20.8633	1	6.81888	2.10904e-08	4.71428e-06	ANLN|BRCA1|BUB1B|CCNB1|CDCA3|CDK1|CENPK|CENPU|CEP152|CKS2|DEPDC1|DLGAP5|DTL|DUSP10|ESCO2|FAM72A|FAM72B|FAM72D|HMGB2|HMMR|IL32|KIF11|KIF18A|KPNA2|MAD2L1|NDC80|PARPBP|SPAG5|TTK
Signal	UniProt-Keyword	18	764	581	50.4873	6.5619	2.35602	0	-4.95089	2.13167e-08	4.72764e-06	AMY1A|AMY1C|CTSH|CXCL13|DHCR24|DHRS4L2|DSG2|ENPP4|EOGT|FAS|HAVCR2|IL32|ITPRIPL2|LRP8|PAM|PROS1|TNFRSF9|TWSG1
ZHANG_BREAST_CANCER_PROGENITORS_UP	MSigDB_C2	45	283	581	18.7014	4.11161	15.9011	1	6.39617	2.47249e-08	5.42912e-06	ACTL6A|ADK|AEBP2|ANLN|BRCA1|BUB1B|CLDN12|CRLS1|DEPDC1|DSG2|E2F7|ECT2|ERI2|ESCO2|FH|FIGNL1|GMNN|HAT1|HELLS|HMGB2|HNRNPA2B1|LSM5|MATR3|NAE1|PAXBP1|PRPS2|RBBP8|RIDA|RIF1|SAP30|SBNO1|SFPQ|SMARCA5|SMNDC1|SRSF10|SRSF3|SSBP1|STRAP|SUCLA2|SYNCRIP|TFRC|TRMT6|USP1|VBP1|VDAC1
mitochondrial matrix [GoID:GO:0005759; evidenceTypes:IBA|IDA|IEA|IMP|ISS|NAS|TAS]	GeneOntology_CC	49	322	581	21.2787	4.37571	15.2174	1	6.33527	2.48621e-08	5.42912e-06	ABCE1|ACOT9|ALDH1B1|ATP5A1|ATP5C1|CCNB1|CDK1|DECR1|DLD|ETFA|FH|GLRX2|GRPEL1|GRPEL2|GSR|HSPD1|HSPE1|LIAS|MAIP1|MALSU1|MRPL10|MRPL13|MRPL15|MRPL18|MRPL19|MRPL3|MRPL32|MRPL39|MRPL42|MRPL44|MRPL45|MRPL47|MRPL48|MRPL50|MRPS21|MRPS28|MRPS35|MTHFD2|NARS2|NDUFAB1|PDHX|PRDX3|RIDA|SLC25A5|SSBP1|SUCLA2|TFB2M|TRNT1|VDAC1
Myc_ChIP_PET_Expr_Up (PMID:17093053)	SignatureDB	48	313	581	20.6839	4.31642	15.3355	1	6.32841	2.71085e-08	5.87447e-06	BCLAF1|BUB1B|CAND1|CARNMT1|CENPK|DCAF13|DDX1|DESI2|DHX15|DKC1|DSG2|FAIM|GGCT|GLRX2|GNG10|GRPEL1|GRPEL2|GTF3C6|LDHA|LEO1|MIR17HG|MRPL1|MRPL32|MRPL39|MRPL48|MRPS28|MTAP|NAE1|NARS2|NCL|NOP58|PLD6|PSMD12|PSMG1|PUS7|RARS|SAP30|SFPQ|SNRPD1|SORD|SYNCRIP|TBCE|TMEM135|TRA2B|TRNT1|UBE2K|VDAC1|YBX1
GSE3982_CENT_MEMORY_CD4_TCELL_VS_TH1_DN	MSigDB_C7	32	166	581	10.9697	3.17058	19.2771	1	6.63295	2.92476e-08	6.19613e-06	ANXA3|BRCA1|BUB1B|CCNH|CKS2|DLGAP5|ELOVL6|EXOSC9|GMNN|GRPEL1|IDI1|KCTD9|KIF18A|LAP3|LGALS1|MRPL13|MSMO1|MTHFD2|MYO5A|NDUFV2|ORC6|PAK1IP1|PSMD11|PSMD12|PSMD6|RANBP1|SAP30|SLC25A44|SLC35F5|STK3|TIPIN|UBE2K
GSE3982_MEMORY_CD4_TCELL_VS_TH2_DN	MSigDB_C7	32	166	581	10.9697	3.17058	19.2771	1	6.63295	2.92476e-08	6.19613e-06	ABCE1|ATP9A|BZW1|CCT7|CDK1|CENPU|CKS2|CPOX|DSG2|DTL|ENY2|FH|GGCT|GMNN|HELLS|HSPE1|KIF11|MAD2L1|MRPL15|NDC80|NUDT21|ORC6|PRDX3|PSMD12|PSMD14|RBM7|SNRPD1|STK3|TFB2M|TIPIN|TTK|VDAC1
SARRIO_EPITHELIAL_MESENCHYMAL_TRANSITION_UP	MSigDB_C2	28	133	581	8.78901	2.84341	21.0526	1	6.75633	3.01307e-08	6.33593e-06	ANLN|BRCA1|BRIX1|CCNB1|CDC7|CDK1|CENPU|CENPW|DHFR|DIAPH3|DTL|ECT2|FABP5|GGCT|GMNN|HELLS|HMMR|HSPE1|KIF11|MAD2L1|NDC80|ORC6|PCNA|PGK1|RFC2|STIL|TUBA1A|YEATS4
Membrane	UniProt-Keyword	116	2597	581	171.617	10.6276	4.46669	0	-5.23326	4.0459e-08	8.32283e-06	A4GALT|ABCB10|ACSL1|ACSL4|AGK|ALG10B|ANKRD13C|ARHGAP21|ARL8B|ATP1B3|ATP9A|C1ORF43|CCZ1|CCZ1B|CHCHD3|CHIC2|CHMP5|CISD1|CLDN12|CLEC2D|CLIC5|CLTC|CMTM6|CMTM8|CNIH4|COX7A2L|CRLS1|CYP51A1|DHCR24|DNAJA2|DNM1L|DSG2|DTL|EI24|ELOVL6|ENPP4|EXTL2|FABP5|FAM162A|FAM210A|FAS|GBP1|GNG10|GPAM|GPR34|GPR55|HAVCR2|HIGD1A|IMMT|INTS2|ITGB1BP1|ITPRIPL2|KDELR1|LAMTOR3|LIMA1|LIMS1|LRP8|MFSD14B|MGST3|MIR17HG|MOSPD2|MSMO1…
Proliferation_Node1618 (PMID:15075390)	SignatureDB	17	55	581	3.63455	1.83672	30.9091	1	7.27682	4.45e-08	9.08824e-06	BUB1B|CCNB1|CDCA3|CDK1|CENPU|CKS2|DTL|HMGB2|HMMR|KPNA2|MAD2L1|MRPL42|NDC80|NUP62|PCNA|RANBP1|YBX1
GSE8921_UNSTIM_0H_VS_TLR1_2_STIM_MONOCYTE_12H_UP	MSigDB_C7	28	136	581	8.98726	2.8748	20.5882	1	6.61359	5.01055e-08	1.00879e-05	ATAD5|BUB1B|C4ORF46|CCT6A|CENPK|CEP152|CHCHD3|CNIH4|CRLS1|DHFR|DLD|ENY2|ERI2|ETFA|FANCB|FH|HAT1|KIF11|LAP3|MRPL39|NDUFB9|NUDT21|PSMG1|RBBP8|SMS|SPAG5|UTP18|WDR76
MIPS_55S_RIBOSOME_MITOCHONDRIAL	MSigDB_C2	19	69	581	4.55971	2.05559	27.5362	1	7.02488	5.82265e-08	1.16404e-05	LACTB|MRPL1|MRPL10|MRPL13|MRPL15|MRPL18|MRPL19|MRPL3|MRPL32|MRPL39|MRPL42|MRPL44|MRPL45|MRPL47|MRPL48|MRPL50|MRPS21|MRPS28|MRPS35
WINNEPENNINCKX_MELANOMA_METASTASIS_UP	MSigDB_C2	27	129	581	8.52468	2.80097	20.9302	1	6.59605	6.06303e-08	1.20362e-05	ANLN|CCNB1|CCT7|CDK1|CKS2|DHFR|DLGAP5|ECT2|ENY2|GLRX2|GMNN|HSPA4|HSPD1|IMMT|KIF11|KPNA2|MRPL32|MSH6|NDC80|PARPBP|PCNA|PSMC3IP|RANBP1|SMARCA5|SPAG5|SRSF10|TARS
mitochondrial large ribosomal subunit [GoID:GO:0005762; evidenceTypes:IBA|IDA]	GeneOntology_CC	16	50	581	3.30414	1.75174	32	1	7.24757	6.43085e-08	1.25903e-05	MALSU1|MRPL10|MRPL13|MRPL15|MRPL18|MRPL19|MRPL3|MRPL32|MRPL39|MRPL42|MRPL44|MRPL45|MRPL47|MRPL48|MRPL50|NDUFAB1
organellar large ribosomal subunit [GoID:GO:0000315; evidenceTypes:IBA|IDA]	GeneOntology_CC	16	50	581	3.30414	1.75174	32	1	7.24757	6.43085e-08	1.25903e-05	MALSU1|MRPL10|MRPL13|MRPL15|MRPL18|MRPL19|MRPL3|MRPL32|MRPL39|MRPL42|MRPL44|MRPL45|MRPL47|MRPL48|MRPL50|NDUFAB1
BENPORATH_ES_1	MSigDB_C2	39	235	581	15.5295	3.75728	16.5957	1	6.24668	6.78544e-08	1.31037e-05	ABCE1|AMD1|BRIX1|BUB1B|CCNB1|CDK1|DHFR|DLGAP5|DSG2|ECT2|ELOVL6|ERCC6L|EXOSC9|FABP5|G3BP1|GMNN|HELLS|HMMR|HSPA4|HSPD1|KPNA2|LRP8|MAK16|MSH6|MTHFD2|NOP56|NUDT15|NUDT21|PAK1IP1|PARPBP|PFAS|PITPNC1|PRMT3|PRPF40A|PTPN2|PUS7|RBBP8|SMS|TUBB2B
GSE23321_CD8_STEM_CELL_MEMORY_VS_NAIVE_CD8_TCELL_UP	MSigDB_C7	27	130	581	8.59076	2.81164	20.7692	1	6.5475	7.18583e-08	1.37832e-05	ARL8B|C12ORF43|CCDC58|CCT6A|CKS2|DESI2|DNM1L|DPM1|ECD|EI24|EIF4A1|EXTL2|FAM210A|HDAC2|MRPL32|MSMO1|NCL|NDUFAB1|NOL7|RPIA|SETD9|SRSF10|STRAP|STX11|TRMT6|VPS37A|YBX1
Human Leukemia_Boag07_100genes_pre-BALLvCD19_UP (17760805-SuppTableS3a)	GeneSigDB	19	70	581	4.6258	2.07031	27.1429	1	6.943	7.5075e-08	1.42288e-05	AMD1|BCLAF1|BUB1B|CDK1|CENPU|DHFR|DTL|EIF1AX|GMNN|HELLS|KPNB1|MAD2L1|MSH6|NDC80|NUDT15|NUP54|ORC6|SAP30|SFPQ
GNF2_RAN	MSigDB_C4	20	77	581	5.08838	2.17049	25.974	1	6.87016	7.62906e-08	1.43426e-05	ABCE1|CCT6A|CCT7|ETFA|HNRNPA2B1|IMMT|MRPL15|MRPL3|MRPL42|MSH6|MTHFD2|NAE1|PSMA4|PSMD14|RANBP1|SLBP|SNRPD1|SSBP1|TARS|TCP1
Transit peptide	UniProt-Keyword	51	355	581	23.4594	4.58551	14.3662	1	6.00601	8.70139e-08	1.61448e-05	ABCB10|ACOT9|ALDH1B1|COX7A2L|CPOX|DECR1|DLD|ETFA|FH|GLRX2|GPAM|GRPEL1|GRPEL2|GSR|HSPD1|IMMT|LACTB|LIAS|MAIP1|MMADHC|MRPL1|MRPL10|MRPL15|MRPL18|MRPL19|MRPL3|MRPL32|MRPL42|MRPL44|MRPL45|MRPL47|MRPL48|MRPS28|MRPS35|MTFMT|MTHFD2|MTPAP|NARS2|NDUFAB1|NDUFAF5|NDUFAF6|NDUFV2|PDHX|PHYH|PRDX3|RMND1|SCO1|SSBP1|SUCLA2|TFB2M|TRNT1
GNF2_DEK	MSigDB_C4	16	51	581	3.37022	1.76907	31.3725	1	7.13922	8.80567e-08	1.62322e-05	CBX3|DHX15|DKC1|EIF3A|EXOSC8|HAT1|HMGB2|NCL|SFPQ|SLBP|SNRPD1|SRSF3|TRA2B|USP1|VBP1|VRK1
WANG_SMARCE1_TARGETS_DN	MSigDB_C2	37	220	581	14.5382	3.63858	16.8182	1	6.17323	1.04437e-07	1.91275e-05	ABCE1|ACOT9|BBIP1|EIF1AX|EIF4E|ELOVL6|ERCC6L|EXOSC8|FH|GAR1|GLRX2|GRPEL1|HIGD1A|HNRNPD|HPF1|HSPA4|LAP3|LSM5|MAD2L1|MRPL13|MTAP|NDC80|NDUFAB1|NDUFV2|PRDX3|PSMB8|SFXN1|SLBP|SLC4A7|SMARCA5|SMS|STAM|SUCLA2|TEX30|TMEM14B|UBE2V2|VRK1
Human Breast_Crawford08_971genes (18427120-DataS4)	GeneSigDB	43	278	581	18.371	4.07632	15.4676	1	6.04196	1.15514e-07	2.10205e-05	ABCE1|ACSL1|ANLN|BRCA1|BUB1B|CCNB1|CDC7|CDCA3|CENPH|CENPU|CKS2|DHFR|DLGAP5|DTL|ECT2|ESCO2|FAS|FBXO28|FIGNL1|GMNN|GSR|HELLS|HMGB2|HMMR|IDI1|KIF11|KIF18A|KPNA2|LRP8|MAD2L1|MTFR2|NDC80|NFE2L2|NQO2|ORC6|PHYH|SLC25A24|SLC30A1|SNX13|SPAG5|TTK|USP1|ZWILCH
RHEIN_ALL_GLUCOCORTICOID_THERAPY_DN	MSigDB_C2	45	299	581	19.7588	4.22226	15.0502	1	5.97813	1.32376e-07	2.3695e-05	ATP9A|BUB1B|CCT6A|CCT7|CDK1|CENPU|CHCHD3|CKS2|DHFR|DTL|ECT2|ETFA|FABP5|GBE1|GGCT|GMNN|HMMR|ITGB3BP|KIF11|LDHA|LDHB|LSM5|MAD2L1|MCTS1|METAP2|METTL5|MRPL3|MRPS35|PCNA|PGK1|PHYH|PRDX3|PRPS2|PSMA6|PSMB8|PSMD14|PSMG1|SMS|SORD|SSBP1|TMEM135|TMEM14A|TTK|VDAC1|VRK1
Human Breast_Wang05_469genes_down_BT-BAF57cells (16135788-Table24)	GeneSigDB	37	222	581	14.6704	3.65465	16.6667	1	6.10991	1.32715e-07	2.3695e-05	ABCE1|ACOT9|BBIP1|EIF1AX|EIF4E|ELOVL6|ERCC6L|EXOSC8|FH|GAR1|GLRX2|GRPEL1|HIGD1A|HNRNPD|HPF1|HSPA4|LAP3|LSM5|MAD2L1|MRPL13|MTAP|NDC80|NDUFAB1|NDUFV2|PRDX3|PSMB8|SFXN1|SLBP|SLC4A7|SMARCA5|SMS|STAM|SUCLA2|TEX30|TMEM14B|UBE2V2|VRK1
Human Liver_Tzur09_1908genes (19841744-TableS5)	GeneSigDB	111	1046	581	69.1226	7.54195	10.6119	1	5.55259	1.31157e-07	2.3695e-05	ABHD5|ACSL1|ACSL4|AMD1|ANAPC10|ANKLE1|ANLN|ANXA7|ATP6V1A|BAG2|BUB1B|BZW1|C1ORF43|C4ORF33|CAND1|CCDC50|CCZ1B|CDK1|CHCHD3|CHIC2|CMTM6|DDX52|DEPDC1|DHX15|DHX36|DKC1|DLD|DSG2|DTL|EIF4E|FH|FIGNL1|GEMIN2|GON7|GRAMD2B|GTF3C3|HAT1|HMGN5|HMMR|HNRNPA2B1|HNRNPD|HSPA4|HSPD1|IDH1|KCTD9|KDELR1|KIF1B|KIF2A|KPNA2|LACTB|LAMTOR3|LAP3|MAD2L1|MATR3|METAP2|MGST3|MRPL18|MRPL39|MRPL42|MRPL44|MRPL50|MRPS28|MSH6|NARS2|ND…
Monti (PMID:15550490)_OXYPHOS	PAPER	54	391	581	25.8384	4.80212	13.8107	1	5.86441	1.35897e-07	2.41115e-05	CCNB1|CCT6A|CDK1|CENPU|CKS2|CLEC2D|CMTM6|COX7A2L|CTSH|CXCL13|DESI2|DHX15|DKC1|DLD|EED|ENPP4|FAM162A|FAS|FBXO28|GGCT|GRPEL1|HMMR|HSPA4|HSPD1|IDH1|LDHA|LGALS1|LSM5|MCTS1|METAP2|METTL5|MOB1A|MRPL15|MRPL3|MRPL39|MTHFD2|NAB1|NDUFAB1|NOL7|PCNA|PGK1|PHYH|PSMA6|RBPJ|SAMSN1|SLC1A1|SORD|SRSF10|SRSF3|SSBP1|TAF9|TFRC|VBP1|YBX1
ROSTY_CERVICAL_CANCER_PROLIFERATION_CLUSTER	MSigDB_C2	26	126	581	8.32643	2.76869	20.6349	1	6.38337	1.44134e-07	2.54142e-05	BRCA1|BUB1B|CCNB1|CDCA3|CDK1|CENPU|CKS2|DHFR|DLGAP5|DSG2|DTL|ECT2|ERCC6L|GMNN|HELLS|HMGB2|HMMR|KIF11|KPNA2|LRP8|MAD2L1|NDC80|PCNA|SPAG5|STIL|TTK
Human Lung_Johnson07_1334genes (17699775-SuppTable1)	GeneSigDB	72	588	581	38.8567	5.81943	12.2449	1	5.69528	1.51358e-07	2.65231e-05	ABCB10|ANXA3|ATP9A|BRCA1|BRIX1|BUB1B|C4ORF46|CARNMT1|CCDC34|CCDC58|CCNB1|CDCA3|CDK1|CENPK|CENPQ|CENPU|CPOX|DEPDC1|DHFR|DKC1|DLGAP5|DNAJA2|DTL|EIF4E|EOGT|EXOSC8|FABP5|FAM72D|FAS|FIGNL1|G3BP1|GEMIN2|GMNN|GRPEL1|GRPEL2|HELLS|HMMR|INTS2|ITGB3BP|KIF18A|LAMTOR3|LGALS1|MAD2L1|MAPKAPK5|MATR3|MNS1|MSH6|MTFR2|MYO5A|NOP56|ORC6|OSGIN2|PAK1IP1|PARPBP|PCTP|PRMT3|RANBP1|RFC2|RIF1|RMI1|RRM2B|SLC25A24|SLC35F5|STI…
mitochondrial ribosome [GoID:GO:0005761; evidenceTypes:IBA|IDA|IEA|ISS|NAS]	GeneOntology_CC	19	73	581	4.82404	2.11385	26.0274	1	6.70623	1.56061e-07	2.68501e-05	MALSU1|MRPL10|MRPL13|MRPL15|MRPL18|MRPL19|MRPL3|MRPL32|MRPL39|MRPL42|MRPL44|MRPL45|MRPL47|MRPL48|MRPL50|MRPS21|MRPS28|MRPS35|NDUFAB1
organellar ribosome [GoID:GO:0000313; evidenceTypes:IBA|IDA|IEA|ISS|NAS]	GeneOntology_CC	19	73	581	4.82404	2.11385	26.0274	1	6.70623	1.56061e-07	2.68501e-05	MALSU1|MRPL10|MRPL13|MRPL15|MRPL18|MRPL19|MRPL3|MRPL32|MRPL39|MRPL42|MRPL44|MRPL45|MRPL47|MRPL48|MRPL50|MRPS21|MRPS28|MRPS35|NDUFAB1
Human StemCell_Bhattacharya05_2843genes (16207381-Table1Sa)	GeneSigDB	164	1728	581	114.191	9.25713	9.49074	1	5.3806	1.59323e-07	2.72462e-05	ABCB10|ABCE1|ABRACL|ACTL6A|ANAPC10|ANLN|ANXA7|ARHGAP21|ARIH1|ATAD5|ATP1B3|BCAR3|BRIX1|BTBD1|C12ORF43|CAND1|CBX3|CCNB1|CCNH|CCZ1B|CDC7|CDCA3|CDK1|CENPH|CENPK|CENPU|CEP152|CHMP5|CISD1|CLTC|CMTM6|CNIH4|CNOT1|CPOX|DCAF13|DHCR24|DHFR|DHX32|DHX36|DKC1|DLGAP5|DSG2|DTL|DUSP10|ECD|EED|EIF4A1|ELOVL6|ENY2|EOGT|ERCC6L|EXOSC9|FABP5|FAM162A|FDPS|FKBP3|G3BP1|GGCT|GMNN|GNG10|GPAM|GSR|GTPBP8|HDAC2|HELLS|HIKESHI|H…
mitochondrial part [GoID:GO:0044429; evidenceTypes:IBA|IDA|IEA|IMP|ISS|NAS|TAS]	GeneOntology_CC	80	680	581	44.9363	6.22297	11.7647	1	5.63456	1.61275e-07	2.74147e-05	ABCB10|ABCE1|ACOT9|ACSL1|ACSL4|AGK|ALDH1B1|ATP5A1|ATP5C1|CCNB1|CDK1|CHCHD3|CISD1|COX7A2L|CPOX|CRLS1|DECR1|DLD|DNM1L|ETFA|FH|GLRX2|GPAM|GRPEL1|GRPEL2|GSR|HIGD1A|HSPD1|HSPE1|IMMT|LIAS|MAIP1|MALSU1|MRPL1|MRPL10|MRPL13|MRPL15|MRPL18|MRPL19|MRPL3|MRPL32|MRPL39|MRPL42|MRPL44|MRPL45|MRPL47|MRPL48|MRPL50|MRPS21|MRPS28|MRPS35|MTHFD2|NARS2|NDUFAB1|NDUFAF5|NDUFAF6|NDUFB10|NDUFB9|NDUFV2|PDHX|PLD6|PRDX3|RIDA|…
GSE3982_NKCELL_VS_TH2_DN	MSigDB_C7	29	152	581	10.0446	3.03639	19.0789	1	6.24274	1.65937e-07	2.80394e-05	ABCE1|BAG2|C2ORF49|CCT6A|CCT7|CKS2|DTL|FRG1|GGCT|GMNN|HSPE1|INTS6|KIF11|KIF18A|LDHB|MRPL15|MRPL3|NMD3|NUDT21|PAK1IP1|PCNA|PHYH|PRDX3|PRPS2|RBBP8|SFXN1|SSBP1|STIL|TIPIN
Li(PMID: 24336226)-2013-MolSigVaccines_cell cycle and transcription (M4.0)	PAPER	40	253	581	16.7189	3.89442	15.8103	1	5.97805	1.7815e-07	2.99251e-05	ANLN|BRCA1|BUB1B|CCDC34|CCNB1|CDC7|CDCA3|CDK1|CENPH|CENPK|CENPU|CENPW|CKS2|CTSH|DEPDC1|DHFR|DIAPH3|DLGAP5|DTL|E2F7|ECT2|ERCC6L|FAM72A|GMNN|HELLS|HMMR|KIF11|KIF18A|MAD2L1|MTFR2|NDC80|PARPBP|PCNA|RMI1|SPAG5|STIL|TIPIN|TTK|WDR76|ZWILCH
Quiescence_heme_all (PMID:15075390)	SignatureDB	0	223	581	14.7365	3.66266	0	0	-4.02343	1.95303e-07	3.26132e-05
BHATTACHARYA_EMBRYONIC_STEM_CELL	MSigDB_C2	16	54	581	3.56847	1.82005	29.6296	1	6.83034	2.14858e-07	3.54616e-05	BRIX1|CCNB1|CDK1|DSG2|DTL|EIF4A1|ELOVL6|FABP5|HDAC2|HMGB2|HSPA4|IDH1|KPNA2|LDHB|MTHFD2|SMS
Human StemCell_Bhattacharya04_105genes (15070671-TableS2)	GeneSigDB	16	54	581	3.56847	1.82005	29.6296	1	6.83034	2.14858e-07	3.54616e-05	BRIX1|CCNB1|CDK1|DSG2|DTL|EIF4A1|ELOVL6|FABP5|HDAC2|HMGB2|HSPA4|IDH1|KPNA2|LDHB|MTHFD2|SMS
Human Breast_Chang04_772genes_WoundHealing_CSR_genes (14737219-CSRgenes)	GeneSigDB	58	439	581	29.0104	5.07379	13.2118	1	5.7136	2.16243e-07	3.54839e-05	ACTL6A|AMD1|ANLN|BUB1B|CDK1|CENPQ|CENPU|CENPW|CKS2|DEPDC1|DHFR|DIAPH3|DKC1|DLGAP5|EEF1E1|ESCO2|ETF1|EXOSC8|FABP5|FAM72B|FAM72D|FDPS|GMNN|HELLS|HMMR|ID2|IDI1|IL32|MAD2L1|MAF|MCTS1|MNAT1|MRPL15|MRPS28|MSMO1|MZT1|NUDT15|PCNA|PITPNC1|PSMD12|PSMD14|PTS|RANBP1|RFC2|RRM2B|SLC25A5|SMS|SNRPD1|SPAG5|TEX30|TIPIN|TPM3|TRA2B|TUBA3D|USP1|VDAC1|WSB2|ZWILCH
Zinc	UniProt-Keyword	32	1014	581	67.008	7.44102	3.15582	0	-4.70473	2.23474e-07	3.64597e-05	AEBP2|ARIH1|BRCA1|CPSF3|DNAJA2|ENPP4|ESCO2|GTF2H3|GTSF1|LAP3|LIMA1|LIMS1|MATR3|MNAT1|MOB1A|NQO2|PAM|PCGF6|PIAS2|PLD6|PRMT3|PSMD14|PTS|RBX1|RNF8|SAP30|SLC30A1|SLC30A9|SORD|TSHZ2|WRN|ZFP69B
BIDUS_METASTASIS_UP	MSigDB_C2	30	163	581	10.7715	3.14234	18.4049	1	6.11917	2.32149e-07	3.76586e-05	AMD1|CAND1|CCNB1|CDK1|DEPDC1|DHFR|DKC1|DLGAP5|ECT2|EIF4E|ERCC6L|G3BP1|GMNN|HNRNPA2B1|HNRNPD|KIF11|KIF1B|MAD2L1|MAPKAPK5|MNS1|MRPL42|PLD6|SFPQ|SMS|SNRPD1|TFRC|TRA2B|VBP1|VDAC1|YBX1
GSE24671_BAKIMULC_VS_SENDAI_VIRUS_INFECTED_MOUSE_SPLENOCYTES_UP	MSigDB_C7	26	129	581	8.52468	2.80097	20.155	1	6.23903	2.35888e-07	3.80476e-05	CCDC34|CENPH|CENPU|CKS2|DEPDC1|DLGAP5|DTL|E2F7|ENY2|ERCC6L|ESCO2|EXTL2|KIF11|KIF18A|LGALS1|MRPL19|MRPL32|MTFR2|NDC80|NDUFB10|SLC35F5|SPAG5|TFRC|TIPIN|TMEM14A|YBX1
GSE13547_WT_VS_ZFX_KO_BCELL_ANTI_IGM_STIM_2H_UP	MSigDB_C7	27	138	581	9.11943	2.89552	19.5652	1	6.17524	2.61065e-07	4.18707e-05	ATAD5|BZW1|CCDC58|CDC7|CDCA3|CENPH|DDX1|DDX52|DKC1|DLD|DTL|EXOSC9|FIGNL1|HAT1|IMMT|MAD2L1|MRPL1|MRPS28|MTFR2|PDHX|PSMD12|RARS|SNRPD1|TCP1|TOMM5|WDR76|YBX1
GSE3982_MEMORY_CD4_TCELL_VS_TH1_DN	MSigDB_C7	31	173	581	11.4323	3.23542	17.9191	1	6.04795	2.72312e-07	4.34258e-05	ANXA3|ATP9A|CDK1|CENPU|CKS2|DTL|ENY2|GGCT|GMNN|HELLS|HSPE1|KIF11|LAP3|MAD2L1|MRPL13|MTHFD2|NDC80|NDUFV2|ORC6|PERP|PSMD11|PSMD12|PSMD14|PSMD6|RDX|STK3|TIPIN|TTK|UBE2K|VDAC1|VRK1
HALLMARK_E2F_TARGETS	MSigDB_H	32	182	581	12.0271	3.31678	17.5824	1	6.02178	2.73821e-07	4.34258e-05	BRCA1|BUB1B|CDCA3|CDK1|CKS2|DEPDC1|DIAPH3|DLGAP5|EED|EXOSC8|HELLS|HMGB2|HMMR|HNRNPD|KPNA2|MAD2L1|MTHFD2|NOP56|NUDT21|ORC6|PCNA|PMS2|PSMC3IP|RANBP1|RFC2|SLBP|SPAG5|SYNCRIP|TFRC|TIPIN|TRA2B|USP1
[truncated: 1,038 more rows]

## Sheet: M5
Gene Signature	GeneSet	Overlapping	GeneSetSize	DiffExpGenes	randomAvg	randomSD	%Overlap	Enriched	Zscore	probability	FDR	EnrichedGenes
[truncated: 567 more rows]

## Sheet: M6
Gene Signature	GeneSet	Overlapping	GeneSetSize	DiffExpGenes	randomAvg	randomSD	%Overlap	Enriched	Zscore	probability	FDR	EnrichedGenes
[truncated: 710 more rows]

[truncated: 14 more sheets: M7, M8, M9, M10, M11, M12, M13, M14, M15, M16, M17, M18, M19, M20]
