# Supplementary material for: A dichotomy of gene regulatory associations during the activated B-cell to plasmablast transition
Source: Life Sci Alliance. 2020 Aug 25;3(10):e202000654. doi: 10.26508/lsa.202000654 (PMC7471511; doi:10.26508/lsa.202000654)
Supplement: Supplementary file 3 [file LSA-2020-00654_TableS3.xlsx]

## Sheet: ModuleInfo_CD27
Module	ModuleSize	ModuleStability	Colour(HEX)	EnrichedChromosomes	DepletedChromosomes	#	ModuleName
1	900	73.6667	#8B864E	Chr7q35		1	UpD4on PlasmaCell_ER UPR_XBP1
2	694	87.3199	#c9e817		Chr19p13	2	UpD5on Golgi MIR_Regulated ProteinSecretion
3	662	72.9607	#e80e0e		Chr19p13 Chr19q13	3	UpD3-D5 MYC E2F RibosomeBiogenesis Mitochondria
4	648	97.2222	#A020F0		Chr19p13 Chr19q13 Chr11q13	4	UpD3.0h-D3.6h PeptideChainElongation
5	571	79.1594	#00ff00	Chr1q41 Chr6p23		5	UpD3.0h-D3.12h IFN_Response NFKB_IL2-STAT5 FOXP3
6	472	92.161	#ff4d4d	Chr19p13 Chr9q34		6	UpD3-D5 Mitochondria RibosomeBiogenesis MYC
7	469	92.1109	#7ec3f2	Chr16p13 Chr17q25		7	UpD3.12h-D5 CellCycle_Diffuse
8	468	48.9316	#0ec90e			8	UpD3.0h-D3.12h NFKB IFN
9	408	91.1765	#87CEFF	Chr5q12 Chr10q25 Chr2p25		9	UpD3.0h UpD3.12h-D5 CellCycle MYC E2F
10	386	62.9534	#693a1f			10	UpD3.3h-D4 Vesicle
11	375	90.6667	#154532			11	UpD3.0h UpD5on Hypoxia MTORC1 Glycolysis
12	326	58.8957	#536140			12	UpD5on STAT5A
13	314	87.2611	#0000cc			13	UpD3-D5 LU_EZH2_TARGETS_UP
14	285	66.6667	#979e00	Chr16q13		14	UpD3.3h-D4 Metal-thiolate cluster
15	272	98.1618	#0000FF			15	UpD3.3h UpD4on LU_EZH2_TARGETS_DN
16	271	75.6458	#8A8A8A			16	UpD4on Novel1
17	256	49.2188	#d64949	Chr19q13		17	UpD3.3h-D4 IRF4_Induced
18	229	75.1092	#c3c96d			18	UpD3.0h-D3.6h UpD6 STAT5A EGF_TransientlyUP
19	181	65.1934	#4fff6f			19	UpD6 ModifiedAminoAcidMetabolicProcess
20	137	50.365	#b33bff			20	UpD4on OxPhos
21	107	57.9439	#A1A1A1			21	UpD3 Novel2

## Sheet: GeneData_CD27
Module	Module	Gene	GeneModuleStability	D3_A	D3_B	D3_C	D3.3_A	D3.3_B	D3.3_C	D3.6_A	D3.6_B	D3.6_C	D3.12_A	D3.12_B	D3.12_C	D4_A	D4_B	D4_C	D5_A	D5_B	D5_C	D6_A	D6_B	D6_C
1	M1 UpD4on PlasmaCell_ER UPR_XBP1	CD38	100	9.26575	9.50203	9.16933	9.39688	9.50226	9.46368	9.87764	9.6609	9.86349	9.58057	9.49396	10.1595	10.1345	10.1053	10.2975	11.8275	11.7788	12.0001	12.4203	12.3365	12.8073
1	M1 UpD4on PlasmaCell_ER UPR_XBP1	DDOST	100	12.2606	12.257	12.2362	12.3495	12.1869	12.6045	12.3251	12.3072	12.5565	12.5532	12.3846	12.7183	12.7329	12.5974	12.9378	13.2759	13.069	13.2423	13.4046	13.2926	13.3373
1	M1 UpD4on PlasmaCell_ER UPR_XBP1	DNAJC3	100	8.83464	8.9891	8.86536	8.99907	9.22762	9.2131	9.22046	9.17577	9.25409	9.30521	9.08923	9.71099	9.86643	9.73989	9.98491	10.3779	10.563	10.4149	10.2454	10.2991	10.4803
1	M1 UpD4on PlasmaCell_ER UPR_XBP1	EDEM2	100	9.42664	9.58592	9.46173	9.58675	9.47943	9.69631	9.73393	9.5379	9.69714	9.63416	9.63949	9.91912	9.93965	10.2928	10.1823	10.6303	11.0865	10.9898	11.4466	12.0443	11.789
1	M1 UpD4on PlasmaCell_ER UPR_XBP1	EVI2B	100	9.88568	9.81831	10.13	10.1088	9.6784	9.95837	10.8121	10.1574	10.4688	10.7083	10.6327	10.7813	10.8592	11.2287	11.0454	11.399	11.7015	11.5086	12.4869	12.84	12.6846
1	M1 UpD4on PlasmaCell_ER UPR_XBP1	FAM212B	100	8.22336	8.1915	8.14177	8.21848	8.16942	8.19821	8.26782	8.26812	8.11982	8.24471	8.22127	8.34924	8.25766	8.19908	8.34785	8.32302	8.27629	8.43729	8.31679	8.82038	8.89226
1	M1 UpD4on PlasmaCell_ER UPR_XBP1	FBXO18	100	11.0427	10.8754	11.0044	11.2215	10.6246	10.4248	10.9389	11.0211	10.5874	11.4491	11.1443	11.678	11.3394	11.3666	11.7904	11.5329	11.5833	12.2606	12.1919	12.4961	12.7368
1	M1 UpD4on PlasmaCell_ER UPR_XBP1	FCHSD2	100	10.1366	9.64193	9.74312	9.5921	9.25256	9.03372	9.62478	9.69729	9.43182	10.3407	9.95851	10.0307	10.1127	10.0243	10.4952	10.3208	10.0197	10.4264	10.2137	10.182	10.7973
1	M1 UpD4on PlasmaCell_ER UPR_XBP1	HS.566008	100	8.54803	8.22921	8.30172	8.24248	8.26328	8.20663	8.35414	8.26333	8.36756	8.3535	8.26473	8.2605	8.39002	8.32074	8.36118	8.6613	8.72707	8.33406	8.91936	9.24724	8.56559
1	M1 UpD4on PlasmaCell_ER UPR_XBP1	LOC441453	100	8.18745	8.09134	8.1472	8.19235	8.09406	8.26719	8.15547	8.1933	8.19739	8.13365	8.19897	8.3463	8.30828	8.30929	8.81623	8.58341	8.34918	9.32484	8.96326	9.47519	9.58811
1	M1 UpD4on PlasmaCell_ER UPR_XBP1	LOC652128	100	8.19528	8.16816	8.19097	8.22218	8.1977	8.28919	8.22921	8.12053	8.26379	8.1765	8.19854	8.2774	8.48623	8.67551	8.71884	9.49152	9.32513	9.48369	9.8412	10.1404	10.145
1	M1 UpD4on PlasmaCell_ER UPR_XBP1	MYDGF	100	10.8986	10.6615	10.5738	10.8957	10.971	11.045	11.3674	10.9346	11.1552	11.3241	10.9473	11.3895	11.8593	12.4684	12.0833	12.1333	12.8963	12.9114	12.954	12.7277	12.868
1	M1 UpD4on PlasmaCell_ER UPR_XBP1	OR2A9P	100	8.44226	8.29655	8.35529	8.23897	8.26041	8.20918	8.3075	8.3147	8.46954	8.43918	8.43758	8.23958	8.65812	8.41865	8.44725	8.77397	8.72107	8.42446	8.75269	8.94833	8.62513
1	M1 UpD4on PlasmaCell_ER UPR_XBP1	PPP3CB	100	11.3663	10.8393	11.0432	11.1001	10.6701	10.751	10.7761	10.6499	10.5256	11.5272	11.0967	11.2691	11.4718	11.123	11.6376	11.7863	11.6942	11.9459	11.857	11.8265	12.2743
1	M1 UpD4on PlasmaCell_ER UPR_XBP1	SLC35A5	100	9.97493	9.69058	9.87609	9.84813	9.4872	9.6085	10.1282	9.9094	10.671	9.96247	10.0446	9.90955	10.2547	10.2391	10.011	10.4907	10.2092	10.3573	10.7598	10.9643	11.0155
1	M1 UpD4on PlasmaCell_ER UPR_XBP1	VWA3A	100	8.49956	8.54372	8.52598	8.59133	8.45092	8.5232	8.60054	8.50419	8.68084	8.63673	8.56743	8.76761	8.88476	8.89665	8.77444	8.73708	8.80208	8.99053	8.6944	9.13402	9.54925
1	M1 UpD4on PlasmaCell_ER UPR_XBP1	ACSS1	98.9899	8.8145	8.4357	8.69663	8.7405	8.4502	8.66513	8.6107	8.48984	8.75858	9.2374	8.61991	8.80884	8.9397	9.61856	9.32636	9.81014	9.73545	9.92303	11.0664	10.9643	10.7617
1	M1 UpD4on PlasmaCell_ER UPR_XBP1	ARHGEF6	98.9899	11.633	11.5114	11.8394	11.6767	11.3335	11.5587	11.7033	11.4276	11.4578	12.1274	12.1074	11.8578	11.9237	11.6076	11.9945	12.3082	12.3222	12.2279	12.6666	12.9154	12.6045
1	M1 UpD4on PlasmaCell_ER UPR_XBP1	ATG4A	98.9899	9.60724	9.5987	9.56427	9.47381	9.36412	9.45078	9.88994	9.55527	9.80474	9.81662	9.71865	10.0072	9.7205	9.79012	10.0677	10.1897	10.4049	10.445	10.412	10.4033	10.7719
1	M1 UpD4on PlasmaCell_ER UPR_XBP1	CALU	98.9899	10.0959	9.74353	9.63478	9.83743	9.74642	9.909	9.89738	9.76004	9.92474	10.0806	10.0452	10.467	10.5528	10.0919	10.7891	10.7982	10.8719	11.2836	11.0129	11.0673	11.4097
1	M1 UpD4on PlasmaCell_ER UPR_XBP1	CCR10	98.9899	8.23716	8.09204	8.14401	8.14401	8.23721	8.47963	8.34219	8.18878	8.19676	8.33622	8.16394	8.52933	8.37528	8.7114	8.33884	8.8467	8.2592	8.90185	8.85947	8.37903	8.71343
1	M1 UpD4on PlasmaCell_ER UPR_XBP1	CDR2	98.9899	10.2745	10.4488	10.5073	10.3197	10.4155	10.6068	10.4641	10.4018	10.6541	10.8615	10.8719	11.0061	10.9858	10.6238	11.148	11.291	11.1853	11.5165	11.3645	11.2535	11.682
1	M1 UpD4on PlasmaCell_ER UPR_XBP1	CEP128	98.9899	8.79062	8.78745	9.19086	9.15851	8.78035	9.14018	9.52004	9.27956	9.86012	9.77015	9.86291	10.188	9.67594	9.9333	10.406	10.6516	10.4001	10.7403	11.1606	11.4617	11.6942
1	M1 UpD4on PlasmaCell_ER UPR_XBP1	CTC1	98.9899	9.26699	9.05593	9.30162	9.25981	8.97815	9.10848	9.06237	9.02208	9.02506	9.61519	9.14191	9.28074	9.3417	9.50873	9.64496	9.69144	9.36853	10.0044	9.71169	9.65825	10.216
1	M1 UpD4on PlasmaCell_ER UPR_XBP1	EEF1D	98.9899	12.0436	12.1878	11.7548	11.7813	12.0082	11.8016	12.139	11.8038	11.8076	11.9071	11.7673	11.9454	12.1405	12.2763	12.0713	12.2537	12.3475	12.1838	12.2465	12.5197	12.2254
1	M1 UpD4on PlasmaCell_ER UPR_XBP1	ELL	98.9899	9.20959	9.47482	9.57391	9.22368	9.20352	9.3947	9.40998	9.44751	9.55953	9.91762	9.8568	10.2218	10.0289	10.1944	10.2954	10.1742	10.006	10.4764	10.3415	10.1002	10.6847
1	M1 UpD4on PlasmaCell_ER UPR_XBP1	FAM46C	98.9899	10.3736	10.3622	10.8906	10.3311	10.5467	10.5299	10.5828	10.346	10.516	11.6389	11.6807	12.5808	12.4916	12.141	13.1921	13.5455	13.5697	14.1302	14.2472	14.1959	14.4817
1	M1 UpD4on PlasmaCell_ER UPR_XBP1	FAM69A	98.9899	9.08413	9.07477	9.11748	9.00878	9.02259	9.09229	9.33683	9.11397	9.26703	9.29834	9.27774	9.61654	9.53614	9.39551	9.81244	10.0775	10.0533	10.0433	10.4149	10.2268	10.4781
1	M1 UpD4on PlasmaCell_ER UPR_XBP1	FGD3	98.9899	10.3153	10.0971	10.9483	10.6247	10.2618	10.5531	11.0265	11.2111	11.3339	11.5667	11.5891	11.5233	11.0318	11.1215	11.6014	11.4085	11.335	11.6047	11.7109	12.1224	11.9721
1	M1 UpD4on PlasmaCell_ER UPR_XBP1	FRYL	98.9899	10.3478	10.2637	10.5052	9.98685	9.72632	9.64227	10.4053	10.0954	10.4073	10.524	10.1098	10.429	10.4297	10.399	10.4285	10.4522	10.4428	10.5586	10.6459	10.4753	10.5385
1	M1 UpD4on PlasmaCell_ER UPR_XBP1	GPR183	98.9899	10.988	11.308	11.3492	11.3275	11.3121	10.9139	11.8358	11.7348	11.8085	11.9419	12.3092	12.6346	12.6735	11.96	12.8666	12.3395	12.5511	12.9168	12.521	13.0156	12.9798
1	M1 UpD4on PlasmaCell_ER UPR_XBP1	GRK5	98.9899	9.97024	9.98604	10.5288	10.3531	10.0555	10.3614	10.3928	10.4831	10.6975	10.3566	10.5787	10.772	10.7393	10.9111	11.1494	10.9416	10.7903	11.1474	10.9184	11.1823	11.3476
1	M1 UpD4on PlasmaCell_ER UPR_XBP1	HIPK2	98.9899	9.64577	9.37968	10.3234	9.9073	9.82076	10.171	10.3118	10.492	10.5515	10.5806	10.5288	10.8827	10.7838	10.7921	11.2437	10.6484	11.0032	11.7168	11.554	11.7706	12.2678
1	M1 UpD4on PlasmaCell_ER UPR_XBP1	HMCES	98.9899	8.84536	9.56522	9.55146	9.73422	10.0501	10.2437	9.57801	9.7824	10.0952	9.65544	9.46173	10.4358	10.1031	10.5799	11.2701	11.0744	11.3552	11.8887	11.2427	11.1923	12.0032
1	M1 UpD4on PlasmaCell_ER UPR_XBP1	HPGD	98.9899	8.50198	8.3658	8.39452	8.38488	8.25984	8.40662	8.4334	8.22993	8.41971	8.67686	8.59611	8.80801	9.30843	8.38966	9.55564	9.89928	10.3085	10.8271	10.1331	10.7385	11.3978
1	M1 UpD4on PlasmaCell_ER UPR_XBP1	HS.126245	98.9899	8.69346	8.50723	8.48062	8.54159	8.45358	8.48215	8.55053	8.38834	8.51935	8.66353	8.62621	8.64247	8.86123	8.58785	9.07782	9.09361	9.09983	9.28639	9.50725	9.72944	9.36007
1	M1 UpD4on PlasmaCell_ER UPR_XBP1	HS.561747	98.9899	9.84631	10.3935	10.4719	10.2904	10.2197	10.4407	10.8189	10.9028	11.1204	11.045	11.5018	11.8895	11.3213	10.9401	11.9122	11.5182	12.0289	12.0993	12.0903	12.4066	12.2648
1	M1 UpD4on PlasmaCell_ER UPR_XBP1	HS.576072	98.9899	8.28362	8.38956	8.41309	8.66082	8.8472	8.99988	8.85144	8.883	8.90267	8.85429	8.88129	8.89105	9.16246	9.26646	9.0759	9.50001	9.71608	9.53969	9.79625	10.1548	9.80953
1	M1 UpD4on PlasmaCell_ER UPR_XBP1	HSP90B1	98.9899	12.5408	12.4522	12.9979	13.264	12.7901	13.1679	13.3523	13.069	13.5434	14.4323	14.2698	14.6105	14.6456	14.396	14.7217	14.3822	14.7531	14.6557	14.4005	14.6224	14.8339
1	M1 UpD4on PlasmaCell_ER UPR_XBP1	IPCEF1	98.9899	8.38647	8.30134	8.44523	8.38745	8.42314	8.54847	8.44355	8.53593	8.37202	8.50531	8.39749	8.47903	8.51066	8.70995	8.70449	8.51049	8.94898	8.69686	8.61079	8.92962	8.92074
1	M1 UpD4on PlasmaCell_ER UPR_XBP1	KIAA0930	98.9899	8.29208	8.46132	8.53795	8.4393	8.41175	8.56526	8.65259	8.36852	8.36351	8.45828	8.60799	8.63159	8.67447	8.45568	8.95255	8.79488	8.97835	9.01415	8.98579	8.88401	9.14921
1	M1 UpD4on PlasmaCell_ER UPR_XBP1	KLHL5	98.9899	9.61817	9.47801	9.58606	9.54881	9.51589	9.74734	9.71596	9.52497	9.62311	9.56597	9.68323	9.94564	9.92925	9.57985	10.1288	10.1529	10.3073	10.6304	10.7203	10.8882	11.2547
1	M1 UpD4on PlasmaCell_ER UPR_XBP1	LOC100132829	98.9899	8.58934	8.41969	8.33415	8.53285	8.39887	8.50506	8.41732	8.4663	8.63264	8.48864	8.43634	8.74564	8.61961	8.6201	8.68183	8.70184	8.69553	8.80516	8.68365	9.07894	9.59009
1	M1 UpD4on PlasmaCell_ER UPR_XBP1	LOC390712	98.9899	8.37389	8.26592	8.22125	8.30453	8.36226	8.41003	8.40006	8.28699	8.3817	8.38038	8.26222	8.38672	8.38034	8.70238	8.41257	8.89454	8.57277	8.42968	10.0088	9.42077	8.89179
1	M1 UpD4on PlasmaCell_ER UPR_XBP1	LOC728715	98.9899	8.42772	8.44791	8.85421	8.77109	8.64589	8.66087	8.37302	8.72099	8.60777	8.82954	8.71473	8.47939	8.82161	8.82154	9.22728	8.99943	9.12576	9.35158	9.28864	9.32832	9.42508
1	M1 UpD4on PlasmaCell_ER UPR_XBP1	LOC729768	98.9899	12.8637	12.8567	12.3655	12.4173	12.3655	12.5198	12.5419	12.2306	12.4493	12.7352	12.4257	12.6869	12.84	13.1888	13.0348	13.7057	13.8002	13.5631	13.8772	14.063	13.9371
1	M1 UpD4on PlasmaCell_ER UPR_XBP1	LSP1	98.9899	9.22184	9.12173	9.24211	9.16251	9.13346	9.20336	9.27246	9.1299	9.26281	9.45293	9.3235	9.63409	9.95073	9.22261	9.65433	9.8864	10.0857	10.0354	9.96877	10.239	10.1784
1	M1 UpD4on PlasmaCell_ER UPR_XBP1	NACA2	98.9899	8.61445	8.49371	8.52208	8.53471	8.37468	8.47726	8.37928	8.4257	8.56405	8.49414	8.54718	8.42945	8.54593	8.73843	8.61456	8.71995	8.57846	8.94679	8.6803	8.91522	9.33343
1	M1 UpD4on PlasmaCell_ER UPR_XBP1	NECAP1	98.9899	10.3814	10.1059	10.2872	10.3013	10.048	9.79971	10.2638	10.1528	9.97341	10.4241	10.3345	10.3526	10.6739	10.0153	10.4192	10.8087	10.8467	10.6936	11.2342	11.0013	11.0573
1	M1 UpD4on PlasmaCell_ER UPR_XBP1	NMRK1	98.9899	10.1379	9.47386	10.1931	9.83652	9.10051	9.7668	10.1691	9.3222	9.91519	10.3965	10.0238	10.4345	10.3111	10.0658	10.3736	10.7264	10.6267	10.7799	11.0273	11.1759	11.3635
1	M1 UpD4on PlasmaCell_ER UPR_XBP1	PIGM	98.9899	9.80238	9.96475	9.70241	9.69903	9.69172	9.73975	10.2248	10.0138	10.3206	10.0756	10.2466	10.4677	10.3865	10.112	10.4803	10.2997	10.2612	10.5304	10.3439	10.5579	10.7938
1	M1 UpD4on PlasmaCell_ER UPR_XBP1	PIM2	98.9899	11.4978	11.387	11.4283	11.7183	11.4813	11.5288	11.7591	12.0195	12.078	12.4982	12.8449	12.6337	13.0568	12.0849	13.2654	13.3014	13.6224	13.4921	13.88	14.3941	14.1121
1	M1 UpD4on PlasmaCell_ER UPR_XBP1	PTK2B	98.9899	9.50328	9.09095	9.25038	9.25336	8.85533	9.02892	9.26294	8.85701	8.9707	9.42065	9.14092	9.49212	9.45721	9.49685	9.34975	9.58592	9.44565	9.49243	9.80623	9.86203	9.75814
1	M1 UpD4on PlasmaCell_ER UPR_XBP1	RAD17	98.9899	8.92384	8.7483	8.85206	8.83178	8.67132	8.65943	8.77428	8.74853	8.65811	8.96064	8.74204	8.98197	8.85303	8.75058	9.09338	9.03176	8.98669	9.00279	9.23389	9.10066	9.41159
1	M1 UpD4on PlasmaCell_ER UPR_XBP1	RTN3	98.9899	9.65398	9.79971	9.68323	9.70241	9.58923	9.8752	10.0577	9.81179	9.75186	10.0234	10.1127	10.1258	10.105	9.87211	10.2458	10.4431	10.3347	10.4908	10.3181	10.7035	10.6411
1	M1 UpD4on PlasmaCell_ER UPR_XBP1	S100PBP	98.9899	9.23145	8.94993	9.18288	9.18167	8.92584	8.82045	9.11165	8.9243	8.9813	9.24281	9.09644	9.3487	9.45684	9.02782	9.46298	9.39935	9.55388	9.44699	9.43649	9.67301	9.32853
1	M1 UpD4on PlasmaCell_ER UPR_XBP1	SCARB2	98.9899	9.7564	9.52103	10.0838	10.1831	10.0797	10.1722	10.9261	10.5957	10.5936	11.5189	11.3853	11.6001	11.374	11.0258	11.6957	11.7412	11.8142	11.8811	12.5691	12.4004	12.3729
1	M1 UpD4on PlasmaCell_ER UPR_XBP1	SEC23B	98.9899	11.4361	11.5764	11.5749	11.5411	11.2016	11.351	11.665	11.4437	11.5171	11.8767	11.8068	11.8549	11.8915	11.4481	11.9775	12.3293	12.4627	12.2471	12.3168	12.4224	12.6144
1	M1 UpD4on PlasmaCell_ER UPR_XBP1	SEL1L3	98.9899	11.7131	11.0381	11.8388	11.6468	11.0585	11.2773	11.7392	11.1706	11.3703	12.4144	11.7533	12.5114	12.2394	11.6123	12.7352	12.898	13.0583	13.2887	13.6331	13.993	14.0503
1	M1 UpD4on PlasmaCell_ER UPR_XBP1	SELENOK	98.9899	12.1074	10.9561	10.9309	10.7372	10.813	10.9222	11.2332	10.7737	11.0282	11.2508	10.8991	11.291	11.3225	11.56	11.254	11.5884	11.9721	11.4657	12.1569	12.5543	12.1947
1	M1 UpD4on PlasmaCell_ER UPR_XBP1	SELENOS	98.9899	11.3766	11.3129	11.6707	11.7918	11.8566	12.0187	11.9214	11.7986	12.1589	11.9994	11.9374	12.4364	12.2555	12.0929	12.604	12.5625	12.6416	12.7214	13.0327	12.9393	13.2403
1	M1 UpD4on PlasmaCell_ER UPR_XBP1	SIX5	98.9899	8.75205	8.51259	8.67881	8.59586	8.37117	8.39	8.58451	8.46369	8.541	8.73796	8.57148	8.60288	8.78555	8.96853	8.91022	8.91694	8.81352	9.03304	9.1684	9.38444	9.5034
1	M1 UpD4on PlasmaCell_ER UPR_XBP1	SLC35F6	98.9899	8.68386	8.42778	8.47028	8.47431	8.48254	8.68215	8.58346	8.40816	8.52245	8.64785	8.60082	8.84774	8.58302	8.58137	8.91785	9.09917	8.9903	9.32696	8.86798	9.34306	9.24403
1	M1 UpD4on PlasmaCell_ER UPR_XBP1	TMEM71	98.9899	8.7418	8.42998	8.70626	8.57846	8.35849	8.56332	8.70855	8.36234	8.43163	9.14854	8.66744	8.76761	8.96952	8.65845	8.68129	9.444	9.08424	8.95154	10.1234	9.60137	9.37628
1	M1 UpD4on PlasmaCell_ER UPR_XBP1	TNFRSF17	98.9899	10.2103	9.50165	10.3701	9.8628	9.56716	10.2347	10.7531	9.87904	10.4588	11.4224	10.9429	11.9237	12.1439	11.8417	12.4781	13.1091	12.9585	13.5411	13.3357	12.9662	13.857
1	M1 UpD4on PlasmaCell_ER UPR_XBP1	TPD52	98.9899	9.6499	9.28428	9.53556	9.0506	8.98892	8.99813	9.19938	8.96817	8.96872	9.67905	9.47181	9.68605	9.58538	9.14532	9.93367	9.98257	9.89682	10.0019	10.3279	10.3738	10.2522
1	M1 UpD4on PlasmaCell_ER UPR_XBP1	UGGT2	98.9899	9.12489	8.8946	9.25906	8.87527	8.80366	8.82346	8.64154	8.799	8.89612	9.26948	9.00075	9.16095	9.23236	9.11483	9.36985	9.30893	9.18443	9.53052	9.46035	9.12745	9.77325
1	M1 UpD4on PlasmaCell_ER UPR_XBP1	ZNF841	98.9899	8.60509	8.43653	8.55177	8.5853	8.33856	8.39813	8.66666	8.46993	8.46449	8.76686	8.60089	8.67221	8.85298	8.64544	8.9043	9.3742	9.06077	9.27522	9.70759	9.57431	9.82463
1	M1 UpD4on PlasmaCell_ER UPR_XBP1	ADA2	97.9798	8.26921	8.45795	8.54442	8.38581	8.44928	8.51726	8.2743	8.53215	8.38711	8.70613	8.81014	8.56062	8.67948	9.04503	9.00982	9.7119	10.0346	10.026	10.6548	11.1019	10.9855
1	M1 UpD4on PlasmaCell_ER UPR_XBP1	AGAP1	97.9798	8.17464	8.14249	8.15167	8.08262	8.05443	8.10514	8.09613	8.12535	8.14969	8.28651	8.12076	8.27283	8.3269	8.21079	8.23779	8.35125	8.2888	8.43232	8.68922	8.46362	8.66294
1	M1 UpD4on PlasmaCell_ER UPR_XBP1	ALG14	97.9798	9.38044	9.21811	9.17429	8.7945	8.96519	9.07373	9.11244	8.94053	9.06071	9.14174	8.9226	9.33449	9.75671	9.1824	9.54091	9.83623	9.75603	9.78141	9.83805	9.56971	9.79305
1	M1 UpD4on PlasmaCell_ER UPR_XBP1	ARF4	97.9798	11.8338	11.4543	11.1429	11.3462	11.3743	11.3789	11.5372	11.3969	11.382	11.6698	11.5664	11.8931	12.2406	11.5949	12.0152	12.4331	12.2883	12.3803	12.7516	12.7278	12.8981
1	M1 UpD4on PlasmaCell_ER UPR_XBP1	ARHGAP27	97.9798	8.66703	8.42998	8.46604	8.36159	8.44854	8.4153	8.44355	8.43937	8.58967	8.80254	8.51429	8.68661	9.05601	9.27505	9.5972	9.68701	9.36299	10.152	9.72908	10.1274	10.3218
1	M1 UpD4on PlasmaCell_ER UPR_XBP1	ASB16	97.9798	8.6239	8.25056	8.33652	8.18066	8.25644	8.48035	8.56968	8.35061	8.4038	8.44833	8.14743	8.3463	8.32016	8.799	8.68631	9.19972	9.23578	9.62708	9.80953	10.612	11.0632
1	M1 UpD4on PlasmaCell_ER UPR_XBP1	ASPHD2	97.9798	9.30858	9.44471	9.32134	9.17742	9.27533	9.35422	9.31505	9.43888	9.50177	9.40632	9.31951	9.59492	9.76253	9.86784	9.9019	9.89559	9.95329	10.2848	10.2915	10.2715	10.4729
1	M1 UpD4on PlasmaCell_ER UPR_XBP1	ATP8B2	97.9798	10.2106	9.9936	10.1288	9.68054	9.80394	9.6131	9.67152	9.82089	9.77634	10.028	9.93213	10.2844	10.3629	10.2027	10.748	11.0844	10.9389	11.2187	11.2826	11.5239	11.3558
1	M1 UpD4on PlasmaCell_ER UPR_XBP1	AUH	97.9798	9.42847	9.105	9.1961	9.12693	8.79401	8.9827	9.65474	9.14937	9.2698	9.62624	9.51056	9.79262	9.508	9.2329	9.46703	9.38846	9.31655	9.40516	9.64275	9.64029	9.70815
1	M1 UpD4on PlasmaCell_ER UPR_XBP1	BFSP2	97.9798	8.16812	8.1319	8.13145	8.12452	8.14853	8.07101	8.29808	8.26012	8.2056	8.33414	8.34085	8.32975	8.59645	8.84675	8.45621	8.56686	8.64731	8.6769	8.62296	8.62246	8.8014
1	M1 UpD4on PlasmaCell_ER UPR_XBP1	BHLHE41	97.9798	8.27389	8.10435	8.41674	8.2487	8.08557	8.12432	8.10273	8.20184	8.30273	8.21999	8.26769	8.53419	8.36473	8.34799	8.75411	8.70154	9.07874	9.5731	8.91988	9.29902	9.80562
1	M1 UpD4on PlasmaCell_ER UPR_XBP1	BIK	97.9798	8.14885	8.25703	8.25419	8.13003	8.21687	8.34169	8.11573	8.22674	8.27445	8.44833	8.49612	8.64954	8.64595	9.98822	9.21072	8.96108	9.55301	9.73688	8.97293	9.51899	9.43773
1	M1 UpD4on PlasmaCell_ER UPR_XBP1	BST2	97.9798	11.8004	11.6318	11.5024	11.2066	11.5375	11.5704	11.2254	11.5239	11.4542	11.7153	11.784	11.8299	11.678	12.4287	11.9496	11.9625	12.1233	12.2289	11.692	11.901	11.819
1	M1 UpD4on PlasmaCell_ER UPR_XBP1	C16orf74	97.9798	8.1514	8.18	8.11758	8.03838	8.09261	8.13333	8.14558	8.14085	8.05856	8.80863	8.47759	8.49657	8.89512	8.97036	8.87284	9.01455	9.1212	9.10051	9.40667	9.95019	9.27948
1	M1 UpD4on PlasmaCell_ER UPR_XBP1	CCDC189	97.9798	9.00604	8.73968	9.37628	9.37362	9.16911	9.18241	9.10051	9.15986	9.37968	10.0019	9.52476	9.63744	9.53858	10.36	10.0335	10.2185	10.2462	10.4282	10.7518	11.1288	11.0694
1	M1 UpD4on PlasmaCell_ER UPR_XBP1	CCR2	97.9798	8.17938	8.35094	8.34677	8.21346	8.25392	8.38627	8.23979	8.50376	8.40184	8.67235	8.81709	8.63955	8.92568	8.70372	8.94938	9.26087	9.47106	9.57648	9.35599	9.14635	9.95204
1	M1 UpD4on PlasmaCell_ER UPR_XBP1	CD27	97.9798	9.42089	9.66934	9.68545	9.51645	9.65676	10.0631	10.4352	10.1282	10.188	10.6801	10.5546	10.9945	10.4688	11.9977	11.387	11.3165	11.6412	12.2035	11.3143	12.0032	11.9665
1	M1 UpD4on PlasmaCell_ER UPR_XBP1	CD79B	97.9798	10.6999	10.7256	10.7545	10.4017	10.4395	10.5938	11.1494	10.6203	10.778	11.8179	11.6109	11.5813	11.5628	12.6055	11.7021	11.8228	11.8528	11.6839	12.0187	12.3283	11.9754
1	M1 UpD4on PlasmaCell_ER UPR_XBP1	CERK	97.9798	9.48632	9.2576	9.75899	9.52666	9.17899	9.48152	9.50358	9.3788	9.62014	9.91687	9.94117	9.82526	10.1244	9.87916	10.3861	10.542	10.3116	10.7253	10.9041	10.8703	11.1211
1	M1 UpD4on PlasmaCell_ER UPR_XBP1	CKLF	97.9798	12.8953	13.0031	12.7569	12.0867	12.8399	12.4817	12.3915	12.6963	12.2481	13.1741	13.1706	12.9703	13.1369	13.1508	12.9617	13.3652	13.5638	13.2711	13.2382	13.4588	13.2377
1	M1 UpD4on PlasmaCell_ER UPR_XBP1	CLN5	97.9798	8.818	8.68068	8.797	8.61466	8.70384	8.62394	8.60054	8.48835	8.69757	8.75135	8.65143	9.0051	8.94583	8.66327	9.09074	9.02995	8.96149	9.15613	9.00096	8.7715	9.1701
1	M1 UpD4on PlasmaCell_ER UPR_XBP1	CLRN1	97.9798	9.02272	8.79204	8.79488	8.77906	8.72262	8.75842	8.76228	8.83323	8.83221	8.74936	8.93157	8.94497	9.19472	8.8564	9.02307	9.03542	9.03713	9.55696	9.17566	9.72712	10.2193
1	M1 UpD4on PlasmaCell_ER UPR_XBP1	CMIP	97.9798	10.9798	10.6396	11.5054	10.5852	10.742	10.2981	9.66934	10.7817	9.99903	11.2126	11.2474	10.3988	11.9452	11.3796	11.564	11.7191	11.7392	11.8895	12.167	12.4708	11.9426
1	M1 UpD4on PlasmaCell_ER UPR_XBP1	CNPY2	97.9798	11.3555	10.9182	11.08	10.8967	10.9422	10.9821	11.3088	10.8682	11.218	11.4713	11.3693	11.7182	11.7067	12.3913	11.882	12.1842	12.2297	12.1638	11.7938	11.8219	12.063
1	M1 UpD4on PlasmaCell_ER UPR_XBP1	COBLL1	97.9798	11.7064	11.2841	11.4008	12.0952	11.3085	11.6695	12.7521	12.0903	11.8995	12.7962	12.3807	12.6327	12.6315	11.9859	12.8769	12.559	12.5691	12.9293	13.1374	13.0627	13.4839
1	M1 UpD4on PlasmaCell_ER UPR_XBP1	COMMD3	97.9798	12.6045	12.2635	12.8356	12.5029	12.5532	12.649	12.8271	12.6106	12.7979	12.8522	12.921	13.0189	12.6475	12.7457	13.2798	13.0466	13.346	13.3919	13.2476	13.3542	13.7079
1	M1 UpD4on PlasmaCell_ER UPR_XBP1	CYBA	97.9798	13.0656	12.8166	12.3886	12.3792	12.5453	12.477	12.5039	12.5387	12.7407	13.0269	12.8271	12.9451	13.4282	13.5281	13.1157	13.6224	13.9085	13.9033	14.063	14.2529	14.373
1	M1 UpD4on PlasmaCell_ER UPR_XBP1	DAD1	97.9798	13.8329	13.7412	13.695	13.6506	13.5219	13.5388	13.9033	13.4618	13.695	13.8501	13.4446	13.8163	13.8143	13.8163	13.9183	13.9183	14.0452	14.1469	14.0756	14.1254	14.3311
1	M1 UpD4on PlasmaCell_ER UPR_XBP1	DCUN1D3	97.9798	8.56101	8.61806	8.84268	9.21058	9.09125	9.11935	8.97603	8.95888	9.03466	9.05665	8.92819	9.07821	9.06502	9.16759	9.41022	9.11483	9.14128	9.58566	9.29888	9.0135	9.43632
1	M1 UpD4on PlasmaCell_ER UPR_XBP1	DOCK2	97.9798	12.2709	12.0611	12.7559	12.5147	12.3823	12.587	12.1253	12.4666	12.3043	12.7604	12.7546	12.3993	12.8898	12.4804	13.0596	12.7725	12.5453	12.9252	12.8373	12.7889	13.1196
1	M1 UpD4on PlasmaCell_ER UPR_XBP1	DSPA2D	97.9798	8.21969	8.16149	8.44731	8.17874	8.26806	8.33281	8.32997	8.28176	8.41938	8.4444	8.45199	8.41642	8.41973	8.86356	8.79596	8.6706	8.92113	9.43159	9.08973	9.50679	9.79797
1	M1 UpD4on PlasmaCell_ER UPR_XBP1	DUSP6	97.9798	8.63644	8.78639	8.89557	8.56391	8.63638	8.55904	8.65084	8.59041	8.64282	8.70843	8.93812	8.703	9.00757	9.20178	9.05091	9.46347	9.61323	9.31699	9.30976	9.89682	9.22416
1	M1 UpD4on PlasmaCell_ER UPR_XBP1	EFNA4	97.9798	8.35523	8.42204	8.41401	8.27662	8.37369	8.30935	8.50922	8.48201	8.32072	8.6949	8.66636	8.7206	8.58948	8.87151	8.66234	8.74856	8.85787	8.90458	8.65611	8.59944	8.76711
1	M1 UpD4on PlasmaCell_ER UPR_XBP1	ERP29	97.9798	12.2224	11.9601	12.0205	11.3978	11.7722	11.8869	11.6036	11.7018	11.7684	12.1512	12.1559	12.0749	12.6573	12.3519	12.68	13.0682	13.1356	12.9931	13.3872	13.181	13.1524
1	M1 UpD4on PlasmaCell_ER UPR_XBP1	FAM214A	97.9798	9.10319	8.9912	9.49063	9.3031	9.23868	9.2968	9.13929	9.64232	9.71708	9.83567	10.0997	9.7142	9.90996	9.90813	10.1	10.5405	10.6099	10.4985	11.2608	11.2472	11.4264
1	M1 UpD4on PlasmaCell_ER UPR_XBP1	FCGR2B	97.9798	9.39642	9.40121	9.33872	9.23753	9.36091	9.19791	9.50715	9.35341	9.31683	9.71117	9.75649	9.47025	9.53313	9.74213	9.38251	10.0811	10.2144	9.86187	10.0656	10.3185	10.5037
1	M1 UpD4on PlasmaCell_ER UPR_XBP1	FCRL2	97.9798	8.87373	8.75122	8.95458	8.4962	8.4707	8.60173	8.55544	8.66434	8.50754	9.24352	9.10476	9.25289	9.42354	9.197	9.71996	9.99025	10.1274	9.96839	9.90996	10.2498	10.1426
1	M1 UpD4on PlasmaCell_ER UPR_XBP1	FICD	97.9798	8.4673	9.01613	8.73826	9.24281	9.19631	9.30797	9.33312	9.50703	9.26202	9.41452	9.69997	9.62994	9.55685	10.1687	9.69356	9.69997	10.3305	10.084	10.476	10.7352	10.4601
1	M1 UpD4on PlasmaCell_ER UPR_XBP1	FZD3	97.9798	8.37343	8.48306	8.47562	8.45941	8.47364	8.4112	8.45293	8.53686	8.51673	8.55678	8.6371	8.68756	8.82038	8.59475	8.75926	8.81981	9.01613	8.7555	8.9833	9.02763	9.02051
1	M1 UpD4on PlasmaCell_ER UPR_XBP1	GLCCI1	97.9798	8.44766	8.48577	8.65958	8.52375	8.5575	8.48468	8.51162	8.72168	8.63518	8.78568	8.96809	9.3615	9.54601	9.23646	9.93782	9.59562	10.4463	10.6184	10.5073	11.0159	11.1786
1	M1 UpD4on PlasmaCell_ER UPR_XBP1	GLRX	97.9798	12.9954	12.9725	13.2337	11.9434	12.497	12.921	12.3524	12.4739	12.8008	12.9252	12.6529	13.3264	13.3838	13.2263	13.5095	13.4618	13.3336	13.6203	13.4066	13.4489	13.7392
1	M1 UpD4on PlasmaCell_ER UPR_XBP1	GOSR2	97.9798	10.5948	10.6286	10.3313	9.84897	10.3025	10.3061	10.3583	9.96749	10.3263	10.2954	10.1553	10.5207	10.6389	10.689	10.7218	11.1956	10.9849	10.8991	11.015	10.9975	11.1194
1	M1 UpD4on PlasmaCell_ER UPR_XBP1	GYG1	97.9798	11.3645	11.5266	11.1706	11.0581	11.0765	11.0744	11.6343	11.3766	11.5423	12.257	11.8528	12.4318	12.4278	12.2775	12.7559	12.9572	12.8949	13.095	12.7559	12.5363	12.8034
1	M1 UpD4on PlasmaCell_ER UPR_XBP1	H3F3AP4	97.9798	11.7422	11.745	11.6303	11.5615	11.8208	11.6561	11.6851	11.7494	11.7744	11.7742	11.82	11.8084	11.8785	12.0222	11.8916	12.2964	12.2172	12.2463	12.3052	12.2082	12.3246
1	M1 UpD4on PlasmaCell_ER UPR_XBP1	HIST1H2BD	97.9798	8.74388	8.83129	9.04924	8.44623	8.67043	8.74498	8.84474	8.92226	8.99149	8.92591	9.08379	9.16299	9.21074	9.32253	9.46593	9.65401	9.98986	10.0845	9.86662	10.6604	10.7211
1	M1 UpD4on PlasmaCell_ER UPR_XBP1	HIST1H4H	97.9798	8.33921	8.28257	8.34915	8.22762	8.33824	8.31888	8.34219	8.2939	8.46132	8.3157	8.36625	8.60041	8.41809	8.50166	8.6258	8.64358	8.78275	9.09342	8.91964	9.31582	9.37652
1	M1 UpD4on PlasmaCell_ER UPR_XBP1	HIST2H4A	97.9798	8.59908	8.4775	8.85064	8.65753	8.68858	8.71718	8.70653	8.54007	8.60201	8.62398	8.54231	8.70913	8.68863	8.82053	8.70423	8.85274	8.80313	9.01804	9.03455	9.12792	9.16041
1	M1 UpD4on PlasmaCell_ER UPR_XBP1	HRK	97.9798	8.13302	8.11799	8.17368	8.10212	8.18472	8.15437	8.13017	8.10597	8.23551	8.36313	8.26116	8.30505	8.34871	8.77097	8.28142	8.4304	8.84526	8.37038	8.54036	9.38514	8.26261
1	M1 UpD4on PlasmaCell_ER UPR_XBP1	HS.107801	97.9798	8.27768	8.18059	8.38407	8.25936	8.27523	8.18171	8.22159	8.27559	8.20902	8.25869	8.30959	8.41195	8.24472	8.42165	8.32321	8.43431	8.40805	8.61886	8.71896	9.12224	9.06681
1	M1 UpD4on PlasmaCell_ER UPR_XBP1	HS.128393	97.9798	8.79921	8.59786	8.51176	8.55879	8.42977	8.61835	8.67377	8.559	8.56516	8.52428	8.61144	8.61762	8.71685	8.64863	8.76419	8.67617	8.95326	9.11424	8.96138	9.37351	9.8152
1	M1 UpD4on PlasmaCell_ER UPR_XBP1	HS.190748	97.9798	8.23021	8.16204	8.49865	8.17716	8.34797	8.20591	8.17468	8.22457	8.343	8.41443	8.39083	8.44409	8.35503	8.687	8.65501	8.4874	8.50443	8.79438	8.76174	8.79582	9.16105
1	M1 UpD4on PlasmaCell_ER UPR_XBP1	HS.211743	97.9798	8.2699	8.27891	8.19322	8.10733	8.20226	8.06289	8.20765	8.21764	8.13199	8.27492	8.32002	8.2233	8.39099	8.52781	8.29136	8.31329	8.63408	8.51259	8.61331	8.71928	8.87981
1	M1 UpD4on PlasmaCell_ER UPR_XBP1	HS.438905	97.9798	8.30828	8.26668	8.21674	8.2859	8.30749	8.08245	8.33556	8.32022	8.2942	8.35245	8.36678	8.32563	8.34692	8.34482	8.46042	8.38225	8.68406	8.71464	8.70887	8.80441	8.86206
1	M1 UpD4on PlasmaCell_ER UPR_XBP1	HS.487766	97.9798	8.56151	8.53081	8.75338	8.46837	8.4441	8.27344	8.37845	8.52194	8.40035	8.95554	9.00252	8.6638	9.74625	9.38699	9.24393	10.3181	10.64	10.1746	10.9092	10.9798	11.0181
1	M1 UpD4on PlasmaCell_ER UPR_XBP1	HS.561844	97.9798	8.73076	8.37925	8.51231	8.49496	8.63009	8.40885	8.66073	8.65653	8.56459	8.7926	8.86844	8.66987	9.21746	9.00442	8.77341	8.93496	9.30325	8.86675	9.08241	9.28326	8.72337
1	M1 UpD4on PlasmaCell_ER UPR_XBP1	HS.570229	97.9798	8.62569	8.54869	8.31583	8.53852	8.52891	8.32047	8.37482	8.60268	8.30364	9.08031	8.94697	8.90127	10.193	9.91719	9.69144	11.5134	11.6383	11.017	12.212	12.96	12.3264
1	M1 UpD4on PlasmaCell_ER UPR_XBP1	HS.570308	97.9798	8.14188	8.20657	8.16237	8.13411	8.19652	8.23006	8.13569	8.26868	8.21243	8.23973	8.35958	8.2144	8.30522	8.36017	8.32248	8.58763	8.54731	8.66228	8.77876	9.11193	8.98785
1	M1 UpD4on PlasmaCell_ER UPR_XBP1	HS.571151	97.9798	8.19425	8.12058	8.18122	8.15705	8.15001	8.17432	8.12931	8.19507	8.13727	8.24733	8.24301	8.25185	8.22763	8.19743	8.2572	8.21764	8.27796	8.28577	8.74006	8.98369	8.98286
1	M1 UpD4on PlasmaCell_ER UPR_XBP1	HS.574082	97.9798	8.14024	8.2269	8.2269	8.12927	8.2029	8.23458	8.16763	8.32881	8.16943	8.22818	8.42952	8.44616	8.49553	8.31577	8.56713	8.842	9.24146	8.9943	9.28746	9.97158	9.59609
1	M1 UpD4on PlasmaCell_ER UPR_XBP1	HSH2D	97.9798	9.4437	9.67217	9.67957	9.81474	9.90549	9.81392	10.1548	10.0218	9.74642	10.5799	10.6168	10.2481	10.9921	10.8638	10.5967	10.4868	11.1923	10.9444	11.0878	11.1606	11.1463
1	M1 UpD4on PlasmaCell_ER UPR_XBP1	HSP90B3P	97.9798	8.38837	8.44154	8.70696	8.38114	8.50123	8.72	8.27759	8.66098	9.09352	8.8516	9.02129	9.2034	9.41284	9.23893	9.44751	10.4267	9.68398	9.3664	10.0981	9.76938	9.58267
1	M1 UpD4on PlasmaCell_ER UPR_XBP1	HSPA5	97.9798	9.67137	9.56494	9.56016	10.2316	9.99252	10.3139	10.4811	10.0044	10.4928	10.8185	10.3633	10.8561	10.7035	10.4864	10.859	10.5438	10.2883	10.8443	10.9912	11.195	11.2232
1	M1 UpD4on PlasmaCell_ER UPR_XBP1	IGF2BP1	97.9798	8.26148	8.49414	8.51251	8.21848	8.49956	8.53032	8.34007	8.60197	8.54784	8.50327	8.48427	8.7506	8.75842	8.74674	8.57556	8.51093	8.98191	8.99871	8.87922	9.444	8.94827
1	M1 UpD4on PlasmaCell_ER UPR_XBP1	IGHA1	97.9798	8.19119	8.20024	8.18493	8.09258	8.20354	8.23819	8.10475	8.14528	8.2056	8.17571	8.19695	8.43193	8.28297	8.42458	8.43427	8.38573	8.54668	8.60209	8.60078	8.88822	8.80351
1	M1 UpD4on PlasmaCell_ER UPR_XBP1	IL10RB	97.9798	10.8014	11.0136	10.9904	10.347	10.6251	10.8192	10.8663	10.7933	10.8816	10.9359	11.2741	11.1505	11.252	11.0402	11.0647	11.4906	11.7561	11.2066	11.6655	11.6104	11.3615
1	M1 UpD4on PlasmaCell_ER UPR_XBP1	IRF2	97.9798	8.77206	9.43209	9.077	8.92209	8.88766	8.89791	8.74892	8.95037	8.97573	8.9669	8.89681	9.33849	9.22495	9.08424	9.4022	9.03713	9.63259	9.3826	8.93819	9.84322	9.72268
1	M1 UpD4on PlasmaCell_ER UPR_XBP1	IRS1	97.9798	8.12856	8.16256	8.05018	8.06391	8.03262	8.06115	8.0986	8.06849	8.09548	8.0121	8.11921	8.14934	8.23496	8.10938	8.30195	8.26753	8.33939	8.26385	8.46794	8.69428	8.68941
1	M1 UpD4on PlasmaCell_ER UPR_XBP1	ISG20	97.9798	12.7341	12.3537	12.6989	12.6942	12.7129	12.9645	12.9408	12.8114	12.9882	13.3884	13.1294	13.6009	13.2248	13.7201	13.7702	13.6688	14.115	14.3484	14.155	14.3983	14.5044
1	M1 UpD4on PlasmaCell_ER UPR_XBP1	ITM2C	97.9798	11.4494	11.7149	11.4651	11.7481	11.7812	11.5885	11.8629	11.8612	11.6754	12.2306	12.1839	12.2727	12.1479	12.6195	12.6953	12.3827	12.806	13.433	12.5846	12.7331	13.6461
1	M1 UpD4on PlasmaCell_ER UPR_XBP1	JCHAIN	97.9798	11.2221	10.1494	10.4285	10.1993	10.1918	10.7188	10.9054	10.5953	11.0557	12.7591	12.4413	13.1666	14.3177	13.4191	14.2559	14.5244	14.6373	14.5996	14.3983	14.5366	14.5299
1	M1 UpD4on PlasmaCell_ER UPR_XBP1	JPH2	97.9798	9.11868	8.86766	8.94321	8.81038	8.80647	8.94218	8.8603	8.87592	9.09722	9.19462	8.97573	9.36054	9.21045	9.22783	9.38048	9.25119	9.56389	9.89033	9.63205	10.2778	10.8266
1	M1 UpD4on PlasmaCell_ER UPR_XBP1	KCNA3	97.9798	8.30915	8.14434	8.11688	7.99543	7.93933	8.0447	8.09938	8.05531	8.06682	8.10621	8.20998	8.14283	8.16019	8.18012	8.34684	8.32491	8.82146	8.49631	8.39999	8.94313	8.8156
1	M1 UpD4on PlasmaCell_ER UPR_XBP1	KCNN3	97.9798	8.02473	8.26342	8.33699	8.09328	8.2266	8.20019	8.36714	8.27382	8.44406	8.59165	8.71737	8.77887	8.93044	9.41734	8.91684	9.03909	9.86245	9.46765	9.60591	10.4547	9.71427
1	M1 UpD4on PlasmaCell_ER UPR_XBP1	KLF2	97.9798	9.44543	10.0163	10.8828	9.13638	9.44576	10.0637	9.31926	9.40419	9.79762	11.3017	11.1956	11.5917	12.0692	12.4551	12.5704	12.4869	12.2943	13.2817	12.4708	12.7352	13.1787
1	M1 UpD4on PlasmaCell_ER UPR_XBP1	LAMP5	97.9798	8.18558	8.23231	8.39333	8.08222	8.20418	8.27961	8.26237	8.29493	8.28905	8.3161	8.37829	8.38407	8.26848	8.3928	8.53593	8.66331	8.98286	9.12928	8.798	9.1927	9.28326
1	M1 UpD4on PlasmaCell_ER UPR_XBP1	LCNL1	97.9798	8.37162	8.3351	8.25777	8.27159	8.30063	8.29025	8.36504	8.25026	8.27406	8.40456	8.33966	8.46753	8.33474	8.36346	8.35177	8.3983	8.45329	8.65322	8.82648	8.97556	9.25091
1	M1 UpD4on PlasmaCell_ER UPR_XBP1	LEAP2	97.9798	9.02392	8.62318	8.85078	8.70244	8.62372	8.43144	8.46127	8.83251	8.58146	8.93028	8.8483	8.71123	9.2798	8.96517	9.22675	9.31834	9.21045	9.44329	9.44905	9.06361	9.32157
1	M1 UpD4on PlasmaCell_ER UPR_XBP1	LMTK2	97.9798	8.66385	8.58756	8.55241	8.71579	8.72998	8.81183	8.42871	8.50928	8.51631	8.67538	8.61461	8.77225	9.01272	9.02782	9.35483	9.45957	9.30905	9.8312	9.65949	9.87088	10.3266
1	M1 UpD4on PlasmaCell_ER UPR_XBP1	LOC100129322	97.9798	8.26063	8.31581	8.45193	8.55061	8.48442	8.39988	8.34007	8.44515	8.45787	8.49906	8.85739	8.48618	8.63955	9.48168	8.59074	8.65958	9.08852	8.8944	8.90465	9.91748	8.89002
1	M1 UpD4on PlasmaCell_ER UPR_XBP1	LOC100131845	97.9798	8.11527	8.25078	8.20651	8.20806	8.14243	8.17934	8.13137	8.10332	8.19676	8.32939	8.2113	8.63119	8.68056	8.18295	9.31076	9.97367	9.11586	10.5165	11.4784	10.5463	12.3092
1	M1 UpD4on PlasmaCell_ER UPR_XBP1	LOC100134331	97.9798	8.61222	8.50816	8.40897	8.39208	8.52445	8.44227	8.58641	8.58036	8.5016	9.01597	8.98801	9.00297	10.6236	9.57941	10.1838	12.5681	12.2731	11.5613	13.7654	13.7491	13.4046
1	M1 UpD4on PlasmaCell_ER UPR_XBP1	LOC401845	97.9798	8.30828	8.49031	8.3789	8.38578	8.36475	8.3702	8.33556	8.56659	8.42237	8.53597	8.83105	8.79134	9.7603	9.12919	9.51382	11.7124	12.0684	10.8145	13.1196	13.9345	12.6735
1	M1 UpD4on PlasmaCell_ER UPR_XBP1	LOC440871	97.9798	9.13221	8.95101	9.97881	8.71021	8.80534	9.64914	9.82063	9.46852	10.366	10.3242	10.7996	11.6343	11.1494	11.1825	11.8625	11.7917	12.16	12.0977	11.6977	11.9576	12.1039
1	M1 UpD4on PlasmaCell_ER UPR_XBP1	LOC642113	97.9798	11.6028	11.3388	10.8294	10.9565	11.156	10.8709	11.164	11.473	10.962	12.818	12.7368	12.6905	14.5731	13.6395	14.2045	15.0231	15.0891	15.014	15.0331	14.9774	14.8145
1	M1 UpD4on PlasmaCell_ER UPR_XBP1	LOC642131	97.9798	8.2045	8.27349	8.08617	8.13616	8.08667	8.07847	8.15075	8.20036	8.08349	8.35212	8.32835	8.36973	8.64379	8.42246	8.89043	9.72532	10.0988	9.41475	10.7603	11.7116	10.838
1	M1 UpD4on PlasmaCell_ER UPR_XBP1	LOC642299	97.9798	9.01052	9.34552	8.98278	9.0002	9.11518	8.77589	9.37596	9.69406	8.98262	9.66207	10.1635	9.79441	10.3648	10.5188	10.0919	10.3478	11.3732	10.6487	10.5623	11.3007	10.9092
1	M1 UpD4on PlasmaCell_ER UPR_XBP1	LOC647134	97.9798	8.24998	8.25998	8.19913	8.13238	8.07901	8.22395	8.20405	8.15922	8.26014	8.30564	8.1931	8.26487	8.20094	8.41565	8.31904	8.76853	8.78182	8.53352	9.43773	10.0558	9.47627
1	M1 UpD4on PlasmaCell_ER UPR_XBP1	LOC647450	97.9798	11.3788	11.1326	10.527	10.6894	10.9083	10.6402	10.8116	11.327	10.6404	12.2719	12.6337	12.5373	14.5434	13.2743	14.1658	15.201	14.8934	15.1136	14.9636	15.0039	14.8202
1	M1 UpD4on PlasmaCell_ER UPR_XBP1	LOC647506	97.9798	10.6072	10.6102	10.1501	10.2081	10.3005	10.248	10.2897	10.4667	10.5575	11.308	11.5877	11.427	13.0583	12.7171	12.7266	14.4457	14.5853	14.2895	14.5208	14.6659	14.7793
1	M1 UpD4on PlasmaCell_ER UPR_XBP1	LOC649210	97.9798	8.94551	8.64467	8.48623	8.51572	8.52029	8.49932	8.73354	8.65688	8.57362	9.30951	9.28969	9.09404	10.4391	10.3793	10.1474	12.0356	12.6891	11.4958	13.3014	14.2728	13.7228
1	M1 UpD4on PlasmaCell_ER UPR_XBP1	LOC649923	97.9798	8.45174	8.46697	8.64032	8.44701	8.40058	8.62627	8.33556	8.54089	8.84986	8.88593	8.9191	9.82918	9.43359	9.99326	11.0404	11.4742	12.1117	13.2002	13.0613	14.4344	14.7867
1	M1 UpD4on PlasmaCell_ER UPR_XBP1	LOC651751	97.9798	9.78534	9.96089	9.27436	9.22946	9.89112	9.56911	9.75256	9.80562	9.51326	10.5683	11.0869	10.4046	12.4203	11.7575	12.0655	14.1742	14.4797	13.8914	14.8227	14.9636	14.9346
1	M1 UpD4on PlasmaCell_ER UPR_XBP1	LOC651898	97.9798	8.21306	8.14689	8.10887	8.14071	8.23248	8.19573	8.2248	8.20748	8.17622	8.29897	8.27429	8.31206	8.41	8.47939	8.46968	9.42532	9.47442	8.96938	10.5542	10.8148	10.1181
1	M1 UpD4on PlasmaCell_ER UPR_XBP1	LOC651961	97.9798	8.12275	8.18033	8.17709	8.10364	8.22767	8.24556	8.20278	8.21926	8.34591	8.47348	8.60773	8.55685	8.65948	9.04628	8.93596	9.5619	9.63915	9.53836	10.1274	10.2278	9.9333
1	M1 UpD4on PlasmaCell_ER UPR_XBP1	LOC652102	97.9798	8.37067	8.76009	8.60601	8.29659	8.52298	8.53913	8.19476	8.64103	8.53393	8.77666	9.29089	9.45911	10.254	9.69028	10.6402	12.3193	13.0142	12.3129	13.4802	14.3002	13.986
1	M1 UpD4on PlasmaCell_ER UPR_XBP1	LOC652126	97.9798	8.46928	8.19179	8.21186	8.10329	8.18251	8.35936	8.19581	8.17687	8.24149	8.17882	8.29107	8.35457	8.54414	8.59656	8.85119	9.696	10.3786	9.62651	10.73	11.9764	11.5396
1	M1 UpD4on PlasmaCell_ER UPR_XBP1	LOC652493	97.9798	11.7485	11.6453	10.9773	10.9966	11.4276	11.0436	11.2903	11.8047	11.1982	12.9042	13.1028	12.8937	14.9636	13.6905	14.5165	14.8477	14.8975	14.839	15.201	14.9516	14.841
1	M1 UpD4on PlasmaCell_ER UPR_XBP1	LOC652651	97.9798	8.22521	8.15752	8.18176	8.10904	8.11204	8.26576	8.1297	8.13419	8.14872	8.17882	8.26009	8.22593	8.25535	8.23814	8.17532	8.64358	8.715	8.36036	8.60228	8.60124	8.68319
1	M1 UpD4on PlasmaCell_ER UPR_XBP1	LOC652694	97.9798	10.8415	10.5274	9.76016	10.0415	10.4391	9.97354	10.2562	10.5056	10.0567	11.3206	11.4925	11.1175	13.1824	12.6266	12.5127	14.839	14.5299	14.1658	14.7595	14.9008	14.9636
1	M1 UpD4on PlasmaCell_ER UPR_XBP1	LOC652775	97.9798	9.01483	8.9083	8.60556	8.62428	8.81591	8.86924	8.93209	8.93583	8.89089	9.46888	9.51462	9.66934	10.8483	10.3322	10.6109	12.3405	12.8753	12.3012	13.5756	14.1822	14.0552
1	M1 UpD4on PlasmaCell_ER UPR_XBP1	LOC90925	97.9798	9.71019	9.82607	9.85421	9.27363	9.24047	9.46147	9.90347	9.72486	9.72349	10.6323	10.6023	10.6519	11.268	11.7067	11.2442	12.3293	12.806	12.0443	12.747	13.1873	12.4826
1	M1 UpD4on PlasmaCell_ER UPR_XBP1	MCEE	97.9798	11.0404	10.4395	10.7218	10.2398	10.2643	10.3401	10.3129	10.1438	10.3988	10.712	10.7083	10.8358	10.8714	10.5388	11.0098	11.5949	11.7757	11.4781	12.3118	12.4792	12.3052
1	M1 UpD4on PlasmaCell_ER UPR_XBP1	MIR193BHG	97.9798	8.20823	8.51693	8.5235	8.21063	8.39323	8.41158	8.33867	8.52385	8.52032	8.50919	8.49796	8.80993	8.59228	8.73051	8.86854	8.78921	8.83316	9.03655	8.99845	9.13268	9.16307
1	M1 UpD4on PlasmaCell_ER UPR_XBP1	MIR4435-2HG	97.9798	9.03766	8.90645	9.35873	8.6192	9.03289	9.42903	8.8672	9.06839	9.4698	9.53205	9.55426	10.1977	10.2377	9.92221	10.3467	10.8565	11.0049	10.8057	11.0689	11.1589	11.0277
1	M1 UpD4on PlasmaCell_ER UPR_XBP1	MPZL1	97.9798	9.42214	9.18855	9.14979	8.9827	8.9243	8.93021	8.92296	9.10041	8.93935	9.48392	9.44565	9.50001	9.4949	9.24986	9.43359	9.43426	9.41149	9.7332	9.57955	9.78124	9.75047
1	M1 UpD4on PlasmaCell_ER UPR_XBP1	NSG2	97.9798	8.6129	8.40328	8.46132	8.31525	8.29692	8.62061	8.66204	8.43836	8.65706	8.71512	8.32297	8.40283	8.39737	8.46702	8.79729	8.64544	8.82403	8.9725	8.70016	8.89636	9.25823
1	M1 UpD4on PlasmaCell_ER UPR_XBP1	OR11H1	97.9798	8.42888	8.53173	8.54495	8.59769	8.42834	8.71409	8.48093	8.42961	8.4563	8.53214	8.46612	8.50765	8.57122	8.8024	8.83177	8.59956	8.50545	8.97685	8.97461	8.84038	9.46266
1	M1 UpD4on PlasmaCell_ER UPR_XBP1	OSBP2	97.9798	8.12672	8.03483	8.07678	8.10329	8.11324	8.19436	8.08114	8.33479	8.14996	8.48724	8.61471	8.42877	8.40574	8.57027	8.60526	8.35621	8.51889	8.70739	8.48674	9.07857	8.66394
1	M1 UpD4on PlasmaCell_ER UPR_XBP1	OXR1	97.9798	10.3842	10.2289	10.4338	9.8182	9.92573	9.80802	10.3422	10.2562	10.2222	10.4181	10.4845	10.6944	10.5763	10.374	10.7407	10.6683	11.0244	11.0397	11.3756	11.5498	11.6517
1	M1 UpD4on PlasmaCell_ER UPR_XBP1	PDIA4	97.9798	8.84727	8.91614	8.64834	8.83221	8.88048	8.8314	9.28136	9.03551	9.01333	9.33664	9.4006	9.38791	9.59507	9.46938	9.63667	10.0624	10.0892	10.1045	10.4464	10.5308	10.7729
1	M1 UpD4on PlasmaCell_ER UPR_XBP1	PDLIM1	97.9798	10.7405	10.618	10.5936	11.156	10.8074	10.917	11.1601	11.2885	10.9106	11.9835	12.2385	11.3492	11.7757	12.4267	11.7033	12.1744	12.4836	12.3846	12.3708	12.763	12.3203
1	M1 UpD4on PlasmaCell_ER UPR_XBP1	PECAM1	97.9798	8.24246	8.28933	8.27738	8.24295	8.25783	8.11709	8.33814	8.31858	8.19611	8.39	8.28867	8.28317	8.49978	8.40233	8.79307	8.95775	9.25347	9.85144	9.37044	9.73769	10.408
1	M1 UpD4on PlasmaCell_ER UPR_XBP1	PLCG2	97.9798	12.3193	12.4643	13.1262	12.4391	12.2362	12.6952	11.9467	12.4927	12.4859	13.01	13.0294	13.3194	13.0189	12.8243	13.3777	13.1406	13.1566	13.6575	13.3279	13.5606	13.9061
1	M1 UpD4on PlasmaCell_ER UPR_XBP1	PLEKHH3	97.9798	8.24957	8.39483	8.69702	8.44591	8.38748	8.66399	8.44309	8.27401	8.17653	8.47256	8.31726	8.41897	8.58217	8.64753	8.87037	8.78936	8.691	9.0051	9.38026	8.97581	9.18553
1	M1 UpD4on PlasmaCell_ER UPR_XBP1	PQBP1	97.9798	9.32265	9.49539	9.1712	9.05425	9.30333	9.07607	9.13303	9.12456	9.13549	9.30909	9.34288	9.601	9.51431	9.46909	9.56714	9.48861	9.66697	9.52153	9.78513	9.97352	9.67266
1	M1 UpD4on PlasmaCell_ER UPR_XBP1	PRDM1	97.9798	8.17349	8.22215	8.43196	8.27427	8.38258	8.58159	8.26394	8.38396	8.75932	8.5704	8.70455	9.00339	9.02974	8.90313	9.36541	9.31505	9.72882	9.63259	9.28477	9.8604	9.49121
1	M1 UpD4on PlasmaCell_ER UPR_XBP1	RAB37	97.9798	8.21519	8.20474	8.18596	8.20626	8.1898	8.22272	8.20807	8.15922	8.2997	8.14915	8.27562	8.25799	8.23794	8.75932	8.36585	8.36278	8.50286	8.46855	9.08734	9.95176	8.78365
1	M1 UpD4on PlasmaCell_ER UPR_XBP1	RAPGEF5	97.9798	8.47523	8.41904	8.17299	8.14803	8.32779	8.1507	8.34853	8.30199	8.14081	8.38275	8.25196	8.2456	8.63528	8.43775	8.53314	8.73481	8.4451	8.56288	9.18029	8.52531	8.97511
1	M1 UpD4on PlasmaCell_ER UPR_XBP1	RBM47	97.9798	8.99705	9.18645	9.13381	9.19096	9.48178	9.39768	9.38526	9.49326	9.66305	9.81491	10.0688	10.1995	10.3891	9.96953	10.6002	11.1032	11.2896	11.2423	11.6695	11.9231	11.7596
1	M1 UpD4on PlasmaCell_ER UPR_XBP1	RNF122	97.9798	8.39323	8.51404	9.00899	8.49116	8.66306	8.74953	8.68359	8.28149	8.39989	8.5193	8.47314	8.63083	8.72651	8.70995	8.90135	8.86729	8.65346	9.09836	9.11074	8.8064	9.33414
1	M1 UpD4on PlasmaCell_ER UPR_XBP1	RNFT2	97.9798	9.28758	9.35259	9.65419	9.3108	9.23294	9.2897	9.15008	9.28266	9.21192	9.72079	9.53625	9.54241	9.66611	9.8455	10.216	10.101	9.83972	10.2205	9.92182	9.8865	10.0564
1	M1 UpD4on PlasmaCell_ER UPR_XBP1	RPN1	97.9798	12.2362	12.6346	12.5521	12.1467	12.7845	12.7713	12.5725	12.8466	12.9363	12.7027	13.2034	13.2926	13.3937	12.9557	13.5966	13.7866	13.8426	14.0831	13.949	13.8376	14.0579
1	M1 UpD4on PlasmaCell_ER UPR_XBP1	RPS6KA5	97.9798	9.05091	9.22358	9.1594	8.96872	9.2613	9.33377	9.18703	9.20303	9.25844	9.34633	9.36007	9.6144	9.83467	9.56315	9.89711	9.75215	10.0448	10.1498	10.0141	10.3984	10.2808
1	M1 UpD4on PlasmaCell_ER UPR_XBP1	SELL	97.9798	10.859	10.5328	10.7424	10.7652	9.97657	10.7671	10.8062	10.0767	10.5343	11.5793	11.2557	11.3858	11.4142	11.0439	11.4463	11.2608	11.4356	11.8936	11.1956	12.0001	11.9797
1	M1 UpD4on PlasmaCell_ER UPR_XBP1	SEPHS1	97.9798	9.27776	9.43062	9.3557	9.58172	9.69036	9.54832	9.52643	9.78877	9.866	9.91059	10.321	10.4023	10.6075	10.0336	10.7447	11.2249	11.2444	11.1663	11.1854	11.1294	10.9487
1	M1 UpD4on PlasmaCell_ER UPR_XBP1	SEPHS1P4	97.9798	10.3786	10.2126	10.019	9.85356	10.0661	10.2529	10.2889	10.0644	10.0571	10.4488	10.2582	10.5111	10.8415	10.6805	10.8773	11.2659	11.4049	11.3176	10.961	10.8252	10.7316
1	M1 UpD4on PlasmaCell_ER UPR_XBP1	SGK1	97.9798	11.0872	11.7116	12.1821	10.9671	11.2625	11.24	11.0887	11.4172	11.2565	11.9317	12.1101	11.7485	12.7407	11.7764	12.4719	13.2002	13.2139	12.7277	12.9865	13.695	13.2476
1	M1 UpD4on PlasmaCell_ER UPR_XBP1	SHISA2	97.9798	8.09132	8.17414	8.22507	8.23972	8.1049	8.2173	8.10238	8.28005	8.33398	8.49179	8.63288	8.69421	9.18269	9.13167	9.65979	9.9194	10.5393	10.7964	10.1958	10.5047	10.8516
1	M1 UpD4on PlasmaCell_ER UPR_XBP1	SHISA5	97.9798	9.76977	9.98169	9.88995	10.1238	9.80315	10.187	10.5047	10.1612	10.1758	10.882	10.8656	10.9216	10.7628	11.8553	11.1923	11.0781	11.2686	11.4442	11.3527	11.6817	11.5769
1	M1 UpD4on PlasmaCell_ER UPR_XBP1	SIK1	97.9798	8.44538	8.62214	8.80828	8.54824	8.63107	8.55696	8.41561	8.51598	8.56687	8.64858	8.66166	8.73663	9.10232	8.70985	9.22454	9.08504	9.21958	9.38333	9.34617	10.038	9.82066
1	M1 UpD4on PlasmaCell_ER UPR_XBP1	SLA	97.9798	9.75439	9.63613	9.66143	9.81936	10.1515	9.80953	10.213	10.063	9.828	10.3521	10.4181	10.1492	10.7357	10.7554	10.6843	11.4247	11.5024	11.5177	11.5762	11.4584	11.843
1	M1 UpD4on PlasmaCell_ER UPR_XBP1	SLAMF6	97.9798	10.1191	10.2183	10.2127	9.45224	9.37866	9.70017	10.2764	9.88065	9.90145	10.0042	10.2661	10.3085	10.2344	10.4221	10.2247	10.727	11.1174	10.8106	11.1998	11.7507	11.5602
1	M1 UpD4on PlasmaCell_ER UPR_XBP1	SLC25A42	97.9798	10.0883	9.6741	10.445	9.90347	9.34425	9.57059	9.90698	9.9958	10.0197	10.4973	10.4311	10.3813	10.0154	10.854	10.7075	10.9337	10.9765	11.155	11.6343	11.6916	11.7054
1	M1 UpD4on PlasmaCell_ER UPR_XBP1	SLC39A11	97.9798	9.03586	9.06923	8.78914	8.70274	8.88852	8.78134	8.86143	8.73807	8.58369	9.17249	9.19593	9.13845	9.05639	8.88281	9.12928	9.07865	9.13361	9.2098	9.18884	9.11401	9.19176
1	M1 UpD4on PlasmaCell_ER UPR_XBP1	SLC47A1	97.9798	8.00339	8.08336	7.93974	8.03838	8.0379	8.04585	7.96539	8.06123	8.0441	8.17089	8.20309	8.4468	8.2266	8.16122	8.84917	8.38404	8.56696	9.34425	8.62597	9.44304	9.77376
1	M1 UpD4on PlasmaCell_ER UPR_XBP1	SLC48A1	97.9798	8.61354	8.46697	8.64933	8.52168	8.37153	8.49787	8.33514	8.47778	8.54414	8.72467	8.59635	8.8297	8.71161	9.29201	9.00358	8.8368	8.92191	9.33914	8.96099	9.42928	9.293
1	M1 UpD4on PlasmaCell_ER UPR_XBP1	SLC7A5	97.9798	11.9852	12.1864	12.5915	13.2869	12.8549	13.2354	12.3855	12.1771	12.7103	13.2034	12.6869	13.0348	13.1807	13.5388	13.6285	13.5792	13.1749	13.6506	13.7679	13.6736	13.8207
1	M1 UpD4on PlasmaCell_ER UPR_XBP1	SMAD5	97.9798	9.33157	9.3002	9.14937	9.66292	9.77213	9.35696	9.51674	9.6634	9.69	9.68745	9.88488	9.86472	9.85049	9.79762	9.68573	10.2394	10.3055	9.97589	10.9247	10.8615	10.4645
1	M1 UpD4on PlasmaCell_ER UPR_XBP1	SNX29	97.9798	8.4526	8.52295	8.55474	8.59056	8.48945	8.61777	8.67939	8.7474	8.63016	9.05714	9.0104	8.90412	9.06577	9.09969	9.1274	9.0578	9.27309	9.23982	9.26736	9.40007	9.09796
1	M1 UpD4on PlasmaCell_ER UPR_XBP1	SPCS2	97.9798	12.3304	12.577	12.6613	12.5334	12.6068	12.4153	12.7498	12.7143	12.8412	12.8237	12.8808	12.8312	12.9739	12.901	13.095	13.7016	13.8232	13.867	13.8254	14.0729	14.1469
1	M1 UpD4on PlasmaCell_ER UPR_XBP1	SPCS3	97.9798	10.4423	10.6904	10.4424	10.2171	10.4529	10.4917	10.5199	10.5712	10.5751	10.836	10.6964	11.0313	11.1672	10.9497	11.3221	11.8059	11.8876	11.7792	11.8349	11.7616	12.3231
1	M1 UpD4on PlasmaCell_ER UPR_XBP1	SPIN3	97.9798	8.96745	9.02892	9.20758	9.03259	8.97205	8.99295	8.88527	8.89371	9.02462	9.02687	9.10586	9.18269	9.23675	9.08305	9.1734	9.14665	9.09495	9.25242	9.4562	9.63457	9.48256
1	M1 UpD4on PlasmaCell_ER UPR_XBP1	SPTY2D1	97.9798	8.5569	8.86063	8.90785	8.89036	9.10625	9.20004	9.13438	9.36681	9.52489	9.09495	9.85405	10.4013	10.5832	9.87054	10.809	10.3629	10.8048	10.7288	10.6133	10.6959	10.9054
1	M1 UpD4on PlasmaCell_ER UPR_XBP1	SSR2	97.9798	10.5847	10.4023	10.1868	10.113	10.3412	10.4073	10.2936	10.2826	10.5281	10.3736	10.4091	10.6761	11.2948	10.853	11.135	11.7063	11.6986	11.431	12.0607	11.9694	11.8655
1	M1 UpD4on PlasmaCell_ER UPR_XBP1	TBC1D2B	97.9798	8.47892	8.66234	8.54055	8.91392	8.76698	8.42642	8.9528	9.12775	8.7666	9.00042	9.11274	8.95001	9.13496	9.53133	9.4698	9.45058	9.57442	9.76173	9.79495	9.73591	9.8453
1	M1 UpD4on PlasmaCell_ER UPR_XBP1	TM9SF1	97.9798	8.63226	8.76379	8.67801	9.0267	9.07635	8.88093	9.25894	8.94669	8.90185	8.95675	8.98379	9.07118	9.14568	9.04117	9.09074	9.27611	9.30572	9.27265	9.2068	9.33027	9.77974
1	M1 UpD4on PlasmaCell_ER UPR_XBP1	TMBIM4	97.9798	12.3952	12.4091	12.3812	11.979	12.1591	12.3264	12.3484	12.1074	12.4026	12.2577	12.5974	12.8287	12.5476	12.5645	12.8507	12.6571	12.9968	13.0041	12.9114	13.0525	13.3542
1	M1 UpD4on PlasmaCell_ER UPR_XBP1	TOX2	97.9798	10.2416	9.7581	10.8586	10.9936	10.4925	11.0209	10.2417	10.3032	10.5319	10.9686	10.6044	10.703	11.0217	11.1165	11.5583	11.1447	11.1228	11.7462	11.7034	11.9823	11.8553
1	M1 UpD4on PlasmaCell_ER UPR_XBP1	TPST2	97.9798	10.129	10.3533	10.4201	9.89984	9.54048	10.1352	10.3701	9.83228	10.2604	10.9002	10.4712	11.0786	11.245	11.5138	11.6907	11.8136	11.9803	12.6271	12.1322	12.5612	13.0264
1	M1 UpD4on PlasmaCell_ER UPR_XBP1	TRAM2	97.9798	8.74725	9.21574	9.35126	9.15692	9.33145	9.32842	9.06297	9.68079	9.58406	10.2278	10.744	11.003	11.017	10.6196	11.6761	11.4114	11.4565	12.1206	11.5781	11.8469	12.2542
1	M1 UpD4on PlasmaCell_ER UPR_XBP1	TRIB1	97.9798	10.4356	10.0767	11.3627	11.3799	10.7545	11.2868	11.0978	11.0215	11.2668	11.931	11.4906	12.0459	12.2195	12.0016	12.954	12.64	12.5821	12.9154	13.0156	13.1389	13.3479
1	M1 UpD4on PlasmaCell_ER UPR_XBP1	TRMT44	97.9798	8.61698	8.30233	8.46801	8.445	8.4952	8.81659	8.67026	8.42269	8.50901	8.54751	8.31396	8.60711	8.5193	8.64282	8.60575	8.64696	8.68644	8.85869	8.71322	9.21864	9.50951
1	M1 UpD4on PlasmaCell_ER UPR_XBP1	TSHR	97.9798	8.15364	8.16204	8.15573	8.13079	8.11091	8.21352	8.14651	8.09246	8.19578	8.26713	8.18726	8.2746	8.22603	8.28198	8.53676	8.4856	8.46333	8.64022	9.08685	9.1521	9.11184
1	M1 UpD4on PlasmaCell_ER UPR_XBP1	TULP4	97.9798	8.59316	8.54284	8.60941	8.55649	8.61543	8.46335	8.40044	8.64211	8.48237	8.77442	8.78185	8.82352	9.20443	8.73468	9.19632	9.03824	9.2097	9.2771	9.40683	9.75513	9.57497
1	M1 UpD4on PlasmaCell_ER UPR_XBP1	TXNDC5	97.9798	9.51716	9.57059	9.37678	9.33511	9.25336	9.35117	9.42298	9.18575	9.29391	10.0548	9.7631	10.6525	11.32	10.4056	11.8498	12.4539	12.3783	12.8808	12.774	12.6517	13.5455
1	M1 UpD4on PlasmaCell_ER UPR_XBP1	UBE2J1	97.9798	11.5667	11.3853	11.6383	11.4631	11.4014	11.7419	11.5787	11.3247	11.6041	12.1516	12.2083	12.822	12.391	12.2851	13.131	12.9585	12.9114	13.2019	13.5631	13.473	13.777
1	M1 UpD4on PlasmaCell_ER UPR_XBP1	VPREB3	97.9798	8.0968	8.16652	8.11545	8.1105	8.13153	8.13584	8.16656	8.08861	8.22539	8.295	8.32508	8.29498	8.22487	8.76136	8.27458	8.43061	8.50443	8.50238	8.9436	9.23821	9.02051
1	M1 UpD4on PlasmaCell_ER UPR_XBP1	VPS8	97.9798	9.44224	9.02792	9.29413	9.49745	8.92321	9.08904	9.5041	9.21428	9.14844	9.9229	9.53296	9.70138	9.57059	9.28172	9.6549	9.31602	9.38318	9.55662	9.51716	9.67944	9.63155
1	M1 UpD4on PlasmaCell_ER UPR_XBP1	VSIR	97.9798	8.07014	8.16584	8.23979	8.50469	8.56428	8.55137	8.4874	8.56308	8.5938	8.5709	9.03963	8.82766	8.62351	9.62132	9.10257	9.13663	9.83575	10.0307	9.81923	10.5236	10.5517
1	M1 UpD4on PlasmaCell_ER UPR_XBP1	ZBP1	97.9798	8.35273	8.57488	8.49047	8.59176	8.78035	8.66323	8.67316	8.86363	8.66916	8.88129	9.21842	9.3144	9.73408	10.3801	10.3017	10.8858	11.8689	11.6907	12.0967	12.8841	12.4203
1	M1 UpD4on PlasmaCell_ER UPR_XBP1	ZBTB7A	97.9798	8.88211	8.9122	8.81888	8.89137	8.84536	8.81792	8.90917	8.85421	8.82648	8.92006	8.85037	8.86946	9.04493	8.94246	9.21452	9.16656	9.04356	9.18695	9.40705	9.65883	9.75684
1	M1 UpD4on PlasmaCell_ER UPR_XBP1	ZFP36	97.9798	10.3896	11.2308	11.5813	10.9806	11.3283	10.5832	9.9812	11.3756	10.5179	11.4031	12.0402	11.335	12.6155	12.227	12.4133	12.6692	13.051	13.4583	13.0383	13.4191	13.6203
1	M1 UpD4on PlasmaCell_ER UPR_XBP1	ZNF37A	97.9798	8.44437	8.53795	8.49212	8.45087	8.48719	8.4147	8.4635	8.41339	8.6405	8.49112	8.46516	8.53927	8.58496	8.88454	8.69268	8.68947	8.94864	8.7555	8.66994	8.87739	8.91556
1	M1 UpD4on PlasmaCell_ER UPR_XBP1	ZNF706	97.9798	8.99551	8.87015	8.9263	8.93446	8.78036	8.91415	9.17288	8.95728	9.10915	9.30083	9.09145	9.43359	9.39372	9.11821	9.38051	9.32439	9.2126	9.49587	9.44206	9.49757	9.68411
1	M1 UpD4on PlasmaCell_ER UPR_XBP1	ADM	96.9697	8.38647	8.2269	8.61835	8.33147	8.32609	8.42103	8.32348	8.21116	8.46986	8.57685	8.37847	8.60789	8.56101	8.48949	8.7113	8.90298	9.70688	9.42859	9.3238	8.84391	9.30346
1	M1 UpD4on PlasmaCell_ER UPR_XBP1	ANG	96.9697	8.91353	8.81297	9.15052	8.75238	8.64216	9.1704	9.05484	8.68763	9.19658	9.12453	8.91521	9.36622	9.31343	9.85193	9.71306	10.2337	10.7417	10.5368	10.7729	11.2405	11.1918
1	M1 UpD4on PlasmaCell_ER UPR_XBP1	C1GALT1C1	96.9697	9.96562	9.77238	9.87848	9.44055	9.64391	9.66702	9.99115	9.84437	10.2004	9.94741	9.91497	10.3006	10.135	9.74591	10.362	10.5543	10.579	10.7443	10.6487	10.9874	10.8784
1	M1 UpD4on PlasmaCell_ER UPR_XBP1	C2orf88	96.9697	8.3302	8.20229	8.30645	8.19392	8.27548	8.16817	8.2243	8.25573	8.14134	8.1225	8.18873	8.20532	8.15755	8.27672	8.42968	8.57838	8.90728	9.06437	9.36503	9.94543	10.1743
1	M1 UpD4on PlasmaCell_ER UPR_XBP1	CAMKMT	96.9697	8.7351	8.78899	8.92251	8.91235	8.79233	8.89259	8.62047	8.86172	8.8007	8.94688	9.09136	9.12865	9.15758	8.81951	9.40103	9.17204	9.28457	9.22003	9.4548	9.55357	9.41511
1	M1 UpD4on PlasmaCell_ER UPR_XBP1	CDK14	96.9697	9.59979	9.13742	9.05418	9.01378	8.89259	9.06307	9.1586	8.99636	9.03324	9.32096	9.09592	9.69309	9.48911	8.87746	9.71442	9.45198	9.82495	9.89837	10.1457	10.5056	10.7352
1	M1 UpD4on PlasmaCell_ER UPR_XBP1	CRADD	96.9697	9.45528	9.40894	9.53847	9.16393	9.39482	9.69245	9.72959	9.43863	9.696	9.52363	9.5978	9.78061	9.45606	9.95679	9.77824	9.78746	10.1602	10.1127	10.1838	10.5787	10.4825
1	M1 UpD4on PlasmaCell_ER UPR_XBP1	DNAJB9	96.9697	9.5372	9.54347	10.2404	9.61907	9.63205	10.3905	9.87199	9.38741	10.2	10.0775	10.0544	10.7667	10.6471	10.2027	10.5579	10.961	11.2524	11.1272	12.0859	11.8528	12.1057
1	M1 UpD4on PlasmaCell_ER UPR_XBP1	FAM102A	96.9697	8.8341	8.79894	8.9935	9.20042	8.9273	9.21549	9.06496	9.14709	9.22551	9.22178	9.35742	9.48113	9.35595	9.84577	9.74912	9.2832	9.27696	9.86216	9.50739	9.76355	9.62015
1	M1 UpD4on PlasmaCell_ER UPR_XBP1	HIST1H2BK	96.9697	10.0788	9.99417	10.3481	9.93638	10.0037	10.5334	10.3292	10.1563	11.0362	10.054	10.0235	10.488	10.6838	10.6926	10.87	12.0575	11.7875	12.26	12.2045	11.8446	12.6849
1	M1 UpD4on PlasmaCell_ER UPR_XBP1	HS.208623	96.9697	8.76915	8.33045	8.49782	8.59223	8.41723	8.60635	8.4264	8.5376	8.61861	8.44055	8.56941	8.5976	8.47073	8.81409	8.49132	8.74669	8.46333	8.6639	8.57614	9.15329	9.24403
1	M1 UpD4on PlasmaCell_ER UPR_XBP1	NPRL2	96.9697	11.5701	11.3504	11.7124	11.5288	11.2642	11.4869	11.6695	11.1863	11.4932	11.9616	11.4952	11.9131	11.5491	12.0704	12.0136	12.0127	11.9412	12.0967	12.1458	12.1703	12.2925
1	M1 UpD4on PlasmaCell_ER UPR_XBP1	OPRL1	96.9697	8.6188	8.55674	8.89707	8.55666	8.45358	8.45649	8.71691	8.37543	8.60655	8.78615	8.60201	8.6506	8.60172	8.78026	8.73286	8.62898	8.73683	8.8656	9.09047	9.47742	9.12027
1	M1 UpD4on PlasmaCell_ER UPR_XBP1	RNASE4	96.9697	8.50468	8.51113	8.58728	8.38286	8.3625	8.49449	8.48345	8.34621	8.55129	8.6303	8.45634	8.74082	8.69924	8.94112	9.12587	9.39028	9.8076	9.63445	9.85215	10.2229	10.1411
1	M1 UpD4on PlasmaCell_ER UPR_XBP1	SLC9A3R1	96.9697	10.3732	10.4491	10.6681	10.6047	10.2171	10.6527	10.8315	10.297	10.5923	11.164	11.0327	11.3283	11.2868	12.037	11.8285	12.0684	11.9037	12.7577	12.2586	12.1755	12.6182
1	M1 UpD4on PlasmaCell_ER UPR_XBP1	TBL2	96.9697	9.60363	9.37785	9.25783	9.44839	9.2086	9.28524	9.37112	9.18755	9.37372	9.41663	9.35825	9.67328	10.02	9.19938	9.55096	9.85815	9.72823	9.91973	9.83045	10.058	10.2608
1	M1 UpD4on PlasmaCell_ER UPR_XBP1	TSLP	96.9697	8.46779	8.26106	8.5104	8.38488	8.3014	8.6042	8.48436	8.28073	8.49607	8.33211	8.21461	8.5707	8.5169	8.70372	8.4788	8.73172	8.59188	8.48707	8.85601	8.94551	8.48033
1	M1 UpD4on PlasmaCell_ER UPR_XBP1	WBP1	96.9697	9.66207	9.38872	9.78441	9.65398	9.52129	9.90518	9.75775	9.5619	9.94416	9.90828	9.7838	10.0948	9.62722	10.3256	9.7603	9.95295	10.1779	10.0507	10.6387	10.9749	10.7515
1	M1 UpD4on PlasmaCell_ER UPR_XBP1	XBP1	96.9697	12.2512	12.2172	12.6836	12.271	12.1527	12.9203	12.4943	12.0303	12.6518	12.7546	12.4795	13.0889	13.4657	12.8549	13.4471	14.2036	14.1263	14.1424	14.7204	14.523	14.7359
1	M1 UpD4on PlasmaCell_ER UPR_XBP1	ADA	95.9596	9.69393	9.57265	10.039	9.90013	9.36007	10.234	9.91868	9.24995	9.74869	10.0624	9.55564	10.4652	10.0674	10.8362	11.2565	10.8348	11.14	11.9633	11.427	11.5781	12.0109
1	M1 UpD4on PlasmaCell_ER UPR_XBP1	ALX1	95.9596	8.45834	8.4355	8.48801	8.64868	8.44854	8.4112	8.64154	8.49342	8.45387	8.64011	8.3414	8.78599	8.66441	8.79307	8.69955	8.72813	8.84456	8.96835	8.65748	9.1381	9.74991
1	M1 UpD4on PlasmaCell_ER UPR_XBP1	APOBEC3B	95.9596	9.68943	9.25803	9.36191	9.48061	9.19075	9.74514	9.83166	9.28172	9.83897	9.88906	9.58923	10.1036	10.6519	9.38371	9.98782	11.0076	10.9054	10.6433	11.8832	11.0235	11.3085
1	M1 UpD4on PlasmaCell_ER UPR_XBP1	APOL3	95.9596	10.5615	10.336	10.3269	10.3853	10.087	9.91614	10.8074	10.4913	10.4702	10.8164	10.6349	10.5638	11.0489	10.5082	10.7955	11.1618	10.9309	11.0506	11.2423	11.1453	10.9853
1	M1 UpD4on PlasmaCell_ER UPR_XBP1	ARSA	95.9596	8.60367	8.4504	8.64723	8.54493	8.50229	8.68676	8.55078	8.41074	8.68622	8.71504	8.48172	8.6098	8.55334	8.99358	8.83341	8.90472	8.92682	9.09833	9.04073	9.57677	9.48481
1	M1 UpD4on PlasmaCell_ER UPR_XBP1	B4GALT3	95.9596	10.3762	10.1834	10.6271	10.9346	10.0612	10.4675	10.6356	10.3226	10.6255	11.3098	10.7921	11.1225	11.0645	11.7146	11.5891	11.8918	11.867	12.1497	12.3973	12.6217	12.5399
1	M1 UpD4on PlasmaCell_ER UPR_XBP1	B4GALT7	95.9596	9.55864	9.60387	10.1045	9.72574	9.5694	9.7603	10.1946	9.79163	10.0852	10.212	9.98956	10.0914	10.14	10.3093	10.2084	10.4641	10.1653	10.3685	10.4779	10.3853	10.5088
1	M1 UpD4on PlasmaCell_ER UPR_XBP1	C11orf80	95.9596	8.87022	8.56884	9.00089	8.95306	8.74168	8.85757	8.71421	8.72402	8.95172	9.05405	8.76358	9.01771	8.85294	9.06546	9.18226	9.09018	9.16348	9.71407	9.44251	9.55004	9.74053
1	M1 UpD4on PlasmaCell_ER UPR_XBP1	C8orf48	95.9596	8.70874	8.55281	8.92523	8.94659	8.68485	8.76653	8.83275	8.76055	8.72951	8.84307	8.67071	9.00001	8.84526	9.0725	8.97483	9.05893	9.00458	9.29572	9.04501	9.82607	9.96568
1	M1 UpD4on PlasmaCell_ER UPR_XBP1	CAMK1G	95.9596	8.58641	8.4454	8.63351	8.74482	8.44322	8.64118	8.86622	8.65715	8.94394	9.03088	8.56477	9.26202	9.21487	10.0097	9.7929	10.8065	10.5272	11.3732	11.7554	12.0704	12.6415
1	M1 UpD4on PlasmaCell_ER UPR_XBP1	CITED2	95.9596	8.93633	8.96879	9.13671	8.61429	8.82125	8.80275	8.71554	8.80612	9.1043	8.96211	9.08249	8.98154	9.06455	9.08305	9.25166	9.64481	9.68079	9.49626	9.90794	10.072	10.1811
1	M1 UpD4on PlasmaCell_ER UPR_XBP1	COPZ1	95.9596	10.5236	10.5936	10.3121	10.3762	10.3292	10.3085	10.6694	10.3656	10.4685	10.9266	10.467	10.7938	11.0684	10.6021	10.8228	11.0226	10.8577	10.8503	11.1099	11.4158	11.3057
1	M1 UpD4on PlasmaCell_ER UPR_XBP1	CSGALNACT1	95.9596	8.07261	8.21795	8.22364	8.09886	8.11171	8.13821	8.09181	8.21403	8.30717	8.2104	8.49999	8.56151	8.42967	8.34719	8.67547	8.73786	8.91188	9.04598	9.23623	9.60349	9.4289
1	M1 UpD4on PlasmaCell_ER UPR_XBP1	DEF6	95.9596	10.2065	10.2113	10.5098	10.223	9.98409	10.1127	10.339	10.2286	10.233	10.8297	10.5986	10.8508	10.7531	11.0318	11.1842	11.2085	10.8297	11.3388	11.1547	11.015	11.4085
1	M1 UpD4on PlasmaCell_ER UPR_XBP1	DTNBP1	95.9596	8.90798	8.82917	8.77313	8.81053	8.657	8.77848	8.88467	8.6979	8.82847	9.05719	8.83391	9.08586	9.04332	9.07322	9.11095	8.94539	8.89188	9.13255	9.20227	9.31957	9.25575
1	M1 UpD4on PlasmaCell_ER UPR_XBP1	EIF4EBP2	95.9596	10.2243	10.0901	9.86188	10.2411	9.92831	10.2454	10.3371	10.2164	10.2823	10.3333	10.1412	10.3673	10.3905	9.97459	10.3809	10.5367	10.5126	10.6769	10.5773	10.6531	10.7104
1	M1 UpD4on PlasmaCell_ER UPR_XBP1	EMC7	95.9596	12.4434	12.529	12.2828	12.5363	12.6625	12.6229	12.8373	12.5269	12.5521	12.8666	12.3423	12.9557	12.8192	12.763	13.0761	13.3057	13.2654	13.3569	13.2374	13.2407	13.4191
1	M1 UpD4on PlasmaCell_ER UPR_XBP1	EVI5L	95.9596	9.1515	8.77253	9.25038	9.0679	8.66306	8.98211	9.45149	8.98222	9.3134	9.92057	9.346	9.90914	9.44102	9.73717	9.82553	9.97946	9.59934	10.5277	10.3757	10.5642	11.1458
1	M1 UpD4on PlasmaCell_ER UPR_XBP1	FAM30A	95.9596	9.1422	8.8454	9.04245	9.03342	8.75758	8.92878	9.14663	9.03332	8.98672	9.62118	9.4504	9.45318	9.807	9.8293	9.66116	10.4361	10.641	10.2089	11.3177	11.6672	10.9973
1	M1 UpD4on PlasmaCell_ER UPR_XBP1	FGFBP3	95.9596	8.34873	8.38174	8.68707	8.60864	8.44215	8.44712	8.23077	8.54393	8.43321	8.55187	8.3372	8.50118	8.44909	8.69571	8.68789	8.5564	8.70104	8.8109	8.57999	9.30469	9.04986
1	M1 UpD4on PlasmaCell_ER UPR_XBP1	FGL1	95.9596	9.20487	9.07158	9.18468	9.23248	9.00548	9.023	9.21236	9.0002	9.10236	9.26804	8.89745	9.28733	9.31847	9.11539	9.28874	9.32595	9.24403	9.56522	9.44779	9.84017	10.1761
1	M1 UpD4on PlasmaCell_ER UPR_XBP1	GNG7	95.9596	8.40667	8.38819	8.67514	8.55858	8.30692	8.58409	8.6323	8.52519	8.4783	9.21647	8.8251	8.79052	9.36286	9.62505	9.41228	9.77534	9.735	9.84854	10.5723	11.0213	10.5012
1	M1 UpD4on PlasmaCell_ER UPR_XBP1	HIST1H2BJ	95.9596	8.83945	8.49603	9.11919	8.417	8.50316	8.83003	8.58604	8.46302	8.77547	8.66508	8.45706	8.71767	9.52611	9.00873	9.54503	10.6264	9.95991	10.6382	10.1212	8.95387	10.5418
1	M1 UpD4on PlasmaCell_ER UPR_XBP1	HOXB7	95.9596	8.35523	8.27401	8.43966	8.24083	8.07446	8.24958	8.45293	8.35721	8.36954	8.70492	8.35183	8.73636	8.39915	8.63028	8.63553	8.48341	8.40747	8.74913	8.60315	8.41313	8.85125
1	M1 UpD4on PlasmaCell_ER UPR_XBP1	HS.156414	95.9596	8.66306	8.62041	8.58105	8.68549	8.50925	8.73341	8.68215	8.54156	8.60228	8.53989	8.39623	8.82503	8.69291	8.89036	8.70342	8.79854	8.67119	8.80399	9.29831	9.15165	9.40164
1	M1 UpD4on PlasmaCell_ER UPR_XBP1	HS.552957	95.9596	8.62016	8.66629	8.67197	8.6188	8.62846	8.91631	8.7942	8.63396	8.62025	8.85909	8.46023	8.81607	8.92593	9.06229	8.88235	8.69181	9.04343	9.1028	9.19531	9.44421	9.67063
1	M1 UpD4on PlasmaCell_ER UPR_XBP1	HS.579479	95.9596	8.47753	8.34863	8.47806	8.50745	8.41428	8.54021	8.42375	8.38834	8.57936	8.61295	8.40321	8.506	8.35071	8.41672	8.61193	8.61053	8.65662	9.07325	8.41467	8.89763	9.00501
1	M1 UpD4on PlasmaCell_ER UPR_XBP1	HSCB	95.9596	10.5085	10.2868	10.3712	9.88295	10.4552	10.7004	10.5449	10.2941	10.7151	10.3533	10.5834	10.9087	10.4969	10.9398	10.8356	10.588	11.2198	11.0008	10.9554	10.9489	11.0582
1	M1 UpD4on PlasmaCell_ER UPR_XBP1	IGLL3P	95.9596	8.44825	8.39773	8.54441	8.80299	8.52591	8.77867	9.03887	8.53744	8.89504	9.28712	9.24281	9.06058	9.29156	11.2369	9.79163	11.9459	11.7047	11.3691	13.0537	13.5697	13.1679
1	M1 UpD4on PlasmaCell_ER UPR_XBP1	KAT8	95.9596	9.80637	9.53327	9.99613	9.88114	9.5137	9.43367	9.58392	9.43911	9.49898	9.71182	9.44276	9.71608	9.59579	10.0429	9.95295	9.54294	9.74379	10.0567	9.59314	9.65584	9.95958
1	M1 UpD4on PlasmaCell_ER UPR_XBP1	KCNK6	95.9596	9.33816	9.48243	9.57607	10.1715	9.6994	10.1334	10.4253	9.67137	10.1941	10.2418	9.81169	10.3942	10.3247	9.95679	10.2684	10.8611	10.666	10.7143	11.1982	11.0801	11.3419
1	M1 UpD4on PlasmaCell_ER UPR_XBP1	LGALS12	95.9596	8.39939	8.30113	8.53992	8.39656	8.28308	8.54297	8.42348	8.4614	8.56151	8.52716	8.27847	8.39821	8.4326	8.50977	8.62361	8.57922	8.61977	8.6667	8.49205	9.33927	8.9043
1	M1 UpD4on PlasmaCell_ER UPR_XBP1	LOC647460	95.9596	8.40728	8.23776	8.20994	8.39311	8.19129	8.22098	8.43767	8.31956	8.26987	8.66967	8.45414	8.532	9.06956	8.48492	8.69925	10.4506	9.95991	9.52924	11.693	11.157	10.2688
1	M1 UpD4on PlasmaCell_ER UPR_XBP1	LOC650683	95.9596	8.42705	8.13924	8.41264	8.27467	8.29039	8.44189	8.55266	8.30802	8.5581	8.41513	8.48809	8.47451	8.56159	8.60785	8.43575	8.29563	8.75886	8.60545	8.48474	8.95576	8.84877
1	M1 UpD4on PlasmaCell_ER UPR_XBP1	MAGEH1	95.9596	9.71498	9.60681	9.5545	8.93014	9.39531	9.21756	9.2593	9.21331	9.16575	9.23656	9.41388	9.33747	9.49808	9.64761	9.70463	9.98004	10.0265	10.0336	9.9562	10.2582	10.1864
1	M1 UpD4on PlasmaCell_ER UPR_XBP1	MFSD3	95.9596	10.6503	10.3499	10.7027	10.4348	9.98841	10.3317	10.4136	9.76594	9.71327	10.9175	10.2675	10.7987	10.4039	11.2826	10.8865	10.7206	10.4146	10.9389	10.9544	10.8111	11.242
1	M1 UpD4on PlasmaCell_ER UPR_XBP1	MPP5	95.9596	9.0781	8.98046	8.76261	9.07537	8.96952	8.88759	9.02735	8.9725	9.01895	9.00367	8.91649	9.09886	9.28617	8.80113	9.26284	9.49922	9.25525	9.44636	9.5041	9.22283	9.63416
1	M1 UpD4on PlasmaCell_ER UPR_XBP1	NLRP7	95.9596	8.02814	8.18983	8.37265	8.07041	8.10741	8.23854	8.18141	8.17973	8.52598	8.15752	8.24815	9.10646	8.76315	8.5044	9.93144	9.79779	10.3641	11.2652	10.7316	11.2326	12.2129
1	M1 UpD4on PlasmaCell_ER UPR_XBP1	OR2A42	95.9596	8.81409	8.43521	8.75745	8.73598	8.61961	8.89512	8.45192	8.6324	8.75469	8.57237	8.62386	8.8352	8.83848	8.99116	8.84313	8.86835	8.94757	8.96835	9.02031	9.33092	9.26671
1	M1 UpD4on PlasmaCell_ER UPR_XBP1	PLG	95.9596	8.07223	8.11553	8.09556	8.13197	8.10793	8.13238	8.1715	8.0775	8.12824	8.24058	8.07884	8.20138	8.38259	8.1178	8.67953	8.72991	8.34561	8.92724	8.69409	8.25799	8.73172
1	M1 UpD4on PlasmaCell_ER UPR_XBP1	PRADC1	95.9596	9.53435	9.40037	9.37702	9.20269	9.1768	9.48304	9.72517	9.21614	9.51593	9.48209	9.41597	9.65164	9.36054	10.0454	9.68809	9.90332	9.99293	9.95295	9.8362	9.51561	9.89893
1	M1 UpD4on PlasmaCell_ER UPR_XBP1	RAPGEF6	95.9596	9.85194	10.0632	9.66143	9.98409	9.89711	9.89033	9.96282	9.81597	9.84557	9.88268	9.74055	10.0466	10.6997	9.48822	10.1728	10.3908	10.3071	10.3743	10.526	10.401	10.6499
1	M1 UpD4on PlasmaCell_ER UPR_XBP1	RNASE6	95.9596	8.46695	8.36563	8.48577	8.41481	8.32138	8.43243	8.54458	8.31063	8.38617	9.04559	8.72435	8.69346	8.89267	9.92907	8.92251	9.99016	10.4326	9.63988	11.0039	12.0324	10.8769
1	M1 UpD4on PlasmaCell_ER UPR_XBP1	SIL1	95.9596	10.0507	9.92565	10.0909	10.1514	9.79052	10.3437	10.2761	9.4175	10.0495	10.4623	9.90686	10.6851	10.1268	10.9749	10.7484	10.7566	10.738	11.1931	11.2654	11.4516	11.6568
1	M1 UpD4on PlasmaCell_ER UPR_XBP1	SLC25A23	95.9596	10.841	10.3547	11.3413	10.9144	10.3508	11.1197	10.3771	10.502	10.8327	10.8843	10.8238	10.8885	10.8516	11.8757	11.5867	10.913	11.1515	11.5839	11.0573	11.7511	11.7605
1	M1 UpD4on PlasmaCell_ER UPR_XBP1	SLC26A6	95.9596	10.1256	9.35741	10.3273	10.3437	9.39408	10.1637	9.85324	9.38846	9.93109	10.8646	9.78002	10.3184	10.3016	10.6838	10.7403	10.7379	10.2478	11.164	10.9157	10.3882	11.1332
1	M1 UpD4on PlasmaCell_ER UPR_XBP1	SLC27A3	95.9596	9.26575	9.06478	9.59533	9.79813	9.40136	9.80468	9.13906	9.30557	9.2638	9.79813	9.3615	9.75613	9.44493	9.9212	10.0567	9.76907	9.68985	10.3381	9.80548	9.45783	10.5428
1	M1 UpD4on PlasmaCell_ER UPR_XBP1	SPATA31C1	95.9596	8.73873	8.42818	8.58854	8.83374	8.36379	8.56526	8.75752	8.58189	8.6417	8.6537	8.49515	9.06831	8.88687	8.87053	9.05138	8.95696	8.93819	9.46919	9.10576	9.43773	9.93445
1	M1 UpD4on PlasmaCell_ER UPR_XBP1	ST3GAL2	95.9596	8.97663	8.85593	9.13496	8.8744	8.72694	8.78914	9.25409	8.67898	8.88157	9.27914	8.93648	9.12466	9.17444	9.39568	9.40291	9.70346	9.23811	9.90415	9.82582	9.46368	10.2145
1	M1 UpD4on PlasmaCell_ER UPR_XBP1	TIAF1	95.9596	10.3429	10.2451	10.5426	10.512	10.1691	10.3673	10.4303	10.3506	10.4403	11.022	10.5687	10.684	10.6371	11.0446	10.8785	11.2737	10.8057	11.1075	11.2081	11.2807	11.1947
1	M1 UpD4on PlasmaCell_ER UPR_XBP1	TMEM230	95.9596	12.2347	12.0105	11.8304	11.9852	11.7399	11.8168	12.1764	11.9677	11.8709	12.2377	12.2349	12.1392	12.3904	12.0038	12.171	12.5379	12.5457	12.3408	12.6652	12.6659	12.5042
1	M1 UpD4on PlasmaCell_ER UPR_XBP1	TMEM39A	95.9596	8.80562	8.57802	8.65795	8.91614	8.85274	8.95897	9.00262	8.87753	9.02811	9.04965	8.94296	9.26391	9.26948	8.75364	9.38048	9.51645	9.60877	9.60305	9.97912	9.57287	9.85259
1	M1 UpD4on PlasmaCell_ER UPR_XBP1	XPO7	95.9596	10.0558	10.1356	10.0022	9.94709	9.81628	9.62594	10.2515	10.0604	9.94859	10.0513	10.0197	10.2271	10.4491	10.2416	10.4264	10.4348	10.3786	10.4983	10.3544	10.0597	10.438
1	M1 UpD4on PlasmaCell_ER UPR_XBP1	YIPF6	95.9596	10.3302	10.2255	10.2252	10.501	10.4714	10.4723	10.5906	10.3281	10.508	10.4864	10.5638	10.6129	10.6817	10.3226	10.6773	10.7192	10.862	10.9863	11.1384	10.8838	10.9716
1	M1 UpD4on PlasmaCell_ER UPR_XBP1	ZFAND6	95.9596	9.51136	9.59242	9.75849	9.30258	9.48697	9.57149	9.17763	9.60879	9.93808	9.50269	9.82013	10.0945	10.1766	9.86822	10.2829	10.5815	10.4088	10.4719	10.6973	10.5474	10.7455
1	M1 UpD4on PlasmaCell_ER UPR_XBP1	ZSWIM4	95.9596	9.72028	9.39004	9.8737	9.46888	8.99359	9.21385	9.34375	9.24414	9.27216	9.47279	9.33219	9.40364	9.46717	9.55902	9.55438	9.26045	9.27948	9.64275	9.86904	9.76391	9.96441
1	M1 UpD4on PlasmaCell_ER UPR_XBP1	ABHD8	94.9495	9.5555	9.12735	9.5694	9.27577	8.88281	9.41374	9.7498	9.28403	9.45946	9.88143	9.609	9.93736	9.40998	10.5094	9.94171	9.90549	9.88772	10.2488	10.315	10.6971	11.0103
1	M1 UpD4on PlasmaCell_ER UPR_XBP1	CHST12	94.9495	8.46011	8.54776	8.65762	9.00205	8.8539	9.20433	9.0748	8.87294	9.10937	9.5829	9.35287	9.73298	10.0435	10.26	10.5115	10.4696	10.1488	11.1912	10.5358	10.0717	11.2591
1	M1 UpD4on PlasmaCell_ER UPR_XBP1	CHST15	94.9495	8.26658	8.20197	8.26242	8.65215	8.42729	8.48035	8.65653	8.45165	8.46011	9.01096	8.76443	9.05648	9.52727	9.14675	9.94356	11.2287	10.8323	11.6336	11.8142	11.8329	12.3457
1	M1 UpD4on PlasmaCell_ER UPR_XBP1	CTNNAL1	94.9495	9.4835	9.19612	9.62745	9.48735	9.2579	9.74432	9.47628	9.4327	9.61303	9.90155	10.0255	10.2195	10.2351	9.96742	10.5286	10.7109	10.4269	10.4384	10.4514	9.88347	10.2909
1	M1 UpD4on PlasmaCell_ER UPR_XBP1	DPY19L1	94.9495	9.14211	9.02413	9.18211	9.47291	9.01994	9.09906	9.49522	9.44865	9.40681	9.56413	9.54644	9.56214	9.52581	9.50353	9.89413	10.1279	10.1859	10.3195	10.216	10.2089	10.4253
1	M1 UpD4on PlasmaCell_ER UPR_XBP1	E2F2	94.9495	9.53327	9.6845	9.76173	10.3698	10.358	10.1136	10.3511	10.6606	10.3603	11.9591	11.7957	11.6701	12.3718	12.5998	12.9277	13.1921	12.9168	13.6068	12.9451	12.7386	13.2798
1	M1 UpD4on PlasmaCell_ER UPR_XBP1	ERLEC1	94.9495	10.6064	10.5531	10.5335	10.9083	10.4939	10.6311	10.5923	10.6805	10.6163	10.8973	10.7013	10.9351	11.4349	10.6938	11.206	11.7153	11.6883	11.7041	12.156	12.1619	12.2655
1	M1 UpD4on PlasmaCell_ER UPR_XBP1	HIC2	94.9495	8.95999	9.01075	9.03551	9.23696	9.26514	9.21282	9.21475	9.28477	9.22227	9.3002	9.48369	9.4698	9.43485	9.52103	9.55824	9.41228	9.45946	9.74544	9.53348	9.31427	9.84273
1	M1 UpD4on PlasmaCell_ER UPR_XBP1	HIST1H3G	94.9495	8.43634	8.46956	8.32814	8.40371	8.35714	8.38349	8.41528	8.3741	8.41557	8.41136	8.35119	8.58866	8.64157	8.48492	8.85662	9.0262	8.842	9.34848	8.5363	8.42414	9.23366
1	M1 UpD4on PlasmaCell_ER UPR_XBP1	HS.340072	94.9495	9.71652	9.26804	9.40008	9.01523	9.23498	9.39071	9.45198	9.44471	9.41087	9.48358	9.60305	9.89033	9.80003	9.26239	9.41087	9.60177	10.4032	10.114	10.7931	11.6792	11.3506
1	M1 UpD4on PlasmaCell_ER UPR_XBP1	HS.569182	94.9495	8.49118	8.72323	8.57453	8.58315	8.48934	8.50024	8.81045	8.62685	8.70213	8.68542	8.6446	8.76711	8.86472	8.65926	8.8603	8.69914	8.7198	9.11756	8.99887	9.02588	9.55
1	M1 UpD4on PlasmaCell_ER UPR_XBP1	LIME1	94.9495	9.17466	9.06906	9.78834	10.1177	9.68943	9.90828	9.94276	9.97431	10.0272	11.4801	11.1555	11.5147	12.1092	13.0055	12.8412	13.2619	13.0364	13.5945	13.216	13.3034	13.8452
1	M1 UpD4on PlasmaCell_ER UPR_XBP1	LOC652068	94.9495	8.06392	8.02178	8.12292	8.15907	8.10428	8.1345	8.05152	8.1556	8.1022	8.19176	8.13189	8.25073	8.16069	8.13927	8.4257	8.72455	8.98379	9.43385	9.22195	10.0282	10.2579
1	M1 UpD4on PlasmaCell_ER UPR_XBP1	MEX3A	94.9495	8.59093	8.63423	8.65926	8.89643	8.68581	8.67007	8.71376	8.76886	8.63404	8.83996	8.55969	8.86782	9.01523	8.74241	8.99592	8.7544	8.79141	9.02883	9.01096	9.32898	9.58566
1	M1 UpD4on PlasmaCell_ER UPR_XBP1	MIR129-2	94.9495	8.7127	8.4433	8.76118	8.97302	8.45947	8.64242	8.72081	8.51046	8.59107	8.53902	8.56172	8.76203	8.70783	8.83192	8.85576	8.7335	8.81989	9.21977	8.7951	9.34306	10.02
1	M1 UpD4on PlasmaCell_ER UPR_XBP1	MIR503HG	94.9495	8.17853	8.17548	8.19471	8.23595	8.15877	8.26863	8.16095	8.20091	8.17813	8.45525	8.28129	8.20833	8.47711	8.29808	8.48394	8.62949	8.49344	8.56752	8.7912	8.38878	8.6464
1	M1 UpD4on PlasmaCell_ER UPR_XBP1	MLEC	94.9495	10.5534	10.5049	10.1525	10.9548	10.2933	10.3236	10.7962	10.7145	10.4654	11.5146	11.0816	11.0787	11.4479	11.0737	11.4988	11.6142	11.356	11.6481	11.5796	11.6159	11.7376
1	M1 UpD4on PlasmaCell_ER UPR_XBP1	MUC6	94.9495	9.25867	8.47122	8.82503	8.51262	8.67801	8.60601	8.62703	8.4162	8.58937	8.86185	8.41448	9.06923	8.62753	8.88766	8.88814	8.78386	9.0255	9.04404	8.82459	9.65645	9.10011
1	M1 UpD4on PlasmaCell_ER UPR_XBP1	NOMO1	94.9495	9.16154	9.14092	8.99169	9.39502	9.16587	9.17343	9.23114	9.25732	9.08724	9.49353	9.23779	9.41981	9.55352	9.35222	9.6733	9.71174	9.62458	10.1158	9.62774	9.5322	10.1576
1	M1 UpD4on PlasmaCell_ER UPR_XBP1	REPIN1	94.9495	11.1001	10.7501	11.3442	11.7554	11.0947	10.8433	11.3848	11.6581	11.1382	12.3052	12.1507	11.935	12.1216	12.3484	12.672	12.649	12.5039	13.1503	13.0745	13.3421	13.471
1	M1 UpD4on PlasmaCell_ER UPR_XBP1	SYNE3	94.9495	9.13062	9.06237	9.19569	9.52217	9.49626	9.35825	9.01557	9.27216	9.20645	9.47983	9.61544	9.84055	9.9333	9.92366	10.0683	9.46819	9.6942	10.0535	9.93782	9.91087	10.2787
1	M1 UpD4on PlasmaCell_ER UPR_XBP1	THOC2	94.9495	8.59665	8.70104	8.55241	8.7206	8.59797	8.82265	8.8756	8.66835	8.81529	8.75165	8.81875	8.79216	8.89121	8.91606	9.14007	8.81729	8.96627	9.56429	9.13787	9.70759	10.0803
1	M1 UpD4on PlasmaCell_ER UPR_XBP1	TSPYL6	94.9495	8.82916	8.48782	8.47562	8.47158	8.37963	8.54773	8.66961	8.56472	8.5136	8.72539	8.46777	8.5976	8.81659	8.29808	8.64298	8.82977	8.89334	9.1365	8.78873	9.47519	9.62949
1	M1 UpD4on PlasmaCell_ER UPR_XBP1	TXNDC11	94.9495	9.09095	9.03713	9.14007	9.5545	9.1043	9.32605	9.41284	9.21169	9.29413	10.0933	9.46765	9.92982	10.1619	10.0153	10.4189	10.8633	11.0173	11.0542	11.4184	11.8725	12.1359
1	M1 UpD4on PlasmaCell_ER UPR_XBP1	ZNF275	94.9495	9.34986	9.75787	9.29526	9.81548	9.9159	9.7224	9.89893	9.96543	9.65398	9.89625	10.0119	10.0611	10.2729	9.8453	10.2078	10.3757	11.0282	10.4464	11.7378	12.3855	11.2314
1	M1 UpD4on PlasmaCell_ER UPR_XBP1	AATK	93.9394	8.7988	8.82087	8.80464	8.8498	8.84382	8.7402	8.8024	8.66864	8.90933	8.73856	8.64508	9.08193	9.19593	8.88696	9.0807	8.88935	9.07561	9.4437	9.20912	9.75411	10.3195
1	M1 UpD4on PlasmaCell_ER UPR_XBP1	ACP4	93.9394	8.82698	8.57719	8.58346	8.44115	8.50696	8.64839	8.65259	8.69663	8.57114	8.89343	8.72376	8.76518	8.89233	8.72565	8.57961	8.42388	9.14075	9.0826	8.95992	9.40164	9.01868
1	M1 UpD4on PlasmaCell_ER UPR_XBP1	ARF2P	93.9394	10.1464	9.76186	10.0717	9.63444	9.25741	9.42175	10.2446	9.95386	10.0119	10.1098	9.92192	10.0864	9.85947	10.0598	10.1591	10.148	10.1888	10.1637	10.0977	10.4018	10.1359
1	M1 UpD4on PlasmaCell_ER UPR_XBP1	ARRDC3-AS1	93.9394	8.58514	8.49684	8.60526	8.47499	8.44139	8.65238	8.61212	8.49002	8.57746	8.6641	8.45068	8.69107	8.82062	8.69779	8.695	8.69571	8.82423	8.96062	9.02995	9.1499	9.63803
1	M1 UpD4on PlasmaCell_ER UPR_XBP1	ATXN1L	93.9394	9.10403	8.90327	8.98348	9.28345	9.01099	9.02121	9.04128	8.78426	8.85781	9.06592	8.8564	9.08224	9.06442	9.31628	9.30457	9.42374	9.22368	9.49994	9.5329	9.34041	9.42002
1	M1 UpD4on PlasmaCell_ER UPR_XBP1	AVPR2	93.9394	8.58133	8.67104	8.76073	8.91204	8.60878	8.71376	8.72651	8.72639	8.69358	8.82733	8.49796	8.73028	9.0415	8.77097	8.98626	8.78442	8.93523	9.25813	9.06625	9.49858	9.82701
1	M1 UpD4on PlasmaCell_ER UPR_XBP1	BBC3	93.9394	8.93081	8.83229	8.79641	8.88867	8.69027	9.03124	8.92629	8.90885	8.8892	8.90892	8.76174	9.29223	9.18489	8.98018	8.87952	9.15932	9.10656	9.07711	9.11801	9.73928	9.97753
1	M1 UpD4on PlasmaCell_ER UPR_XBP1	CALN1	93.9394	9.36205	9.29132	9.22079	9.444	9.10777	9.30499	9.18279	9.12446	9.25004	9.2638	8.94984	9.44543	9.5041	9.38651	9.57501	9.49561	9.57168	9.90217	9.7457	10.167	10.6742
1	M1 UpD4on PlasmaCell_ER UPR_XBP1	CAPS	93.9394	8.7	8.42471	8.59022	8.69862	8.42928	8.61646	8.35563	8.49202	8.51749	8.57871	8.5653	8.47193	8.60799	8.65662	8.69428	8.64157	8.67755	8.7672	9.03081	9.08608	9.20565
1	M1 UpD4on PlasmaCell_ER UPR_XBP1	CDKN2C	93.9394	8.24284	8.2072	8.06773	8.26293	8.10047	8.05944	8.10305	8.08955	8.0952	8.06224	8.04769	8.12299	8.15676	8.12611	8.17571	8.64665	8.63644	8.62493	9.33706	9.692	9.40958
1	M1 UpD4on PlasmaCell_ER UPR_XBP1	CPNE5	93.9394	8.13841	8.02323	8.01496	8.15082	8.13807	8.10284	8.11394	8.04311	8.10071	8.14329	8.05501	8.0802	8.37107	8.37757	8.45463	8.68319	8.65562	9.10921	9.09342	9.16287	9.39856
1	M1 UpD4on PlasmaCell_ER UPR_XBP1	DCTN3	93.9394	11.7771	11.6695	11.804	11.5066	11.6343	11.7348	11.7966	11.5991	11.8166	11.7966	11.5897	11.8322	11.8438	11.9029	11.7998	11.7275	12.1576	12.1243	12.2184	12.3158	12.3213
1	M1 UpD4on PlasmaCell_ER UPR_XBP1	DGCR11	93.9394	9.06156	8.93251	8.89829	9.09292	8.89504	8.93812	9.06522	8.89565	8.90517	9.16922	8.90321	9.09361	9.24986	9.10814	9.27624	9.15879	9.39531	9.85421	9.5676	9.97476	10.7251
1	M1 UpD4on PlasmaCell_ER UPR_XBP1	ENTPD3	93.9394	9.02154	9.04349	9.07202	9.1212	8.74326	8.82916	8.96346	8.91244	9.03047	9.08608	8.73598	9.25761	9.31404	9.0561	9.30637	9.22685	9.4199	9.74608	9.5403	9.84105	10.4903
1	M1 UpD4on PlasmaCell_ER UPR_XBP1	EPB41L4A	93.9394	8.91639	8.83945	8.74621	8.72148	8.7757	8.85729	8.85787	8.72539	8.72	8.87305	8.69988	8.85226	8.94697	8.69068	9.17879	8.83243	9.03175	9.31977	9.40632	9.52153	10.0139
1	M1 UpD4on PlasmaCell_ER UPR_XBP1	ESR1	93.9394	8.27038	8.16782	8.14543	8.2776	8.20447	8.18626	8.20177	8.18084	8.24399	8.19301	8.18873	8.22462	8.23398	8.36913	8.28304	8.47915	8.33335	8.40868	8.7926	8.76261	8.88081
1	M1 UpD4on PlasmaCell_ER UPR_XBP1	FAM153A	93.9394	9.00205	8.52405	8.79408	8.67407	8.49535	8.71444	8.83078	8.53818	8.62227	8.70336	8.42834	8.74646	8.77073	8.48698	8.92402	8.84893	8.76886	9.05971	9.15492	9.34069	9.66182
1	M1 UpD4on PlasmaCell_ER UPR_XBP1	FAM215A	93.9394	8.65215	8.7592	8.53386	8.79816	8.49281	8.67953	8.50166	8.54714	8.79253	8.5537	8.50313	8.7145	8.75785	8.68631	8.76067	8.68521	8.95138	8.88942	8.9116	9.24334	9.84306
1	M1 UpD4on PlasmaCell_ER UPR_XBP1	FKBP11	93.9394	11.997	11.1623	11.6666	11.9529	11.5462	11.6681	11.6593	10.9395	11.4067	11.8863	11.1837	11.8764	12.2943	12.5029	12.636	13.3999	13.2743	13.5877	13.7958	13.8857	14.185
1	M1 UpD4on PlasmaCell_ER UPR_XBP1	GPC6	93.9394	9.1394	8.91308	8.82867	8.74014	8.73028	8.95607	8.96457	8.81693	9.00659	8.96826	8.71712	9.12882	9.00227	9.05932	9.01887	9.07413	9.13313	9.51854	9.14138	9.76965	10.172
1	M1 UpD4on PlasmaCell_ER UPR_XBP1	GPR160	93.9394	10.1998	9.88143	10.1199	10.0937	9.74003	10.2377	10.3168	9.76004	10.1492	10.2347	10.055	10.3244	10.2103	10.1698	10.6751	10.4215	10.5232	10.5718	10.7444	10.2966	10.6267
1	M1 UpD4on PlasmaCell_ER UPR_XBP1	GRB10	93.9394	8.30866	8.47915	8.33927	8.40263	8.33663	8.41092	8.23077	8.37286	8.44023	8.42279	8.24053	8.47075	8.55876	8.42246	8.71658	8.53271	8.40645	8.8656	8.65899	8.94643	9.17615
1	M1 UpD4on PlasmaCell_ER UPR_XBP1	HS.188979	93.9394	9.27554	9.01924	9.05639	9.02874	8.8228	9.23046	9.1679	9.13371	9.01251	9.12987	8.77772	9.46381	9.12745	9.075	9.27768	9.10586	9.11868	9.78892	9.75992	10.109	10.3788
1	M1 UpD4on PlasmaCell_ER UPR_XBP1	HS.542428	93.9394	9.22624	9.28403	9.00179	9.26294	9.25574	9.1502	9.11465	9.06288	9.35228	9.52556	9.01075	9.5076	9.58117	9.39178	9.60485	9.49189	9.80938	9.72725	9.81691	10.6681	10.8065
1	M1 UpD4on PlasmaCell_ER UPR_XBP1	HS.545422	93.9394	8.79009	8.78064	8.71278	8.76261	8.6324	8.64706	8.76343	8.74557	8.81841	8.67275	8.59986	8.88593	8.78768	8.82154	8.95951	8.88454	9.01941	9.14946	9.18968	9.45839	9.82553
1	M1 UpD4on PlasmaCell_ER UPR_XBP1	HS.579013	93.9394	8.47523	8.56033	8.5636	8.6188	8.48215	8.60453	8.63897	8.59929	8.57304	8.58307	8.47348	8.64282	8.67681	8.63486	8.78703	8.50816	8.70029	8.94575	9.12865	8.67066	9.2028
1	M1 UpD4on PlasmaCell_ER UPR_XBP1	HS.582764	93.9394	8.75745	8.46482	8.59309	8.38578	8.56459	8.67926	8.88773	8.51255	8.73426	8.73617	8.43531	8.76386	8.81127	8.68034	8.80723	8.70487	8.9022	8.97588	8.88867	9.39935	9.8557
1	M1 UpD4on PlasmaCell_ER UPR_XBP1	HYDIN	93.9394	8.98724	8.55718	8.62126	8.78786	8.65614	8.85421	9.02566	8.73974	8.6439	8.82071	8.72651	8.8892	8.86023	8.70238	8.85904	8.86385	8.98427	9.40693	9.04955	9.72028	10.2206
1	M1 UpD4on PlasmaCell_ER UPR_XBP1	KDELR2	93.9394	11.591	11.4031	11.3858	11.2166	11.0371	11.6054	11.488	10.8429	11.5959	11.503	11.0919	11.9818	12.1744	11.9633	12.5476	12.8949	12.8855	13.3797	13.1453	13.0716	13.5219
1	M1 UpD4on PlasmaCell_ER UPR_XBP1	LOC100133478	93.9394	9.47823	9.35587	9.17854	9.20364	9.1305	9.28335	9.45684	9.119	9.26659	9.54659	9.14785	9.47917	9.5094	9.47346	9.5014	9.2878	9.67792	9.72574	9.81209	10.1718	10.465
1	M1 UpD4on PlasmaCell_ER UPR_XBP1	LOC100133600	93.9394	9.10519	9.07029	9.19548	9.29888	9.07741	9.07841	8.88122	8.98286	9.14018	9.20387	8.90759	9.2214	9.29634	9.23145	9.34579	9.4565	9.39583	9.96669	9.73451	9.98587	10.4967
1	M1 UpD4on PlasmaCell_ER UPR_XBP1	LOC642082	93.9394	8.8804	8.72775	8.7398	8.78978	8.58441	8.89291	8.87899	8.73286	8.81134	8.91013	8.57886	9.28161	8.93452	8.87624	8.95332	8.92531	8.96054	9.40037	9.31237	9.55864	9.92026
1	M1 UpD4on PlasmaCell_ER UPR_XBP1	LOC645401	93.9394	8.30259	8.30801	8.31051	8.2146	8.30253	8.45322	8.28241	8.32346	8.41454	8.48902	8.28827	8.51077	8.24286	8.3122	8.42338	8.53814	8.4814	8.25588	8.48093	8.81778	8.72749
1	M1 UpD4on PlasmaCell_ER UPR_XBP1	LOC645609	93.9394	9.34157	9.35945	9.18743	9.47066	8.97765	9.4027	9.17049	9.21919	9.32842	9.32946	9.08406	9.31076	9.66013	9.3664	9.61544	9.71129	9.97657	10.0611	10.3365	10.9602	11.1769
1	M1 UpD4on PlasmaCell_ER UPR_XBP1	LOC654161	93.9394	9.15758	8.73495	8.97704	9.43269	8.77275	8.87777	9.1296	8.90645	8.89681	8.82733	8.90637	8.92531	9.11285	9.13414	9.2805	9.1043	9.33914	9.44543	9.35654	9.86012	10.2283
1	M1 UpD4on PlasmaCell_ER UPR_XBP1	LOC730101	93.9394	8.30942	8.20144	8.19511	8.24489	8.15257	8.2088	8.21621	8.20292	8.23031	8.47978	8.33937	8.3484	8.58838	8.33894	8.47922	8.90474	8.53885	8.69157	8.76656	8.39559	8.85612
1	M1 UpD4on PlasmaCell_ER UPR_XBP1	MIR1185-1	93.9394	9.13221	8.67706	8.86652	8.8491	8.76192	8.94651	9.07798	8.73317	8.96006	8.86683	8.6272	9.102	9.07489	8.80951	9.17919	9.05582	9.02985	9.39016	9.31806	9.65309	10.2316
1	M1 UpD4on PlasmaCell_ER UPR_XBP1	MIR300	93.9394	8.59695	8.54987	8.61064	8.5988	8.47357	8.47547	8.5305	8.5007	8.54245	8.63324	8.52841	8.72183	8.71644	8.62206	8.67288	8.52218	8.77678	8.89179	8.81325	9.16256	9.49054
1	M1 UpD4on PlasmaCell_ER UPR_XBP1	MIR345	93.9394	8.59908	8.42851	8.44399	8.58365	8.3772	8.53456	8.35975	8.30304	8.57953	8.52214	8.36165	8.42729	8.48906	8.61557	8.60575	8.4826	8.62826	8.93523	8.83061	9.13095	9.51854
1	M1 UpD4on PlasmaCell_ER UPR_XBP1	MPC1	93.9394	11.4704	11.1108	11.199	11.1113	10.9517	11.3637	11.2769	11.0263	11.4699	11.1561	11.1994	11.5262	11.3676	11.4249	11.3991	11.9923	11.84	11.8788	12.2506	11.8031	12.1949
1	M1 UpD4on PlasmaCell_ER UPR_XBP1	NEO1	93.9394	9.63725	9.47169	9.52897	9.6425	9.43308	9.60017	9.36761	9.50747	9.61788	9.33664	9.42175	9.72598	9.6383	9.71457	9.71608	9.76594	9.9707	10.3305	10.3037	10.7759	11.1395
1	M1 UpD4on PlasmaCell_ER UPR_XBP1	NRIP3	93.9394	8.89533	8.62216	8.85984	8.79893	8.74753	8.79926	9.0876	8.95119	8.76187	8.81893	8.67744	8.92637	9.06986	8.79198	9.03363	8.8702	8.96895	9.42753	9.25177	9.69997	10.0884
1	M1 UpD4on PlasmaCell_ER UPR_XBP1	OR2A20P	93.9394	8.54477	8.42881	8.5963	8.40044	8.5534	8.76426	8.46074	8.50438	8.67676	8.56829	8.56545	9.11465	8.60082	8.58261	9.16068	8.70907	9.09272	8.88211	9.14708	9.51382	9.30246
1	M1 UpD4on PlasmaCell_ER UPR_XBP1	PABPC5	93.9394	9.35812	9.04392	9.00068	9.12167	8.92074	9.06307	9.31427	8.99592	9.16041	9.12213	8.84243	9.27149	9.48694	9.31736	9.25874	9.16911	9.44493	9.95604	9.66766	10.1059	10.6319
1	M1 UpD4on PlasmaCell_ER UPR_XBP1	PDXK	93.9394	9.53847	9.40008	9.95865	10.5748	10.0353	10.0218	10.0376	10.0446	10.1627	10.5802	10.2051	10.6094	10.3644	10.9823	11.0277	10.9695	10.9101	11.4772	11.2155	11.6238	11.794
1	M1 UpD4on PlasmaCell_ER UPR_XBP1	PLP1	93.9394	8.72921	8.85892	8.59656	8.71685	8.53905	8.6877	8.677	8.6537	8.73449	8.79127	8.60566	9.00856	9.16116	8.84526	8.98983	8.88257	9.07362	9.55108	9.10519	9.74881	10.4376
1	M1 UpD4on PlasmaCell_ER UPR_XBP1	PPBP	93.9394	8.5947	8.48425	8.55707	8.472	8.37811	8.49787	8.73678	8.49794	8.66374	8.48474	8.4122	8.4572	8.83003	8.76761	8.74204	8.65137	8.63159	9.13313	8.90354	9.32052	9.62115
1	M1 UpD4on PlasmaCell_ER UPR_XBP1	RAB12	93.9394	9.08954	9.20227	9.05111	9.32853	9.05814	9.12075	9.01305	8.93209	8.95192	9.26078	8.96443	9.3227	9.61494	8.92593	9.24986	9.41788	9.09382	9.26501	9.68385	9.9931	9.48588
1	M1 UpD4on PlasmaCell_ER UPR_XBP1	SAMD15	93.9394	9.05138	8.85092	8.99504	8.98294	8.84176	9.05601	8.95517	9.04228	9.00801	9.30637	8.7888	9.12766	9.15177	9.02782	9.30873	9.1548	9.35956	9.7327	9.44013	9.87199	10.3633
1	M1 UpD4on PlasmaCell_ER UPR_XBP1	SAP130	93.9394	9.82205	9.64057	9.68371	9.80623	9.34197	9.55485	9.8073	9.86616	9.62708	10.0164	9.81275	9.69831	9.78338	9.67905	9.98257	9.86337	9.96158	10.2613	9.93845	10.0441	10.2889
1	M1 UpD4on PlasmaCell_ER UPR_XBP1	SCAMP5	93.9394	8.05901	8.00431	8.05586	8.02589	8.06453	8.06393	8.09093	8.04981	8.08063	8.41878	8.04582	8.18072	8.3725	8.27559	8.23889	8.41435	8.24947	8.54905	8.57915	8.40966	8.83078
1	M1 UpD4on PlasmaCell_ER UPR_XBP1	SEC61A1	93.9394	12.1976	11.7491	12.2229	12.8666	12.3484	12.3866	13.0041	12.4257	12.7943	13.5324	12.8606	13.2034	13.1787	13.3654	13.8046	13.6822	13.4552	14.1494	13.7557	13.4921	14.2664
1	M1 UpD4on PlasmaCell_ER UPR_XBP1	SLC19A2	93.9394	9.28378	8.87447	9.00748	9.12376	8.80534	9.06199	9.1823	8.85803	9.07857	8.88075	8.83477	9.25525	9.29964	9.3144	9.30743	9.63681	9.49326	9.51692	9.75385	10.2893	10.5203
1	M1 UpD4on PlasmaCell_ER UPR_XBP1	SNRK	93.9394	9.94797	9.76666	9.78563	9.72645	9.70045	9.82582	9.93589	9.8229	9.80802	9.76853	9.80715	9.96687	9.92647	9.29059	10.0399	10.0099	9.87695	10.0009	10.2582	10.1591	10.4123
1	M1 UpD4on PlasmaCell_ER UPR_XBP1	SNX19	93.9394	9.24414	8.76155	8.70176	9.10076	8.75149	8.85909	8.99256	9.04015	8.93427	9.42714	9.07343	9.22461	9.15319	8.86463	9.21092	9.17423	9.04434	9.29526	9.46215	9.18765	9.61577
1	M1 UpD4on PlasmaCell_ER UPR_XBP1	TCAF1P1	93.9394	8.61048	8.31521	8.46504	8.88019	8.45288	8.75583	8.65958	8.43804	8.55392	9.00541	8.56262	8.9095	8.8339	9.03603	9.25633	9.2486	9.39985	9.5938	9.64239	9.72391	10.1904
1	M1 UpD4on PlasmaCell_ER UPR_XBP1	TMEM208	93.9394	10.5301	10.3982	9.95278	10.2276	10.2519	10.2893	10.7025	10.1326	10.3564	10.7227	10.216	10.6423	10.8845	11.4054	10.8379	11.3252	11.3037	11.3021	11.1765	11.3759	11.5271
1	M1 UpD4on PlasmaCell_ER UPR_XBP1	TTC7B	93.9394	8.38128	8.39169	8.49453	8.34192	8.34139	8.77555	8.79482	8.43966	8.32953	8.51132	8.30884	8.80775	8.59986	8.36279	8.97408	8.37728	8.98811	8.86449	8.8225	9.33861	8.73672
1	M1 UpD4on PlasmaCell_ER UPR_XBP1	ZNF473	93.9394	9.43376	9.18112	9.0932	9.39132	9.26087	9.4532	9.3896	9.31179	9.2328	9.54107	9.31128	9.52082	9.61407	9.4785	9.84557	9.57927	9.69356	9.95768	9.72254	10.2437	10.728
1	M1 UpD4on PlasmaCell_ER UPR_XBP1	BRSK1	92.9293	8.46308	8.42015	8.55131	8.31485	8.33057	8.3437	8.49628	8.4399	8.46039	8.46054	8.47063	8.26694	8.49453	8.50977	8.39554	8.33131	8.39692	8.54813	8.37302	9.05736	8.87827
1	M1 UpD4on PlasmaCell_ER UPR_XBP1	CYP17A1	92.9293	8.24477	8.12352	8.15401	8.316	8.17955	8.16339	8.16865	8.24154	8.17718	8.24362	8.17801	8.33278	8.26648	8.02317	8.32546	8.11709	8.70594	8.62435	8.31679	8.53572	8.58472
1	M1 UpD4on PlasmaCell_ER UPR_XBP1	EBPL	92.9293	11.0181	11.0053	10.6985	10.5412	10.6428	10.804	10.9907	10.3422	10.6856	10.7296	10.4317	11.0962	11.0197	11.3657	11.2389	11.1972	11.4161	11.5558	11.1295	11.0967	11.3429
1	M1 UpD4on PlasmaCell_ER UPR_XBP1	EMX2OS	92.9293	9.24003	8.71942	8.81029	8.79567	8.68012	8.74438	8.69094	8.78346	8.78829	8.81283	8.63274	9.08734	9.0807	8.63028	8.99907	9.14775	9.15417	9.50703	9.16698	9.57241	10.0116
1	M1 UpD4on PlasmaCell_ER UPR_XBP1	FAM174A	92.9293	9.64687	9.65192	9.50378	9.35587	9.26439	9.39016	9.58784	9.34859	9.59947	9.20132	9.22087	9.51827	9.56389	9.70059	9.52738	9.39166	9.56229	9.60436	9.70641	9.77254	9.82495
1	M1 UpD4on PlasmaCell_ER UPR_XBP1	FCGR3B	92.9293	9.07147	8.9737	8.91548	9.30009	8.89731	9.11316	9.14886	8.9061	9.0827	9.07992	8.73856	9.36383	9.27081	9.03974	9.22506	9.02965	9.19581	9.54194	9.29379	9.88743	10.1941
1	M1 UpD4on PlasmaCell_ER UPR_XBP1	GCSAM	92.9293	8.65753	8.64202	8.62351	8.40868	8.47073	8.59947	8.69691	8.50185	8.7314	8.4935	8.47185	8.94795	8.72507	8.65584	8.88011	8.71102	9.01305	8.98821	9.05582	9.36007	10.1518
1	M1 UpD4on PlasmaCell_ER UPR_XBP1	GNPNAT1	92.9293	9.62462	9.30432	9.26523	9.39334	9.11444	9.31179	9.30032	9.30775	9.31847	9.54411	9.2131	9.43072	9.33414	9.31678	9.43762	9.68872	9.54673	9.89158	9.71542	10.3769	10.5061
1	M1 UpD4on PlasmaCell_ER UPR_XBP1	GOLGA2	92.9293	8.85707	8.77225	8.83449	8.77423	8.67627	8.68941	9.06067	8.68631	9.02002	9.11655	8.73341	8.79052	9.07297	8.97293	9.07569	9.06923	8.89065	9.04674	9.37823	9.19176	8.98884
1	M1 UpD4on PlasmaCell_ER UPR_XBP1	HCG4	92.9293	12.0236	11.6848	11.9143	12.0402	11.8142	11.9797	11.6549	11.6146	12.0293	12.1781	11.3686	12.0895	12.5443	11.5335	12.2435	12.4423	12.1402	11.9286	12.9631	12.8166	12.4296
1	M1 UpD4on PlasmaCell_ER UPR_XBP1	HS.493239	92.9293	8.62866	8.40236	8.49102	8.49713	8.36962	8.45557	8.23535	8.41551	8.34143	8.5239	8.39915	8.55389	8.677	8.52049	8.61762	8.64408	8.60837	8.88969	8.93258	9.2331	9.52175
1	M1 UpD4on PlasmaCell_ER UPR_XBP1	HS.575808	92.9293	9.10161	8.72742	8.78834	8.81659	8.57846	8.80788	8.69663	8.76698	8.97181	8.85064	8.68122	9.09836	8.9082	8.73843	8.95517	8.89002	8.88454	9.1768	9.16158	9.27825	9.60942
1	M1 UpD4on PlasmaCell_ER UPR_XBP1	INTS10	92.9293	11.3766	11.6162	11.3121	11.0767	11.0427	10.7059	11.1816	11.5891	11.3438	11.7855	11.7109	11.7448	11.8863	11.5159	11.8633	11.8155	11.884	11.9207	11.7949	11.9568	11.8733
1	M1 UpD4on PlasmaCell_ER UPR_XBP1	JADE1	92.9293	9.6789	9.18695	9.17555	9.32498	9.15902	9.15239	9.13302	9.32111	9.23623	9.2548	9.16158	9.53502	9.74003	9.29201	9.34254	9.74498	9.62934	10.0892	10.0511	10.4612	10.9552
1	M1 UpD4on PlasmaCell_ER UPR_XBP1	KCNJ4	92.9293	8.50581	8.40669	8.23782	8.2465	8.18189	8.17399	8.15117	8.33927	8.41103	8.1765	8.20526	8.4088	8.34375	8.34274	8.35203	8.33934	8.39601	8.71818	8.28171	8.77089	9.16276
1	M1 UpD4on PlasmaCell_ER UPR_XBP1	LHFPL6	92.9293	9.29121	9.03074	9.17137	9.08389	9.06869	9.13438	9.17734	8.97222	9.19521	8.88751	8.81581	9.21045	9.1473	9.13337	9.5056	9.13638	9.21977	9.696	9.46703	9.90217	10.6687
1	M1 UpD4on PlasmaCell_ER UPR_XBP1	LINC00200	92.9293	8.73035	8.55351	8.63871	8.53004	8.5939	8.58774	8.63372	8.53244	8.68386	8.55734	8.52154	8.8955	8.9126	8.83596	8.78611	8.63496	8.59016	8.99531	8.92288	9.09414	9.50447
1	M1 UpD4on PlasmaCell_ER UPR_XBP1	LOC641798	92.9293	8.51464	8.57448	8.57491	8.79494	8.56784	8.54156	8.53602	8.52402	8.76538	8.57142	8.49999	8.69265	8.7477	8.51414	8.81659	8.59423	8.84148	9.20203	8.92819	9.37302	9.55533
1	M1 UpD4on PlasmaCell_ER UPR_XBP1	LOC642755	92.9293	10.614	10.434	10.3281	10.7062	10.1553	10.2811	11.0296	10.4874	10.5801	10.6879	10.4144	10.7958	10.6849	10.7666	11.0677	11.0596	10.8008	11.1967	11.3057	11.2211	11.2054
1	M1 UpD4on PlasmaCell_ER UPR_XBP1	LOC650717	92.9293	8.59548	8.2817	8.45247	8.58392	8.27477	8.3437	8.42751	8.43472	8.3793	8.41759	8.23829	8.6061	8.57013	8.35828	8.55578	8.35288	8.44428	8.7888	8.75653	9.01613	9.30786
1	M1 UpD4on PlasmaCell_ER UPR_XBP1	LOC727732	92.9293	8.69271	8.50576	8.48598	8.55259	8.43004	8.51056	8.40266	8.49092	8.47861	8.50531	8.36876	8.38951	8.73529	8.56299	8.66124	8.63825	8.64891	9.03805	8.81716	9.16698	9.57099
1	M1 UpD4on PlasmaCell_ER UPR_XBP1	MYO1D	92.9293	8.66441	8.34722	8.59342	8.9511	8.39912	8.56241	8.98992	8.49542	8.71799	9.31361	8.67904	8.97647	9.04787	9.22283	9.1521	9.28443	9.02071	9.4441	9.64973	9.42881	9.76417
1	M1 UpD4on PlasmaCell_ER UPR_XBP1	NSD1	92.9293	8.5776	8.49371	8.43216	8.88942	8.55381	8.58209	8.64868	8.61162	8.74465	8.67321	8.56316	8.83739	8.81997	8.46702	8.75987	8.62448	8.80526	9.00643	8.66845	9.02874	9.05657
1	M1 UpD4on PlasmaCell_ER UPR_XBP1	PALD1	92.9293	8.78859	8.51579	8.78417	8.67661	8.59506	8.73688	8.57277	8.70836	8.74557	8.76538	8.47649	8.95054	9.01507	8.67265	9.01342	8.81431	8.82087	9.00483	9.02367	9.5808	9.97055
1	M1 UpD4on PlasmaCell_ER UPR_XBP1	PEX2	92.9293	11.3189	11.1001	11.2427	10.9826	10.7907	11.1463	11.1972	10.7059	11.0967	11.1545	11.1332	11.6426	11.5962	11.3241	11.8265	11.6899	11.8241	11.8733	11.4578	11.3225	11.6383
1	M1 UpD4on PlasmaCell_ER UPR_XBP1	PPFIBP2	92.9293	10.9503	10.4772	10.998	11.0322	10.3499	10.4697	11.0557	10.7095	10.7158	11.2813	10.9493	11.1379	10.6613	10.9693	11.1896	11.2749	11.1342	11.3187	11.8228	11.6854	11.4875
1	M1 UpD4on PlasmaCell_ER UPR_XBP1	PRR21	92.9293	8.68905	8.38023	8.44996	8.54203	8.33781	8.32948	8.43572	8.38994	8.57787	8.52899	8.29529	8.76276	8.70244	8.26202	8.75101	8.43187	8.83119	9.34306	8.76728	9.17479	9.65676
1	M1 UpD4on PlasmaCell_ER UPR_XBP1	SIPA1L3	92.9293	9.05629	9.00358	9.10031	9.08535	9.02481	8.99687	8.83078	8.82578	9.077	9.04608	8.79225	9.1103	9.17291	8.78026	9.28512	9.03996	9.23696	9.56816	9.48317	9.6689	10.1656
1	M1 UpD4on PlasmaCell_ER UPR_XBP1	SPRR1A	92.9293	9.12664	8.82867	8.8791	8.77225	8.72461	8.89325	8.93115	8.73118	8.9523	8.76686	8.79488	9.11622	9.0291	9.08657	9.24596	8.93067	9.2019	9.26078	9.58057	9.94325	10.204
1	M1 UpD4on PlasmaCell_ER UPR_XBP1	SRP19	92.9293	11.8863	11.743	11.6605	11.0568	11.347	11.4496	11.2857	11.3218	11.5688	11.2599	11.2091	11.7771	11.9552	11.7898	11.788	11.7214	11.8593	12.0228	12.0584	12.0435	12.2111
1	M1 UpD4on PlasmaCell_ER UPR_XBP1	SSR4	92.9293	13.4879	12.7129	12.5249	13.0433	12.6327	12.7511	13.5734	12.6989	13.0525	13.5734	12.8437	13.2604	13.6924	13.7841	13.7841	14.3799	14.3128	14.4918	14.6694	14.8579	14.8898
1	M1 UpD4on PlasmaCell_ER UPR_XBP1	TBCC	92.9293	9.34081	9.15868	9.06219	9.37857	9.01434	8.98801	9.39016	9.03646	9.21941	9.54808	9.03017	9.50669	9.48454	9.63259	9.63178	9.27756	9.35086	9.63939	9.65147	9.88788	10.1389
1	M1 UpD4on PlasmaCell_ER UPR_XBP1	TBXAS1	92.9293	8.58028	8.4814	8.57082	8.4856	8.33856	8.67672	8.46996	8.28827	8.45607	8.8244	8.48265	8.77011	8.48282	8.70598	8.6529	8.93376	8.92621	9.02385	9.54975	9.75843	9.75286
1	M1 UpD4on PlasmaCell_ER UPR_XBP1	TMEM41B	92.9293	10.7752	10.2059	10.7878	10.853	10.2939	10.3729	10.8559	10.5666	10.902	10.9819	10.5906	11.0356	10.8228	10.3129	11.0517	11.4375	11.1053	11.1342	11.6754	11.6745	11.5083
1	M1 UpD4on PlasmaCell_ER UPR_XBP1	WDR20	92.9293	9.828	9.97009	9.83818	10.281	10.4447	10.2928	10.1215	10.2433	10.2243	10.1954	10.2653	10.4006	10.3845	10.3835	10.462	10.1225	10.3483	10.3776	10.3789	9.99695	10.3608
1	M1 UpD4on PlasmaCell_ER UPR_XBP1	XPA	92.9293	9.0265	8.72284	8.66338	8.77065	8.67475	8.76753	8.57994	8.67672	8.96562	8.89156	8.65225	8.81917	8.68928	8.75469	8.71855	9.03756	8.78852	8.95441	9.07169	9.13536	9.41452
1	M1 UpD4on PlasmaCell_ER UPR_XBP1	ZNF331	92.9293	9.31393	8.83552	9.11919	9.31699	8.93209	9.19075	8.92154	8.77972	9.11086	9.15932	8.91474	9.25633	9.24438	9.06394	9.37101	9.04628	9.49844	9.66403	9.65192	10.0151	10.676
1	M1 UpD4on PlasmaCell_ER UPR_XBP1	ZNF586	92.9293	10.715	10.302	10.6258	10.595	10.287	10.4813	10.8381	10.2916	10.6024	10.7877	10.2685	10.766	10.5362	10.5353	10.9845	10.9208	10.7199	10.9443	11.0536	11.2809	11.1789
1	M1 UpD4on PlasmaCell_ER UPR_XBP1	ABHD14A	91.9192	8.77498	8.88927	8.88218	8.92251	8.62111	8.94787	9.16502	8.6847	8.88653	9.24169	8.91213	9.13221	9.05571	9.99526	9.19512	9.22307	9.45437	9.59609	9.30873	9.54587	9.58466
1	M1 UpD4on PlasmaCell_ER UPR_XBP1	BTAF1	91.9192	11.5245	11.0413	11.5877	11.9818	11.304	11.2802	11.4325	11.2339	11.3263	11.6774	11.3231	11.4502	11.2931	11.0773	11.6977	11.8461	11.5498	11.789	12.1685	12.3118	12.1856
1	M1 UpD4on PlasmaCell_ER UPR_XBP1	CCS	91.9192	9.27554	9.105	9.29634	9.5137	8.94993	9.44037	9.31602	9.30843	9.28688	9.60624	9.2878	9.70586	9.50378	9.71401	9.53698	9.4027	9.49871	9.63022	9.86372	9.76552	9.81376
1	M1 UpD4on PlasmaCell_ER UPR_XBP1	CD79A	91.9192	11.6026	11.41	11.5379	11.8942	11.0091	11.813	11.9784	11.454	11.7627	12.3596	11.7661	12.2053	12.2524	12.608	12.3598	12.3098	12.5731	12.3718	13.0571	13.4488	13.0908
1	M1 UpD4on PlasmaCell_ER UPR_XBP1	CDK12	91.9192	9.45995	9.69772	9.20399	10.101	10.115	9.94845	9.79516	9.96651	9.68239	10.028	9.94509	9.99903	10.4543	10.579	10.6999	11.3209	11.1432	11.9782	12.3082	12.5443	13.0333
1	M1 UpD4on PlasmaCell_ER UPR_XBP1	CUTA	91.9192	12.1567	11.5859	11.9512	12.3548	11.6446	12.3011	12.5578	11.8139	12.2523	12.7364	12.2763	12.5247	12.4906	13.0205	12.6711	12.6871	12.8529	13.1285	13.0325	13.4228	13.2395
1	M1 UpD4on PlasmaCell_ER UPR_XBP1	DPM3	91.9192	10.0972	9.59379	9.81144	9.41488	9.56448	9.60354	9.61231	9.5056	9.33814	9.55885	9.571	9.74558	9.55009	10.4207	9.60977	9.92283	10.4055	10.1622	10.3534	10.9067	10.4131
1	M1 UpD4on PlasmaCell_ER UPR_XBP1	F12	91.9192	8.99458	8.88539	9.23936	8.82237	8.77728	9.1153	8.74351	8.62911	8.84713	8.66318	8.56398	8.89406	8.90478	9.40203	9.16564	9.30893	9.12846	9.81422	9.12928	9.22592	9.63592
1	M1 UpD4on PlasmaCell_ER UPR_XBP1	FAM83F	91.9192	8.81917	8.56829	8.59539	8.77133	8.54135	8.68802	8.66906	8.47105	8.76606	8.58049	8.43443	8.71528	8.84176	8.67887	9.03826	8.87753	8.77275	9.43446	9.15523	9.5942	9.81091
1	M1 UpD4on PlasmaCell_ER UPR_XBP1	HPCAL1	91.9192	11.3937	11.2172	12.1074	10.9234	10.5137	11.562	11.0476	10.3887	11.1261	11.5989	11.1185	11.8198	10.8838	11.5978	11.6439	11.7498	11.6259	12.0936	12.3812	12.9451	12.9752
1	M1 UpD4on PlasmaCell_ER UPR_XBP1	HS.565863	91.9192	8.64307	8.46083	8.59539	8.51676	8.38061	8.46178	8.60399	8.56659	8.61774	8.71256	8.45529	8.84605	8.64917	8.3832	8.70069	8.69181	8.51259	8.92321	8.95754	9.31361	9.77238
1	M1 UpD4on PlasmaCell_ER UPR_XBP1	ICAM2	91.9192	9.42955	9.56389	9.55316	9.07202	9.03437	9.1961	9.64853	8.8674	9.14542	9.3798	8.90032	9.70499	9.58057	10.3849	10.1287	9.95552	9.74111	10.2617	10.0364	9.83407	10.433
1	M1 UpD4on PlasmaCell_ER UPR_XBP1	KLK1	91.9192	8.76705	8.28848	8.59041	8.65753	8.37499	8.83033	8.658	8.52211	8.61988	8.86133	8.63825	8.66603	8.48478	9.24112	8.91876	8.73385	8.99126	9.15834	9.43044	10.1133	9.11694
1	M1 UpD4on PlasmaCell_ER UPR_XBP1	LOC729217	91.9192	11.1842	11.2805	11.0641	10.8173	10.8643	11.0623	11.0542	10.6303	10.8287	10.7869	10.5691	10.9996	11.2403	11.5897	11.4991	11.462	11.5667	11.6899	11.443	11.387	11.564
1	M1 UpD4on PlasmaCell_ER UPR_XBP1	LOC729776	91.9192	9.00205	8.82962	9.04349	8.74223	8.70913	8.82475	8.8572	8.70862	8.7834	8.82265	8.75411	8.92282	8.80248	9.29275	8.87641	9.14568	9.48832	9.2169	9.69458	10.3653	9.67181
1	M1 UpD4on PlasmaCell_ER UPR_XBP1	MR1	91.9192	9.91453	9.83525	9.93845	9.61519	9.692	9.79516	10.0726	9.63564	9.64166	9.68431	9.70286	9.87777	9.70371	10.1398	10.0935	10.0806	10.2261	10.4814	10.2025	10.1556	10.4641
1	M1 UpD4on PlasmaCell_ER UPR_XBP1	OAS1	91.9192	9.44471	9.56716	9.61841	9.08973	9.22248	9.40493	9.39016	9.21614	9.3615	9.29482	9.32696	9.57801	9.30775	9.67669	9.58318	9.91453	9.90859	10.3626	10.0429	10.1461	10.4758
1	M1 UpD4on PlasmaCell_ER UPR_XBP1	PRCC	91.9192	8.90587	8.96472	8.88021	9.18987	9.12373	9.04113	9.00505	9.06541	8.87221	9.08445	9.04767	9.30399	9.21486	9.47442	9.30022	9.09408	9.2018	9.43667	9.1229	9.47943	9.56656
1	M1 UpD4on PlasmaCell_ER UPR_XBP1	PRR5	91.9192	8.7792	8.72888	8.78035	8.74834	8.64061	8.75908	8.89291	8.61179	8.66868	8.72839	8.63099	8.85567	8.76983	9.3014	9.03559	8.86123	8.90398	9.04976	9.19396	9.54988	9.55837
1	M1 UpD4on PlasmaCell_ER UPR_XBP1	PYGB	91.9192	9.28807	9.04775	9.11812	9.92545	9.31627	9.47876	9.95221	9.49844	9.82226	10.3464	9.83104	10.0875	10.1405	10.5769	10.4258	10.3968	10.2664	10.5065	11.0268	10.8471	10.9333
1	M1 UpD4on PlasmaCell_ER UPR_XBP1	SIT1	91.9192	8.78371	8.74164	8.74981	8.61562	8.52784	8.67139	8.8674	8.61331	8.59726	8.74977	8.64579	8.78994	8.77876	9.54434	8.96527	9.06058	9.53414	9.06906	9.37302	9.94141	9.32336
1	M1 UpD4on PlasmaCell_ER UPR_XBP1	SLC22A23	91.9192	8.76551	8.43871	8.68353	8.78379	8.43438	8.65171	8.56031	8.40998	8.76497	8.53989	8.4857	8.71414	8.77289	8.8075	8.85803	8.66467	8.70568	9.19043	9.09696	9.43044	9.90775
1	M1 UpD4on PlasmaCell_ER UPR_XBP1	SLC38A10	91.9192	8.78896	8.71541	8.74032	9.22017	8.68351	8.8805	9.044	8.80493	8.86861	9.45163	8.88685	9.02334	9.1726	9.36643	9.34363	9.83282	9.42168	10.0076	10.0697	9.90252	10.392
1	M1 UpD4on PlasmaCell_ER UPR_XBP1	TM9SF3	91.9192	10.1634	9.97193	10.0598	10.2034	9.81861	10.3865	9.8628	9.88717	10.5449	10.0347	9.86472	10.3656	10.1698	10.1577	10.5923	10.5781	10.4001	10.6676	10.605	10.565	11.0387
1	M1 UpD4on PlasmaCell_ER UPR_XBP1	TRIO	91.9192	8.63324	8.57341	8.69624	8.76808	8.51352	8.70836	8.76492	8.52493	8.68189	8.96062	8.74131	8.87492	8.92798	8.79575	9.07316	8.76198	8.78619	8.88593	8.93044	9.2085	9.11634
1	M1 UpD4on PlasmaCell_ER UPR_XBP1	TRPT1	91.9192	11.4906	11.465	11.8235	11.1486	11.3597	11.5389	11.28	11.0024	11.224	11.7191	11.623	11.6468	11.3017	12.3792	11.5867	11.8117	12.4173	11.8578	12.2223	12.7912	12.324
1	M1 UpD4on PlasmaCell_ER UPR_XBP1	UBXN4	91.9192	11.5456	10.9828	11.44	11.6659	10.9078	11.4344	11.432	11.1261	11.6807	11.4204	10.9487	11.8648	11.2363	11.5177	11.825	11.3563	11.7191	11.7863	11.9087	12.2184	12.4079
1	M1 UpD4on PlasmaCell_ER UPR_XBP1	VEGFA	91.9192	8.61009	8.45954	8.56655	8.43834	8.47863	8.52632	8.33057	8.34533	8.40266	8.47115	8.40054	8.57846	8.40677	8.49219	8.57223	8.9707	9.08042	8.76426	8.99478	9.32684	8.75299
1	M1 UpD4on PlasmaCell_ER UPR_XBP1	VPS26B	91.9192	8.88895	8.93028	8.88274	9.00321	8.86918	9.0738	9.13528	8.83292	8.9184	9.41838	8.9006	9.2805	8.9922	9.7039	9.14644	9.28004	9.3487	9.3664	9.481	9.67358	9.52446
1	M1 UpD4on PlasmaCell_ER UPR_XBP1	WIPI1	91.9192	9.53435	9.41217	9.57723	9.19462	9.05178	9.51716	9.14433	8.76386	9.10895	9.5041	9.39272	9.6418	9.48009	9.89399	9.84797	10.2493	10.5439	10.7628	10.8982	10.9989	11.3325
1	M1 UpD4on PlasmaCell_ER UPR_XBP1	YIF1B	91.9192	10.7338	10.7521	10.7109	10.983	10.5612	10.9647	11.0286	10.46	10.7254	11.1712	10.6019	10.86	10.5449	11.6438	11.0376	11.2147	11.1297	11.3328	11.112	11.3456	11.3296
1	M1 UpD4on PlasmaCell_ER UPR_XBP1	ZNF248	91.9192	8.76886	8.62098	8.72416	8.74989	8.46763	8.56069	8.84391	8.68084	8.70536	8.85533	8.68238	8.7145	8.64436	8.48233	8.86441	8.83826	8.60495	8.99531	9.08904	9.0738	9.1049
1	M1 UpD4on PlasmaCell_ER UPR_XBP1	ARL4C	90.9091	8.40629	8.31722	8.3592	8.32578	8.18874	8.38675	8.27037	8.25832	8.18736	8.39	8.18984	8.60667	8.6202	8.16523	8.63995	8.8368	8.37626	8.89961	8.65284	8.40921	8.8032
1	M1 UpD4on PlasmaCell_ER UPR_XBP1	FXN	90.9091	8.08045	8.11525	8.04861	8.16746	8.11116	8.13028	8.16825	8.11027	8.25851	8.27653	8.42269	8.37358	8.30139	8.65926	8.60639	8.15431	8.51782	8.67984	8.38597	8.63638	8.61677
1	M1 UpD4on PlasmaCell_ER UPR_XBP1	IFNAR1	90.9091	9.14708	9.26849	9.22172	9.45198	9.2387	8.97712	9.7898	9.64044	9.62309	9.9256	9.90149	9.81376	10.1042	9.92907	10.3135	10.6215	10.4174	10.591	10.2954	10.0412	10.6924
1	M1 UpD4on PlasmaCell_ER UPR_XBP1	IMP4	90.9091	13.0845	13.0907	13.1936	13.1135	13.1581	13.216	13.1873	12.8312	13.161	13.0596	12.9939	13.4532	13.3177	13.5631	13.7016	13.3373	13.2926	13.7016	13.2981	13.1566	13.7318
1	M1 UpD4on PlasmaCell_ER UPR_XBP1	LIX1L	90.9091	10.3729	10.2171	10.5773	9.90794	10.0854	10.2769	10.4495	10.1018	10.4667	10.2702	10.0665	10.5374	10.0418	10.5032	10.609	10.4107	10.7054	10.7501	10.2469	10.3363	10.5898
1	M1 UpD4on PlasmaCell_ER UPR_XBP1	NCKIPSD	90.9091	9.23033	9.10566	10.1129	9.11165	8.86338	9.64658	9.14306	9.04955	9.42753	9.60424	9.5041	9.77238	9.18018	9.77391	9.91274	9.81047	9.85243	10.0977	9.54194	9.50495	10.043
1	M1 UpD4on PlasmaCell_ER UPR_XBP1	PECR	90.9091	10.4829	10.346	10.7298	10.0192	10.1713	10.8224	10.3088	10.0788	10.6105	10.303	10.3901	10.9645	10.3806	11.0988	11.3425	10.6664	11.0892	11.3615	10.7508	10.6523	11.164
1	M1 UpD4on PlasmaCell_ER UPR_XBP1	POU2AF1	90.9091	11.8662	10.5841	11.2221	10.8682	10.0462	10.4473	10.5044	10.3402	10.036	12.1253	11.6761	11.4825	11.8918	12.0798	11.8943	12.8101	12.4026	12.4457	12.8808	13.4318	13.3057
1	M1 UpD4on PlasmaCell_ER UPR_XBP1	SETBP1	90.9091	9.96339	9.84988	9.87904	9.74544	9.73757	9.67285	9.75828	9.24643	9.47442	10.1232	9.96177	9.86601	9.91818	10.0767	9.96378	10.0461	10.1255	10.3391	10.723	10.7869	11.0606
1	M1 UpD4on PlasmaCell_ER UPR_XBP1	COL24A1	89.899	8.29082	8.08549	8.15695	8.2859	8.14112	8.1925	8.18713	8.17317	8.27085	8.16006	8.19052	8.23912	8.25603	8.09986	8.43575	8.67524	8.797	9.05493	9.59579	10.1366	10.0313
1	M1 UpD4on PlasmaCell_ER UPR_XBP1	CSNK1E	89.899	10.527	10.4327	10.3821	10.0496	10.0622	9.94322	9.77934	9.6417	9.73102	10.6008	10.2641	10.5149	10.8792	10.9739	10.8616	11.0371	11.3694	11.1263	11.6164	12.0015	11.5001
1	M1 UpD4on PlasmaCell_ER UPR_XBP1	LOC645586	89.899	8.68863	8.39539	8.51581	8.42808	8.39989	8.50051	8.56709	8.39544	8.42723	8.52354	8.48321	8.53507	8.51561	8.80291	8.61456	8.46649	8.60639	8.9061	8.59257	8.99377	9.52103
1	M1 UpD4on PlasmaCell_ER UPR_XBP1	MOS	89.899	8.40148	8.28599	8.20374	8.34221	8.30692	8.38627	8.2929	8.32805	8.52068	8.30488	8.34585	8.6304	8.46314	8.30835	8.38054	8.18835	8.4497	8.60601	8.7145	9.04919	9.20804
1	M1 UpD4on PlasmaCell_ER UPR_XBP1	PDIA5	89.899	9.35812	9.13868	9.01793	9.43286	8.95854	9.16603	9.31013	8.85947	9.09175	9.65609	9.02248	9.24035	9.76432	9.49465	9.72377	10.1934	10.233	10.2709	10.6729	10.8737	10.8216
1	M1 UpD4on PlasmaCell_ER UPR_XBP1	SUB1	89.899	10.1702	10.3456	10.6267	9.82993	10.1761	10.8462	9.9661	10.0311	10.8258	10.2364	10.6039	10.6965	10.5817	11.2914	11.0282	11.3793	11.3218	11.2192	11.3913	11.1474	11.4958
1	M1 UpD4on PlasmaCell_ER UPR_XBP1	TRIM64B	89.899	8.69967	8.44271	8.60319	8.84688	8.48854	8.79488	8.52739	8.61002	8.80327	8.57457	8.53679	8.93391	8.95565	8.89934	8.84861	8.78823	8.87084	9.54375	9.09865	9.59153	10.0613
1	M1 UpD4on PlasmaCell_ER UPR_XBP1	ZNF33B	89.899	9.02392	8.94176	8.94508	9.26023	8.9243	8.84148	9.19782	9.16287	9.00946	9.36232	9.18895	9.29572	9.55186	9.34145	9.32573	9.44662	9.45851	9.33072	9.87054	9.76607	9.69172
1	M1 UpD4on PlasmaCell_ER UPR_XBP1	BCL9	88.8889	9.04618	8.84605	8.78248	8.94419	8.63324	8.67413	9.12525	8.87819	8.9408	9.06336	8.9762	8.88274	9.00856	9.36985	9.10376	9.26879	9.48468	9.59447	9.59638	10.0856	10.4514
1	M1 UpD4on PlasmaCell_ER UPR_XBP1	GTF3A	88.8889	13.5324	13.2407	13.4489	13.316	12.9994	13.471	13.2212	12.9939	13.2743	13.4191	13.0791	14.0756	13.5671	13.6068	14.199	13.6484	13.8623	14.0878	13.3671	13.2068	13.565
1	M1 UpD4on PlasmaCell_ER UPR_XBP1	HDHD5	88.8889	11.0013	10.751	11.2696	10.862	10.5559	11.0226	10.5317	10.4818	10.7969	11.1756	10.7031	11.4002	11.0213	11.2815	11.47	11.5042	11.32	11.7355	10.9179	10.6411	11.4631
1	M1 UpD4on PlasmaCell_ER UPR_XBP1	LINC00426	88.8889	8.78541	8.78001	8.87835	8.93764	8.72188	8.79289	8.99943	8.8137	8.77457	9.42871	9.14577	9.15575	9.16511	8.96853	8.93359	9.22567	9.23156	9.11999	9.93979	10.109	9.3208
1	M1 UpD4on PlasmaCell_ER UPR_XBP1	LOC646135	88.8889	9.24323	8.78834	8.87785	9.02181	8.72252	8.88189	9.14684	8.6058	8.8687	9.08734	8.71052	8.9974	9.11155	9.01977	9.00604	9.28559	9.11295	9.45757	9.50495	9.95925	10.0748
1	M1 UpD4on PlasmaCell_ER UPR_XBP1	LRP2BP	88.8889	8.50522	8.2017	8.35474	8.13453	8.34507	8.37277	8.24753	8.29236	8.46083	8.44255	8.40083	8.59219	8.36417	8.23225	8.48217	8.32582	8.33818	8.47196	8.48506	9.03345	8.8007
1	M1 UpD4on PlasmaCell_ER UPR_XBP1	SDF4	88.8889	9.48532	9.68218	9.3815	10.2212	9.88923	9.7161	10.2108	9.98106	9.7437	10.2595	9.80502	10.0622	10.4311	10.3894	10.2973	10.4187	10.398	10.6734	10.5853	10.7104	10.8256
1	M1 UpD4on PlasmaCell_ER UPR_XBP1	SLC25A4	88.8889	10.9686	10.9491	10.9027	10.6342	10.6668	10.9222	10.7229	10.3262	10.6328	11.0978	10.5704	10.9731	11.1234	11.0769	11.2295	11.459	11.3768	11.5362	11.1204	10.4396	11.2041
1	M1 UpD4on PlasmaCell_ER UPR_XBP1	SNX22	88.8889	9.42017	9.27914	9.33194	9.47497	9.22834	9.27081	9.47398	9.25379	9.30061	9.31416	9.26523	9.30743	9.55994	9.47106	9.38346	9.4612	9.51674	9.68969	9.75439	10.3197	10.7039
1	M1 UpD4on PlasmaCell_ER UPR_XBP1	TMEM147	88.8889	11.8825	11.3218	11.0956	11.8825	10.8868	11.4845	12.1327	10.7035	11.3955	11.6076	10.6564	11.1696	11.9094	11.8379	11.5368	11.9984	11.8662	12.0219	12.0478	11.7687	12.1585
1	M1 UpD4on PlasmaCell_ER UPR_XBP1	VPREB1	88.8889	7.97713	7.98764	8.00212	8.00345	7.94318	8.0814	8.02485	8.02578	7.98129	8.33622	8.00835	8.01018	8.62787	8.19664	8.11829	8.97921	8.25597	8.37137	9.38318	8.52813	8.31702
1	M1 UpD4on PlasmaCell_ER UPR_XBP1	ZNF638	88.8889	8.92312	8.58612	8.80626	8.78091	8.75224	8.90185	8.65493	8.79692	8.99907	8.88975	8.61637	8.93067	8.71572	8.70726	8.93251	8.9293	8.80433	9.12654	9.28192	9.56429	9.70745
1	M1 UpD4on PlasmaCell_ER UPR_XBP1	ADORA2A	87.8788	8.45089	8.66547	8.80307	9.05122	8.68068	8.85909	8.97062	8.64803	8.61905	8.88431	8.68863	8.94151	9.39568	9.65363	9.43911	9.46323	9.60681	9.98036	9.85975	10.3021	9.99872
1	M1 UpD4on PlasmaCell_ER UPR_XBP1	BTG2	87.8788	10.2883	10.1142	10.2453	11.1696	10.5848	10.8535	11.0282	10.702	10.8318	11.0233	11.0226	11.0645	11.7687	11.5226	11.6355	12.1092	12.4748	12.7521	13.2568	13.1418	13.5136
1	M1 UpD4on PlasmaCell_ER UPR_XBP1	CD99	87.8788	10.1662	10.202	10.1958	10.4674	10.2724	10.4348	10.5479	10.2454	10.4395	10.712	10.0901	10.3052	10.9917	10.8185	10.5467	11.2169	11.0526	11.3023	11.7498	11.794	11.5593
1	M1 UpD4on PlasmaCell_ER UPR_XBP1	CD99L2	87.8788	9.61407	9.55974	9.8069	9.66016	9.42996	9.89318	9.87862	9.81392	10.0444	10.1776	9.87589	10.4522	9.93231	10.1248	10.6465	10.2084	10.2178	10.989	10.5733	10.4239	11.0686
1	M1 UpD4on PlasmaCell_ER UPR_XBP1	CKAP4	87.8788	9.45876	9.38142	9.10161	9.90914	9.44918	9.69965	10.0041	9.41425	9.59405	9.80204	9.59113	9.60473	10.0723	10.1078	9.9928	11.2513	11.2617	11.3258	11.8733	12.2935	12.0492
1	M1 UpD4on PlasmaCell_ER UPR_XBP1	CTSF	87.8788	8.19712	8.06156	8.21018	8.23473	8.16554	8.3181	8.19357	8.14477	8.41308	8.47348	8.29919	8.30092	8.29276	8.43775	8.31268	8.25944	8.29448	8.46777	8.43321	8.76935	8.9006
1	M1 UpD4on PlasmaCell_ER UPR_XBP1	F2R	87.8788	8.30259	8.19533	8.58496	8.45266	8.32881	8.69218	8.69832	8.35486	8.88315	8.48474	8.86689	9.66013	9.26795	8.60893	10.0026	9.44077	9.29868	9.97251	9.40969	9.50989	9.94797
1	M1 UpD4on PlasmaCell_ER UPR_XBP1	GLRXP3	87.8788	8.96069	9.07431	9.26472	8.46207	8.967	9.16105	8.72316	8.71256	9.03304	8.92438	9.2153	9.37245	9.04101	9.61554	9.18703	9.60668	9.5731	9.26239	9.63071	9.47243	9.37077
1	M1 UpD4on PlasmaCell_ER UPR_XBP1	HS.541191	87.8788	8.58388	8.4957	8.50285	8.8567	8.44714	8.82623	8.5693	8.63818	8.83284	8.51851	8.44959	8.64282	9.02392	8.58934	8.78555	8.76935	8.82372	9.20518	9.13997	9.46904	9.82076
1	M1 UpD4on PlasmaCell_ER UPR_XBP1	INAFM1	87.8788	10.1287	9.82035	10.4439	10.1751	9.70436	10.1052	9.99293	9.79088	9.98672	10.5895	10.3367	10.3484	10.3165	10.6507	10.6873	10.1687	10.0416	10.504	10.4592	10.6233	10.6638
1	M1 UpD4on PlasmaCell_ER UPR_XBP1	IQGAP2	87.8788	8.87484	8.73179	9.43632	9.1392	8.81623	9.41162	9.2487	9.19288	9.74447	9.60818	9.35886	10.2941	9.48049	9.93273	10.3636	10.0525	10.0543	10.5358	10.157	10.2096	11.0005
1	M1 UpD4on PlasmaCell_ER UPR_XBP1	KIAA0513	87.8788	8.13344	8.22921	8.11018	8.47461	8.11753	8.25036	8.37241	8.18273	8.2997	8.28543	8.2183	8.14974	8.34318	8.23602	8.27333	8.50235	8.46742	8.55858	9.1212	8.9528	8.85625
1	M1 UpD4on PlasmaCell_ER UPR_XBP1	LGMN	87.8788	8.11745	8.33179	8.36667	8.50349	8.40934	8.70913	8.2739	8.34801	8.61382	8.61504	8.47112	9.07545	8.58673	8.59159	9.14084	8.66542	8.60672	9.14084	8.73443	8.88844	9.12224
1	M1 UpD4on PlasmaCell_ER UPR_XBP1	MFGE8	87.8788	8.73404	8.37746	9.16656	8.91757	8.56148	9.24487	8.91876	8.60005	9.16502	9.5972	9.02687	9.88306	9.27326	9.8713	10.5447	9.84338	9.51489	11.0754	10.4669	10.6517	11.4519
1	M1 UpD4on PlasmaCell_ER UPR_XBP1	OR9A4	87.8788	8.49272	8.46827	8.63772	8.76203	8.57016	8.80775	8.67892	8.54801	8.82997	8.72676	8.53633	8.63476	8.79369	8.66877	8.8483	8.766	8.78817	9.03974	8.98071	9.33927	9.66119
1	M1 UpD4on PlasmaCell_ER UPR_XBP1	PSORS1C1	87.8788	8.25629	8.28085	8.45913	8.67158	8.37499	8.24918	8.52093	8.34766	8.39404	8.43943	8.34461	8.51202	8.51189	8.67012	8.73312	9.01932	9.19232	9.62624	9.94921	10.615	11.2007
1	M1 UpD4on PlasmaCell_ER UPR_XBP1	R3HCC1	87.8788	10.4965	10.5713	10.6843	10.8005	10.6681	10.9449	11.1185	10.5642	11.0258	10.7951	10.6877	11.3476	10.8125	10.9675	11.1684	10.9556	10.9457	11.2431	11.2298	11.1337	11.5223
1	M1 UpD4on PlasmaCell_ER UPR_XBP1	SEC14L1	87.8788	8.95924	8.8532	9.01743	9.53172	9.0304	9.16451	9.34349	9.05297	9.06726	9.21822	9.05436	9.12348	9.22461	9.28628	9.46604	9.89659	9.90013	9.99969	10.2906	10.5354	10.6299
1	M1 UpD4on PlasmaCell_ER UPR_XBP1	SND1-IT1	87.8788	9.32872	9.75711	9.14007	10.2106	9.437	10.1427	10.3437	9.50615	9.8568	10.1748	9.56522	10.1954	10.87	10.0678	9.93182	10.4461	10.4083	10.3663	11.2192	11.0797	10.8037
1	M1 UpD4on PlasmaCell_ER UPR_XBP1	TBC1D20	87.8788	8.62663	8.4557	8.7658	8.91013	8.5365	8.69265	8.77851	8.57223	8.69838	8.71959	8.67611	8.5867	8.73051	8.96372	9.03466	8.91195	8.92113	9.07914	8.95154	9.19288	9.2302
1	M1 UpD4on PlasmaCell_ER UPR_XBP1	TMEM175	87.8788	9.37089	9.03559	9.66574	9.6201	9.19054	9.81209	9.46255	9.48822	9.56872	10.3955	9.94391	10.1392	9.59651	10.2051	10.2199	10.0001	9.73899	10.8606	10.405	10.466	11.1966
1	M1 UpD4on PlasmaCell_ER UPR_XBP1	TP53I13	87.8788	10.6133	10.332	11.0724	10.9015	10.6685	10.9068	10.5407	10.6576	10.8928	11.6369	10.8189	11.2281	11.0013	11.2392	11.4178	11.1453	10.8843	11.7139	11.3552	11.4317	11.4605
1	M1 UpD4on PlasmaCell_ER UPR_XBP1	TRIM73	87.8788	8.42246	8.2444	8.48341	8.51027	8.32161	8.72277	8.53835	8.43428	8.5739	8.34919	8.27502	8.69213	8.75053	8.52164	8.65429	8.56083	8.55916	9.08973	8.74763	9.10438	9.55928
1	M1 UpD4on PlasmaCell_ER UPR_XBP1	ALG9	86.8687	10.4087	10.1665	10.3433	10.4947	10.2556	10.5459	10.6756	10.2802	10.5666	10.4065	10.152	10.4159	10.5562	10.3188	10.5915	10.9459	10.9222	11.0548	11.2374	11.4247	11.2301
1	M1 UpD4on PlasmaCell_ER UPR_XBP1	ARL6IP1P2	86.8687	8.38647	8.38747	8.34431	8.31114	8.30547	8.58707	8.65178	8.42163	8.56623	8.35755	8.28358	8.67524	8.47882	8.52507	8.57125	8.54741	8.48332	8.8373	8.62926	9.25633	9.55607
1	M1 UpD4on PlasmaCell_ER UPR_XBP1	ARRDC5	86.8687	8.11629	8.12883	8.15426	8.16782	8.10235	8.28656	8.2929	8.16973	8.14687	8.26472	8.21741	8.16175	8.21273	8.20651	8.15726	8.41273	8.31761	8.22241	9.63401	9.44165	8.66294
1	M1 UpD4on PlasmaCell_ER UPR_XBP1	ASS1	86.8687	8.86346	8.70524	8.96185	8.97692	8.76258	9.04891	9.00656	8.77019	9.16751	8.81276	8.69742	8.94605	8.86279	8.72895	9.01535	9.1695	9.2384	9.35202	9.89922	10.2952	9.91071
1	M1 UpD4on PlasmaCell_ER UPR_XBP1	HS.567033	86.8687	8.81545	8.85298	8.90236	8.95879	8.81495	9.14465	9.04349	8.83752	9.01754	8.86918	8.66726	8.95203	9.02154	8.78639	9.26119	8.98406	9.29831	9.2593	9.29156	9.71442	10.2696
1	M1 UpD4on PlasmaCell_ER UPR_XBP1	MSI2	86.8687	9.05027	8.95976	9.06219	8.99116	8.83688	9.12998	9.18512	8.77857	8.91466	9.00321	8.77058	8.89477	8.99797	8.90517	9.17049	9.53628	9.43623	9.83833	10.0224	10.2008	10.038
1	M1 UpD4on PlasmaCell_ER UPR_XBP1	NUAK2	86.8687	8.72826	8.42477	8.51578	8.62458	8.31831	8.40401	8.61939	8.49705	8.49796	8.86743	8.72485	8.60757	8.79398	8.93549	8.89018	8.82491	8.98307	9.07936	9.25287	9.72513	9.33828
1	M1 UpD4on PlasmaCell_ER UPR_XBP1	PCGF3	86.8687	8.38603	8.23211	8.46144	8.4732	8.23182	8.53638	8.64967	8.18502	8.61677	8.34173	8.29441	8.506	8.45884	8.37015	8.57153	8.51608	8.64124	8.62493	8.50416	8.83207	8.82232
1	M1 UpD4on PlasmaCell_ER UPR_XBP1	SRSF9	86.8687	13.5455	13.8478	13.2354	13.3654	13.5455	13.2263	13.3408	13.5388	13.1324	13.5792	13.7611	13.4388	13.8772	13.8071	13.8002	13.7298	13.8958	13.9394	13.8934	13.8525	14.0756
1	M1 UpD4on PlasmaCell_ER UPR_XBP1	ST13P7	86.8687	8.57379	8.60325	8.55766	8.41931	8.49347	8.62916	8.81317	8.53046	8.86163	8.51969	8.4625	8.86016	8.56542	8.7114	8.63855	8.72455	8.70669	9.27286	8.94142	8.87284	9.12257
1	M1 UpD4on PlasmaCell_ER UPR_XBP1	TNNI2	86.8687	8.46614	8.16314	8.35194	8.34599	8.25662	8.39988	8.52138	8.15094	8.38687	8.56176	8.24365	8.38707	8.41464	8.51414	8.35729	8.54271	8.47045	8.92531	8.88911	8.89002	9.11391
1	M1 UpD4on PlasmaCell_ER UPR_XBP1	TSPAN31	86.8687	10.2736	9.9382	9.97367	9.78074	9.7929	10.2233	10.5434	9.97125	10.4924	10.3648	10.4645	10.748	9.85259	10.4779	10.4489	9.97552	10.3333	10.5115	10.5566	10.9389	11.0807
1	M1 UpD4on PlasmaCell_ER UPR_XBP1	ASS1P11	85.8586	8.20487	8.16256	8.28497	8.13497	8.13781	8.22771	8.0872	8.16293	8.19355	8.27528	8.08321	8.07837	8.18265	8.30275	8.18783	8.30017	8.27988	8.24822	8.5789	8.74216	8.28967
1	M1 UpD4on PlasmaCell_ER UPR_XBP1	C16orf58	85.8586	10.9716	10.9863	11.6162	11.3919	10.8503	11.5054	11.215	10.9234	11.3864	11.7268	11.2293	11.9343	11.2293	11.4524	12.026	11.7949	11.6817	12.2615	12.3484	12.3729	12.5623
1	M1 UpD4on PlasmaCell_ER UPR_XBP1	FLJ77644	85.8586	9.21659	9.05814	9.15825	9.16158	8.81084	8.98734	9.29769	9.17669	9.06967	9.15259	9.0813	9.14084	9.28074	9.26472	9.16686	9.28628	9.25894	9.62934	9.46663	9.697	9.94115
1	M1 UpD4on PlasmaCell_ER UPR_XBP1	GPT2	85.8586	10.3722	9.80587	10.9073	10.457	10.1664	11.0058	10.2653	9.76403	10.8102	10.6032	10.0717	10.6789	10.3922	10.3335	11.0009	11.1506	11.0371	11.0343	11.8179	11.6657	11.2546
1	M1 UpD4on PlasmaCell_ER UPR_XBP1	HS.352818	85.8586	8.51025	8.64191	8.75791	8.79057	8.62273	8.70881	8.92356	8.74897	8.68928	8.63936	8.67519	8.82265	9.03115	8.87746	8.99438	8.88129	8.88307	9.14719	9.10189	9.57831	10.0578
1	M1 UpD4on PlasmaCell_ER UPR_XBP1	HS.412918	85.8586	8.75523	8.6433	8.51953	8.76808	8.62474	8.68715	8.84456	8.5596	8.65821	8.62916	8.67247	8.58455	8.75679	8.62318	8.69742	8.75262	8.79649	8.83673	8.81431	9.17037	9.35383
1	M1 UpD4on PlasmaCell_ER UPR_XBP1	HS.537603	85.8586	8.62498	8.62657	8.49269	8.68528	8.37329	8.65171	8.68431	8.50566	8.47562	8.51879	8.41713	8.57371	8.71123	8.53379	8.64191	8.57681	8.55876	8.72221	8.69033	9.07334	9.07537
1	M1 UpD4on PlasmaCell_ER UPR_XBP1	LOC100131727	85.8586	8.37015	8.25573	8.4203	8.19469	8.31359	8.32679	8.34007	8.28883	8.17482	8.32735	8.30364	8.2002	8.36172	8.57425	8.41176	8.7028	8.85739	8.65215	9.36383	9.14906	8.77743
1	M1 UpD4on PlasmaCell_ER UPR_XBP1	MAPK15	85.8586	8.28329	8.17526	8.29075	8.37589	8.341	8.40885	8.17623	8.20286	8.26238	8.5202	8.20177	8.55016	8.26688	8.23225	8.36174	8.39086	8.46333	8.47934	8.65446	8.48096	8.65599
1	M1 UpD4on PlasmaCell_ER UPR_XBP1	PLD3	85.8586	10.2122	9.50889	10.543	10.5531	9.46072	10.6479	10.2017	9.59533	10.2361	10.6219	9.98478	10.6793	9.98504	10.557	10.7804	10.8393	10.6327	11.3674	11.8342	11.9131	12.2405
1	M1 UpD4on PlasmaCell_ER UPR_XBP1	SEPT3	85.8586	8.44553	8.25939	8.72541	8.54745	8.25171	8.71437	8.36547	8.3086	8.58257	8.64877	8.44864	8.82681	8.65099	8.58349	8.95894	9.10106	8.73396	9.43711	9.09139	8.90798	9.46275
1	M1 UpD4on PlasmaCell_ER UPR_XBP1	TARSL2	85.8586	8.40296	8.31396	8.52245	8.45487	8.41526	8.50235	8.37845	8.36247	8.48681	8.53626	8.31904	8.68146	8.42112	8.41672	8.68183	8.54916	8.52727	8.81437	8.8862	8.81472	9.30432
1	M1 UpD4on PlasmaCell_ER UPR_XBP1	TBC1D3	85.8586	8.86646	8.8578	8.89763	9.06097	8.66763	8.9523	9.15902	8.75603	9.03756	9.01959	8.70713	8.87274	9.07194	9.02974	9.26177	9.09443	9.28678	9.481	9.32923	9.93782	10.3037
1	M1 UpD4on PlasmaCell_ER UPR_XBP1	TPSG1	85.8586	8.14318	8.05489	8.13201	8.0937	8.08372	8.22098	8.20354	8.08243	8.15077	8.56542	8.12099	8.46996	8.09729	8.15469	8.28262	8.22686	8.18249	8.14438	8.31388	8.47357	8.59462
1	M1 UpD4on PlasmaCell_ER UPR_XBP1	UIMC1	85.8586	11.4869	11.4405	11.888	11.7855	11.5558	11.5949	11.4247	11.3788	11.6324	11.8578	11.6745	12.1141	11.7554	11.6172	12.1141	11.9151	11.6659	12.0913	12.1092	11.7767	12.0684
1	M1 UpD4on PlasmaCell_ER UPR_XBP1	VEZF1	85.8586	9.09785	8.87151	9.23592	9.9942	9.79658	10.0671	9.94832	9.83137	9.92435	9.70082	9.75314	9.95003	9.85505	9.83881	10.1273	9.76268	10.0019	10.38	10.1007	10.0544	10.4677
1	M1 UpD4on PlasmaCell_ER UPR_XBP1	ARL5B	84.8485	9.13337	9.12446	9.47317	9.28617	9.50306	9.66182	9.33552	9.11644	9.57607	9.10519	9.2423	9.61519	9.23882	9.33619	9.64263	9.70169	9.77417	9.83256	9.84494	9.46242	10.1753
1	M1 UpD4on PlasmaCell_ER UPR_XBP1	CADM1	84.8485	8.1894	8.22196	8.3128	8.52816	8.34797	8.41437	8.36306	8.23598	8.60288	8.28651	8.31622	8.80283	8.49624	8.30646	9.22119	8.99943	9.21735	10.1322	9.8022	9.97687	10.87
1	M1 UpD4on PlasmaCell_ER UPR_XBP1	CLCC1	84.8485	8.83329	8.67455	9.00644	8.9086	8.93027	9.04147	9.11361	8.94029	9.2221	8.87404	8.91242	9.11198	9.15134	8.97458	9.21367	9.27134	9.35918	9.44438	9.19525	9.25441	9.37388
1	M1 UpD4on PlasmaCell_ER UPR_XBP1	CTBP1	84.8485	9.73359	10.0258	9.69465	9.95393	9.92072	9.70752	9.67058	9.98292	9.67751	10.0545	10.0334	10.0664	10.4078	9.79787	10.2616	9.97025	10.0838	10.2412	10.1742	10.2583	10.157
1	M1 UpD4on PlasmaCell_ER UPR_XBP1	DESI2	84.8485	10.6334	10.7277	10.7667	11.0027	10.9101	11	10.8928	10.7982	11.0581	10.8224	10.7741	10.9503	11.0035	10.1474	11.1147	11.0103	11.0376	11.003	11.3696	11.3218	11.3231
1	M1 UpD4on PlasmaCell_ER UPR_XBP1	LOC100127913	84.8485	8.88702	8.7314	8.84349	9.03181	8.90144	9.01261	8.84079	8.73555	8.97213	8.83919	8.79362	8.98534	9.2625	8.7745	9.08742	9.07669	8.89863	9.60986	9.26849	9.37245	10.1345
1	M1 UpD4on PlasmaCell_ER UPR_XBP1	RASA3	84.8485	8.49167	8.57245	8.57185	8.85085	8.63372	8.68166	8.43431	8.51561	8.51499	8.88751	8.61057	8.76958	8.80132	8.65171	8.89009	8.80063	8.74758	9.27686	8.93781	9.00595	9.12756
1	M1 UpD4on PlasmaCell_ER UPR_XBP1	SRPRB	84.8485	11.3961	11.6754	11.884	11.7957	11.9576	12.2709	11.9945	11.7159	12.1845	11.8117	11.8372	12.594	11.8895	11.7179	12.6784	12.5419	12.497	12.9709	12.5725	12.4352	13.0672
1	M1 UpD4on PlasmaCell_ER UPR_XBP1	VHL	84.8485	9.29391	9.09272	9.99804	9.79371	9.5204	9.9056	9.38444	9.48518	9.97158	9.54744	9.58318	9.51103	9.86438	9.9772	9.98539	10.42	9.81763	10.1838	10.7947	10.3011	10.5746
1	M1 UpD4on PlasmaCell_ER UPR_XBP1	WDR33	84.8485	11.368	11.2767	11.8811	11.5114	11.7419	12.0511	11.5177	11.3369	12.0712	11.3738	11.5281	11.9537	11.5769	11.4706	12.1377	12.0176	12.0772	12.4066	12.1377	12.0386	12.7208
1	M1 UpD4on PlasmaCell_ER UPR_XBP1	ZFP91	84.8485	11.8749	12.078	12.1976	12.7604	12.5565	12.4815	12.3898	12.2867	12.3118	12.3004	12.3102	12.5681	12.4133	11.9521	12.7436	12.3343	12.4203	12.5334	12.6095	12.5334	12.806
1	M1 UpD4on PlasmaCell_ER UPR_XBP1	CABLES1	83.8384	8.37999	8.2274	8.3375	8.54398	8.38258	8.42765	8.7967	8.4466	8.50873	8.73762	8.55114	8.51371	8.55828	8.60596	8.82062	8.82719	8.86038	9.20157	9.33343	9.39296	9.68862
1	M1 UpD4on PlasmaCell_ER UPR_XBP1	GABARAPL1	83.8384	8.37067	8.28435	8.36063	8.50051	8.51317	8.47932	8.76343	8.54338	8.61227	8.78843	8.58737	8.42678	9.14946	8.76443	8.78255	9.22969	9.18799	8.96879	9.72415	9.5094	8.9813
1	M1 UpD4on PlasmaCell_ER UPR_XBP1	HS.333185	83.8384	8.61519	8.42982	8.4112	8.63648	8.44357	8.48439	8.51717	8.34227	8.44003	8.3787	8.39148	8.41844	8.42298	8.41074	8.55202	8.75205	8.48525	8.78843	8.68215	8.81867	9.16656
1	M1 UpD4on PlasmaCell_ER UPR_XBP1	LOC728499	83.8384	9.38553	9.44493	9.60784	10.0892	9.71857	10.4403	9.57419	9.66152	10.2137	9.89944	9.58634	9.80315	10.7641	8.86038	9.90886	10.4135	9.90397	9.91087	10.7652	10.3772	10.5886
1	M1 UpD4on PlasmaCell_ER UPR_XBP1	MFAP3	83.8384	9.23084	8.9062	9.01474	9.34102	9.10482	9.41237	9.46347	9.20027	9.47668	9.10636	9.051	9.37205	9.22368	9.05016	9.50858	9.34183	9.32197	9.57473	9.3675	9.25939	9.6776
1	M1 UpD4on PlasmaCell_ER UPR_XBP1	P4HB	83.8384	11.8757	12.0427	11.7575	13.0294	12.2046	12.212	13.051	12.477	12.3274	13.3034	12.8708	12.8034	13.5219	13.3838	13.2817	13.5756	13.6924	13.7298	13.7392	13.7535	14.014
1	M1 UpD4on PlasmaCell_ER UPR_XBP1	PPM1F	83.8384	9.48869	9.07741	9.40969	9.59314	9.31882	9.24713	9.27473	9.29843	9.02146	9.82668	9.46255	9.65909	9.31806	9.82743	9.63915	9.39913	9.13426	9.57593	9.80155	9.80125	9.83575
1	M1 UpD4on PlasmaCell_ER UPR_XBP1	SPCS1	83.8384	13.2839	13.0383	12.818	12.9126	12.8949	12.8783	13.3194	12.9114	12.9783	13.1345	12.9126	13.1324	13.2531	13.2869	13.1503	13.4388	13.6051	13.5606	13.9986	13.9463	14.096
1	M1 UpD4on PlasmaCell_ER UPR_XBP1	TLE1P1	83.8384	8.6677	8.58804	9.05493	8.68129	8.91188	9.38108	8.54458	8.48694	8.71161	8.70395	8.65531	8.63909	8.81303	8.85021	9.07065	9.73111	9.46752	9.62044	10.4127	10.4096	10.2367
1	M1 UpD4on PlasmaCell_ER UPR_XBP1	TRIB2	83.8384	8.29857	8.36175	8.77253	8.58658	8.50593	8.94603	8.53346	8.49684	8.66299	8.43529	8.47527	8.63995	8.56986	8.54114	9.09154	8.95332	8.84589	9.61814	8.9489	9.1291	9.33049
1	M1 UpD4on PlasmaCell_ER UPR_XBP1	BTN3A1	82.8283	9.04158	8.97311	8.88981	8.79031	8.58863	8.53875	8.82306	8.84045	8.66916	8.92523	8.85758	8.7405	9.17026	9.31001	9.01959	9.64419	10.0772	9.73643	10.1467	10.8543	10.2769
1	M1 UpD4on PlasmaCell_ER UPR_XBP1	LOC653752	82.8283	8.80399	8.85561	8.67361	8.54855	8.51467	8.51838	8.78521	8.54495	8.57005	8.40931	8.57241	8.52788	8.69002	8.89226	8.7173	9.12489	9.11868	8.90283	9.2424	8.91867	8.77928
1	M1 UpD4on PlasmaCell_ER UPR_XBP1	ARHGEF1	81.8182	9.46938	9.12554	9.02866	9.14655	8.9725	9.11391	8.93872	9.10985	8.95906	9.26747	9.09175	9.08676	9.41925	8.97117	9.31519	9.2119	9.44102	9.66587	9.64303	10.2178	10.1567
1	M1 UpD4on PlasmaCell_ER UPR_XBP1	HS.578836	81.8182	8.35898	8.12883	8.35649	8.28537	8.32461	8.54421	8.31662	8.23598	8.41021	8.38323	8.28782	8.5411	8.41694	8.44027	8.60526	8.60311	8.23829	8.77792	8.47524	9.17002	9.08193
1	M1 UpD4on PlasmaCell_ER UPR_XBP1	MXRA7	81.8182	8.41145	8.259	8.63418	8.37972	8.34001	8.71409	8.38448	8.32764	8.59428	8.61646	8.54014	8.84391	8.52451	8.3524	9.14272	8.64569	8.57724	9.42675	8.87075	8.89179	9.8843
1	M1 UpD4on PlasmaCell_ER UPR_XBP1	NCALD	81.8182	8.29957	8.29313	8.95264	8.3424	8.31807	9.04085	8.64215	8.38985	9.15186	8.98257	8.71917	9.99868	8.88369	8.69191	10.0668	8.76865	8.7493	9.70936	9.43622	9.12806	10.0967
1	M1 UpD4on PlasmaCell_ER UPR_XBP1	SURF4	81.8182	10.9375	10.9729	10.6479	11.7033	10.9234	10.8384	11.8593	11.422	11.2497	11.7596	11.4325	11.3442	11.8056	11.2352	11.5566	11.991	11.8469	11.9537	12.0278	12.1986	12.1694
1	M1 UpD4on PlasmaCell_ER UPR_XBP1	TMEM258	81.8182	14.1872	13.9085	13.7981	13.8207	13.6603	13.5498	13.9463	13.7815	13.4839	13.9371	13.9061	13.8914	14.1091	14.2613	14.1302	14.5299	14.7023	14.5515	14.6964	14.8012	14.6794
1	M1 UpD4on PlasmaCell_ER UPR_XBP1	ANAPC5	80.8081	12.3061	12.1755	12.016	12.5018	12.1003	11.9419	12.1723	12.1243	11.8764	12.7222	12.3942	12.5998	12.6182	12.577	12.6387	12.8343	12.8008	13.0228	12.5961	12.4916	12.9525
1	M1 UpD4on PlasmaCell_ER UPR_XBP1	GAS2L1	79.798	8.33408	8.18138	8.15948	8.1461	8.23041	8.36129	8.05676	8.34291	8.40756	8.43642	8.28209	8.31922	8.33773	8.398	8.36887	8.21764	8.1521	8.34406	8.2789	8.704	8.75557
1	M1 UpD4on PlasmaCell_ER UPR_XBP1	GORASP1	79.798	9.22624	9.1683	9.1416	9.32435	9.16158	9.06651	9.38709	9.22705	9.13968	9.74027	9.50843	9.54246	9.56605	9.78105	9.6201	9.37739	9.51633	9.87777	9.87777	10.3371	10.2664
1	M1 UpD4on PlasmaCell_ER UPR_XBP1	INPP5A	79.798	8.44601	8.63268	8.59441	8.57524	8.38735	8.66603	8.62889	8.43218	8.89121	8.67439	8.43972	8.81638	8.56623	8.91466	8.83665	8.37411	9.19386	8.97588	9.00792	9.67594	9.45198
1	M1 UpD4on PlasmaCell_ER UPR_XBP1	MGAT3	79.798	10.0075	9.50549	10.0371	10.5396	10.0085	9.84494	10.559	10.5472	10.256	10.9111	10.6184	10.8287	10.9234	11.2111	11.2508	10.8032	10.804	11.4002	11.3121	11.3108	11.6081
1	M1 UpD4on PlasmaCell_ER UPR_XBP1	PAX7	79.798	8.30366	8.33403	8.52448	8.69646	8.32298	8.56008	8.46947	8.31636	8.44515	8.42632	8.35462	8.54156	8.37349	8.53159	8.67203	8.32139	8.93074	8.6848	8.58641	9.11756	9.21169
1	M1 UpD4on PlasmaCell_ER UPR_XBP1	WNT5B	79.798	8.47331	8.48902	8.38555	8.53004	8.38796	8.49026	8.77505	8.42901	8.36072	8.89905	8.69153	8.91614	9.2352	9.01	8.9902	8.69415	8.84861	9.21159	8.94724	9.49586	9.26969
1	M1 UpD4on PlasmaCell_ER UPR_XBP1	CPEB3	78.7879	9.14211	8.72549	8.9566	8.98242	8.80063	8.92612	8.82038	8.85	8.81882	8.9719	8.73598	8.85175	9.06812	8.687	9.33589	9.07343	9.1305	9.42823	9.31032	9.61856	9.67513
1	M1 UpD4on PlasmaCell_ER UPR_XBP1	LOC283710	78.7879	8.5495	8.37475	8.42624	8.31075	8.25039	8.41994	8.22159	8.27812	8.28756	8.40876	8.4115	8.33526	8.46285	8.3001	8.40038	8.91972	9.18712	8.67953	10.3573	10.8902	9.69485
1	M1 UpD4on PlasmaCell_ER UPR_XBP1	SELENOM	78.7879	8.55508	8.2762	8.73028	8.67316	8.41687	8.81095	8.71691	8.54865	8.76733	8.55778	8.48672	8.99522	8.5038	8.81607	9.07607	8.77044	8.71586	9.50976	8.94938	9.82436	9.97055
1	M1 UpD4on PlasmaCell_ER UPR_XBP1	LOC649318	75.7576	8.19603	8.28148	8.44909	8.23284	8.31889	8.59502	8.37191	8.20264	8.37229	8.60426	8.30522	8.44446	8.40257	8.17946	8.52426	8.28633	8.44399	8.41838	8.61542	9.08676	8.84038
1	M1 UpD4on PlasmaCell_ER UPR_XBP1	LINC01191	74.7475	8.37453	8.34159	8.46436	8.53585	8.39887	8.47589	8.50561	8.68116	8.70669	8.64223	8.5102	8.62999	8.55089	8.60415	8.78352	8.45076	8.69727	8.78986	8.58432	8.985	8.96801
1	M1 UpD4on PlasmaCell_ER UPR_XBP1	RUNDC1	74.7475	9.75098	9.79797	9.76938	9.84813	9.72739	9.5619	9.82175	9.9772	9.73576	10.0062	10.0604	9.88516	10.2817	9.94044	10.2526	10.2029	10.3705	10.3007	10.3266	10.5118	10.5077
1	M1 UpD4on PlasmaCell_ER UPR_XBP1	SCG5	74.7475	8.30518	8.19572	8.36893	8.53323	8.38501	8.367	8.18629	8.26891	8.25705	8.57142	8.3938	8.39413	8.48936	8.41472	8.84526	8.72928	8.59625	8.97536	9.08082	8.94218	9.27788
1	M1 UpD4on PlasmaCell_ER UPR_XBP1	HS.581580	73.7374	8.21306	8.31456	8.22659	8.45309	8.35018	8.47932	8.62139	8.31479	8.68928	8.59573	8.52803	8.62462	8.3442	8.50248	8.94204	8.27336	8.61217	8.93021	8.67036	8.89985	9.14511
1	M1 UpD4on PlasmaCell_ER UPR_XBP1	TTLL3	73.7374	8.9116	8.64701	8.91294	9.16471	8.81176	9.19288	8.62435	8.71414	8.67036	9.39119	8.8238	8.89612	9.06693	8.95342	8.88814	9.0051	9.28639	9.29275	9.16718	9.45491	10.0023
1	M1 UpD4on PlasmaCell_ER UPR_XBP1	WAS	73.7374	12.7457	12.4982	12.9363	13.1971	12.5577	12.9511	12.5511	12.7825	12.6346	13.3336	12.9042	13.0537	12.9097	12.914	13.2034	13.1581	13.0831	13.4902	13.1715	13.2964	13.3797
1	M1 UpD4on PlasmaCell_ER UPR_XBP1	HS.400256	72.7273	8.3302	8.04667	8.3403	8.75257	8.46805	8.44712	8.269	8.46016	8.49333	8.69394	8.62086	8.54682	8.52438	8.52418	8.84415	8.59648	8.5355	8.86102	9.10714	8.90127	9.31533
1	M1 UpD4on PlasmaCell_ER UPR_XBP1	LOC100129169	71.7172	8.20887	8.19706	8.29948	8.19433	8.15559	8.26576	8.1605	8.17493	8.18372	8.14329	8.21478	8.17099	8.27768	8.18899	8.20667	8.37189	8.66581	8.32507	8.94497	9.42675	9.1041
1	M1 UpD4on PlasmaCell_ER UPR_XBP1	SRPRA	71.7172	10.5915	10.342	10.1358	10.6946	10.3508	10.2776	10.6877	10.0962	10.101	10.8997	10.2864	10.4729	10.862	10.9395	10.8963	11.6021	11.3703	11.4565	11.733	11.852	11.8854
1	M1 UpD4on PlasmaCell_ER UPR_XBP1	XKR6	71.7172	8.76417	8.68932	8.73683	8.70615	8.63119	8.66386	8.60685	8.64218	8.64859	8.62196	8.67571	8.6672	8.81944	8.79269	8.78806	8.96766	9.1359	9.11885	9.45953	9.69294	9.42592
1	M1 UpD4on PlasmaCell_ER UPR_XBP1	AARS	70.7071	13.3443	13.2263	13.8857	13.7057	13.0919	13.6285	13.4191	13.2654	13.7412	13.6553	13.3094	13.7079	13.603	13.0716	13.9061	13.7412	13.5115	14.1408	14.0878	13.8232	14.2529
1	M1 UpD4on PlasmaCell_ER UPR_XBP1	EAF2	70.7071	11.383	11.3307	11.2841	10.2404	10.8366	10.7969	10.5503	10.513	10.6168	10.9814	11.2013	11.2503	11.156	11.0669	11.2891	11.5574	11.5529	11.7511	11.7448	11.7191	12.0065
1	M1 UpD4on PlasmaCell_ER UPR_XBP1	FAR2P1	70.7071	8.14927	8.16938	8.58774	8.30102	8.36256	8.39328	8.57277	8.21501	8.2269	8.5632	8.26199	8.4923	8.37172	8.17653	8.39055	8.25816	8.29655	8.49566	8.29903	8.8365	8.69218
1	M1 UpD4on PlasmaCell_ER UPR_XBP1	RPSAP9	70.7071	8.3396	8.48456	8.48837	8.59651	8.4582	8.52716	8.66261	8.43804	8.59929	8.62286	8.42642	8.62098	8.56036	8.4704	8.66967	8.41435	8.46369	8.97399	8.62521	9.23033	9.48441
1	M1 UpD4on PlasmaCell_ER UPR_XBP1	LOC100134304	69.697	9.52556	9.7327	10.0091	9.4101	9.50306	9.46631	9.09331	9.45888	9.4888	9.54744	9.77918	9.75484	9.6237	9.61938	9.83195	10.4649	10.7444	10.4547	10.435	10.7699	11.0086
1	M1 UpD4on PlasmaCell_ER UPR_XBP1	UBE2E3	69.697	10.8719	10.8594	10.6438	11.0407	10.6507	10.7146	10.9375	10.7947	10.6308	11.1825	11.1288	11.0874	10.8787	10.9589	10.9701	11.1878	11.1266	11.2406	11.2665	11.1411	11.1144
1	M1 UpD4on PlasmaCell_ER UPR_XBP1	ZNF296	69.697	10.1672	9.71882	10.2763	10.3786	9.78563	10.2702	10.497	10.3376	10.4753	11.1121	10.7636	10.9468	10.5891	11.4172	11.1929	10.594	10.8904	11.4484	10.9741	11.2223	11.5877
1	M1 UpD4on PlasmaCell_ER UPR_XBP1	DGLUCY	67.6768	9.99221	9.98052	9.95733	10.0865	9.90249	9.82304	10.0017	9.91331	9.74943	10.579	10.2454	10.0377	10.2928	10.3451	10.2839	10.462	10.4456	10.4868	10.7515	10.9783	10.9261
1	M1 UpD4on PlasmaCell_ER UPR_XBP1	GRK6	66.6667	8.85808	8.99174	8.79384	8.78994	8.79215	8.72229	8.79964	8.71609	8.54688	9.0441	8.81116	8.9674	9.29344	9.66575	9.32195	9.2455	9.30444	9.51392	9.57634	9.57877	9.58474
1	M1 UpD4on PlasmaCell_ER UPR_XBP1	LOC728557	66.6667	8.09572	8.08266	8.07628	8.10592	8.0067	7.97186	8.03145	8.05976	7.96648	8.12709	8.09722	7.9341	8.15045	8.07029	8.30338	8.39213	8.41399	8.6775	8.32698	8.36057	8.55027
1	M1 UpD4on PlasmaCell_ER UPR_XBP1	DERL3	65.6566	8.45277	8.44446	8.37471	8.57517	8.37147	8.32336	8.48217	8.43948	8.3579	8.673	8.50441	8.49237	8.96836	9.14262	8.78606	9.08526	9.32442	9.30158	9.6435	9.95434	9.4567
1	M1 UpD4on PlasmaCell_ER UPR_XBP1	HERC1	65.6566	9.58923	9.54755	9.36842	9.67957	9.29618	9.13029	9.46593	9.48683	9.28004	10.0275	9.72215	9.64044	10.0068	9.8821	9.82701	9.72377	9.83498	9.94452	9.87312	10.3882	10.24
1	M1 UpD4on PlasmaCell_ER UPR_XBP1	STARD5	65.6566	9.04855	8.728	8.88558	9.19992	8.60065	8.64616	8.91365	8.72928	8.68557	9.17185	8.779	8.82467	8.95675	9.23228	9.03744	9.65731	9.74908	9.71212	10.7268	10.8405	10.6801
1	M1 UpD4on PlasmaCell_ER UPR_XBP1	BTN1A1	64.6465	8.19829	8.24152	8.26988	8.39311	8.20086	8.32604	8.20765	8.19454	8.19254	8.51618	8.15906	8.30736	8.39863	8.41173	8.42338	8.72539	8.71879	8.5239	8.90878	8.90041	8.65791
1	M1 UpD4on PlasmaCell_ER UPR_XBP1	GMPPA	64.6465	9.31278	9.23328	9.15148	9.53561	9.03825	9.21876	9.37784	9.19902	9.21292	9.68529	9.3761	9.55828	9.5152	9.78283	9.70553	10.1199	9.99505	9.98994	10.3021	10.2543	10.2218
1	M1 UpD4on PlasmaCell_ER UPR_XBP1	MZB1	64.6465	10.6254	10.1464	10.196	10.8777	10.3468	10.4405	10.8278	10.1715	10.4089	11.6566	11.1698	11.2581	11.7979	12.3552	11.623	12.4674	12.5325	12.1804	13.1569	13.2519	12.9585
1	M1 UpD4on PlasmaCell_ER UPR_XBP1	ZBTB7B	64.6465	8.45532	8.42778	8.61759	8.64385	8.48881	8.57202	8.63496	8.34064	8.41066	8.72094	8.46886	8.56205	8.63989	8.9961	8.66763	9.08113	8.9947	9.10236	8.99806	8.92804	9.40681
1	M1 UpD4on PlasmaCell_ER UPR_XBP1	GMPPB	63.6364	10.2043	10.5057	10.0251	10.1992	10.1037	10.1149	10.3573	9.81984	10.0206	10.9198	10.4227	10.7061	10.8207	11.4949	11.019	11.4582	11.2376	11.131	11.3178	11.0593	11.1654
1	M1 UpD4on PlasmaCell_ER UPR_XBP1	H3F3AP6	63.6364	13.2248	12.4848	12.255	12.7533	12.5715	12.3676	13.1971	12.3803	12.3465	13.3999	12.521	12.8231	13.4423	12.7845	13.1698	13.6156	13.5877	13.6736	13.9006	13.7888	14.1931
1	M1 UpD4on PlasmaCell_ER UPR_XBP1	SPDYE3	63.6364	8.54588	8.2299	8.51752	8.66047	8.35337	8.44912	8.5493	8.34466	8.33199	8.43642	8.44844	8.70758	8.50906	8.47232	8.46134	8.52625	8.93781	9.0419	8.5812	9.15436	9.00691
1	M1 UpD4on PlasmaCell_ER UPR_XBP1	IFNAR2	62.6263	9.44748	9.44037	9.29291	9.64629	9.46932	9.3354	9.72502	9.43048	9.33642	10.2544	10.1452	9.95909	10.4612	11.2352	10.3912	10.7563	11.1589	10.8312	11.2949	11.7299	11.152
1	M1 UpD4on PlasmaCell_ER UPR_XBP1	LOC654191	62.6263	8.95584	8.76788	8.74919	9.38414	8.96627	8.90118	9.22675	9.17152	8.91398	9.85518	9.74823	9.35373	9.91719	10.0865	9.64044	10.1845	10.1492	9.74003	10.0356	10.0973	9.44662
1	M1 UpD4on PlasmaCell_ER UPR_XBP1	OAF	62.6263	8.40459	8.40236	8.38756	8.65418	8.29457	8.42855	8.64696	8.33972	8.34405	8.78106	8.42575	8.61812	8.77028	9.44126	8.7523	9.55662	9.45491	9.41109	9.78652	9.64344	9.82239
1	M1 UpD4on PlasmaCell_ER UPR_XBP1	SEMA4A	62.6263	10.4439	10.2893	9.96953	10.6618	10.2785	10.2756	10.4894	10.5895	10.1598	10.9606	10.7784	10.4891	11.0694	11.7591	11.3394	11.4813	11.6774	12.1838	12.1402	12.374	12.4853
1	M1 UpD4on PlasmaCell_ER UPR_XBP1	SIDT1	62.6263	8.81765	9.11919	8.78262	8.47851	8.48215	8.63423	8.65137	8.61666	8.53081	8.69974	8.65486	8.8472	8.8483	8.67964	9.07037	8.95214	8.86075	9.43632	8.94321	8.92209	9.44224
1	M1 UpD4on PlasmaCell_ER UPR_XBP1	TMED9	62.6263	11.7847	11.7412	11.6567	11.9868	11.7949	11.7247	12.2229	11.8764	11.6349	12.5234	12.3576	12.4287	12.6501	12.7314	12.6517	13.1807	13.1294	13.1045	13.4242	13.311	13.4659
1	M1 UpD4on PlasmaCell_ER UPR_XBP1	TMEM184B	62.6263	8.85914	8.83552	8.71167	9.29515	8.77127	8.79543	9.29018	8.89658	8.87134	9.5545	9.02727	9.08052	9.76799	10.0811	9.68605	10.1954	10.1177	10.4152	10.7022	11.1674	11.0165
1	M1 UpD4on PlasmaCell_ER UPR_XBP1	ZNF526	62.6263	8.92847	9.00916	8.81701	9.34812	9.1734	9.14625	9.46852	9.23201	9.03665	9.49952	9.39688	9.36785	9.75697	10.0626	9.33049	9.63205	9.81643	9.70409	10.062	9.86349	9.73717
1	M1 UpD4on PlasmaCell_ER UPR_XBP1	ATP2B4	61.6162	8.71384	8.93746	8.73697	8.76657	8.7031	8.63346	8.68086	8.88443	8.61807	9.26196	9.14794	8.70851	9.24488	9.12819	8.97455	9.30626	9.84722	9.30523	9.9535	11.003	9.95119
1	M1 UpD4on PlasmaCell_ER UPR_XBP1	HS.539367	61.6162	8.69484	8.64701	8.82784	8.74406	8.60319	8.74516	8.84563	8.59144	8.85984	8.76203	8.61481	8.96108	8.79314	8.78193	8.80038	8.82641	8.77816	9.21768	9.15794	9.59061	9.95837
1	M1 UpD4on PlasmaCell_ER UPR_XBP1	HS.559863	61.6162	8.41685	8.45787	8.56623	8.76746	8.36356	8.3155	8.61451	8.37809	8.47089	8.48123	8.429	8.64954	8.51832	8.462	8.45329	8.45954	8.62193	9.07177	8.64769	8.91606	8.94715
1	M1 UpD4on PlasmaCell_ER UPR_XBP1	QPCTL	61.6162	8.58242	8.61262	8.60749	8.51746	8.61547	8.50081	8.49368	8.41744	8.50006	8.51383	8.48058	8.43613	8.727	8.73843	8.61899	8.7739	9.00135	9.0006	8.90924	9.18937	9.01994
1	M1 UpD4on PlasmaCell_ER UPR_XBP1	WFS1	61.6162	8.40034	8.56098	8.67849	8.84456	8.58341	8.9596	9.00748	8.79233	9.1365	9.19105	8.88751	9.34975	8.77636	9.37957	9.60513	9.83498	9.73	10.6161	10.7485	10.981	11.5577
1	M1 UpD4on PlasmaCell_ER UPR_XBP1	DEXI	60.6061	10.3347	10.0517	10.2533	10.2515	9.81491	10.1817	10.5848	10.1486	10.6055	10.2897	10.1389	10.5248	10.008	10.4626	10.7068	10.8478	10.4293	10.7864	11.0754	11.0489	10.9431
1	M1 UpD4on PlasmaCell_ER UPR_XBP1	DPAGT1	60.6061	10.0339	10.4869	10.4608	9.92519	9.97938	10.3393	9.76809	10.03	10.0812	10.1137	10.1807	10.474	10.4142	10.2114	10.7916	10.712	10.7344	10.9652	10.6729	10.9908	11.2407
1	M1 UpD4on PlasmaCell_ER UPR_XBP1	GLG1	60.6061	11.1347	11.2491	11.4472	11.5165	10.996	11.6745	11.754	11.3961	11.6573	11.6396	11.375	11.6877	11.3703	11.7047	12.0561	12.3413	12.2466	12.7889	12.7617	12.9363	13.2673
1	M1 UpD4on PlasmaCell_ER UPR_XBP1	PLOD1	60.6061	10.8185	10.4926	10.8696	11.0035	10.3626	10.6441	11.3247	10.8796	10.7813	11.8773	11.3379	11.7275	11.3148	11.7517	11.6839	11.6433	11.5002	11.9215	11.6561	11.9061	12.2754
1	M1 UpD4on PlasmaCell_ER UPR_XBP1	RHBDD1	60.6061	9.18055	9.27539	9.46944	9.30633	9.07146	9.54035	9.81422	9.24013	9.67689	9.49381	9.26184	9.60373	9.29042	9.60447	9.76896	9.79602	9.91563	10.1185	10.1534	10.5613	10.6844
1	M1 UpD4on PlasmaCell_ER UPR_XBP1	SLC35B2	59.596	10.3139	10.2649	10.0613	10.3547	10.3329	10.0989	10.7085	10.2036	10.0849	10.6271	10.2295	10.366	10.7716	10.7711	10.4063	10.4753	10.6983	10.6622	10.786	10.8102	10.4973
1	M1 UpD4on PlasmaCell_ER UPR_XBP1	SNORA70B	59.596	8.64948	8.42733	8.41566	8.51218	8.65232	8.47129	8.87173	8.70862	8.58054	8.64488	8.50114	8.70391	8.83292	8.74674	8.58356	8.72912	8.70131	8.64574	8.91204	9.01635	8.9641
1	M1 UpD4on PlasmaCell_ER UPR_XBP1	ARFGAP3	58.5859	10.527	10.2954	10.5802	10.5335	10.4365	10.5467	10.4131	10.3908	10.7518	10.8384	10.6602	10.7858	11.1017	10.3396	11.232	11.724	11.8085	11.6715	12.2709	12.2495	12.4413
1	M1 UpD4on PlasmaCell_ER UPR_XBP1	CDRT4	58.5859	8.94715	8.61682	8.82475	9.03867	8.63476	8.72707	8.79017	8.75004	8.95171	9.30732	8.78456	8.9902	9.21464	8.52781	9.12348	9.74531	9.94391	9.65039	10.8397	11.1483	10.5223
1	M1 UpD4on PlasmaCell_ER UPR_XBP1	CGNL1	58.5859	8.20823	8.16204	8.21186	8.15271	8.12327	8.08343	8.24112	8.1597	8.13376	8.32002	8.26009	8.26652	8.31271	8.15649	8.10243	8.24166	8.36341	8.09352	9.00179	9.43148	8.38889
1	M1 UpD4on PlasmaCell_ER UPR_XBP1	EFHC1	58.5859	8.79134	8.54271	8.8131	8.83267	8.77423	8.78561	8.77162	8.70554	8.85601	8.92048	8.838	8.88137	8.93105	8.63658	9.19569	9.21148	9.33552	9.41734	9.36864	9.61763	9.7446
1	M1 UpD4on PlasmaCell_ER UPR_XBP1	LOC146517	58.5859	9.55775	9.50127	9.85585	9.96921	9.74582	9.7621	9.51621	9.73881	9.77677	9.78061	9.82161	9.90217	10.039	9.75697	10.2299	10.612	10.2897	10.5296	10.7649	10.7124	10.754
1	M1 UpD4on PlasmaCell_ER UPR_XBP1	POU2F1	58.5859	8.53779	8.96127	8.70949	9.23072	8.86295	8.81409	9.26361	8.99343	8.88315	9.19846	9.21941	9.1535	9.28678	9.77904	9.37433	9.38178	9.69686	9.4324	9.4289	9.70539	9.32821
1	M1 UpD4on PlasmaCell_ER UPR_XBP1	EMC3	57.5758	11.7297	11.8372	11.852	11.7135	12.0269	11.9894	12.1003	11.7626	12.0478	11.8185	11.6731	12.0729	11.8469	11.8895	12.1576	12.4133	12.4402	12.5179	12.3446	12.3092	12.5373
1	M1 UpD4on PlasmaCell_ER UPR_XBP1	CLDN14	56.5657	8.65882	8.45682	8.42182	8.50428	8.35503	8.36727	8.17325	8.46484	8.39351	8.73856	8.40992	8.64894	8.63203	8.86038	8.60309	8.4614	8.5657	8.75348	8.62955	8.95018	9.47809
1	M1 UpD4on PlasmaCell_ER UPR_XBP1	GTF2IRD2B	56.5657	9.02436	8.83938	8.92989	9.03998	8.87921	9.01856	9.42863	8.97271	9.12743	9.29338	9.00143	9.28624	9.19726	9.39378	9.0759	9.44053	9.18164	9.31772	9.57157	9.41959	9.51264
1	M1 UpD4on PlasmaCell_ER UPR_XBP1	HSBP1	56.5657	10.3766	10.1001	10.3295	10.6039	10.3566	10.188	11.0024	10.7206	10.4597	11.2943	11.2508	11.3195	10.8739	11.151	11.3189	10.9165	11.4479	11.3394	11.1406	12.2223	12.0842
1	M1 UpD4on PlasmaCell_ER UPR_XBP1	KTI12	56.5657	10.7363	10.6572	10.3587	10.6476	10.4711	10.3617	10.7649	10.4787	10.4185	10.7063	10.4103	10.6043	10.7154	10.5579	10.5732	10.7316	10.7931	10.8777	10.9917	11.0848	11.1733
1	M1 UpD4on PlasmaCell_ER UPR_XBP1	PLCH2	56.5657	8.36808	8.22811	8.17709	8.15907	8.216	8.13821	8.27813	8.1534	8.25705	8.39625	8.28467	8.2041	8.2766	8.27559	8.24081	8.36749	8.3658	8.36599	8.97678	9.42263	8.48487
1	M1 UpD4on PlasmaCell_ER UPR_XBP1	RCSD1	56.5657	9.61919	9.5978	9.34729	9.37563	8.94304	8.91901	9.77959	9.34278	9.2292	9.87199	9.78534	9.48755	9.79211	9.91614	9.35362	9.9216	10.2176	9.83666	10.356	10.5771	10.513
1	M1 UpD4on PlasmaCell_ER UPR_XBP1	SLC7A11	56.5657	8.19303	8.24363	8.37811	8.1927	8.43081	8.64417	8.2187	8.20883	8.58702	8.05939	8.19099	8.3887	8.24472	8.21788	8.50445	8.81109	8.71174	8.76309	8.90229	8.56509	9.0123
1	M1 UpD4on PlasmaCell_ER UPR_XBP1	COPE	55.5556	11.2892	11.0833	10.7816	11.233	11.0252	10.9727	11.3273	11.0053	10.9018	11.4693	11.0613	11.0946	11.3983	12.0173	11.2924	11.9726	12.1425	11.8785	12.4534	12.5371	12.3271
1	M1 UpD4on PlasmaCell_ER UPR_XBP1	CYP2R1	55.5556	9.00741	8.76073	9.50177	9.1728	8.95146	8.97655	8.89905	8.92104	9.02002	9.32474	9.12987	9.08791	9.10927	8.89603	9.37796	9.62266	9.68758	9.68701	10.1584	10.224	10.0508
1	M1 UpD4on PlasmaCell_ER UPR_XBP1	DYNLRB1	55.5556	11.6686	11.5917	11.2122	11.5545	11.3143	11.3438	11.3961	11.3743	11.2868	11.7412	11.4423	11.5456	11.6734	11.9842	11.4519	11.7405	11.7764	11.9231	11.9529	11.8438	12.004
1	M1 UpD4on PlasmaCell_ER UPR_XBP1	PREB	55.5556	10.0914	9.79402	9.50915	10.0672	9.65544	9.45083	10.4947	9.8746	9.75498	10.8327	10.2011	10.2825	10.4772	11.0589	10.5436	11.074	10.8102	10.9032	11.3823	11.306	11.1618
1	M1 UpD4on PlasmaCell_ER UPR_XBP1	RAB26	55.5556	8.17434	8.19342	8.09772	8.14694	8.06482	8.11102	8.10861	8.10362	8.06231	8.26713	8.10077	8.10429	8.15315	8.48949	8.25967	8.16234	8.20696	8.21059	8.39759	8.95625	8.56192
1	M1 UpD4on PlasmaCell_ER UPR_XBP1	RAB30	55.5556	9.2286	9.10766	9.00595	9.04903	9.15417	8.86968	9.25969	9.08685	8.80181	9.16149	9.14282	9.05684	9.04529	9.43911	9.30688	9.78366	9.89203	9.65129	10.1153	10.3809	10.1929
1	M1 UpD4on PlasmaCell_ER UPR_XBP1	TMEM179B	55.5556	11.4301	11.0142	10.7737	11.164	10.8674	10.8159	11.528	10.9918	10.8156	11.6515	11.122	11.2519	11.3359	11.8104	11.2685	11.5966	11.6395	11.7403	11.7049	11.8601	12.0678
1	M1 UpD4on PlasmaCell_ER UPR_XBP1	DENND6B	54.5455	10.901	10.0948	10.8443	11.0124	10.2427	10.9389	11.2187	10.3471	10.8946	11.5316	10.8906	10.9439	11.0801	11.9175	11.0287	11.4014	11.3586	11.1379	11.937	12.6315	11.3937
1	M1 UpD4on PlasmaCell_ER UPR_XBP1	RHOQ	54.5455	11.3453	11.3972	11.3023	11.4671	11.7191	11.6143	11.1147	11.2857	11.2148	11.2437	11.4838	11.4332	11.6453	11.5316	11.7511	11.7723	12.1467	11.9303	12.3629	12.6542	12.0484
1	M1 UpD4on PlasmaCell_ER UPR_XBP1	SLFN13	54.5455	8.52357	8.46277	8.44662	8.57567	8.58863	8.43685	8.29673	8.53166	8.43775	8.81409	8.95027	8.78299	8.90995	8.75142	9.04124	8.82138	9.19324	9.06708	9.14542	9.16615	8.9133
1	M1 UpD4on PlasmaCell_ER UPR_XBP1	ST6GAL1	54.5455	10.2536	10.2465	10.1647	10.3719	10.3466	10.3344	10.086	10.2763	10.304	10.3341	10.5783	10.2989	10.3683	10.481	10.4569	10.8624	10.9342	10.7527	11.2711	11.6386	11.3186
1	M1 UpD4on PlasmaCell_ER UPR_XBP1	TMEM45A	54.5455	8.35023	8.45594	8.51329	8.20412	8.35955	8.3702	8.21161	8.36705	8.29865	8.29465	8.45646	8.47014	8.2646	8.44144	8.40253	8.94663	9.57621	8.98438	9.28316	10.4723	9.72138
1	M1 UpD4on PlasmaCell_ER UPR_XBP1	GLS	53.5354	9.6187	9.71182	10.1248	10.5742	9.86093	9.95054	10.6476	10.2062	10.336	10.4899	10.3965	10.567	10.0586	10.0387	10.4361	10.555	10.7116	10.862	10.9083	11.5154	11.3732
1	M1 UpD4on PlasmaCell_ER UPR_XBP1	SFT2D1	53.5354	13.0935	12.9631	12.9927	12.324	12.6337	12.8021	12.5064	12.6121	12.6194	12.6022	12.6373	12.7889	12.8937	12.6448	12.8192	12.9351	13.2423	13.1109	13.1028	13.316	13.1986
1	M1 UpD4on PlasmaCell_ER UPR_XBP1	TMEM156	53.5354	9.58958	9.01514	9.84766	9.20081	8.92735	9.57834	9.98134	9.32555	9.99542	10.0974	9.89873	10.945	10.7824	9.94522	10.8609	10.3894	10.3571	11.0523	10.8065	10.3005	11.2676
1	M1 UpD4on PlasmaCell_ER UPR_XBP1	ENTPD6	52.5253	8.77036	8.76248	8.99628	9.55516	9.04325	9.26108	9.32561	9.00613	9.17725	9.75017	9.17994	9.38275	9.3487	9.80667	9.62067	9.70745	9.35546	9.68758	9.95837	9.71972	9.58004
1	M1 UpD4on PlasmaCell_ER UPR_XBP1	FAM46A	52.5253	9.09065	9.04254	8.68141	9.21248	8.84191	8.69862	9.17367	9.00042	8.73336	9.01025	9.00284	9.16674	9.11579	8.96372	8.93199	9.39884	9.53688	9.12792	9.45735	9.33693	9.18018
1	M1 UpD4on PlasmaCell_ER UPR_XBP1	ADRB2	51.5152	8.67573	9.02343	8.96709	8.55328	8.63094	9.01754	8.78723	8.67779	8.84885	8.64623	8.74326	8.89612	8.83449	8.99513	8.91308	9.02442	9.23175	9.30797	9.57684	9.83352	9.44342
1	M1 UpD4on PlasmaCell_ER UPR_XBP1	AIG1	51.5152	9.00321	8.99592	9.12735	8.70395	8.81065	9.16068	8.72912	8.59956	8.95764	8.74758	8.95554	8.86449	8.9739	9.03289	9.23498	9.54107	9.86012	9.79402	10.3251	10.4795	10.3221
1	M1 UpD4on PlasmaCell_ER UPR_XBP1	C12orf65	51.5152	9.66574	9.74582	10.1612	9.54294	9.6697	9.98766	9.63858	9.70586	9.87223	9.6741	9.63387	10.1324	10.0519	9.84871	10.1527	9.97279	10.166	10.3999	10.2485	10.1067	9.97265
1	M1 UpD4on PlasmaCell_ER UPR_XBP1	ELMOD2	51.5152	9.03175	9.19963	9.24487	9.36478	9.29089	9.6131	9.55964	9.22079	9.67077	9.15046	9.06633	9.4205	9.06693	9.37628	9.47627	9.8765	9.98478	9.81597	9.83803	9.97657	10.323
1	M1 UpD4on PlasmaCell_ER UPR_XBP1	ERN1	51.5152	9.04404	9.00402	9.56547	8.82372	8.82013	9.17919	8.96457	8.93496	9.03199	8.86185	8.84675	9.11052	9.13361	9.3422	9.90332	9.88702	9.91361	10.3842	11.7412	11.8811	11.1956
1	M1 UpD4on PlasmaCell_ER UPR_XBP1	GREB1	51.5152	8.46086	8.47676	8.50285	8.29866	8.32563	8.56554	8.24462	8.35636	8.34487	8.35122	8.32782	8.46968	8.30322	8.53071	8.55528	8.37411	8.75818	8.73589	8.73747	9.1566	8.74528
1	M1 UpD4on PlasmaCell_ER UPR_XBP1	GUSB	51.5152	10.7405	10.7531	10.953	11.2719	10.7733	11.0664	10.9767	10.9125	10.8467	11.3597	10.8828	10.779	11.1972	10.8764	11.2204	11.6205	11.6489	11.8536	11.9706	12.1781	12.3598
1	M1 UpD4on PlasmaCell_ER UPR_XBP1	STX8	51.5152	10.297	10.4495	10.7873	9.96458	10.204	10.581	10.4822	9.93299	10.5812	10.2855	10.2547	10.7725	10.5341	10.526	10.5878	10.6718	10.8153	10.732	10.8547	10.9042	10.7077
1	M1 UpD4on PlasmaCell_ER UPR_XBP1	TAOK3	51.5152	8.94633	9.2041	9.54962	8.92104	8.9318	9.24664	9.19334	9.01941	9.07045	9.24358	9.19075	9.26991	9.22238	9.19386	9.15407	9.51163	9.39445	9.37077	9.48496	9.54138	9.48948
1	M1 UpD4on PlasmaCell_ER UPR_XBP1	TBC1D7	51.5152	10.4253	10.7996	10.8833	9.95329	10.2008	10.9059	10.2798	10.2871	10.5975	10.3845	10.2836	10.7428	10.306	10.6267	10.4614	10.6814	10.7234	10.9552	10.9819	10.5967	10.6338
1	M1 UpD4on PlasmaCell_ER UPR_XBP1	BNIP3	50.5051	10.7873	10.9873	12.3548	10.3115	10.6061	11.591	10.3696	10.0513	10.7256	10.5718	10.7273	11.166	10.6507	10.8121	11.1701	11.7485	12.672	11.9223	11.2513	12.1966	11.8469
1	M1 UpD4on PlasmaCell_ER UPR_XBP1	FRRS1	50.5051	8.68571	8.84456	8.70669	8.72603	8.58941	8.59669	8.81014	8.73179	8.58795	8.71919	8.59003	8.9732	8.99562	8.69855	8.87447	8.85298	8.85609	9.18575	9.04725	9.40632	9.98257
1	M1 UpD4on PlasmaCell_ER UPR_XBP1	HERC5	50.5051	10.3055	10.4926	10.7332	9.91855	10.1815	10.4564	9.96247	9.91795	10.0748	10.0746	10.3731	10.6358	10.152	10.1073	10.6516	10.6961	10.9666	11.3657	10.9517	11.3788	11.5681
1	M1 UpD4on PlasmaCell_ER UPR_XBP1	MEI1	50.5051	9.15257	9.11361	9.42528	9.0071	8.9157	9.40636	9.30135	8.86828	9.46578	9.2142	8.85418	9.44356	9.02755	9.39026	9.40222	9.43155	9.64402	9.79482	10.115	10.3361	10.2549
1	M1 UpD4on PlasmaCell_ER UPR_XBP1	TCEAL3	50.5051	10.8455	11.0597	11.2122	10.2057	10.6981	10.8927	10.2664	10.3965	10.3124	10.6833	10.9096	10.9097	10.6439	10.8195	11.064	10.9572	11.4566	11.4609	11.0081	11.4383	11.3834
1	M1 UpD4on PlasmaCell_ER UPR_XBP1	COL18A1	49.4949	7.99376	8.01446	8.06134	8.10978	8.0623	8.0801	8.07915	8.05812	8.12081	8.16213	8.1617	8.17365	8.09536	8.07891	8.22363	8.17875	8.215	8.50838	8.61698	8.74528	8.64972
1	M1 UpD4on PlasmaCell_ER UPR_XBP1	COPB2	49.4949	11.8679	11.9744	11.7183	11.7419	11.6383	11.5223	12.0519	11.878	11.6282	12.1791	12.0136	12.2184	12.2009	11.5412	12.2856	12.5467	12.7368	12.6809	12.6542	12.7443	12.954
1	M1 UpD4on PlasmaCell_ER UPR_XBP1	SECISBP2L	49.4949	9.34751	9.61519	9.57684	9.95458	9.61033	9.62904	9.74943	9.76552	9.92334	9.88772	9.91762	9.90757	10.0019	9.80315	10.0876	10.0397	10.4692	10.4458	10.9853	11.1585	11.0108
1	M1 UpD4on PlasmaCell_ER UPR_XBP1	YTHDF1	49.4949	10.8224	10.4285	10.5332	10.9865	10.4102	10.6797	10.519	10.6777	10.4174	10.889	10.5679	10.9695	11.1873	10.8815	11.1674	10.9499	10.731	10.9499	11.0708	11.2071	11.1797
1	M1 UpD4on PlasmaCell_ER UPR_XBP1	ZCCHC24	49.4949	8.51268	8.65047	8.54121	8.63268	8.48349	8.50824	8.61971	8.55975	8.45567	8.5709	8.58737	8.69967	8.59817	8.54114	8.66374	8.60827	8.68034	8.77722	9.09272	9.10625	8.8282
1	M1 UpD4on PlasmaCell_ER UPR_XBP1	CREB3L2	48.4848	10.3757	10.3877	10.4637	10.7083	10.4816	10.3894	10.2806	10.8876	10.3481	11.1006	11.2565	10.6113	11.6666	10.9788	11.3432	12.0752	12.4577	12.0692	12.9968	13.2281	12.6798
1	M1 UpD4on PlasmaCell_ER UPR_XBP1	ERP27	48.4848	8.40772	8.38068	8.53849	8.43141	8.45072	8.44045	8.36621	8.43874	8.35026	8.6956	8.63508	8.53902	8.58271	8.63658	8.62221	8.87656	8.8895	8.90995	9.20635	9.72795	9.09886
1	M1 UpD4on PlasmaCell_ER UPR_XBP1	MIR600HG	48.4848	9.39058	8.81917	9.3781	9.61098	9.06008	9.08631	9.11098	9.01295	8.99171	9.56119	9.22969	9.37919	9.53445	9.27299	9.84512	9.42281	9.36028	9.61707	10.0674	9.79945	10.0135
1	M1 UpD4on PlasmaCell_ER UPR_XBP1	ST6GALNAC4	48.4848	10.0331	9.8665	9.81613	10.0839	9.35081	9.81207	10.6187	9.86835	9.97088	10.8449	10.5882	10.6493	10.3782	11.6885	10.6568	10.6742	10.7628	10.9598	11.2037	11.8166	11.5122
1	M1 UpD4on PlasmaCell_ER UPR_XBP1	TUBG2	48.4848	8.47861	8.40126	8.6698	8.78906	8.40793	8.69504	8.67529	8.41151	8.62894	8.80986	8.49731	8.68756	8.75425	8.44208	8.93138	8.72991	8.73112	8.90244	9.55265	9.4793	9.2548
1	M1 UpD4on PlasmaCell_ER UPR_XBP1	CBX4	47.4747	9.61656	9.65074	9.85768	9.16799	9.2478	9.65381	9.11008	9.03239	9.25642	9.22592	9.19043	9.48923	9.42376	9.36562	9.71327	10.0031	10.0037	10.2387	10.917	11.172	10.8287
1	M1 UpD4on PlasmaCell_ER UPR_XBP1	CNKSR1	47.4747	8.36161	8.38649	8.3375	8.49263	8.33156	8.18957	8.37594	8.2926	8.27159	8.33211	8.43293	8.44562	8.44437	8.3592	8.44525	8.30494	8.54078	8.53015	8.71928	8.9372	9.10287
1	M1 UpD4on PlasmaCell_ER UPR_XBP1	CYFIP2	47.4747	11.7704	11.5107	11.4977	11.9822	11.25	11.6193	11.8509	11.4742	11.4394	12.128	11.8571	11.8668	11.48	11.7047	11.9358	11.541	11.938	12.0603	12.0291	12.6308	12.4071
1	M1 UpD4on PlasmaCell_ER UPR_XBP1	PCDHGB6	47.4747	9.01105	8.78555	8.64118	8.78091	8.41769	8.5929	8.91522	8.45153	8.52364	8.95378	8.56865	8.92364	8.89233	8.87624	8.65726	8.93697	8.85232	8.85739	9.03425	8.78786	9.00179
1	M1 UpD4on PlasmaCell_ER UPR_XBP1	TRAK1	47.4747	9.55172	9.35175	9.62822	10.0857	9.5611	9.70419	9.65876	9.47266	9.49873	9.88217	9.46251	9.74821	9.6787	9.58655	9.99808	9.74121	9.77454	10.0053	9.92519	10.0416	10.2858
1	M1 UpD4on PlasmaCell_ER UPR_XBP1	CIDEB	46.4646	8.59519	8.68174	8.76228	9.09433	8.75653	8.78328	9.00483	8.8249	8.83745	9.36888	9.10873	8.89707	8.84441	8.70726	8.85266	9.01644	9.05784	8.89643	8.9827	9.13438	9.11579
1	M1 UpD4on PlasmaCell_ER UPR_XBP1	GALT	46.4646	9.891	9.89386	9.73562	9.60097	9.56572	9.54166	9.5232	9.55811	9.3272	9.9194	9.55564	9.45366	9.58675	10.1652	9.67628	9.69819	9.92737	10.0289	9.74672	9.96556	10.1028
1	M1 UpD4on PlasmaCell_ER UPR_XBP1	HS.137971	46.4646	9.89893	9.5694	10.158	10.4345	10.0695	10.0658	10.1081	10.0669	10.334	10.4203	10.446	10.1984	10.2264	9.77904	10.1934	10.5085	10.4621	10.3824	10.9375	11.1468	10.7931
1	M1 UpD4on PlasmaCell_ER UPR_XBP1	IGLL1	46.4646	13.4468	12.7956	13.01	13.9611	13.1045	13.4446	14.0857	13.3392	13.4508	14.5146	14.3026	14.3026	14.4117	14.7765	14.5456	14.4837	14.3026	14.3709	14.6887	14.6373	14.526
1	M1 UpD4on PlasmaCell_ER UPR_XBP1	OSBPL2	46.4646	9.24986	9.02154	9.22217	9.61577	9.09561	9.27768	9.4028	9.34801	9.43159	9.66544	9.50022	9.41549	9.29089	9.29732	9.52738	9.59086	9.64866	9.77124	10.0637	10.5994	10.1961
1	M1 UpD4on PlasmaCell_ER UPR_XBP1	RAB24	46.4646	10.2008	9.87296	9.90757	10.0422	9.7479	9.62132	9.83195	9.52787	9.7159	10.3988	9.59921	9.53029	10.0714	10.6912	10.0407	10.402	10.4768	10.4674	10.7188	10.8924	10.5645
1	M1 UpD4on PlasmaCell_ER UPR_XBP1	NME3	45.4545	10.6907	10.022	10.0365	10.1867	9.73451	10.0031	9.92934	9.52116	9.57473	10.5787	9.84975	9.93075	10.2275	10.7651	10.216	10.1004	10.2488	10.3464	10.4056	10.6723	10.3483
1	M1 UpD4on PlasmaCell_ER UPR_XBP1	PIAS1	45.4545	9.88757	10.4087	9.95204	9.94202	10.0418	10.0089	10.5258	10.2226	10.0577	9.9752	10.1745	10.297	10.7052	10.0714	10.2206	10.1732	10.6115	10.508	10.6516	10.6539	10.4932
1	M1 UpD4on PlasmaCell_ER UPR_XBP1	WASH7P	45.4545	8.64157	8.82146	8.58641	8.62731	8.62587	8.66353	8.9122	8.70063	8.67282	8.67402	8.63749	8.73917	8.69218	8.69181	8.70274	8.85211	8.91649	8.85904	8.9965	9.17168	9.32178
1	M1 UpD4on PlasmaCell_ER UPR_XBP1	CHKB	44.4444	9.64469	9.30577	9.20905	9.57409	9.36963	9.16461	9.44268	9.19844	9.11676	9.7817	9.18567	9.28035	9.71122	9.78498	9.39529	9.57505	9.69102	9.54852	9.89341	10.015	9.85117
1	M1 UpD4on PlasmaCell_ER UPR_XBP1	HS.157344	44.4444	8.58903	8.65434	8.69265	9.13029	8.72775	9.05784	8.91285	8.70268	8.90862	9.51079	8.82022	8.99696	9.82412	8.63883	9.35126	9.42457	9.12664	9.22969	9.32313	9.23905	9.16718
1	M1 UpD4on PlasmaCell_ER UPR_XBP1	RNF4	44.4444	9.72384	9.89988	9.85281	10.1627	10.2457	10.2307	10.1014	10.0137	9.97641	10.291	9.98162	10.1701	10.36	9.93585	10.3104	10.3385	10.0838	10.3884	10.2911	10.065	10.3027
1	M1 UpD4on PlasmaCell_ER UPR_XBP1	TXNDC12	44.4444	11.9744	11.9835	11.901	12.0219	11.888	11.8185	12.6555	12.1061	12.1092	12.2648	12.1576	12.5704	12.5074	11.9984	12.649	12.6542	12.7845	12.7483	12.9126	12.8373	12.7943
1	M1 UpD4on PlasmaCell_ER UPR_XBP1	HIST1H1C	43.4343	10.1007	9.91818	10.4702	10.1163	9.97226	10.408	10.0892	9.81458	10.6511	9.61469	9.86798	10.406	9.97024	10.8792	10.6068	11.5864	11.2446	11.5111	11.2013	11.3835	11.926
1	M1 UpD4on PlasmaCell_ER UPR_XBP1	HIST2H2AA3	43.4343	8.95309	8.9942	9.31622	8.92358	9.14234	9.34985	9.18662	9.04392	9.67344	8.91164	8.91303	9.19141	8.98614	9.29168	9.1878	9.92708	10.2332	10.0648	10.4296	10.4116	10.9453
1	M1 UpD4on PlasmaCell_ER UPR_XBP1	HIST2H2AA4	43.4343	9.36054	9.48911	9.48518	9.31635	9.56777	9.60524	9.52217	9.40078	9.70436	9.1103	9.27126	9.42816	9.06583	10.5145	9.45934	10.0044	10.543	10.4742	10.352	10.6489	11.3948
1	M1 UpD4on PlasmaCell_ER UPR_XBP1	ING1	43.4343	8.24998	8.26789	8.29897	8.20763	8.32881	8.38398	8.34853	8.27537	8.43983	8.19381	8.2469	8.36136	8.39939	8.30186	8.29262	8.20358	8.45991	8.67819	8.55126	8.779	9.04587
1	M1 UpD4on PlasmaCell_ER UPR_XBP1	LAPTM4A	43.4343	8.98	9.17879	9.25613	9.16974	9.06708	9.34579	9.26575	9.04228	9.3281	9.09707	9.06522	9.29609	9.10968	9.64156	9.23706	9.49707	9.41074	9.72908	9.61907	9.93213	10.2164
1	M1 UpD4on PlasmaCell_ER UPR_XBP1	LPCAT3	43.4343	10.7179	10.264	9.91376	10.1467	9.86681	9.90397	10.1098	9.8465	9.49598	10.4207	10.0812	9.89175	10.059	10.7607	10.0133	10.3302	10.329	10.1761	10.1613	10.3484	10.2175
1	M1 UpD4on PlasmaCell_ER UPR_XBP1	MRPL53	43.4343	11.7465	10.9032	10.7268	10.9003	10.7689	10.4861	11.2442	10.4664	10.6642	11.2647	10.6756	10.9527	10.9305	11.5347	10.7733	11.1696	11.1961	11.1494	11.4706	11.7932	11.575
1	M1 UpD4on PlasmaCell_ER UPR_XBP1	SCAND1	43.4343	10.5065	10.297	10.0333	9.52376	9.93979	9.88568	9.76638	9.78892	9.84611	9.92893	10.0091	10.0658	10.1605	10.1952	9.90217	10.2973	10.4873	10.1269	10.4987	11.1321	10.3487
1	M1 UpD4on PlasmaCell_ER UPR_XBP1	STRN	43.4343	8.93376	8.98801	9.00651	8.88147	9.00973	9.0838	9.04073	9.02167	9.12446	8.85021	8.88454	9.02316	9.01	9.17725	8.90848	9.09475	9.1345	9.53389	9.43592	9.62686	10.0632
1	M1 UpD4on PlasmaCell_ER UPR_XBP1	TAZ	43.4343	9.17466	9.07982	8.96737	8.81729	8.838	8.77798	8.56101	8.90076	8.69618	8.92085	8.87371	8.86449	9.14477	9.08305	8.92992	9.04476	9.10257	8.9397	9.45296	9.47612	9.04587
1	M1 UpD4on PlasmaCell_ER UPR_XBP1	TMEM107	43.4343	9.04306	8.80944	8.81867	8.65317	8.66066	8.70949	8.6207	8.65096	8.56906	8.83259	8.81443	8.76497	8.82792	9.0758	8.69763	8.8397	9.30905	8.71371	9.35897	10.1541	8.93074
1	M1 UpD4on PlasmaCell_ER UPR_XBP1	CBX7	41.4141	9.25525	8.9133	9.01359	8.92531	8.70029	8.75343	8.92804	8.81084	8.62836	9.37351	9.06446	8.87151	9.17781	9.38371	9.00321	9.17658	9.37031	9.04598	9.94949	10.3626	9.51189
1	M1 UpD4on PlasmaCell_ER UPR_XBP1	EMC4	41.4141	12.4826	12.3004	11.931	12.0816	12.3434	12.0651	12.2446	12.2289	12.0655	12.3377	11.9137	12.0825	12.4529	12.0584	12.3774	12.7395	12.8254	12.6045	12.5998	12.6155	12.7222
1	M1 UpD4on PlasmaCell_ER UPR_XBP1	ZNF419	41.4141	9.99391	9.49574	9.69729	9.86093	9.65129	9.67137	10.0705	9.88056	9.83606	9.67573	9.60927	9.73975	9.64117	9.81103	9.86931	9.90844	10.0031	9.99158	10.2782	10.5399	10.7201
1	M1 UpD4on PlasmaCell_ER UPR_XBP1	PHF19	40.404	10.2278	10.2189	10.4829	10.6064	10.4837	10.3506	11.0047	10.7921	10.6828	10.87	10.8684	10.7247	10.7214	11.937	10.7784	10.6327	11.0201	11.1769	10.98	11.2024	11.119
1	M1 UpD4on PlasmaCell_ER UPR_XBP1	CLMN	39.3939	8.34469	8.37113	8.30702	8.36665	8.37297	8.28769	8.67637	8.40032	8.37768	8.66119	8.52685	8.52899	8.48583	8.48775	8.4183	8.66666	8.67119	8.68824	8.72208	8.92584	8.85382
1	M1 UpD4on PlasmaCell_ER UPR_XBP1	GLIPR1	39.3939	10.0668	9.94743	9.89322	10.5953	10.2584	10.3757	11.6555	10.516	10.7757	11.4742	11.3	11.6883	11.1601	11.5655	11.3799	11.4547	11.7626	11.7384	11.6605	12.4015	12.2915
1	M1 UpD4on PlasmaCell_ER UPR_XBP1	GLT8D1	39.3939	9.80079	9.41651	9.70463	9.8264	9.62321	9.50645	9.78153	9.76694	9.86931	9.74908	9.56672	9.73916	9.65429	9.41597	9.72004	10.2122	9.93951	10.0988	10.3206	10.1352	10.4852
1	M1 UpD4on PlasmaCell_ER UPR_XBP1	SEPT1	38.3838	8.76971	8.88709	8.98839	8.96453	8.90319	8.85758	8.77651	8.93142	8.79389	9.05191	8.92078	8.85209	9.06959	9.04638	9.09198	9.2771	9.17321	9.15323	9.45923	9.59368	9.25713
1	M1 UpD4on PlasmaCell_ER UPR_XBP1	AKR1B1	37.3737	11.9426	12.0842	11.7533	12.2828	11.9608	11.8438	12.4423	12.0427	11.9445	12.3413	12.1065	11.8733	12.3343	12.4457	12.1744	12.4684	12.7407	12.6346	12.5543	12.461	12.5758
1	M1 UpD4on PlasmaCell_ER UPR_XBP1	INPP4A	37.3737	8.45282	8.56706	8.46036	8.61611	8.53317	8.54507	8.72514	8.58428	8.60984	8.68586	8.53422	8.77715	8.96777	9.05446	8.88539	9.01113	9.01063	9.26598	9.06906	8.8712	9.30617
1	M1 UpD4on PlasmaCell_ER UPR_XBP1	ACP2	36.3636	8.7033	8.77766	8.64032	9.24664	8.63621	8.66087	9.45812	9.05561	8.85541	9.28969	9.04444	9.14675	9.33664	9.53628	9.38949	9.53073	9.46087	9.80032	9.66544	9.56804	10.026
1	M1 UpD4on PlasmaCell_ER UPR_XBP1	ACYP2	36.3636	9.13361	9.03437	8.85695	8.94475	8.87632	8.95722	9.33082	9.12735	9.14128	9.51798	9.31227	9.57846	9.45757	9.43376	9.25793	9.1783	9.79762	9.47416	9.85066	10.487	9.99789
1	M1 UpD4on PlasmaCell_ER UPR_XBP1	DEF8	36.3636	9.49844	9.28172	9.18051	10.0311	9.39856	9.33322	10.0085	9.52189	9.65252	10.1756	9.65741	9.64327	9.84017	10.3566	9.75073	10.388	10.3132	10.2935	10.3293	10.3891	10.2015
1	M1 UpD4on PlasmaCell_ER UPR_XBP1	FCRL5	36.3636	8.9799	8.96791	8.7932	8.77546	8.74514	8.65217	8.51976	8.6569	8.47295	8.80672	8.7287	8.52276	8.79069	9.21811	8.72416	9.2059	9.5335	9.20241	9.57772	10.4297	9.84459
1	M1 UpD4on PlasmaCell_ER UPR_XBP1	GANAB	36.3636	9.77677	9.31427	9.63308	9.90111	9.53414	9.29413	9.93845	9.59894	9.72698	9.84273	9.81332	9.7859	9.94832	10.5321	9.88086	10.5642	10.1756	10.4616	10.0901	10.2364	10.4489
1	M1 UpD4on PlasmaCell_ER UPR_XBP1	GAS6	36.3636	9.19317	8.76169	8.65862	9.89608	8.95782	8.8108	9.44992	8.94695	8.67244	10.0128	9.20561	9.22478	9.85866	10.2852	9.85236	10.7192	10.3905	11.1979	11.5138	11.4043	11.8406
1	M1 UpD4on PlasmaCell_ER UPR_XBP1	GMFG	36.3636	12.1694	11.3889	11.7817	11.6848	11.525	11.7183	11.8973	11.4128	11.8524	12.1901	11.8609	11.7175	11.8484	12.5188	11.5423	12.4257	12.3189	11.8011	12.5147	12.601	12.0601
1	M1 UpD4on PlasmaCell_ER UPR_XBP1	LRPAP1	36.3636	9.43946	9.31168	9.1961	9.97536	9.60591	9.59021	10.2946	9.64853	9.75801	10.0319	9.65794	9.78351	9.79163	10.3429	9.95491	10.3454	10.3329	10.6781	10.6394	10.3688	10.6291
1	M1 UpD4on PlasmaCell_ER UPR_XBP1	NUCB1	36.3636	12.7956	13.0702	13.2692	13.5517	13.0702	13.0716	13.4552	13.2997	13.1484	13.6905	13.3014	13.2906	13.2263	13.662	13.9445	13.8046	13.6841	14.1742	13.5031	13.9033	14.0681
1	M1 UpD4on PlasmaCell_ER UPR_XBP1	PRDX5	36.3636	12.5157	12.1901	12.2394	12.5487	12.2289	12.2486	12.6613	12.1723	12.5249	12.9438	12.6254	12.6055	12.8049	13.2034	12.4936	13.0364	13.2779	13.051	13.5095	13.218	13.0775
1	M1 UpD4on PlasmaCell_ER UPR_XBP1	TMEM214	36.3636	9.53782	9.28843	9.17627	9.99067	9.20333	9.43021	10.1034	9.4421	9.45981	10.1803	9.62105	9.75619	9.93239	10.6048	9.99158	10.2886	10.07	10.6119	10.4937	10.5179	10.5916
1	M1 UpD4on PlasmaCell_ER UPR_XBP1	TMEM80	36.3636	8.67825	8.66495	8.74542	8.92952	8.75011	8.68372	9.04693	8.84652	8.91901	9.03131	8.81529	8.85749	9.01915	9.04919	9.01887	8.94373	9.04637	9.21585	9.11285	9.23345	9.17566
1	M1 UpD4on PlasmaCell_ER UPR_XBP1	ZGPAT	36.3636	10.036	10.3071	10.17	10.7873	10.4443	9.96489	10.9028	10.6582	10.3298	10.8946	10.737	10.7063	10.4987	11.285	11.0595	11.3247	10.9032	11.3943	11.2853	11.1194	11.4382
1	M1 UpD4on PlasmaCell_ER UPR_XBP1	MRI1	35.3535	10.9607	11.2286	11.1089	11.0206	11.0612	10.7678	10.483	11.1065	10.484	11.1711	11.2315	10.9485	11.295	11.3528	11.4845	11.2883	11.5146	11.5939	11.2679	11.563	11.4385
1	M1 UpD4on PlasmaCell_ER UPR_XBP1	RBBP4	35.3535	9.72128	9.47917	9.87281	10.0796	9.76102	9.66264	9.49342	9.82553	9.38567	10.3628	10.3146	9.95344	10.2846	9.8073	10.5685	10.8019	10.5691	10.7039	11.2519	11.1332	11.4178
1	M1 UpD4on PlasmaCell_ER UPR_XBP1	SPACA3	35.3535	8.1508	8.25655	8.12651	8.07995	8.21786	8.15931	8.30511	8.23902	8.17324	8.32665	8.25923	8.3414	8.30445	8.06325	8.5741	8.41435	8.41526	8.83819	8.89731	8.68308	9.35506
1	M1 UpD4on PlasmaCell_ER UPR_XBP1	CTLA4	34.3434	8.13628	8.31248	8.35352	8.17394	8.36796	8.31852	8.43114	8.28427	8.36305	8.37426	8.41499	8.40842	8.3564	8.27672	8.70274	8.94551	9.254	9.3446	9.46423	10.1815	9.95145
1	M1 UpD4on PlasmaCell_ER UPR_XBP1	LOC728787	34.3434	9.1614	9.18522	8.93226	9.03524	9.18968	8.94508	8.82243	9.0845	8.82005	8.9657	9.0188	8.88822	9.39058	9.24024	9.21977	9.23165	9.32245	9.43112	9.22532	9.66673	9.33837
1	M1 UpD4on PlasmaCell_ER UPR_XBP1	SEL1L	34.3434	8.28257	8.33105	8.38992	8.50545	8.53712	8.46067	8.72694	8.59399	8.63164	8.72539	8.78427	9.06531	8.74593	8.42078	9.18123	9.11756	9.13891	9.34579	9.50103	9.75114	9.72228
1	M1 UpD4on PlasmaCell_ER UPR_XBP1	HEXB	33.3333	11.8704	12.0195	11.8085	11.7898	11.9199	11.7146	12.0611	11.8307	11.7672	11.8903	12.0665	12.0187	12.0074	11.697	12.0356	12.4066	12.8049	12.529	12.8637	13.086	12.9939
1	M1 UpD4on PlasmaCell_ER UPR_XBP1	IQSEC1	33.3333	9.61297	9.24524	9.3029	9.69501	9.26056	9.08061	9.36068	9.1695	8.90451	9.9672	9.37835	8.96537	9.79467	9.82582	9.61841	9.86123	9.94341	10.076	10.4087	10.5134	10.3061
1	M1 UpD4on PlasmaCell_ER UPR_XBP1	RABAC1	33.3333	11.1837	10.0849	10.1325	11.302	10.1748	10.3495	11.6061	9.94632	10.4652	11.485	10.3979	10.71	11.3972	12.1233	11.05	11.8351	12.0928	12.0127	12.6555	12.8723	12.6822
1	M1 UpD4on PlasmaCell_ER UPR_XBP1	PNOC	32.3232	9.98766	9.27948	9.50703	9.85709	9.29201	9.66207	10.2047	9.42089	9.56445	10.2721	9.66544	9.80982	9.57112	10.4397	9.77391	10.5495	10.3571	10.6402	11.2885	10.9493	11.4349
1	M1 UpD4on PlasmaCell_ER UPR_XBP1	ERGIC3	31.3131	10.8801	10.7406	10.3388	10.8648	10.8103	10.6951	11.4678	10.8373	10.8232	11.0564	10.907	10.8764	10.8929	11.6616	10.8144	11.2977	11.6372	11.3394	11.9306	12.2723	12.1147
1	M1 UpD4on PlasmaCell_ER UPR_XBP1	ISCU	31.3131	11.274	10.7873	10.8405	11.2709	10.9582	10.8733	11.6022	11.1006	11.1744	11.5701	11.3149	11.4994	11.2948	11.6218	11.4063	11.5647	11.6274	11.5769	11.7281	11.7565	11.693
1	M1 UpD4on PlasmaCell_ER UPR_XBP1	MAST4	31.3131	9.80893	9.35631	9.29572	9.78351	9.59435	9.50328	10.3111	9.76977	9.61554	10.5244	10.0279	10.2411	9.74055	10.2842	9.74154	10.0307	9.98822	9.90623	10.6402	10.5068	10.2973
1	M1 UpD4on PlasmaCell_ER UPR_XBP1	NCF4	31.3131	9.6343	8.97341	8.93446	9.75697	9.19176	9.01557	10.1422	9.31214	9.33641	10.0239	9.78746	9.59522	9.51056	10.3948	9.77974	10.2878	10.1672	10.0066	10.8323	10.8664	10.3849
1	M1 UpD4on PlasmaCell_ER UPR_XBP1	TECR	31.3131	11.406	11.3919	10.9761	11.7817	11.1106	11.414	11.7651	11.1868	11.2505	11.8797	11.558	11.432	11.6383	12.4493	11.6807	12.3167	12.5198	12.5234	12.6276	12.9557	12.9662
1	M1 UpD4on PlasmaCell_ER UPR_XBP1	APH1B	30.303	10.0893	9.57593	9.51176	9.82358	9.41912	9.78951	10.2839	9.34729	9.46228	9.87266	9.61896	9.73856	9.62044	10.3311	9.79467	10.0001	10.3251	10.3129	10.417	10.7201	10.7083
1	M1 UpD4on PlasmaCell_ER UPR_XBP1	HERC2	30.303	9.21864	9.09761	9.18884	9.39659	9.10051	8.84935	8.99136	9.33888	8.81807	9.65192	9.50262	9.22705	9.40441	9.35297	9.58717	9.52175	9.43072	9.96734	9.50586	9.77056	10.0478
1	M1 UpD4on PlasmaCell_ER UPR_XBP1	HNRNPUL2	30.303	10.8912	10.7603	11.0267	10.934	10.8336	10.8206	10.6618	10.8965	10.5971	11.0544	11.1749	10.8612	11.155	11.0613	11.1642	11.1534	11.0596	11.3059	11.1011	11.1056	11.0701
1	M1 UpD4on PlasmaCell_ER UPR_XBP1	NDUFB11	30.303	13.0383	12.629	12.437	12.84	12.529	12.6638	13.2759	12.5915	12.649	12.9335	12.6346	12.8008	12.7775	13.4406	12.6858	12.9184	13.1324	13.1888	13.1389	13.3297	13.4552
1	M1 UpD4on PlasmaCell_ER UPR_XBP1	PRAF2	30.303	9.07371	8.86849	8.90259	9.21864	8.78568	9.057	9.23008	8.96963	8.91244	9.01315	8.85	8.81519	9.11579	9.34623	9.05582	9.19432	9.2543	9.45123	9.54053	9.71665	10.0267
1	M1 UpD4on PlasmaCell_ER UPR_XBP1	ROM1	30.303	9.18167	8.96589	8.91235	9.16158	8.92941	9.26804	9.30186	8.9922	9.02704	9.19353	8.83536	9.07751	9.2227	9.44686	9.29976	9.09047	9.34388	9.6138	9.40373	9.93379	10.3711
1	M1 UpD4on PlasmaCell_ER UPR_XBP1	TRAPPC5	30.303	11.2122	10.5495	10.6777	11.0698	10.6593	10.8732	11.5826	10.4488	10.881	11.3943	10.4943	11.1427	11.171	11.7771	10.9986	11.3651	11.4201	11.543	11.6117	11.633	11.6527
1	M1 UpD4on PlasmaCell_ER UPR_XBP1	CYTH4	29.2929	9.28254	9.13161	9.21892	10.2443	9.37533	9.21944	10.6196	9.81978	9.63382	10.4956	9.85631	9.57477	9.85083	10.5867	9.57873	10.2286	10.4388	10.3249	11.1829	11.3488	10.9831
1	M1 UpD4on PlasmaCell_ER UPR_XBP1	EIF3K	29.2929	13.2319	13.1143	12.9752	13.2084	12.914	13.001	13.4508	12.9252	12.9058	12.9238	12.7819	12.954	13.1406	13.4046	13.0189	13.1986	13.3443	13.2723	13.4302	13.369	13.1581
1	M1 UpD4on PlasmaCell_ER UPR_XBP1	HS.571887	28.2828	8.43058	8.92154	8.58623	9.07118	8.98348	8.94469	9.23857	8.94537	8.90008	8.83493	9.11801	9.17354	8.90705	9.31304	9.02422	9.06135	9.61089	9.10335	9.40933	10.093	9.12634
1	M1 UpD4on PlasmaCell_ER UPR_XBP1	ICAM3	28.2828	11.0165	11.0124	10.6894	11.5839	11.0035	11.1961	11.789	10.7589	10.996	11.6605	11.0664	11.0155	11.0181	12.4748	11.0318	11.5159	11.7658	11.6156	12.0001	12.7533	12.3043
1	M1 UpD4on PlasmaCell_ER UPR_XBP1	ITGB7	28.2828	11.6555	11.8679	11.4845	12.9882	12.3446	11.9303	12.9631	12.4708	12.1838	13.0716	12.5521	12.4341	12.8114	13.1749	12.601	13.1028	12.9478	13.3654	13.4318	13.2743	13.4262
1	M1 UpD4on PlasmaCell_ER UPR_XBP1	MAGED2	28.2828	8.88814	8.61651	8.54643	8.93014	8.7429	8.66744	8.96553	8.66911	8.78442	8.71365	8.80929	8.78633	8.63788	8.86816	8.79861	8.91793	8.98242	8.94537	9.30831	9.4541	9.29504
1	M1 UpD4on PlasmaCell_ER UPR_XBP1	C2orf68	27.2727	8.49316	8.51761	8.59862	8.81989	8.66374	8.74913	8.58178	8.63502	8.67863	8.52668	8.67926	8.6061	8.70154	8.83192	8.65161	8.78823	8.98811	8.72416	9.13039	9.30258	9.04416
1	M1 UpD4on PlasmaCell_ER UPR_XBP1	CTAGE6	27.2727	8.34192	8.15898	8.31532	8.44784	8.36077	8.39025	8.31194	8.2358	8.36602	8.22861	8.47193	8.24473	8.2244	8.48492	8.34906	8.6826	8.50233	8.54731	8.66801	8.75077	8.87871
1	M1 UpD4on PlasmaCell_ER UPR_XBP1	SEC13	26.2626	10.7688	10.4367	10.1848	10.923	10.445	10.4503	11.0382	10.3084	10.3583	10.9483	10.5132	10.6293	10.6634	11.9076	10.7956	11.1482	11.2467	11.3309	11.0924	11.0202	11.3097
1	M1 UpD4on PlasmaCell_ER UPR_XBP1	SERF2	25.2525	11.4569	10.8793	11.2218	11.2839	11.0345	11.0033	11.4622	11.0574	11.0807	11.5501	11.2849	11.216	11.2122	11.2317	11.0491	11.453	11.3245	11.4837	11.9398	12.1368	12.0781
1	M1 UpD4on PlasmaCell_ER UPR_XBP1	NANS	24.2424	10.1195	10.1723	10.1915	10.4753	10.2271	10.4536	10.2904	10.0085	10.5087	10.225	10.1485	10.5535	10.0538	10.772	10.3838	10.8138	10.5407	10.4323	10.7969	10.7006	10.7091
1	M1 UpD4on PlasmaCell_ER UPR_XBP1	BSCL2	23.2323	10.3506	10.2462	10.4791	10.9552	10.5407	10.7895	11.116	10.6308	10.9179	11.0211	10.754	10.8851	10.6441	11.1313	11.0557	11.2941	11.3696	11.697	11.8011	11.9245	12.3708
1	M1 UpD4on PlasmaCell_ER UPR_XBP1	C14orf93	23.2323	9.57045	9.32649	9.68067	9.56593	9.24702	9.38915	9.87252	9.31382	9.55953	9.65474	9.42569	9.49535	9.28678	9.47346	9.50011	9.49844	9.59522	9.62791	10.0625	10.4928	10.2488
1	M1 UpD4on PlasmaCell_ER UPR_XBP1	CD52	23.2323	13.4942	12.5258	13.2839	12.7429	12.5725	12.7546	12.7067	12.7419	12.7831	13.1109	13.1418	13.311	12.9265	13.6156	12.9994	12.5543	13.1226	12.9451	13.1262	13.6775	13.2231
1	M1 UpD4on PlasmaCell_ER UPR_XBP1	DCPS	23.2323	10.5439	9.94743	10.2218	10.6746	9.95569	10.4046	10.7558	9.8752	10.1403	10.7104	9.84871	10.5135	10.4803	11.1816	10.596	10.6478	10.6589	10.9203	10.6785	10.6168	11.0027
1	M1 UpD4on PlasmaCell_ER UPR_XBP1	IRF7	23.2323	9.22682	9.4401	9.62078	9.77463	9.59723	9.56342	9.77312	9.73788	9.73947	9.78903	9.65818	9.86082	9.35987	10.313	9.84497	9.8597	9.96848	10.1826	10.4591	11.0336	10.8605
1	M1 UpD4on PlasmaCell_ER UPR_XBP1	KRTCAP2	23.2323	12.2731	11.6907	12.1591	12.6068	11.9868	12.3293	13.2906	12.1493	12.5299	12.6942	12.2073	12.7053	12.1074	13.4571	12.7386	12.8621	13.0156	13.5477	13.184	13.4783	13.8772
1	M1 UpD4on PlasmaCell_ER UPR_XBP1	NARF	23.2323	10.971	10.2488	10.3419	11.3632	10.4017	10.7943	11.2053	10.3273	10.3673	11.5142	10.567	10.7008	11.1885	12.0538	10.953	11.4283	11.7441	11.5593	11.3189	11.9029	11.4114
1	M1 UpD4on PlasmaCell_ER UPR_XBP1	NDUFS7	23.2323	12.0895	11.3901	11.8329	12.3983	11.7491	11.9842	12.4859	11.5281	12.0009	12.437	11.9412	11.8469	11.7679	13.0172	12.3213	12.2165	12.1864	12.7053	12.2414	12.0627	12.3609
1	M1 UpD4on PlasmaCell_ER UPR_XBP1	SURF1	23.2323	10.4131	9.72671	10.0825	10.7158	10.1503	10.1453	10.7493	9.92737	10.182	10.6507	10.0418	10.2699	10.0766	10.7385	10.3845	10.2806	10.1052	10.7772	10.6077	10.4458	10.7943
1	M1 UpD4on PlasmaCell_ER UPR_XBP1	TMEM238	23.2323	9.84017	9.74943	9.57458	9.94814	9.75215	9.7588	10.2441	9.66766	9.47971	10.3703	9.83137	9.6723	9.9519	11.2235	9.8362	10.4973	10.5242	10.3234	10.5759	11.254	10.5815
1	M1 UpD4on PlasmaCell_ER UPR_XBP1	TMEM8A	23.2323	8.95424	8.74229	8.66394	9.00899	8.56098	8.878	9.02517	8.61909	8.81296	9.06923	8.71712	8.90653	8.67863	9.79642	9.01295	8.91622	8.98262	9.28548	9.24371	9.39958	9.66487
1	M1 UpD4on PlasmaCell_ER UPR_XBP1	TRIM69	23.2323	8.71664	8.51915	8.62669	8.66648	8.62554	8.51711	8.38808	8.52338	8.51222	8.81249	8.63384	8.64556	8.79494	8.67676	8.93074	9.02248	9.53161	9.28667	9.64973	10.2218	10.0147
1	M1 UpD4on PlasmaCell_ER UPR_XBP1	VKORC1	23.2323	12.0655	12.2016	12.3231	12.4144	12.101	12.2846	12.5747	12.1167	12.391	12.4916	12.3203	12.4597	12.2688	12.9438	12.5029	12.5892	12.9072	12.9238	12.5827	13.0294	13.0277
1	M1 UpD4on PlasmaCell_ER UPR_XBP1	DUSP28	22.2222	9.78652	9.44587	9.77446	9.89033	9.53029	9.5862	9.6674	9.62904	9.49574	9.7327	9.73483	9.65979	9.67933	10.2183	9.82525	9.97765	10.082	9.92647	10.5172	10.9733	10.414
1	M1 UpD4on PlasmaCell_ER UPR_XBP1	FTSJ1	22.2222	11.1084	11.2045	10.6419	11.2756	10.9115	10.6371	11.0063	10.8669	10.666	11.2636	11.1406	10.9144	11.2737	11.2207	11.0489	11.5269	11.4054	11.0244	11.6489	11.6298	11.332
1	M1 UpD4on PlasmaCell_ER UPR_XBP1	GZMH	22.2222	12.0511	11.6021	10.8709	11.9343	11.7077	11.0512	12.8086	12.0341	11.2551	12.5902	12.3072	11.7392	11.6495	12.806	11.3663	12.594	12.8412	12.2016	12.6415	13.4571	12.9631
1	M1 UpD4on PlasmaCell_ER UPR_XBP1	JAGN1	22.2222	9.19972	9.02432	9.18575	9.22846	9.10646	9.21539	9.29732	8.94765	9.20004	9.31022	8.92866	9.21475	9.2286	9.12194	9.27126	9.22484	9.07287	9.49326	9.56389	9.93458	10.1818
1	M1 UpD4on PlasmaCell_ER UPR_XBP1	JMJD7-PLA2G4B	22.2222	9.19201	8.74892	9.17309	9.19065	8.86338	8.87889	8.66261	9.03887	8.75257	9.65949	9.04444	8.98358	9.43533	9.46255	9.5897	9.92737	9.68872	9.97459	10.8457	11.0337	10.5524
1	M1 UpD4on PlasmaCell_ER UPR_XBP1	KIF21B	22.2222	9.53376	9.11019	9.70992	9.52596	9.25409	9.47442	9.08316	9.24753	9.19376	9.78312	9.51593	9.41475	9.61841	10.2141	10.0412	10.2732	10.1405	10.1274	10.7312	10.7934	10.3172
1	M1 UpD4on PlasmaCell_ER UPR_XBP1	LAMC1	22.2222	9.54886	9.47386	9.36123	9.95586	9.71623	9.2487	9.48518	9.29618	9.06561	9.72473	9.59805	9.29651	9.8022	9.74241	9.65598	10.2404	9.96441	9.87185	10.6701	10.9311	10.5694
1	M1 UpD4on PlasmaCell_ER UPR_XBP1	LOC100134011	22.2222	8.54127	8.51524	8.41435	8.78018	8.52469	8.39328	8.49088	8.48874	8.35058	8.80254	8.52891	8.60453	8.75331	8.61184	8.61239	8.93334	9.05758	8.72549	9.03928	9.57723	8.79467
1	M1 UpD4on PlasmaCell_ER UPR_XBP1	MIAT	22.2222	8.90558	8.56213	9.16741	9.04218	8.78228	8.5688	8.66525	8.68183	8.7325	9.86138	9.27839	9.16381	10.5487	9.24461	9.81169	10.6971	10.8362	10.5299	11.5329	12.3783	10.9046
1	M1 UpD4on PlasmaCell_ER UPR_XBP1	PIK3IP1	22.2222	8.60978	8.35821	8.79091	8.63379	8.42595	8.46471	8.36028	8.48027	8.42672	8.74674	8.66405	8.51371	8.49472	8.78106	8.7113	8.63471	9.05484	8.94339	9.05971	9.73545	9.22846
1	M1 UpD4on PlasmaCell_ER UPR_XBP1	QSOX2	22.2222	9.65147	9.19032	9.82837	9.77056	9.27778	9.48023	9.10076	9.35921	9.30893	10.346	9.8152	9.72163	10.3824	9.77343	10.1024	10.1234	9.81275	10.0741	10.451	10.1808	10.1133
1	M1 UpD4on PlasmaCell_ER UPR_XBP1	STMN3	22.2222	9.45173	9.05665	9.59349	9.34448	9.32535	9.26646	9.28591	9.06747	9.10838	9.78124	9.21574	9.24312	9.4302	9.52515	9.53459	9.63457	9.40398	9.70082	9.87664	10.5248	9.87281
1	M1 UpD4on PlasmaCell_ER UPR_XBP1	TP53INP1	22.2222	9.20667	8.71032	9.34533	9.15867	8.77634	9.00362	8.67406	8.80341	8.99692	9.40243	9.19498	9.33352	10.0931	9.36397	10.0649	11.8709	11.948	11.5676	13.2255	13.662	13.3276
1	M1 UpD4on PlasmaCell_ER UPR_XBP1	UCN	22.2222	8.63083	8.38649	8.73426	8.72807	8.45535	8.44005	8.30916	8.41582	8.4596	8.59052	8.56101	8.67328	8.47499	8.8447	8.59797	8.6826	8.64431	8.61006	9.22217	8.99504	9.05707
1	M1 UpD4on PlasmaCell_ER UPR_XBP1	ZDHHC4	22.2222	9.78153	9.64362	9.64156	10.0422	9.70925	9.98004	10.5738	9.85585	10.0041	10.1912	9.91391	10.0907	9.85585	10.3271	10.166	10.3596	10.3429	10.4146	10.6023	10.6797	10.645
1	M1 UpD4on PlasmaCell_ER UPR_XBP1	SLC25A47	21.2121	8.26903	8.28554	8.2295	8.41565	8.16295	8.16967	8.33749	8.18862	8.25267	8.39625	8.32331	8.26532	8.38481	8.62117	8.30836	8.69285	8.4497	8.96497	9.41511	9.4982	9.56354
1	M1 UpD4on PlasmaCell_ER UPR_XBP1	PCCA	20.202	9.27	9.21668	9.48256	9.28416	9.05318	9.30649	9.39554	9.1511	9.22783	9.38481	9.20048	9.55159	9.43911	9.1042	9.67997	9.61106	9.80587	9.9908	9.96282	10.1712	10.1166
1	M1 UpD4on PlasmaCell_ER UPR_XBP1	FOXO4	19.1919	9.09995	8.96589	9.17669	9.22515	8.94066	8.89731	9.17309	9.17905	8.9856	9.33002	9.15457	9.00205	9.33002	9.34102	9.3099	9.73625	9.68495	9.79971	10.2113	10.4365	10.2498
1	M1 UpD4on PlasmaCell_ER UPR_XBP1	LAMA5	19.1919	8.64858	8.30507	8.72303	9.16326	8.68068	8.52845	8.42018	8.72991	8.44455	9.73989	8.96619	8.70976	9.54422	9.93144	9.61788	10.2258	9.86325	10.5414	11.1825	11.5913	11.4929
1	M1 UpD4on PlasmaCell_ER UPR_XBP1	LOC100133034	19.1919	8.30828	8.25544	8.19137	8.3343	8.25909	8.17869	8.17661	8.32248	8.18606	8.27452	8.3064	8.27398	8.28333	8.56773	8.40396	8.65646	8.63936	8.56311	9.02607	9.28004	9.00925
1	M1 UpD4on PlasmaCell_ER UPR_XBP1	MYPOP	19.1919	9.94949	9.54925	9.958	10.2864	9.75498	9.44711	9.88805	10.1739	9.60412	10.3828	10.3636	9.63083	10.2504	10.9106	10.3025	10.6282	10.8005	10.9464	11.3425	11.695	11.2551
1	M1 UpD4on PlasmaCell_ER UPR_XBP1	NFATC2IP	19.1919	10.7852	10.3942	10.4963	10.928	10.8494	10.1939	9.96568	10.9115	9.96158	11.4049	11.0647	10.1876	11.5667	11.0181	10.9887	11.3325	11.2215	11.1151	11.8662	11.5401	11.2479
1	M1 UpD4on PlasmaCell_ER UPR_XBP1	PRKD2	19.1919	8.48226	8.48307	8.54706	8.69643	8.554	8.53688	8.45193	8.50913	8.50207	8.67195	8.65046	8.46187	8.75669	9.47597	8.86188	9.02232	8.80477	8.98035	8.94216	9.22739	8.94513
1	M1 UpD4on PlasmaCell_ER UPR_XBP1	SYVN1	19.1919	9.80427	9.36087	9.73617	9.92044	9.55614	9.52322	9.43023	9.80743	9.43134	10.3123	10.2209	9.71356	10.3955	10.469	10.2865	10.6674	10.6569	10.8091	11.0582	11.1824	11.0311
1	M1 UpD4on PlasmaCell_ER UPR_XBP1	ATP6V0C	18.1818	9.61098	9.7107	9.39607	9.96749	9.64577	9.51251	9.56886	9.79689	9.33975	9.62321	9.62825	9.19601	9.78194	10.2337	9.64392	10.005	10.053	10.0399	9.88717	10.4779	9.98672
1	M1 UpD4on PlasmaCell_ER UPR_XBP1	GSE1	18.1818	9.2638	9.09543	9.17596	9.73465	9.45911	8.99916	9.03887	9.2069	8.733	9.35362	9.16656	8.81403	9.32003	9.52611	9.39322	9.57543	9.8373	9.63602	9.99016	10.5926	10.1268
1	M1 UpD4on PlasmaCell_ER UPR_XBP1	PIEZO1	18.1818	10.0397	9.48072	9.79762	10.5876	10.4146	9.4409	9.41525	10.2141	9.19581	10.8078	10.1806	9.61656	10.7799	11.1012	10.6885	11.0839	10.8977	11.2731	11.1448	11.3085	11.1896
1	M1 UpD4on PlasmaCell_ER UPR_XBP1	HS.143408	17.1717	8.92022	8.72651	8.96316	9.00533	8.7573	8.38964	8.49628	9.00492	8.51749	9.11675	9.11745	8.72396	9.41621	9.67594	9.19539	9.08535	9.1819	9.54004	9.22567	9.18123	9.37563
1	M1 UpD4on PlasmaCell_ER UPR_XBP1	KIF13B	17.1717	9.4562	9.20795	9.16403	9.89711	9.14831	9.01653	9.74278	9.2794	9.17596	10.1322	9.53247	9.56067	10.1055	10.0043	9.85947	9.98672	9.75256	10.1595	10.3365	10.0506	10.2667
1	M1 UpD4on PlasmaCell_ER UPR_XBP1	ADPGK	16.1616	9.96378	9.96326	10.1004	10.5575	10.0893	10.0702	10.187	10.2448	9.9958	10.6413	10.388	10.4818	10.7222	10.3401	10.5191	10.5367	10.6965	10.6751	10.4361	10.5172	10.5703
1	M1 UpD4on PlasmaCell_ER UPR_XBP1	EIF4G3	16.1616	10.2029	10.3789	9.98319	10.4319	10.2889	9.94276	10.006	10.2493	9.52256	10.2627	10.303	9.92402	10.1477	10.1975	10.3115	10.5718	10.7403	10.408	10.3134	10.9887	10.5124
1	M1 UpD4on PlasmaCell_ER UPR_XBP1	IRF4	16.1616	10.592	10.3648	10.7472	11.304	10.9574	11.4524	10.9399	10.9858	11.4513	11.4772	11.5122	11.2497	11.0213	11.4472	11.0444	11.8257	11.1769	11.0454	11.6636	11.7316	11.6453
1	M1 UpD4on PlasmaCell_ER UPR_XBP1	LMTK3	16.1616	8.37958	8.47161	8.34431	8.43087	8.47896	8.26326	8.34637	8.36102	8.27563	8.53523	8.40435	8.36973	8.56986	8.38531	8.51398	8.79677	8.96545	8.8467	9.54138	10.4034	9.67
1	M1 UpD4on PlasmaCell_ER UPR_XBP1	NEU1	16.1616	9.45083	9.69556	9.45296	10.2727	9.8516	10.1912	10.2347	9.88086	10.1153	10.2675	9.92831	10.0162	10.2526	10.4536	10.2872	10.5491	10.5447	10.905	10.457	10.8336	11.05
1	M1 UpD4on PlasmaCell_ER UPR_XBP1	NME8	16.1616	8.10602	8.17755	8.14147	8.31034	8.18561	8.15471	8.1826	8.16191	8.28434	8.12341	8.23705	8.12148	8.15099	8.37576	8.249	8.29768	8.33851	8.31217	8.95027	9.02704	8.91793
1	M1 UpD4on PlasmaCell_ER UPR_XBP1	NOMO2	16.1616	10.1978	10.0316	10.1723	10.7226	10.2226	10.4323	10.3968	10.2829	10.3715	10.7518	10.6105	10.3374	10.4323	11.0848	10.6797	11.2431	10.8376	11.291	11.1053	11.076	11.4215
1	M1 UpD4on PlasmaCell_ER UPR_XBP1	P3H1	16.1616	9.10031	8.9884	9.08203	9.48528	9.10921	9.13583	9.12466	9.21887	9.04864	9.72683	9.31882	9.12805	9.59691	9.55748	9.37563	9.54446	9.59665	9.70828	9.6242	9.59061	9.56243
1	M1 UpD4on PlasmaCell_ER UPR_XBP1	PIGT	16.1616	9.76523	9.93542	9.91706	10.5841	9.96892	10.4424	10.4787	10.2586	10.4138	10.5874	10.3905	10.3194	10.2564	10.6785	10.4561	10.6837	10.9552	11.156	10.8714	11.1389	11.3919
1	M1 UpD4on PlasmaCell_ER UPR_XBP1	RPN2	16.1616	9.37846	9.72712	9.77157	9.8453	9.83104	10.237	9.91361	9.75411	10.4203	9.88387	10.3564	9.69116	9.50328	10.498	9.83166	11.2719	11.0108	10.4556	11.3007	11.4265	11.0186
1	M1 UpD4on PlasmaCell_ER UPR_XBP1	SLC25A45	16.1616	8.50522	8.59656	8.57223	8.69901	8.48035	8.83987	8.56369	8.75914	8.58369	8.7723	8.53516	8.53769	8.68459	8.91466	8.6464	8.72664	8.93044	8.96222	8.86729	9.11978	8.98551
1	M1 UpD4on PlasmaCell_ER UPR_XBP1	SRP68	16.1616	11.3131	11.0536	11.0133	11.6807	10.9814	11.0729	11.8342	11.297	11.2357	11.7233	11.3115	11.4302	11.2134	11.5154	11.432	11.7441	11.5491	11.7736	11.867	11.5897	12.0431
1	M1 UpD4on PlasmaCell_ER UPR_XBP1	CHPF	15.1515	8.62531	8.53104	8.59481	9.29457	8.68122	8.79543	9.49066	8.57272	8.88602	9.30712	8.67637	8.95079	8.86734	9.90518	8.97796	9.39322	9.16128	9.32336	9.3764	9.73465	9.57142
1	M1 UpD4on PlasmaCell_ER UPR_XBP1	GOLGA3	15.1515	11.0155	10.768	11.1797	11.7605	11.4054	10.8471	10.4833	11.3931	10.6685	11.935	11.7131	10.8121	11.857	11.5262	11.7316	11.9336	12.0092	12.0278	12.3983	12.7695	12.3377
1	M1 UpD4on PlasmaCell_ER UPR_XBP1	LOC728138	15.1515	9.43162	9.50093	9.49983	9.89162	9.58761	9.6142	10.0496	9.5495	9.82988	9.6468	9.57819	9.7043	9.50436	10.145	9.75753	10.0707	9.90611	10.065	10.2114	10.2196	10.2577
1	M1 UpD4on PlasmaCell_ER UPR_XBP1	RBM33	15.1515	9.41597	9.39837	9.8516	9.98859	9.82963	9.31114	9.11008	9.90276	9.33664	10.2848	9.98822	9.82668	10.3722	9.82385	10.297	10.3371	10.1199	10.3371	10.9751	10.7397	10.8973
1	M1 UpD4on PlasmaCell_ER UPR_XBP1	UNC93B4	14.1414	10.9046	11.077	10.6491	10.71	10.6433	10.3769	10.7119	10.3832	9.8338	11.4754	11.153	10.6503	11.4454	11.7094	10.5865	11.4552	11.0489	10.9341	11.8725	11.8166	11.2337
1	M1 UpD4on PlasmaCell_ER UPR_XBP1	DGKA	13.1313	9.04306	9.36898	9.24762	9.10625	8.8687	8.63143	8.89009	9.04476	8.78379	9.36503	9.22195	8.87615	9.4631	9.20645	9.0015	9.10212	9.38318	9.07537	9.45911	9.82525	9.26034
1	M1 UpD4on PlasmaCell_ER UPR_XBP1	LMAN2	13.1313	8.6239	8.39747	8.78886	8.96372	8.60923	8.69478	9.20059	8.80382	8.91936	8.96826	8.85649	8.9103	8.5373	9.23795	8.97663	9.17037	9.17919	9.11274	9.1041	9.00235	8.77127
1	M1 UpD4on PlasmaCell_ER UPR_XBP1	UPF3A	13.1313	10.3381	10.3487	10.3101	10.1802	10.263	10.049	9.79033	10.2414	9.73899	10.451	10.3603	10.1396	10.5475	10.2775	10.2773	10.3736	10.2754	10.243	10.4167	10.5052	10.2564
1	M1 UpD4on PlasmaCell_ER UPR_XBP1	LOC652388	12.1212	8.35644	8.48545	8.25822	8.43976	8.37621	8.17252	8.40721	8.39946	8.28519	8.4772	8.37134	8.35799	8.68783	8.3131	8.55453	8.9087	8.85	8.64	8.60412	8.7107	8.90728
1	M1 UpD4on PlasmaCell_ER UPR_XBP1	NICN1	12.1212	10.4873	10.1751	10.5586	10.3958	10.2476	10.4213	10.1931	10.3975	10.0962	10.7926	10.6489	10.1412	10.3669	10.541	10.579	10.4714	10.6217	10.8258	10.7521	11.0773	11.045
1	M1 UpD4on PlasmaCell_ER UPR_XBP1	STAT2	12.1212	11.6324	11.4736	11.5159	11.77	11.3948	11.204	11.2896	11.4513	11.077	11.891	11.7932	11.3867	11.2767	11.8108	11.5245	11.867	11.7254	11.9019	12.5074	12.9026	12.4748
1	M1 UpD4on PlasmaCell_ER UPR_XBP1	TTC21A	12.1212	8.22561	8.20775	8.12271	8.30279	8.23395	8.1985	8.06306	8.14611	8.12258	8.31929	8.2964	8.14734	8.22199	8.31382	8.19586	8.30668	8.5216	8.56986	9.02238	9.49314	8.90178
1	M1 UpD4on PlasmaCell_ER UPR_XBP1	VGLL4	12.1212	10.1431	9.87223	10.5137	9.91361	9.72004	9.89528	9.95837	10.0229	9.7902	10.2296	10.2391	10.0722	9.8318	10.2764	10.2268	10.13	10.7106	10.5207	9.99526	10.4497	10.5393
1	M1 UpD4on PlasmaCell_ER UPR_XBP1	SLC35E2B	11.1111	10.2893	9.7961	10.5619	10.8202	10.2101	10.284	10.3687	10.7754	10.7378	10.7787	10.7153	10.4454	10.7485	10.374	10.7801	11.0519	10.9802	11.1552	11.7914	12.1452	12.0686
1	M1 UpD4on PlasmaCell_ER UPR_XBP1	WDR59	11.1111	10.5546	10.2543	10.4733	10.4723	9.94434	9.90434	10.1792	10.2145	9.8575	10.6781	10.461	10.0197	10.6487	10.1452	10.1486	10.6496	10.592	10.1175	10.804	11.1744	10.4326
1	M1 UpD4on PlasmaCell_ER UPR_XBP1	LOC100134348	10.101	8.43858	8.36318	8.21101	8.18628	8.23419	8.25797	8.18713	8.25302	8.2798	8.15291	8.15092	8.32671	8.39299	8.21788	8.42307	8.38877	8.32326	8.60319	8.44254	8.74692	8.92329
1	M1 UpD4on PlasmaCell_ER UPR_XBP1	LOC652736	10.101	8.52519	8.47289	8.42864	8.38002	8.33057	8.48035	8.41319	8.24091	8.34938	8.23159	8.32762	8.42265	8.49722	8.24187	8.54219	8.44502	8.40982	8.9893	8.63502	8.85125	9.18311
1	M1 UpD4on PlasmaCell_ER UPR_XBP1	LOC653463	10.101	8.45834	8.44989	8.50738	8.26926	8.28256	8.38863	8.67235	8.29738	8.4936	8.27452	8.2325	8.37358	8.58673	8.32173	8.55067	8.36463	8.2938	8.46958	8.60749	9.04976	8.90153
1	M1 UpD4on PlasmaCell_ER UPR_XBP1	MAGED1	9.09091	11.1673	11.279	11.0981	11.4505	11.414	11.2725	11.155	11.3831	10.9585	11.4581	11.5152	10.9594	11.2443	11.5015	11.3956	11.701	12.0946	12.1261	12.2183	12.571	12.1047
1	M1 UpD4on PlasmaCell_ER UPR_XBP1	ANKRD36B	7.07071	9.10927	8.57575	9.09561	9.68636	9.07045	8.74422	8.63965	9.08094	8.91766	9.88878	9.39309	8.92006	9.2211	9.34996	9.46215	9.81691	9.60192	9.88906	10.1496	10.6192	10.4003
1	M1 UpD4on PlasmaCell_ER UPR_XBP1	ATP6V0A1	7.07071	10.7777	10.6246	10.7808	11.2725	10.7817	10.7122	10.5836	10.9073	10.7047	10.9375	10.8123	10.6311	10.6987	11.2296	11.0465	11.5744	11.5477	11.6605	12.1149	12.5974	12.2837
1	M1 UpD4on PlasmaCell_ER UPR_XBP1	ARCN1	6.06061	12.0739	12.3251	11.9069	12.2223	12.1474	11.9029	12.3598	12.3973	11.9655	12.497	12.2298	12.3365	12.4982	11.7348	12.4391	12.7252	12.6022	12.594	12.7929	12.7994	12.6276
1	M1 UpD4on PlasmaCell_ER UPR_XBP1	LINC00926	6.06061	9.39216	8.94923	9.1659	9.33564	8.7527	8.75447	9.09222	8.82656	8.55002	9.72517	9.03017	8.68988	9.27554	9.66103	8.77805	9.29237	10.0441	8.94795	10.358	11.7247	9.89175
1	M1 UpD4on PlasmaCell_ER UPR_XBP1	LZTFL1	6.06061	8.20857	8.31692	8.37265	8.36967	8.57861	8.38675	8.44036	8.38885	8.42303	8.32184	8.47272	8.38372	8.39299	8.11058	8.54525	8.62355	8.70206	8.55134	8.96921	9.27533	9.07782
1	M1 UpD4on PlasmaCell_ER UPR_XBP1	MIR939	6.06061	8.28209	8.29254	8.2819	8.32982	8.45047	8.28241	8.36714	8.27842	8.50488	8.24232	8.40509	8.43361	8.33085	8.28921	8.46684	8.29302	8.54798	8.512	8.43501	9.10376	9.03665
1	M1 UpD4on PlasmaCell_ER UPR_XBP1	C17orf62	5.05051	10.5623	10.4484	10.374	10.8625	9.80683	9.75814	10.888	10.4307	9.99174	11.3771	10.5967	10.4791	10.666	11.7109	10.5615	10.7882	10.93	10.746	11.1651	11.8299	11.3034
1	M1 UpD4on PlasmaCell_ER UPR_XBP1	DAP	5.05051	10.085	9.49014	9.47056	10.2876	9.47243	9.63218	10.0056	9.80125	9.33049	10.2871	9.91706	9.60017	9.86472	10.4468	9.93458	10.0833	10.3228	10.2911	10.365	10.624	10.4724
1	M1 UpD4on PlasmaCell_ER UPR_XBP1	DUSP22	5.05051	11.44	10.9737	11.1416	11.3085	10.9796	10.9928	11.0781	11.1032	10.8969	11.5846	11.2982	10.9222	11.0554	11.1253	10.7457	11.215	11.1982	10.9875	12.0764	11.9505	11.0647
1	M1 UpD4on PlasmaCell_ER UPR_XBP1	DXO	5.05051	8.98046	8.87835	8.68431	9.06135	8.86683	8.55865	8.97311	8.81893	8.47175	9.18657	8.9581	8.62999	8.94026	9.26646	8.77011	9.1326	9.17396	9.0124	9.35134	9.55707	9.20376
1	M1 UpD4on PlasmaCell_ER UPR_XBP1	FER1L4	5.05051	8.26793	8.19487	8.1876	8.47009	8.188	8.22033	8.30417	8.26278	8.15391	8.29597	8.29236	8.18372	8.23794	8.32947	8.28961	8.67681	8.63433	8.65439	9.82525	10.1725	9.3741
1	M1 UpD4on PlasmaCell_ER UPR_XBP1	GSTP1	5.05051	13.5366	13.4986	12.9058	13.5833	13.4113	12.9662	13.883	13.3144	13.0845	13.6182	13.382	12.9097	13.1598	13.9085	13.1749	13.8772	13.9834	13.9183	14.1714	14.115	14.0707
1	M1 UpD4on PlasmaCell_ER UPR_XBP1	IRX1	5.05051	9.27168	9.24713	8.98943	9.63008	9.01932	9.35173	9.36948	9.13978	9.0875	9.58566	9.18598	9.49758	9.39378	9.50572	9.27485	9.53414	9.56572	9.60387	9.52765	10.4067	10.5362
1	M1 UpD4on PlasmaCell_ER UPR_XBP1	LOC729843	5.05051	11.0186	10.6822	10.5994	11.1706	10.5832	10.6898	11.2174	10.7649	10.5438	11.2192	11.0019	10.93	10.8247	11.77	10.7642	11.1437	11.5967	11.1406	12.0356	12.3655	11.7015
1	M1 UpD4on PlasmaCell_ER UPR_XBP1	MXD3	5.05051	9.03713	8.65009	8.70372	9.00135	8.54533	8.32324	9.18598	8.92692	8.56861	9.43148	8.98595	8.66462	8.67007	10.2115	8.7942	8.90298	9.21647	9.03532	9.64481	9.58898	9.32649
1	M1 UpD4on PlasmaCell_ER UPR_XBP1	NT5DC2	5.05051	10.2187	9.82251	9.48642	10.7501	9.61242	9.8129	10.5528	9.55058	9.55024	10.7449	9.88688	9.83743	10.4221	10.841	10.3085	10.7794	10.5896	10.7063	11.0859	11.7275	11.3104
1	M1 UpD4on PlasmaCell_ER UPR_XBP1	PTPRCAP	5.05051	11.3184	11.297	10.618	11.459	11.3017	10.7978	11.9087	11.3793	10.8388	12.1359	11.9336	11.156	11.569	13.2319	11.4663	11.7621	12.4091	11.825	11.8561	13.0641	11.9655
1	M1 UpD4on PlasmaCell_ER UPR_XBP1	RAPGEFL1	5.05051	8.45174	8.23661	8.51231	8.69358	8.49981	8.32112	8.1778	8.46863	8.36232	8.71284	8.43806	8.38261	8.39066	8.44208	8.46604	8.68688	8.54421	8.98389	8.94688	9.08052	9.70082
1	M1 UpD4on PlasmaCell_ER UPR_XBP1	SLC25A28	5.05051	11.6593	11.2226	11.7833	11.9655	11.509	11.2265	11.3258	11.4676	11.3558	11.7348	11.4472	11.4718	11.2795	11.268	11.7723	11.6999	11.5144	11.8202	12.0646	12.1194	12.2867
1	M1 UpD4on PlasmaCell_ER UPR_XBP1	SND1	5.05051	11.8108	11.0869	11.2659	12.2324	11.3913	11.5262	12.135	11.3835	11.4739	12.1811	11.485	11.317	11.7348	11.9419	11.8957	12.2111	12.1637	12.3647	12.497	12.4413	12.5635
1	M1 UpD4on PlasmaCell_ER UPR_XBP1	TM7SF2	5.05051	9.96195	9.94949	9.67485	10.1084	9.56045	9.85883	10.0538	9.3664	9.5379	10.5003	9.89682	10.1195	10.0015	10.8928	9.88416	10.0119	10.2543	9.69272	10.5554	10.9339	10.3135
1	M1 UpD4on PlasmaCell_ER UPR_XBP1	VPS37B	5.05051	10.25	10.0881	9.93286	10.2313	9.88028	9.91087	10.0977	9.92071	9.5585	10.4087	9.97946	9.8771	9.98378	10.3281	10.0517	10.2193	9.99629	10.4645	10.2675	10.5032	10.6622
1	M1 UpD4on PlasmaCell_ER UPR_XBP1	YPEL3	5.05051	9.50599	8.98687	9.27686	9.63125	8.97231	9.29804	9.7547	9.27744	9.36478	9.91537	9.62521	9.34254	9.20578	10.3675	9.31722	9.44736	9.88702	9.67358	10.5707	11.7757	10.4987
1	M1 UpD4on PlasmaCell_ER UPR_XBP1	CDKN1A	4.0404	10.6544	10.6174	10.8962	10.6387	10.3526	10.6262	10.2928	10.2603	10.4677	10.5805	10.2833	10.5818	10.5098	10.5971	11.1541	10.9333	10.8207	11.3024	11.3301	10.8295	11.2491
1	M1 UpD4on PlasmaCell_ER UPR_XBP1	CORO7	4.0404	9.52528	9.02632	8.96653	9.70526	9.11412	9.23301	9.52935	8.95924	9.01016	9.65776	9.1515	9.16221	9.46423	10.269	9.43817	9.60461	9.46335	9.75098	9.79843	10.3901	9.69615
1	M1 UpD4on PlasmaCell_ER UPR_XBP1	COX15	4.0404	9.65086	9.37123	9.51659	9.52651	9.19548	9.10287	9.95733	9.42557	9.36581	9.68431	9.49259	9.77141	9.10438	9.78926	9.67026	9.46593	9.45888	9.59273	9.53883	9.84704	9.7838
1	M1 UpD4on PlasmaCell_ER UPR_XBP1	DNM2	4.0404	9.47679	9.0726	9.12533	9.78018	9.10003	9.22283	9.48468	9.11155	9.09928	9.9292	9.39458	9.24414	9.36191	10.2958	9.5392	9.80061	9.54259	9.83033	9.92947	9.92964	9.85016
1	M1 UpD4on PlasmaCell_ER UPR_XBP1	LOC647741	4.0404	8.40296	8.40814	8.45847	8.54525	8.44375	8.62211	8.45148	8.35415	8.52901	8.54226	8.24996	8.61053	8.46914	8.56579	8.28691	8.51754	8.64262	8.4435	8.61108	9.0418	8.88568
1	M1 UpD4on PlasmaCell_ER UPR_XBP1	MAN2B1	4.0404	9.11831	9.17381	8.6239	9.83897	9.20376	9.1291	9.49653	8.95722	8.89343	9.72163	9.03963	9.09125	9.67077	10.102	9.26045	9.58159	9.55238	9.57883	9.84439	10.3293	9.80845
1	M1 UpD4on PlasmaCell_ER UPR_XBP1	MANBAL	4.0404	10.4484	10.3526	10.2776	10.7393	10.4621	10.2724	10.7955	10.5135	10.4468	10.6438	10.4253	10.5959	10.326	10.9729	10.6103	10.2529	10.504	10.609	10.6399	11.4166	10.9751
1	M1 UpD4on PlasmaCell_ER UPR_XBP1	MAPKAPK2	4.0404	10.4737	10.4373	10.2353	11.2462	10.3835	10.3928	10.8395	10.2981	10.2255	10.8323	10.2313	10.5691	10.6176	10.9243	10.5068	10.7518	10.7328	10.8643	10.9593	11.3435	11.697
1	M1 UpD4on PlasmaCell_ER UPR_XBP1	PPOX	4.0404	9.52897	9.41326	9.72322	10.0103	9.69434	9.76491	9.77002	9.65776	9.56872	9.89682	9.74895	9.81723	9.3474	10.1671	9.62537	9.77499	9.96637	9.9292	10.1206	10.375	10.1879
1	M1 UpD4on PlasmaCell_ER UPR_XBP1	TTC38	4.0404	9.63193	9.6707	9.67369	10.1112	9.50554	9.79821	10.0968	9.51785	9.74546	9.99652	9.58018	9.90082	9.52492	10.2709	9.73552	9.76763	9.90434	9.9176	10.3017	10.5458	10.3354
1	M1 UpD4on PlasmaCell_ER UPR_XBP1	VAT1	4.0404	9.18895	8.95488	9.01674	9.39445	8.97341	9.18135	9.6137	9.01465	9.14294	9.30281	9.08094	9.38689	9.02687	9.51633	9.08203	9.34822	9.3535	9.38015	9.58144	9.47704	9.50599
1	M1 UpD4on PlasmaCell_ER UPR_XBP1	WDR45	4.0404	9.11444	8.9762	8.752	9.48822	8.84032	8.86258	9.66264	8.91348	9.11634	9.49342	8.99486	9.19846	8.90924	9.76666	9.13717	9.14568	9.1684	9.39659	9.8412	9.91209	10.0658
1	M1 UpD4on PlasmaCell_ER UPR_XBP1	ZNF775	4.0404	8.80106	8.48689	8.6239	9.39058	8.76406	8.76886	9.24169	8.75447	8.63571	9.05571	8.76492	8.84477	8.48545	9.35666	8.79362	8.80913	8.97006	8.81997	9.53205	9.71327	9.04628
1	M1 UpD4on PlasmaCell_ER UPR_XBP1	CNTNAP2	3.0303	8.14154	8.17261	8.2021	8.20026	8.08001	8.38202	8.117	8.05846	8.01858	8.07142	8.11564	8.19694	8.39053	8.01283	8.39683	8.69472	8.63772	8.87476	9.55696	10.0736	9.79958
1	M1 UpD4on PlasmaCell_ER UPR_XBP1	CSPG4P5	3.0303	8.27804	8.05625	8.31984	8.55951	8.22523	8.27847	8.12848	8.15001	8.27258	8.21902	8.28072	8.39325	8.2766	8.11004	8.42395	8.24066	8.42461	8.35255	8.2789	8.69268	8.67144
1	M1 UpD4on PlasmaCell_ER UPR_XBP1	JUN	3.0303	11.1885	10.8572	11.8697	11.9029	11.6095	11.5213	11.5302	11.4332	11.3104	11.1618	11.4754	11.4442	11.6419	11.1185	11.1411	11.1129	11.8152	12.0952	11.2647	12.595	12.5511
1	M1 UpD4on PlasmaCell_ER UPR_XBP1	SH3GLB2	3.0303	11.4676	11.1166	11.3966	11.9736	11.3481	11.3835	11.8292	11.3148	11.1706	11.8704	11.4242	11.1944	11.6767	12.1117	11.7833	11.9101	11.6839	11.9419	12.1109	12.0524	12.0721
1	M1 UpD4on PlasmaCell_ER UPR_XBP1	SLC37A1	3.0303	9.09424	9.13833	9.15622	9.14443	9.01613	9.25783	8.97358	8.91824	8.92162	8.95722	8.76698	9.18357	8.95319	8.8895	9.30873	9.33488	9.27377	9.63694	9.26804	9.22982	9.79103
1	M1 UpD4on PlasmaCell_ER UPR_XBP1	SMPDL3B	3.0303	8.104	8.07348	8.13586	8.23032	8.05414	8.10954	8.09677	8.03532	8.0445	7.9998	8.08629	8.12939	8.10589	8.04258	8.17444	8.17728	8.26349	8.29814	8.41968	8.61939	8.59721
1	M1 UpD4on PlasmaCell_ER UPR_XBP1	ZHX2	3.0303	8.91663	8.54712	8.71018	9.2064	8.90667	8.74599	8.92259	8.73301	8.55779	9.58357	9.13091	8.76212	9.33366	9.39078	9.04645	9.72295	9.36919	9.29194	9.83261	9.77865	9.59359
1	M1 UpD4on PlasmaCell_ER UPR_XBP1	ABCA7	2.0202	8.71935	8.27891	8.37221	8.72227	8.43715	8.41158	8.35655	8.4634	8.32272	8.91195	8.59841	8.35527	8.62117	9.31794	8.49919	8.83397	8.71431	8.85359	9.29831	9.66487	8.9903
1	M1 UpD4on PlasmaCell_ER UPR_XBP1	ATP13A1	2.0202	9.48358	9.32898	9.62949	10.2504	9.8604	9.56243	9.69272	9.99969	9.50103	10.3995	10.2943	10.0741	9.72174	11.0277	10.3729	10.5198	10.6423	10.954	10.6611	11.5545	11.3195
1	M1 UpD4on PlasmaCell_ER UPR_XBP1	SEMA4B	2.0202	8.93523	8.92483	9.11665	9.46791	8.94066	9.13856	9.07045	9.20509	9.01924	9.40814	9.18397	9.19021	9.25823	9.93029	9.46393	9.60222	9.54834	10.1419	9.73097	10.0393	10.1853
1	M1 UpD4on PlasmaCell_ER UPR_XBP1	TCIRG1	2.0202	10.2152	9.74312	9.94832	10.7449	10.0473	9.95359	10.3308	10.1521	9.58898	11.3796	10.6133	10.0385	10.676	11.6659	10.5524	10.9291	10.7897	11.0422	11.4394	11.4307	11.2956
1	M1 UpD4on PlasmaCell_ER UPR_XBP1	GNAS	1.0101	13.6575	13.6575	13.6285	14.1771	14.014	13.7228	13.9631	13.9061	13.6736	14.244	14.0938	13.4659	13.9164	13.9986	13.9589	14.1494	14.3255	14.3634	14.4879	14.4752	14.5244
1	M1 UpD4on PlasmaCell_ER UPR_XBP1	HID1	1.0101	8.10236	8.2299	8.18251	8.27427	8.10818	8.31852	8.19907	8.10787	8.16394	8.21776	8.26769	8.20658	8.1428	8.19831	8.29596	8.32742	8.39042	8.29715	8.91496	8.91757	9.17919
1	M1 UpD4on PlasmaCell_ER UPR_XBP1	LRIG1	1.0101	8.90297	8.91941	8.95971	9.43351	9.20267	9.38425	8.9345	8.75202	8.75413	9.29267	8.97255	8.80552	9.16033	8.97874	9.18251	9.72123	9.48432	9.57085	10.5785	10.5514	10.1575
1	M1 UpD4on PlasmaCell_ER UPR_XBP1	P2RX1	1.0101	8.32832	8.4004	8.67825	8.69161	8.56283	8.71737	8.53835	8.42933	8.47146	8.78427	8.7482	8.50904	8.525	8.73191	8.50175	8.66182	9.04325	8.86063	10.3629	11.1847	10.1443
1	M1 UpD4on PlasmaCell_ER UPR_XBP1	PRKCSH	1.0101	9.1884	9.18898	9.28301	9.69827	9.40117	9.50888	9.37829	9.39507	9.34462	9.53343	9.44348	9.0867	9.18331	9.42196	9.47677	9.64679	9.66604	9.84456	9.80117	10.2934	9.89479
1	M1 UpD4on PlasmaCell_ER UPR_XBP1	TMEM200A	1.0101	8.14609	8.26521	8.35625	8.51315	8.62094	8.54507	8.36771	8.47947	8.44961	8.7148	8.68762	8.47075	8.34794	8.50248	8.59152	8.80733	9.05971	8.81923	8.79062	9.20912	9.15543
1	M1 UpD4on PlasmaCell_ER UPR_XBP1	SYNJ1	0	8.53301	8.47713	8.67779	8.97556	8.84243	8.62759	8.61835	8.84251	8.85476	8.78615	8.80876	8.53963	8.59893	8.64165	8.88137	9.30357	8.81414	8.85826	9.28149	9.02874	8.8866
1	M1 UpD4on PlasmaCell_ER UPR_XBP1	TLE1	0	8.99976	9.01359	9.2119	9.16708	9.18522	9.46009	8.81545	9.05561	8.94124	9.12784	8.84218	8.92984	9.34265	9.10519	9.19201	9.60591	9.85555	9.74735	10.0919	10.3336	10.1062
2	M2 UpD5on Golgi MIR_Regulated ProteinSecretion	ACBD3	100	10.6159	10.8687	11.0729	10.7765	10.9945	11.0892	10.6852	11.1049	11.022	10.7282	11.149	11.1508	10.8494	10.6402	11.1134	11.5396	11.3853	11.1116	11.6475	11.7021	11.422
2	M2 UpD5on Golgi MIR_Regulated ProteinSecretion	ACP1	100	13.6775	13.5966	13.7099	12.5797	13.4131	13.5115	13.001	13.3634	13.6924	13.0156	13.2981	13.4262	13.7371	12.391	13.4902	13.8143	13.7016	13.409	13.6643	13.6575	13.7117
2	M2 UpD5on Golgi MIR_Regulated ProteinSecretion	AKTIP	100	10.388	10.5094	10.5691	10.3725	10.6331	10.4553	10.332	10.4524	10.5122	10.2071	10.25	10.3803	10.5277	10.0209	10.6255	10.7671	10.4714	10.7676	10.7959	10.7777	10.7699
2	M2 UpD5on Golgi MIR_Regulated ProteinSecretion	ALAD	100	9.14577	9.15554	9.4043	9.19899	9.08159	9.32605	9.42978	9.36798	9.44587	9.48822	9.37714	9.33092	9.37727	9.06394	9.31267	9.57593	9.56777	9.60942	9.83833	9.89837	9.63774
2	M2 UpD5on Golgi MIR_Regulated ProteinSecretion	AMFR	100	9.91818	10.1374	10.4267	9.95713	10.063	10.7424	9.98478	10.3039	10.4489	10.1095	10.397	10.8069	10.6716	9.41537	10.7416	10.5391	10.4109	11.0568	10.7564	10.8732	11.1997
2	M2 UpD5on Golgi MIR_Regulated ProteinSecretion	ARFIP1	100	9.7256	9.52692	9.49626	9.27891	9.47291	9.65598	9.51921	9.57579	9.95359	9.51176	9.63109	9.72089	9.63734	9.1898	9.94044	10.0362	9.88805	9.87343	9.95003	9.66587	9.90571
2	M2 UpD5on Golgi MIR_Regulated ProteinSecretion	ARL5A	100	10.2541	10.8046	10.5935	10.086	10.6368	10.5807	10.3961	10.5356	10.6357	10.2125	10.6093	10.7049	10.5617	9.90475	10.6531	10.8984	10.8433	10.788	10.9223	10.9805	10.9978
2	M2 UpD5on Golgi MIR_Regulated ProteinSecretion	ARPC3	100	13.3211	12.9739	13.2459	12.2804	12.9308	13.2551	12.4493	12.8621	13.264	12.6652	12.8522	13.2981	13.2948	12.2876	13.2212	13.131	13.3357	13.346	13.1598	13.3264	13.6352
2	M2 UpD5on Golgi MIR_Regulated ProteinSecretion	ARSG	100	8.18745	8.16421	8.47631	8.43238	8.16764	8.407	8.42458	8.2986	8.4671	8.23537	8.31799	8.55685	8.28209	8.16854	8.56542	8.7053	8.728	8.87725	9.46381	9.22846	9.0846
2	M2 UpD5on Golgi MIR_Regulated ProteinSecretion	ASF1A	100	9.47943	9.87637	10.2301	9.08471	9.65398	9.80548	9.36527	9.79797	10.1017	9.44587	10.0767	10.3736	10.1966	9.29732	10.4791	10.5683	10.7636	10.7047	10.5852	10.5479	10.7403
2	M2 UpD5on Golgi MIR_Regulated ProteinSecretion	ATP2C1	100	9.81422	9.67864	9.86719	9.14403	9.71241	9.69458	9.41452	9.73916	9.80534	9.46201	9.67852	10.0986	10.2168	8.54291	10.3108	10.1823	10.155	10.145	10.0919	10.2769	10.3564
2	M2 UpD5on Golgi MIR_Regulated ProteinSecretion	BMP8B	100	8.09049	8.22276	8.52415	8.15514	8.37297	8.51153	8.15808	8.34201	8.30991	8.15036	8.48227	8.55603	8.3016	8.22668	8.63513	8.84589	8.67617	9.27391	9.02974	8.70184	9.39296
2	M2 UpD5on Golgi MIR_Regulated ProteinSecretion	BUB1	100	11.1411	11.4224	11.6701	10.6781	11.3115	10.8467	11.017	11.8536	11.6267	11.1474	12.0684	11.6362	11.4008	11.3925	11.7485	12.092	12.212	11.9842	12.0109	12.0452	12.0092
2	M2 UpD5on Golgi MIR_Regulated ProteinSecretion	C3orf58	100	9.10308	9.22762	9.23564	9.02782	9.34915	9.24801	9.18765	9.56354	9.49302	9.1375	9.4437	9.43359	9.43863	8.7555	9.38414	9.75302	10.0279	9.82993	9.54844	9.76253	9.80744
2	M2 UpD5on Golgi MIR_Regulated ProteinSecretion	CCDC174	100	9.80424	9.42136	10.053	9.90263	10.0168	9.99903	9.71182	10.0009	9.81691	9.7755	9.90045	10.0172	9.99872	9.78194	10.0897	10.1341	10.3153	10.2357	10.6507	10.5341	10.6159
2	M2 UpD5on Golgi MIR_Regulated ProteinSecretion	CCNC	100	10.7913	10.8125	10.8933	9.76864	10.5542	10.7357	9.98859	10.4723	10.7201	9.99326	10.4207	10.8233	10.8336	9.73207	10.8977	11.4863	11.3049	11.2719	11.5613	11.5329	11.5368
2	M2 UpD5on Golgi MIR_Regulated ProteinSecretion	CCPG1	100	8.59582	8.69723	9.07761	8.5811	8.77423	8.80838	8.71328	8.58572	8.91348	8.61422	8.72603	8.97805	8.56842	8.34719	9.32313	9.61469	10.073	10.2052	10.9346	11.2979	11.4276
2	M2 UpD5on Golgi MIR_Regulated ProteinSecretion	CD46	100	10.978	10.7556	11.0489	10.7772	10.6548	10.7013	10.4529	10.6615	10.7277	10.4211	10.3916	10.8333	10.9344	9.42955	10.6587	10.9344	10.6785	10.7767	11.0684	10.9765	11.1443
2	M2 UpD5on Golgi MIR_Regulated ProteinSecretion	CEP63	100	10.5675	10.623	10.7931	10.3081	10.5975	10.6116	10.4032	10.4265	10.5598	10.303	10.5165	10.7996	10.8727	10.1285	10.656	10.8271	10.9898	10.8851	11.0925	11.0573	11.108
2	M2 UpD5on Golgi MIR_Regulated ProteinSecretion	CEP83	100	9.51068	9.36985	9.82358	9.45162	9.70302	9.51126	9.55485	9.63694	9.85372	9.76491	9.91881	9.73166	9.83833	9.35158	9.99174	10.0056	10.0567	9.96339	9.71129	10.1177	9.80394
2	M2 UpD5on Golgi MIR_Regulated ProteinSecretion	CFH	100	8.42139	8.45039	8.34677	8.36608	8.41459	8.53456	8.42163	8.46954	8.42399	8.34919	8.38819	8.70357	8.689	8.34603	8.62554	8.53994	8.57295	8.9893	8.90737	8.88766	9.55
2	M2 UpD5on Golgi MIR_Regulated ProteinSecretion	CFL2	100	8.35779	8.52536	8.39526	8.4143	8.4109	8.66513	8.26722	8.31981	8.3841	8.32665	8.47858	8.4217	8.52079	8.34983	8.45463	8.45344	8.53101	8.58284	8.45417	8.90878	8.9808
2	M2 UpD5on Golgi MIR_Regulated ProteinSecretion	CHM	100	9.47704	9.83718	10.0227	9.54475	9.51103	9.38949	9.50549	9.88568	10.0874	9.55085	9.8338	10.0921	9.67371	9.17204	9.9268	9.72586	10.012	10.0367	9.88948	10.1206	10.1739
2	M2 UpD5on Golgi MIR_Regulated ProteinSecretion	CHSY1	100	10.2946	10.3374	10.7385	10.6289	10.8977	11.1125	10.321	10.4603	10.7472	10.6147	10.7605	10.7858	10.6039	10.7275	11.119	11.1582	11.0681	11.0478	11.0801	11.1395	11.2301
2	M2 UpD5on Golgi MIR_Regulated ProteinSecretion	CIDECP	100	10.4162	10.6021	10.2597	9.81474	10.6015	10.4841	10.1646	10.2575	10.5299	10.1142	10.1908	10.5418	10.6145	10.0435	10.6423	11.0356	11.154	11.0489	10.8902	10.7596	10.9635
2	M2 UpD5on Golgi MIR_Regulated ProteinSecretion	CLDND1	100	12.1201	12.3506	12.4647	12.3281	12.2739	11.9633	12.1926	12.4393	12.6163	12.5603	12.657	12.9522	12.7129	12.065	12.9551	12.6662	12.7363	12.9743	12.9458	13.0259	13.0604
2	M2 UpD5on Golgi MIR_Regulated ProteinSecretion	CLIP4	100	8.42099	8.66508	8.66092	8.39079	8.54789	8.51311	8.32008	8.58189	8.6952	8.45974	8.53602	8.78492	8.68534	8.37288	8.89643	8.76935	8.87322	9.11868	9.21112	9.44723	9.64362
2	M2 UpD5on Golgi MIR_Regulated ProteinSecretion	CRLF3	100	9.96747	10.475	10.495	9.67784	10.2396	10.1132	9.89351	10.3526	10.2736	9.90439	10.4168	10.5657	10.4047	9.65569	10.6008	10.5	10.9079	10.6298	10.9106	10.8505	10.9538
2	M2 UpD5on Golgi MIR_Regulated ProteinSecretion	CRTAP	100	8.16618	9.23675	8.842	8.47652	8.79722	9.08294	8.52831	8.90719	8.91548	8.4507	8.95255	9.31557	9.45226	8.78873	9.31382	8.97889	9.30873	9.44114	9.34209	9.51716	9.48061
2	M2 UpD5on Golgi MIR_Regulated ProteinSecretion	CTSV	100	8.34192	8.39105	8.53883	8.43465	8.34047	8.47161	8.35273	8.39225	8.47026	8.36313	8.41309	8.74646	8.41336	8.2522	8.52154	8.73612	8.81792	9.27927	8.77275	8.61302	9.18112
2	M2 UpD5on Golgi MIR_Regulated ProteinSecretion	CYP20A1	100	9.92366	10.2394	10.035	9.79674	10.1984	10.2582	10.0843	10.1503	10.2806	9.94434	9.95474	10.255	10.4395	9.81936	10.5098	10.5073	10.565	10.5703	10.4848	10.3127	10.5711
2	M2 UpD5on Golgi MIR_Regulated ProteinSecretion	DAZAP2	100	12.5188	12.8192	13.1698	13.0613	12.8723	13.2019	13.021	13.2964	13.3744	12.9631	13.1436	13.4423	13.2759	12.5334	13.409	13.2926	13.3884	13.5324	13.5156	13.5115	13.8119
2	M2 UpD5on Golgi MIR_Regulated ProteinSecretion	DDHD2	100	10.4185	10.6064	10.8769	10.4256	10.6672	10.8211	10.6681	10.6242	10.6516	10.5012	10.552	10.7603	10.6085	9.92721	10.8107	11.0476	11.1006	11.2885	11.108	11.1432	11.4801
2	M2 UpD5on Golgi MIR_Regulated ProteinSecretion	DSTN	100	11.1171	10.962	11.0689	10.73	10.8787	11.1972	11.0623	10.7825	11.2281	10.7916	10.6823	11.254	11.3788	10.7772	11.591	11.4454	11.3901	11.6238	11.6162	11.4966	11.7626
2	M2 UpD5on Golgi MIR_Regulated ProteinSecretion	EBAG9	100	10.2239	10.4155	10.3531	9.75056	10.1518	10.1882	10.0944	10.153	10.2194	9.72588	9.98289	10.275	10.2658	9.90575	10.3383	10.3667	10.5819	10.3753	10.4919	10.5594	10.5864
2	M2 UpD5on Golgi MIR_Regulated ProteinSecretion	EIF4E3	100	8.98505	9.03263	9.39155	8.90397	8.90794	9.585	9.03798	8.90501	9.3739	8.91947	9.03075	9.38468	9.31438	8.64434	9.56689	9.6578	9.5545	10.0104	10.2821	9.97048	10.4304
2	M2 UpD5on Golgi MIR_Regulated ProteinSecretion	ELL2	100	10.4543	10.7146	10.9375	10.1587	10.7549	11.0346	10.5967	10.8963	11.1923	11.017	11.5698	11.7371	11.8741	10.7651	11.9223	12.1891	11.8887	11.7803	12.3343	11.5574	12.2446
2	M2 UpD5on Golgi MIR_Regulated ProteinSecretion	ERBIN	100	8.22711	8.65653	8.73134	8.42332	8.45257	8.7645	8.18751	8.52716	8.46516	8.28696	8.55954	8.60085	8.77851	8.23127	8.78936	8.73264	8.79973	8.658	8.84993	8.89343	8.8691
2	M2 UpD5on Golgi MIR_Regulated ProteinSecretion	ERO1A	100	10.168	9.92545	10.4991	10.0355	9.8157	10.1897	10.2832	9.82358	10.1934	9.91881	9.83718	10.5308	10.2993	9.82743	10.5986	10.6079	10.961	10.9208	10.9429	11.0313	11.1567
2	M2 UpD5on Golgi MIR_Regulated ProteinSecretion	EXOC4	100	8.90189	9.06453	9.12997	8.74638	8.89666	9.26778	8.79634	8.91419	9.10699	8.76683	8.92365	9.08402	9.11258	8.74954	9.13005	8.95727	9.23556	9.2355	9.33827	9.62871	9.58912
2	M2 UpD5on Golgi MIR_Regulated ProteinSecretion	FAM3C	100	9.37554	9.46289	9.55114	9.06352	9.41067	9.52457	9.24456	9.58978	9.77355	9.49062	9.62049	10.3125	10.3615	8.94519	10.3761	10.1814	10.161	10.4239	10.5165	10.3234	10.629
2	M2 UpD5on Golgi MIR_Regulated ProteinSecretion	FBXO3	100	9.27778	9.41621	9.47374	8.98892	9.33552	9.24581	8.93956	9.32862	9.2781	8.89681	9.18018	9.39595	9.38538	8.77867	9.45888	9.47943	9.62027	9.61021	9.72016	9.62397	9.82385
2	M2 UpD5on Golgi MIR_Regulated ProteinSecretion	FMO2	100	8.72073	8.49169	8.53539	8.39047	8.38042	8.77115	8.81519	8.44194	8.64251	8.43568	8.47129	8.53484	8.57972	8.4466	8.85625	8.60616	8.93243	8.8944	9.00828	9.42978	9.20804
2	M2 UpD5on Golgi MIR_Regulated ProteinSecretion	FNDC3B	100	8.62314	8.6522	8.76839	8.56797	8.62652	8.76516	8.46306	8.65693	8.72007	8.82168	8.62341	8.96174	9.07478	8.65347	9.36788	10.0352	10.0192	10.2743	11.1777	11.2353	11.5763
2	M2 UpD5on Golgi MIR_Regulated ProteinSecretion	FUBP3	100	11.4765	11.4718	11.4375	10.8125	11.5518	11.2791	10.7428	11.6212	11.6343	11.453	11.4888	11.6282	11.8241	10.2381	11.9061	11.562	11.422	11.6934	11.8528	11.5674	11.9674
2	M2 UpD5on Golgi MIR_Regulated ProteinSecretion	GALK2	100	8.87379	9.28989	9.30178	8.58851	8.86352	9.10615	8.71413	8.86011	9.11778	8.79714	8.96721	9.32728	9.37859	8.56553	9.365	9.62751	9.63907	9.32706	10.0147	10.1423	9.84327
2	M2 UpD5on Golgi MIR_Regulated ProteinSecretion	GAPVD1	100	10.7907	10.7799	10.9606	10.6441	10.6777	10.6568	10.7951	10.9939	10.8818	10.7412	10.9834	11.0826	10.7045	10.5098	11.022	10.9903	10.8532	10.9792	10.8997	11.2891	11.1134
2	M2 UpD5on Golgi MIR_Regulated ProteinSecretion	GFPT1	100	10.0808	10.2655	10.3025	9.50939	9.98329	10.1165	9.73192	10.1542	10.2736	9.93295	10.259	10.3196	10.2723	9.7206	10.6001	10.5279	10.6991	10.6886	10.8577	10.8288	10.8657
2	M2 UpD5on Golgi MIR_Regulated ProteinSecretion	GNL3	100	10.2536	10.4681	10.3882	10.0224	10.3055	10.2082	9.87365	10.1984	10.0919	10.0141	10.2058	10.5032	10.7387	9.99552	10.4833	10.7931	10.7984	10.4275	10.9241	10.887	10.9001
2	M2 UpD5on Golgi MIR_Regulated ProteinSecretion	GPBP1	100	11.423	11.1902	11.4484	10.9834	11.1363	11.2129	10.8887	11.0904	11.2221	10.8045	10.6801	11.2513	11.4197	10.0178	11.3382	11.4026	11.383	11.3465	11.6245	11.7465	11.6738
2	M2 UpD5on Golgi MIR_Regulated ProteinSecretion	GPR15	100	8.30366	8.25056	8.45779	8.2814	8.33308	8.30541	8.41732	8.45945	8.50286	8.13575	8.49748	8.59502	8.70568	8.31382	8.79528	8.67139	8.66188	8.97045	8.72585	8.7952	9.09331
2	M2 UpD5on Golgi MIR_Regulated ProteinSecretion	GPSM2	100	9.3682	9.19353	9.5014	9.25391	9.16799	9.27265	9.6237	9.58525	9.62875	9.3741	9.37752	9.37273	9.40175	8.87929	9.55224	9.69891	9.69783	9.79843	9.66152	9.66373	9.68605
2	M2 UpD5on Golgi MIR_Regulated ProteinSecretion	GSPT2	100	10.3118	10.342	10.3404	10.2071	10.2634	10.1758	10.3464	10.4561	10.5852	10.3729	10.4692	10.4315	10.5109	9.74326	10.6116	10.3673	10.4878	10.5852	10.4814	10.8138	10.8305
2	M2 UpD5on Golgi MIR_Regulated ProteinSecretion	HADH	100	11.9151	12.102	12.41	11.7517	11.8438	12.3465	11.9496	11.8978	12.0228	12.1175	12.135	12.2731	11.9608	11.7206	12.4173	12.2289	12.2925	12.4015	12.1516	12.3687	12.2279
2	M2 UpD5on Golgi MIR_Regulated ProteinSecretion	HIST2H2BE	100	8.20026	8.26106	8.48646	8.31259	8.31889	8.39519	8.4038	8.39026	8.46516	8.38038	8.36165	8.36216	8.31396	8.21484	8.39351	8.62034	8.61765	8.76118	8.92678	8.74542	9.40302
2	M2 UpD5on Golgi MIR_Regulated ProteinSecretion	HMGN1	100	12.8101	12.5892	12.8922	12.1838	12.3846	12.8493	11.9167	12.2953	12.7912	11.992	12.3718	12.7143	12.7845	11.8423	12.8373	12.9087	12.7559	12.7002	12.8329	12.6182	12.9438
2	M2 UpD5on Golgi MIR_Regulated ProteinSecretion	HS.171481	100	8.45936	8.33045	8.34572	8.30904	8.49553	8.64665	8.35006	8.44194	8.48365	8.41033	8.44523	8.4929	8.6792	8.39687	8.79683	8.59607	8.75343	8.79161	9.0123	8.59128	8.9435
2	M2 UpD5on Golgi MIR_Regulated ProteinSecretion	HS.294103	100	9.60668	9.68279	9.91426	9.1927	9.50447	9.2543	9.35921	9.72974	9.77499	9.65294	9.84369	9.68323	9.59805	9.32573	9.86877	9.93046	10.293	9.93558	10.2727	10.4211	10.1775
2	M2 UpD5on Golgi MIR_Regulated ProteinSecretion	HS.311855	100	8.40941	8.58008	8.63268	8.4704	8.53527	8.71664	8.51939	8.49684	8.61743	8.53071	8.48521	8.74505	8.73868	8.48233	8.59757	8.62	8.71935	8.74216	9.01113	9.18311	9.296
2	M2 UpD5on Golgi MIR_Regulated ProteinSecretion	HS.538259	100	10.2302	10.3653	10.3415	10.1608	10.565	10.4464	10.164	10.2545	10.295	10.0476	10.266	10.6047	10.5559	9.86681	10.6015	10.3336	10.461	10.4633	11.074	10.9561	11.0441
2	M2 UpD5on Golgi MIR_Regulated ProteinSecretion	HS.545551	100	8.16812	8.29552	8.41692	8.32533	8.34883	8.36876	8.15117	8.26891	8.46376	8.35173	8.26279	8.4598	8.47568	8.22127	8.45888	8.36698	8.38733	8.85655	8.66784	9.08498	9.2645
2	M2 UpD5on Golgi MIR_Regulated ProteinSecretion	HS.562118	100	8.42736	8.47161	8.41718	8.52057	8.40569	8.43403	8.40169	8.47915	8.48922	8.19062	8.47005	8.44367	8.48191	8.23419	8.49059	8.51953	8.60984	8.59481	8.60749	9.05357	9.02358
2	M2 UpD5on Golgi MIR_Regulated ProteinSecretion	HS.88156	100	8.30299	8.52009	8.73112	8.37625	8.42103	8.45231	8.21671	8.32907	8.39513	8.30962	8.44641	8.50466	8.48158	8.19496	8.62467	8.72951	8.67755	8.71718	8.86553	8.51568	8.79225
2	M2 UpD5on Golgi MIR_Regulated ProteinSecretion	HSPA13	100	8.24117	8.5636	9.0327	8.38114	8.68406	9.0081	8.59152	8.41823	8.88687	8.2926	8.48621	8.9022	9.12525	8.31882	9.32872	9.90998	9.86093	9.85	10.1374	10.0711	10.6687
2	M2 UpD5on Golgi MIR_Regulated ProteinSecretion	IL21R	100	8.46452	8.51467	8.57724	8.34638	8.5876	8.46439	8.34477	8.43575	8.60686	8.40734	8.45706	8.61053	8.54156	8.39409	8.58934	8.56773	8.58673	8.70047	8.62467	9.03756	9.15851
2	M2 UpD5on Golgi MIR_Regulated ProteinSecretion	INSIG2	100	10.0577	9.71314	10.5211	9.99391	10.0003	9.74749	10.3007	10.2011	10.3161	10.0598	10.3988	10.2883	10.213	9.67384	10.2844	10.9527	11.459	10.853	11.308	11.3574	11.3253
2	M2 UpD5on Golgi MIR_Regulated ProteinSecretion	ITFG1	100	10.6125	10.6932	10.594	10.2096	10.4742	10.4626	10.6742	10.6441	10.7744	10.3951	10.4729	10.7088	10.6672	9.94529	10.7964	10.8723	11.0657	11.0636	11.4085	11.3121	11.4915
2	M2 UpD5on Golgi MIR_Regulated ProteinSecretion	ITGB1	100	10.0224	10.4685	10.7644	9.59533	10.3048	10.2802	9.65279	10.4967	10.6279	9.7045	10.5258	11.0526	10.8203	9.30186	11.2931	10.7013	11.0401	11.633	11.1765	11.5108	12.1003
2	M2 UpD5on Golgi MIR_Regulated ProteinSecretion	KDELR3	100	8.13107	8.25788	8.37728	8.08409	8.18167	8.30324	8.15723	8.17055	8.28752	8.29516	8.31468	8.45008	8.27217	8.16873	8.43539	8.47606	8.47128	8.54312	8.62576	8.72179	8.51623
2	M2 UpD5on Golgi MIR_Regulated ProteinSecretion	KLF10	100	8.28065	8.38339	8.54888	8.19808	8.43044	8.54476	8.11344	8.33074	8.44123	8.21161	8.33416	8.44046	8.51061	8.11391	8.57672	8.55245	8.70772	8.67868	8.68571	9.17601	8.95026
2	M2 UpD5on Golgi MIR_Regulated ProteinSecretion	LEMD3	100	10.4001	10.3422	10.466	10.4565	10.4848	10.5228	10.1698	10.4681	10.5293	10.1848	10.2141	10.5954	10.3649	9.86321	10.853	10.7791	10.8481	11.2466	11.2385	11.2658	11.4841
2	M2 UpD5on Golgi MIR_Regulated ProteinSecretion	LEXM	100	8.51387	8.50758	8.7072	8.40304	8.49427	8.47621	8.41687	8.50271	8.68136	8.5559	8.43139	8.58074	8.68353	8.29617	8.61599	8.56565	8.70461	8.92568	8.96364	9.21331	9.61624
2	M2 UpD5on Golgi MIR_Regulated ProteinSecretion	LILRA2	100	8.26148	8.30233	8.51942	8.27045	8.20383	8.46113	8.27351	8.23651	8.44023	8.31175	8.19984	8.16751	8.31225	8.13213	8.3216	8.67026	8.38384	8.87624	8.89557	8.46998	9.02498
2	M2 UpD5on Golgi MIR_Regulated ProteinSecretion	LINC00649	100	8.10558	8.25056	8.21548	8.22133	8.09647	8.28446	8.14865	8.25602	8.14423	8.14022	8.248	8.2567	8.19277	8.15919	8.41218	8.37755	8.43417	8.49335	8.68852	8.67838	8.63598
2	M2 UpD5on Golgi MIR_Regulated ProteinSecretion	LMBRD1	100	11.5613	11.6826	11.7399	11.2591	11.6481	11.4765	11.6047	11.7183	11.6673	11.4074	11.9087	11.8185	11.7254	11.3552	11.8364	12.1976	12.5747	12.3676	12.6942	13.0069	12.7969
2	M2 UpD5on Golgi MIR_Regulated ProteinSecretion	LOC285074	100	10.0614	9.89097	10.3811	9.9119	9.83314	10.12	9.69895	9.72793	9.95775	9.94545	9.8053	10.2343	10.0916	9.6092	10.2956	10.3037	10.3048	10.2517	10.6033	10.9345	10.4976
2	M2 UpD5on Golgi MIR_Regulated ProteinSecretion	LOC644774	100	12.9616	12.9293	13.2231	12.0842	12.2915	12.9277	12.4903	12.4694	12.8963	12.2093	12.2804	12.7858	13.0907	11.5165	12.7943	13.0875	13.2103	12.6745	13.0306	12.9882	13.0348
2	M2 UpD5on Golgi MIR_Regulated ProteinSecretion	LOC645969	100	10.3333	10.1396	10.1333	9.44114	10.1053	10.2226	9.72517	10.158	10.3379	9.6218	9.95019	10.3757	10.5109	9.58758	10.4215	10.5698	10.6961	10.6902	10.6032	10.5388	10.8087
2	M2 UpD5on Golgi MIR_Regulated ProteinSecretion	LOC653930	100	8.79334	8.70568	9.01178	8.53994	8.43136	8.84251	8.68215	8.42612	8.81529	8.49878	8.53516	8.77348	8.74255	8.53474	9.05138	9.14282	8.88653	9.17753	9.19721	9.33816	9.55159
2	M2 UpD5on Golgi MIR_Regulated ProteinSecretion	LOC730820	100	10.508	10.4024	10.6476	10.0229	10.2529	10.4936	10.2117	10.1352	10.4123	9.89559	10.01	10.4917	10.5296	9.67776	10.6233	10.5339	10.5251	10.5308	10.9228	10.5675	10.8297
2	M2 UpD5on Golgi MIR_Regulated ProteinSecretion	MAN1A1	100	8.90661	8.82503	9.20465	8.88476	9.15902	9.21898	8.77162	9.067	9.60005	9.2352	9.40078	9.60292	9.76891	9.09876	10.0513	10.6308	9.81209	10.2476	10.6859	10.3806	10.7013
2	M2 UpD5on Golgi MIR_Regulated ProteinSecretion	MAP3K3	100	8.58328	8.75135	8.82578	8.68571	8.75639	8.81591	8.73868	8.69631	8.61637	8.68379	8.61874	9.09154	9.02558	8.56101	8.86683	8.75609	8.97647	9.41354	9.06583	9.50463	10.083
2	M2 UpD5on Golgi MIR_Regulated ProteinSecretion	MCPH1	100	8.6439	8.99836	8.90759	8.82798	8.92304	8.82237	8.98477	9.13958	9.01284	8.84024	9.00548	9.16708	8.97311	8.61354	9.23084	9.03028	9.28989	9.2322	9.06478	9.30883	9.41937
2	M2 UpD5on Golgi MIR_Regulated ProteinSecretion	MET	100	8.94106	9.04493	9.31416	9.18874	9.03733	9.56572	9.03776	9.05367	9.59609	9.05736	9.12489	9.28123	9.33268	9.01063	9.17018	9.1614	9.08932	9.60162	9.33837	9.77056	10.1602
2	M2 UpD5on Golgi MIR_Regulated ProteinSecretion	MFSD14A	100	9.81134	9.81584	9.8144	9.59405	9.88554	9.82771	9.45783	9.60029	9.72882	9.45331	9.74447	9.74657	9.90149	9.00916	9.91762	9.88621	9.8469	9.96953	10.1338	9.9757	10.2593
2	M2 UpD5on Golgi MIR_Regulated ProteinSecretion	MFSD8	100	9.52363	9.49844	9.63071	9.59168	9.58245	9.50679	9.68251	9.7442	9.86245	9.4134	9.45746	9.81584	9.46839	9.22506	9.82495	9.97881	9.91302	10.1672	9.91426	9.84884	10.3906
2	M2 UpD5on Golgi MIR_Regulated ProteinSecretion	MGAT2	100	9.81316	10.1904	10.3088	9.8111	10.5165	10.6705	9.91489	10.3704	10.6243	9.92853	10.211	10.4543	10.65	9.70763	10.5094	10.9175	11.0631	11.0413	11.256	11.4348	11.3886
2	M2 UpD5on Golgi MIR_Regulated ProteinSecretion	MILR1	100	8.15546	8.23619	8.42797	8.25232	8.20086	8.50901	8.25895	8.20815	8.41308	8.18108	8.27627	8.41168	8.55463	8.29225	8.43278	8.34956	8.36393	8.40394	8.73341	8.43563	8.93304
2	M2 UpD5on Golgi MIR_Regulated ProteinSecretion	MMP23B	100	8.23678	8.31017	8.54489	8.33803	8.31384	8.35611	8.30821	8.35554	8.40103	8.48665	8.25663	8.35313	8.42446	8.3337	8.47429	8.42466	8.45119	8.67247	8.56503	8.85298	9.53709
2	M2 UpD5on Golgi MIR_Regulated ProteinSecretion	MPHOSPH8	100	9.46187	9.78679	9.85066	9.6776	10.0668	10.0034	9.76566	10.1438	10.1648	9.77974	10.1813	10.2084	10.2975	9.66658	10.4637	10.2243	10.2411	10.42	10.4514	10.2679	10.5683
2	M2 UpD5on Golgi MIR_Regulated ProteinSecretion	MTRF1L	100	11.317	11.0478	11.2332	11.2002	11.2024	11.3388	11.51	11.1282	11.5182	11.1437	11.1868	11.525	11.5806	10.8822	11.6021	11.8832	11.633	11.6659	11.8056	11.4533	11.7714
2	M2 UpD5on Golgi MIR_Regulated ProteinSecretion	MXI1	100	8.04301	8.18983	8.2183	8.04403	8.12563	8.13333	8.08064	8.18762	8.13934	8.0505	8.14848	8.21787	8.22388	8.02374	8.22621	8.25357	8.51696	8.66119	8.2789	8.50271	8.45216
2	M2 UpD5on Golgi MIR_Regulated ProteinSecretion	NDUFA4	100	13.7792	13.5631	13.7958	13.5058	13.2759	13.4684	13.2068	13.4151	13.6822	13.2568	13.3319	13.5366	13.6182	13.6285	13.4446	13.8002	13.7431	13.662	13.6924	13.4986	13.9807
2	M2 UpD5on Golgi MIR_Regulated ProteinSecretion	NNT	100	10.5472	10.6338	10.6922	10.2103	10.6511	10.8691	10.4899	10.8462	10.8757	10.8143	11.2027	10.9863	10.8669	10.2848	11.125	11.1668	11.3307	11.2298	11.2742	11.4217	11.4442
2	M2 UpD5on Golgi MIR_Regulated ProteinSecretion	OAS2	100	8.71813	8.98028	8.68959	8.37625	8.82215	8.51738	8.55016	8.7583	8.60426	8.39	8.59826	8.62768	8.46669	8.52164	8.76935	8.86172	8.85898	8.77792	8.88549	9.14379	8.91972
2	M2 UpD5on Golgi MIR_Regulated ProteinSecretion	OSTCP2	100	12.2025	11.794	11.7613	10.9788	11.6047	11.7912	11.3725	11.6543	12.135	11.4121	11.5756	12.3092	12.8243	11.1992	12.5961	13.0084	13.1374	12.9752	13.2839	13.216	13.3247
2	M2 UpD5on Golgi MIR_Regulated ProteinSecretion	OSTF1	100	12.2053	12.2886	12.5324	11.5329	12.1891	12.4267	12.0395	12.1318	12.2731	12.0849	12.2925	12.6121	12.4826	11.931	12.6463	12.4522	12.7604	12.7419	12.7659	12.6475	12.9238
2	M2 UpD5on Golgi MIR_Regulated ProteinSecretion	PARM1	100	8.53268	8.50873	8.87739	8.45266	8.45745	8.71249	8.64022	8.64583	8.98751	8.77191	8.68644	9.07045	9.1014	8.60325	9.39432	9.79779	9.61748	10.0561	10.3701	10.502	10.9666
2	M2 UpD5on Golgi MIR_Regulated ProteinSecretion	PDIK1L	100	9.19021	9.29447	9.28819	8.70589	9.16068	9.1511	8.94544	9.24753	9.22728	8.76915	9.18991	9.19324	9.11927	8.64282	9.36273	9.57684	9.70788	9.30367	10.0656	9.99613	9.61199
2	M2 UpD5on Golgi MIR_Regulated ProteinSecretion	PDS5B	100	9.59604	9.68586	9.63787	9.4338	9.56172	9.38376	9.58492	9.6416	9.6332	9.69828	9.89458	9.60749	9.54102	9.41123	9.84426	9.9412	9.9211	10.0091	9.8003	9.93578	10.015
2	M2 UpD5on Golgi MIR_Regulated ProteinSecretion	PELI1	100	9.71571	9.74869	10.3887	9.98228	9.94893	10.2331	9.94141	10.1266	10.4443	9.9149	9.93126	10.3642	10.4221	8.94974	10.3311	10.087	10.14	10.2829	10.6593	10.4514	10.8282
2	M2 UpD5on Golgi MIR_Regulated ProteinSecretion	PGM3	100	9.40895	9.56496	9.52344	9.23296	9.34486	9.41559	9.47603	9.47624	9.47564	9.3087	9.4119	9.66863	9.75719	9.19355	9.709	10.0248	10.2111	10.1005	10.4311	10.2919	10.6324
2	M2 UpD5on Golgi MIR_Regulated ProteinSecretion	PIK3C2A	100	9.05493	9.26023	9.2028	9.05398	9.06956	8.90283	9.1061	9.20123	9.40541	9.14251	9.31481	9.2478	9.19548	8.69378	9.37584	9.33219	9.31758	9.18553	9.6136	9.42017	9.65003
2	M2 UpD5on Golgi MIR_Regulated ProteinSecretion	PKIA	100	9.03502	9.0668	9.24964	8.58106	8.81818	8.8563	8.91323	9.01634	9.22204	9.12895	9.37297	9.33604	9.09941	8.97982	9.41133	9.70905	9.89838	9.68252	9.30922	9.37339	9.55366
2	M2 UpD5on Golgi MIR_Regulated ProteinSecretion	PLS1	100	8.17537	8.33219	8.38733	8.35847	8.15633	8.15837	8.2565	8.25832	8.45366	8.24112	8.40215	8.44023	8.33976	8.14805	8.65867	8.95046	9.05006	8.94167	9.02442	9.06107	9.14967
2	M2 UpD5on Golgi MIR_Regulated ProteinSecretion	PRDX2	100	11.0615	10.0914	11.1776	10.5081	9.95937	11.2532	10.6195	10.0339	11.1974	10.911	10.0093	11.0643	11.366	10.3679	11.2879	12.0025	11.1854	11.7743	12.2626	11.6985	12.0903
2	M2 UpD5on Golgi MIR_Regulated ProteinSecretion	PRKAR1A	100	12.4903	12.8825	12.9557	12.4493	12.7533	12.8937	12.3082	12.9087	13.0084	12.577	13.0998	13.1698	12.8909	11.9037	13.2926	12.8808	13.0613	13.2654	13.1324	13.3319	13.486
2	M2 UpD5on Golgi MIR_Regulated ProteinSecretion	PRPF6	100	8.51693	8.74936	8.56172	8.68034	8.70184	8.49965	8.45192	8.84004	8.79282	8.7104	8.7111	8.81333	8.80884	8.42839	8.84045	8.75011	9.16158	9.06839	8.76055	9.26646	9.46919
2	M2 UpD5on Golgi MIR_Regulated ProteinSecretion	PTP4A1	100	9.17168	8.69988	9.18443	8.64298	8.69577	9.21595	8.47122	8.59515	8.84079	8.70016	8.54694	8.68202	8.94204	8.46797	8.9474	9.34145	8.6207	8.84032	9.32146	8.76866	9.00393
2	M2 UpD5on Golgi MIR_Regulated ProteinSecretion	RAB1A	100	9.54166	9.54686	9.71485	9.29552	9.67997	9.70773	9.48429	9.40588	9.56354	9.62994	9.53709	9.9752	9.74366	8.90313	10.0272	10.1372	10.1574	10.2966	10.2171	10.1248	10.5428
2	M2 UpD5on Golgi MIR_Regulated ProteinSecretion	RAB22A	100	9.60524	9.85128	10.1095	9.72102	9.72391	9.84068	9.90666	10.1691	10.2381	10.0406	10.0432	10.2748	9.867	9.37714	10.2264	10.0708	9.94341	10.3538	10.1771	10.4822	10.7882
2	M2 UpD5on Golgi MIR_Regulated ProteinSecretion	RASGRP1	100	9.37147	8.95888	9.81275	9.12419	8.7666	9.60784	8.9198	8.53448	9.56472	9.18091	9.08389	9.21792	9.15002	8.78994	9.02837	9.87904	9.1511	9.11074	10.2476	9.63564	9.43057
2	M2 UpD5on Golgi MIR_Regulated ProteinSecretion	RBM4B	100	9.70586	9.82317	9.9256	10.3002	10.2855	10.0156	10.186	10.8211	10.6394	9.92785	10.3111	10.3653	10.2752	10.0971	10.6376	10.442	10.7079	10.8074	10.466	10.7109	10.9101
2	M2 UpD5on Golgi MIR_Regulated ProteinSecretion	RBSN	100	9.92997	9.85917	10.2682	9.76788	9.8988	10.1188	10.0325	10.0094	10.1988	10.0486	10.1163	10.2685	10.0476	9.75032	10.3199	10.5296	10.4431	10.5376	10.7799	10.8233	10.7689
2	M2 UpD5on Golgi MIR_Regulated ProteinSecretion	REXO2	100	12.3823	12.3129	12.6182	12.1482	12.3377	12.3365	12.2586	12.2743	12.4079	12.5084	12.4066	12.577	12.6254	12.1536	12.7643	12.8373	12.9994	13.0568	12.8008	13.1729	13.1951
2	M2 UpD5on Golgi MIR_Regulated ProteinSecretion	RFFL	100	9.55024	9.64577	9.98728	9.21614	9.65192	9.81031	9.23201	9.98133	10.0393	9.57927	9.91956	10.1652	10.0226	9.30078	10.2582	10.1255	10.1893	10.324	10.4091	10.7969	10.5181
2	M2 UpD5on Golgi MIR_Regulated ProteinSecretion	RNF13	100	9.9974	10.0496	10.3451	9.85421	9.93719	10.2004	9.92318	9.89322	10.2941	9.96995	9.99833	10.3194	10.3335	9.77749	10.2536	10.3325	10.5453	10.3884	10.8762	10.8563	10.8489
2	M2 UpD5on Golgi MIR_Regulated ProteinSecretion	RNF149	100	9.71851	9.81989	10.0385	9.90939	10.0919	10.1877	9.94262	10.1236	10.2211	9.83146	10.1968	10.3136	10.1515	10.0297	10.4329	10.6332	10.3776	10.617	10.8702	10.6753	10.7419
2	M2 UpD5on Golgi MIR_Regulated ProteinSecretion	RPLP0	100	12.9783	13.1858	13.0775	11.9875	12.6784	12.9026	12.3619	12.636	13.1648	12.1646	12.5179	13.1151	13.2019	12.2698	12.9557	13.1212	13.2337	12.8652	13.4131	13.4282	13.1477
2	M2 UpD5on Golgi MIR_Regulated ProteinSecretion	RUNX2	100	8.90756	8.7827	9.16944	9.01789	9.36295	9.19392	8.76352	9.34764	9.24594	8.94118	9.62558	9.35598	9.02189	8.9029	9.47768	9.179	9.46416	9.59074	9.44116	10.0514	10.0439
2	M2 UpD5on Golgi MIR_Regulated ProteinSecretion	SCAMP1	100	10.8405	10.8119	11.1853	10.6382	10.8102	10.9589	10.9326	10.6548	10.8625	10.5256	10.7071	11.1321	10.9487	10.1834	11.2254	11.089	11.2586	11.4754	11.3663	11.4845	11.8927
2	M2 UpD5on Golgi MIR_Regulated ProteinSecretion	SCN3A	100	8.32072	8.29552	8.45035	8.26531	8.177	8.38489	8.19581	8.32173	8.40266	8.31138	8.35489	8.46636	8.59253	8.25129	8.52554	8.96172	8.63832	8.91474	9.15604	8.89226	9.24632
2	M2 UpD5on Golgi MIR_Regulated ProteinSecretion	SCPEP1	100	9.97765	10.5325	10.2664	9.8843	10.4282	10.4928	10.0558	10.4167	10.4525	10.2725	10.4464	10.6301	10.8057	10.2775	11.0337	11.2862	11.6708	11.6654	11.6942	11.6199	11.6786
2	M2 UpD5on Golgi MIR_Regulated ProteinSecretion	SDE2	100	9.90651	10.199	10.3195	9.79045	10.1461	10.1523	10.1091	10.2724	10.4533	10.358	10.5495	10.7574	10.8745	10.1681	10.6279	10.9324	10.8194	10.8457	11.3407	11.1147	11.3708
2	M2 UpD5on Golgi MIR_Regulated ProteinSecretion	SEC22B	100	10.2985	10.502	10.5848	10.1602	10.2404	10.6446	10.1838	10.1969	10.4791	10.5455	10.332	10.9788	10.502	10.3132	11.0124	10.598	10.9377	11.3438	10.8525	11.181	11.3876
2	M2 UpD5on Golgi MIR_Regulated ProteinSecretion	SEC63	100	9.03705	8.99909	8.95138	8.6875	8.78453	8.95612	8.66851	8.88077	8.81511	8.84806	8.7691	8.82407	9.00534	8.68001	9.10209	9.47702	9.35311	9.29981	9.66013	9.63221	9.68979
2	M2 UpD5on Golgi MIR_Regulated ProteinSecretion	SERP1	100	10.0927	10.036	10.0988	9.97403	9.92573	10.1745	10.0072	9.89355	10.3491	9.98378	10.0791	10.3218	10.4149	9.88114	10.4597	10.9466	10.8173	10.6471	11.5423	11.5142	11.0536
2	M2 UpD5on Golgi MIR_Regulated ProteinSecretion	SERPINI1	100	8.95545	9.06384	9.16741	8.66967	8.80687	8.94898	9.03372	8.90917	9.16993	8.84349	8.76565	9.29743	9.11675	8.93368	9.29618	9.71212	9.67384	9.84797	10.199	9.8843	10.4297
2	M2 UpD5on Golgi MIR_Regulated ProteinSecretion	SETD5	100	8.72227	8.62526	8.52245	8.44019	8.4952	8.58374	8.51939	8.54773	8.75858	8.64999	8.50636	8.65092	8.84391	8.49112	8.85152	8.7094	8.77887	8.95871	9.01624	9.08526	9.81091
2	M2 UpD5on Golgi MIR_Regulated ProteinSecretion	SLC25A40	100	9.47424	9.47949	9.68676	8.8211	9.10623	9.30138	9.23582	9.1693	9.32018	8.99627	9.1227	9.31396	9.4707	9.05816	9.4117	9.68125	9.81381	9.52115	9.63186	9.56552	9.71816
2	M2 UpD5on Golgi MIR_Regulated ProteinSecretion	SLC30A5	100	10.3894	10.4918	10.4512	10.271	10.4869	10.4986	10.5221	10.5008	10.5537	10.3062	10.3202	10.617	10.4933	10.0779	10.6081	10.9169	10.9077	10.8441	11.1483	11.139	11.1279
2	M2 UpD5on Golgi MIR_Regulated ProteinSecretion	SLC35A1	100	10.1954	10.2425	10.5227	9.75895	10.2685	9.84369	10.1142	10.5528	10.5145	10.0856	10.4525	10.6618	10.4307	9.83881	10.928	10.7703	11.0978	11.2166	10.9234	11.408	11.2639
2	M2 UpD5on Golgi MIR_Regulated ProteinSecretion	SLC35A3	100	9.6257	9.83938	10.1474	9.70526	9.96568	9.85492	9.58204	9.87482	9.91912	9.53615	9.61183	9.84474	9.7616	9.37157	9.90332	10.3292	10.1442	10.4448	10.1608	10.101	10.3068
2	M2 UpD5on Golgi MIR_Regulated ProteinSecretion	SLC35B3	100	9.54886	9.68821	9.79958	9.32946	9.38538	9.42214	9.65898	9.8038	10.0243	9.85194	9.94632	10.1901	9.82358	9.24291	10.1725	10.0422	10.0617	10.3898	10.0186	10.1314	10.4714
2	M2 UpD5on Golgi MIR_Regulated ProteinSecretion	SLC35E3	100	9.67997	10.0178	10.1565	9.94026	10.292	10.2433	10.0826	10.5787	10.4583	9.85994	10.1785	10.1301	10.1993	9.72174	10.3715	10.3789	10.9288	10.9695	10.7784	10.8833	11.0869
2	M2 UpD5on Golgi MIR_Regulated ProteinSecretion	SLC39A9	100	8.78208	8.7758	8.80275	8.7053	8.81893	8.85701	8.8551	8.87624	9.07353	8.62175	8.68992	8.83423	8.99751	8.559	8.98663	9.02413	9.1783	9.00818	9.1842	9.1041	9.24281
2	M2 UpD5on Golgi MIR_Regulated ProteinSecretion	SMAP1	100	8.92081	9.04885	8.9657	8.81539	8.7524	8.87883	9.02724	8.90289	9.0726	9.23803	9.01751	9.46596	9.15401	8.81373	9.29911	9.16558	9.2301	9.38171	9.32564	9.40178	9.71426
2	M2 UpD5on Golgi MIR_Regulated ProteinSecretion	SNRNP27	100	11.2712	11.2889	11.3056	10.5832	11.1358	11.2236	10.9551	11.1063	11.279	10.7749	10.8924	11.2545	11.311	10.791	11.2887	11.3605	11.3288	11.4051	11.3135	11.3646	11.3913
2	M2 UpD5on Golgi MIR_Regulated ProteinSecretion	SNURF	100	10.7273	10.5844	10.6985	9.92042	10.3711	10.5168	10.1761	10.266	10.2884	10.0865	10.065	10.4081	10.9773	9.94217	10.4711	11.0821	11.2934	10.6847	11.9875	11.9087	11.1474
2	M2 UpD5on Golgi MIR_Regulated ProteinSecretion	SNX16	100	8.55876	8.7961	8.8314	8.53471	8.93452	8.97588	8.53346	9.1291	9.05357	8.65137	9.22283	9.02422	9.00127	8.70023	9.17763	9.03437	9.42915	9.36592	9.56858	9.28214	9.45863
2	M2 UpD5on Golgi MIR_Regulated ProteinSecretion	SOX30	100	8.20104	8.33307	8.53484	8.27709	8.23523	8.22771	8.23634	8.36343	8.28657	8.285	8.33478	8.40992	8.42675	8.15995	8.52036	8.29609	8.51038	8.65886	8.45659	8.70324	9.20203
2	M2 UpD5on Golgi MIR_Regulated ProteinSecretion	SSPN	100	8.14806	8.21795	8.41566	8.00345	8.04268	8.11035	8.0468	8.0103	8.21328	8.01049	8.21855	8.25401	8.17724	7.99615	8.37872	8.49164	8.53744	8.56584	8.80957	8.87981	8.93304
2	M2 UpD5on Golgi MIR_Regulated ProteinSecretion	SSR1	100	11.3077	11.6517	11.6934	11.1147	11.4706	11.7088	11.1266	11.4718	11.7569	11.2891	11.5949	11.9087	11.8155	11.383	12.3323	12.3647	12.4684	12.8166	12.8769	12.8537	13.3319
2	M2 UpD5on Golgi MIR_Regulated ProteinSecretion	STAU2	100	9.47006	9.59979	9.79103	9.18081	9.4317	9.63803	9.58729	9.61544	9.73941	9.6015	9.63008	10.1521	9.96556	9.15374	10.088	10.0168	10.0994	10.2414	9.92104	10.0192	10.1993
2	M2 UpD5on Golgi MIR_Regulated ProteinSecretion	STK17B	100	11.2956	11.4946	11.9079	10.6882	11.2406	11.2647	10.8238	10.996	11.4978	10.9008	11.1674	11.5213	11.5484	10.7405	11.6792	11.5897	11.7448	11.5877	12.0363	12.0772	12.1646
2	M2 UpD5on Golgi MIR_Regulated ProteinSecretion	STT3B	100	9.75992	10.2	10.117	9.60449	10.0094	10.0624	9.77124	10.0377	10.3547	9.60499	10.0617	10.5003	10.526	9.31361	10.6726	11.1494	11.0708	11.122	11.3713	11.5511	11.6412
2	M2 UpD5on Golgi MIR_Regulated ProteinSecretion	STX5	100	9.72779	9.5555	9.61258	9.30843	9.46323	9.73781	9.3806	9.52282	9.68508	9.39257	9.46393	9.77213	9.77238	9.55388	9.99804	9.82568	10.2098	10.1984	10.5012	10.7536	10.7243
2	M2 UpD5on Golgi MIR_Regulated ProteinSecretion	TCF12	100	9.69913	10.0923	10.2064	9.18852	9.64334	9.65757	9.51616	10.032	10.1587	9.63178	10.1266	10.1741	10.0443	9.21165	10.0427	10.2061	10.4718	10.258	10.3067	10.6965	10.2948
2	M2 UpD5on Golgi MIR_Regulated ProteinSecretion	TIFA	100	9.61212	9.36399	9.646	8.83779	8.97873	9.26023	9.20841	9.09543	9.54446	9.22834	9.21735	9.47983	9.41498	8.78106	9.54744	9.62537	9.52596	9.61077	9.80982	9.48869	9.62492
2	M2 UpD5on Golgi MIR_Regulated ProteinSecretion	TMED10	100	8.52598	10.4989	9.64817	9.11465	10.2347	10.4376	9.09114	10.1934	10.2571	9.34812	10.4067	10.7765	11.0826	9.19288	11.5108	10.8276	11.6537	11.5704	11.9852	11.9713	12.3283
2	M2 UpD5on Golgi MIR_Regulated ProteinSecretion	TMED5	100	11.3438	11.5558	11.7605	11.7153	11.3657	11.7679	11.375	11.5354	11.7334	11.3165	11.4201	11.7744	11.8978	11.0215	11.9292	12.141	12.1838	12.2129	12.473	12.3304	12.5725
2	M2 UpD5on Golgi MIR_Regulated ProteinSecretion	TMEM248	100	10.2377	10.526	10.2766	9.97703	10.1331	10.3251	9.95637	10.3293	10.3772	9.99236	10.1294	10.3845	10.746	9.8338	10.6971	10.5844	10.6882	11.104	10.6319	10.7405	11.0271
2	M2 UpD5on Golgi MIR_Regulated ProteinSecretion	TMEM56	100	8.05577	8.15845	8.25217	8.00156	8.10685	8.29025	8.08478	8.16386	8.10849	8.111	8.12902	8.52438	8.31488	8.05092	8.61456	8.4548	8.58036	9.01664	8.68319	8.68935	9.09016
2	M2 UpD5on Golgi MIR_Regulated ProteinSecretion	TRAM1	100	12.6425	13.0076	13.0568	12.7498	12.9408	13.0228	12.9968	13.136	13.3034	13.216	13.4066	13.6924	13.6996	12.8373	13.9777	13.9657	14.199	14.3435	14.3562	14.3412	14.4954
2	M2 UpD5on Golgi MIR_Regulated ProteinSecretion	TRAPPC11	100	10.1823	10.2248	10.3648	10.1687	9.9194	9.90263	10.2062	10.3237	10.3115	10.2491	10.165	10.4531	10.4083	9.62808	10.557	10.151	10.2968	10.3041	10.5256	10.4825	10.6856
2	M2 UpD5on Golgi MIR_Regulated ProteinSecretion	TVP23B	100	10.4211	10.1547	10.4035	9.74485	10.0876	10.1971	10.0555	10.0876	10.4923	9.88828	10.0819	10.4665	10.9019	9.68002	10.5037	10.8624	10.7706	10.5089	11.225	10.9157	10.9615
2	M2 UpD5on Golgi MIR_Regulated ProteinSecretion	UBE2W	100	8.98252	9.1659	9.14403	8.85898	8.78208	8.98892	8.60619	8.91049	9.01557	8.77275	8.77216	9.05168	9.28548	8.97036	8.92791	8.98543	9.1961	8.93359	9.45934	9.33402	9.45015
2	M2 UpD5on Golgi MIR_Regulated ProteinSecretion	UBR2	100	10.3598	10.433	10.689	10.5776	10.2493	10.3549	10.6133	10.7412	10.8643	10.405	10.4042	10.6991	10.4196	9.99032	10.4627	10.2915	10.5675	10.6589	10.8443	10.9945	11.1961
2	M2 UpD5on Golgi MIR_Regulated ProteinSecretion	UBR5	100	10.4285	10.497	10.7926	10.6728	10.6099	10.4499	10.3104	10.7858	10.8764	10.6342	10.7024	10.9165	10.8303	10.2211	11.0585	10.6094	10.6085	10.9716	10.9015	11.0623	11.1601
2	M2 UpD5on Golgi MIR_Regulated ProteinSecretion	UGT1A3	100	8.60399	8.59302	8.64467	8.54082	8.68095	8.61575	8.57601	8.52971	8.59242	8.43529	8.47681	8.71923	8.74712	8.47465	8.65867	8.81255	8.8997	9.20813	9.15239	9.21668	9.75172
2	M2 UpD5on Golgi MIR_Regulated ProteinSecretion	UNC50	100	12.0545	12.0545	12.143	12.0293	12.1736	11.7658	12.2279	12.3729	12.2979	12.0569	12.0772	12.1662	12.2615	12.0244	12.2635	12.1194	12.4446	12.4379	12.4185	12.4044	12.521
2	M2 UpD5on Golgi MIR_Regulated ProteinSecretion	USO1	100	11.3527	11.4796	11.8757	11.3231	11.3325	11.4436	11.6219	11.6159	11.9079	11.8017	11.8617	11.7517	11.3937	11.2779	11.8445	12.1478	12.0492	12.0341	12.3823	12.3962	12.4111
2	M2 UpD5on Golgi MIR_Regulated ProteinSecretion	USP3	100	11.0659	11.1466	11.5698	11.2763	11.3356	11.5368	11.1315	11.2936	11.3901	11.2931	11.2756	11.4912	11.564	10.7794	11.6508	11.8125	11.8409	11.8825	12.1762	12.3473	12.3193
2	M2 UpD5on Golgi MIR_Regulated ProteinSecretion	YTHDC1	100	11.453	11.6192	11.9639	11.7482	11.4825	11.6123	11.6659	11.7983	11.8872	11.6376	11.3901	11.9804	12.0936	11.2795	12.2324	11.7183	11.81	12.1458	11.8995	12.0676	12.4153
2	M2 UpD5on Golgi MIR_Regulated ProteinSecretion	ZBTB21	100	9.54259	9.43308	9.63457	9.37302	9.34579	9.68151	9.38318	9.26514	9.4252	9.32595	9.35506	9.79506	9.69556	9.00305	9.62158	9.64166	9.6549	9.77325	9.79118	9.76186	9.77045
2	M2 UpD5on Golgi MIR_Regulated ProteinSecretion	ZNF518B	100	9.69245	9.66119	9.78407	9.51798	9.75895	9.78255	9.74241	9.85388	9.98228	9.74366	9.86056	9.86719	9.8338	9.53847	10.087	9.80003	10.1059	10.2243	10.0449	10.5408	10.3254
2	M2 UpD5on Golgi MIR_Regulated ProteinSecretion	ACADM	98.9899	11.937	12.136	12.3903	11.4389	11.9933	11.8755	11.4262	12.2022	11.994	11.6309	12.1306	12.1986	12.0792	11.6001	12.1845	12.1256	12.3851	12.1662	12.3904	12.56	12.4446
2	M2 UpD5on Golgi MIR_Regulated ProteinSecretion	ADAM10	98.9899	8.71343	9.19753	9.15554	8.32734	8.87785	8.83061	8.47506	9.17185	9.12235	8.63632	9.05048	9.27311	9.29178	8.29029	9.41452	9.62239	9.80548	9.5555	10.0094	9.86455	9.87933
2	M2 UpD5on Golgi MIR_Regulated ProteinSecretion	AFF4	98.9899	9.61694	9.42557	9.53528	9.22898	9.76268	9.65776	9.181	9.55914	9.58245	9.19314	9.70169	9.73881	9.91679	8.64655	9.80893	9.84195	9.88028	9.94921	10.3644	10.2802	10.273
2	M2 UpD5on Golgi MIR_Regulated ProteinSecretion	ALG11	98.9899	9.15575	9.12099	9.0875	8.92715	8.94176	8.91204	8.87173	8.98397	8.86695	8.88431	8.98182	9.08103	9.18669	8.73598	9.20552	9.37773	9.33027	9.42026	9.59086	9.49745	9.48061
2	M2 UpD5on Golgi MIR_Regulated ProteinSecretion	ANKRD22	98.9899	8.38439	8.52344	8.68111	8.45121	8.59159	8.45361	8.69631	8.5493	8.60189	8.45828	8.56773	8.63476	8.68711	8.48593	8.71335	8.69757	8.90084	9.16158	8.95722	9.29843	9.42532
2	M2 UpD5on Golgi MIR_Regulated ProteinSecretion	AP1G1	98.9899	9.40775	9.68056	9.43673	9.42242	9.79667	9.70761	9.21826	9.78468	9.57856	9.60159	9.80015	9.86658	9.98436	8.94713	10.06	9.98132	9.88712	9.90552	10.1714	10.3539	10.283
2	M2 UpD5on Golgi MIR_Regulated ProteinSecretion	ARHGAP12	98.9899	9.07185	8.95101	9.18006	8.63476	8.6453	8.68034	8.56101	8.79846	8.81147	8.64731	8.74862	8.85541	8.87739	8.26668	8.81859	9.04493	8.97734	8.86172	9.20291	9.29263	9.12257
2	M2 UpD5on Golgi MIR_Regulated ProteinSecretion	ARHGAP15	98.9899	12.4413	12.2743	12.5532	11.4703	11.8789	12.0886	11.7478	11.7434	11.8617	12.1919	12.3434	12.5758	12.3866	11.5994	12.3484	12.2385	12.7901	12.374	12.6346	12.7929	12.6121
2	M2 UpD5on Golgi MIR_Regulated ProteinSecretion	ARMCX3	98.9899	8.93526	8.75164	8.98849	8.58766	8.8122	8.66402	8.58464	8.89812	8.91666	8.76133	8.96268	9.14941	9.2788	8.32711	9.25331	9.42475	9.48064	9.33412	10.2104	9.80398	9.89692
2	M2 UpD5on Golgi MIR_Regulated ProteinSecretion	ARRDC3	98.9899	8.71304	8.80521	8.98785	8.39434	8.9737	8.59765	8.8024	8.79846	8.80268	8.50875	9.07936	8.94537	9.19919	8.67265	9.08932	9.71033	9.72959	9.36367	9.76607	10.2387	9.53183
2	M2 UpD5on Golgi MIR_Regulated ProteinSecretion	ATG4C	98.9899	10.9054	10.8705	10.9152	9.80439	10.0548	9.98903	10.4543	10.5098	10.4645	10.1792	10.4768	10.4293	10.5895	10.1421	10.4147	10.7662	10.9698	10.6882	11.2254	11.2413	11.2628
2	M2 UpD5on Golgi MIR_Regulated ProteinSecretion	ATP7A	98.9899	8.80189	8.77314	8.73397	8.32151	8.46941	8.3437	8.5436	8.66714	8.54516	8.57946	8.72676	8.86614	8.86887	8.1334	8.86301	8.89317	8.93074	8.89691	8.94603	9.0781	9.16782
2	M2 UpD5on Golgi MIR_Regulated ProteinSecretion	AZI2	98.9899	9.15067	9.21033	9.39058	8.72227	9.36299	9.33577	9.01043	9.37905	9.70925	9.02154	9.52692	9.50508	9.31667	8.82962	9.48855	9.48962	9.66766	9.63759	9.56522	9.76778	9.7194
2	M2 UpD5on Golgi MIR_Regulated ProteinSecretion	C11orf58	98.9899	9.99833	9.76016	9.73717	9.17466	9.81118	9.59168	9.35956	9.65898	9.49326	9.5392	9.63949	9.62637	10.1722	8.98322	9.85729	10.068	10.0393	9.89251	10.4065	10.5418	10.2268
2	M2 UpD5on Golgi MIR_Regulated ProteinSecretion	CARD8	98.9899	10.1298	10.1728	10.3861	10.0277	10.0766	9.97226	10.2571	10.4341	10.4152	10.5434	10.6109	10.4922	10.2345	10.1387	10.5738	10.8287	11.0356	10.9251	11.0282	11.8854	11.0749
2	M2 UpD5on Golgi MIR_Regulated ProteinSecretion	CASC4	98.9899	8.85379	9.09645	9.23076	8.54269	8.99847	8.86407	8.49765	8.99289	8.94531	8.74151	9.00601	9.17466	9.34327	8.42792	9.21222	9.41284	9.50631	9.3502	9.51699	9.62435	9.53802
2	M2 UpD5on Golgi MIR_Regulated ProteinSecretion	CASP10	98.9899	8.34631	8.48805	8.42099	8.21427	8.42864	8.28145	8.34853	8.44963	8.30192	8.34532	8.44907	8.49082	8.59912	8.26764	8.48217	8.65247	8.77816	8.69811	8.64601	8.76031	8.7113
2	M2 UpD5on Golgi MIR_Regulated ProteinSecretion	CAT	98.9899	10.5113	10.5308	10.6274	10.1098	10.3887	10.4621	10.5294	10.4677	10.2507	10.3277	10.6672	10.6321	10.9243	10.0806	10.482	10.6572	11.0694	10.7083	11.023	11.1715	10.866
2	M2 UpD5on Golgi MIR_Regulated ProteinSecretion	CBR4	98.9899	10.063	9.82903	10.0084	9.5938	9.60513	9.61153	9.47508	9.67485	9.57786	9.49302	9.73757	9.80587	9.58956	8.84675	9.70257	9.72163	9.76989	9.58729	9.85194	9.97974	9.85227
2	M2 UpD5on Golgi MIR_Regulated ProteinSecretion	CCDC117	98.9899	10.8087	11.0776	10.8825	10.3891	10.8815	10.742	10.6267	11.2187	11.2298	10.502	11.0962	11.108	11.3432	9.75256	11.3788	11.3497	11.6057	11.7617	11.8749	11.8704	12.0248
2	M2 UpD5on Golgi MIR_Regulated ProteinSecretion	CCNL1	98.9899	11.4011	10.9307	11.5245	10.8141	10.9512	9.95019	9.75922	11.0313	10.2025	10.9449	11.0268	10.3851	11.3925	10.0927	11.0919	11.3416	11.3799	11.2763	11.6517	12.0212	11.8625
2	M2 UpD5on Golgi MIR_Regulated ProteinSecretion	CD300A	98.9899	8.15288	8.17867	8.35673	8.15581	8.07943	8.08093	8.10238	8.11683	8.04225	8.09187	8.03015	8.14076	8.16092	8.04714	8.15761	8.47402	8.80526	9.00856	8.71351	8.73943	9.15986
2	M2 UpD5on Golgi MIR_Regulated ProteinSecretion	CDV3	98.9899	11.7285	11.7623	12.0055	11.6812	11.9721	12.2444	11.6304	12.0696	12.2858	11.7363	11.9283	12.2203	11.8825	11.1543	12.2942	12.0977	11.8947	12.2075	12.2784	12.3312	12.4567
2	M2 UpD5on Golgi MIR_Regulated ProteinSecretion	CHEK2	98.9899	8.84912	8.9684	8.99254	8.46277	8.64925	8.68452	8.46696	8.66538	8.61688	8.59856	8.86903	8.9272	8.76959	8.36369	8.91119	9.4123	9.34269	9.29849	9.51626	9.52938	9.53929
2	M2 UpD5on Golgi MIR_Regulated ProteinSecretion	CHST1	98.9899	8.32514	8.18857	8.47327	8.37207	8.5067	8.41994	8.28769	8.314	8.36583	8.22912	8.28842	8.50688	8.40677	8.16263	8.53969	8.28527	8.38837	8.42868	8.62423	9.04444	8.77355
2	M2 UpD5on Golgi MIR_Regulated ProteinSecretion	CLK1	98.9899	10.7554	10.2316	11.0962	10.4326	10.9328	10.3097	10.0329	10.7873	10.7765	10.6215	10.98	10.841	11.5154	10.0833	11.0573	10.9172	11.3841	11.2417	12.1524	11.1902	12.1419
2	M2 UpD5on Golgi MIR_Regulated ProteinSecretion	COG6	98.9899	9.69867	9.68862	9.82755	9.02921	9.27191	9.29926	9.10827	9.65039	9.42969	9.1826	9.45108	9.6562	9.39229	9.17725	9.58525	9.73529	10.1153	9.84919	10.1903	10.5694	10.3016
2	M2 UpD5on Golgi MIR_Regulated ProteinSecretion	CREBZF	98.9899	9.47106	9.15816	9.21033	9.3272	9.57723	8.98138	8.75653	9.45212	8.95554	9.1305	9.2661	8.99583	9.70614	8.89527	9.47519	9.65363	9.57501	9.65898	10.2044	10.3168	10.2011
2	M2 UpD5on Golgi MIR_Regulated ProteinSecretion	CSNK1A1	98.9899	9.0195	9.33072	9.31977	8.84209	9.46739	9.27577	8.90508	9.34579	9.34472	9.10041	9.51827	9.69915	9.70662	8.96006	9.76113	9.63269	9.90233	9.77361	9.87252	10.049	9.971
2	M2 UpD5on Golgi MIR_Regulated ProteinSecretion	CSTF1	98.9899	8.47331	9.00252	8.65995	8.40632	8.52511	8.37461	8.40435	8.65166	8.57826	8.47013	8.93243	9.1823	9.30819	8.43909	9.09865	9.32484	9.3896	9.10108	9.07307	9.2061	9.13611
2	M2 UpD5on Golgi MIR_Regulated ProteinSecretion	CXorf57	98.9899	9.92221	10.2004	10.0781	9.64081	9.83718	9.55914	9.48392	9.90757	9.6131	9.706	10.1133	9.94594	9.80125	9.33038	10.0299	10.167	10.4967	10.1855	10.1188	10.3293	10.3206
2	M2 UpD5on Golgi MIR_Regulated ProteinSecretion	DNASE2	98.9899	10.1086	10.5503	10.9834	9.93239	10.5503	10.9971	10.3348	10.3606	10.8669	10.2128	10.6453	10.9571	10.5666	10.6105	11.1786	11.2857	11.7183	11.4869	11.9303	12.1588	11.9868
2	M2 UpD5on Golgi MIR_Regulated ProteinSecretion	DPY19L3	98.9899	8.15698	8.37746	8.26564	8.0575	8.1746	8.09277	8.03749	8.21803	8.11057	8.14652	8.41713	8.2443	8.39524	8.04458	8.43278	8.39059	8.56402	8.45302	8.56709	8.46626	8.58612
2	M2 UpD5on Golgi MIR_Regulated ProteinSecretion	E2F5	98.9899	10.7707	10.7813	10.8625	10.4313	10.4488	10.4317	10.3325	10.1736	10.0741	10.6742	10.5378	10.7047	11.2665	10.1768	10.9157	11.3476	11.558	11.2442	12.16	11.9811	12.0977
2	M2 UpD5on Golgi MIR_Regulated ProteinSecretion	EML6	98.9899	8.1197	8.22436	8.23209	8.16671	8.20266	8.13089	8.0986	8.18862	8.31414	8.18478	8.15795	8.19101	8.27112	8.08781	8.25444	8.3375	8.38973	8.35884	8.72501	8.9967	8.63627
2	M2 UpD5on Golgi MIR_Regulated ProteinSecretion	ERAP1	98.9899	8.69749	8.78463	8.59128	8.60395	8.62691	8.71291	8.60089	8.73419	8.47263	8.61753	8.66942	8.58545	8.94446	8.45187	8.69235	9.02811	8.99562	8.80031	8.98485	9.15712	9.09095
2	M2 UpD5on Golgi MIR_Regulated ProteinSecretion	FAM135A	98.9899	8.53489	8.52536	8.67247	8.37492	8.61351	8.43804	8.2718	8.82095	8.71014	8.45117	8.74977	8.76921	9.151	8.17356	8.8733	8.82355	8.80526	8.81109	8.89009	8.84463	9.00774
2	M2 UpD5on Golgi MIR_Regulated ProteinSecretion	FAM208A	98.9899	8.63772	8.78039	8.75292	8.658	8.62474	8.54044	8.58178	8.83357	8.92769	8.73813	8.63199	8.61374	8.89745	8.37757	8.83895	8.85914	8.8962	8.8238	8.99136	9.09722	9.11831
2	M2 UpD5on Golgi MIR_Regulated ProteinSecretion	FBXW2	98.9899	8.43894	8.56944	8.67104	8.3403	8.4898	8.50847	8.40047	8.48189	8.46899	8.54159	8.54364	8.72916	8.80478	8.22309	8.83633	8.93496	8.67316	8.81841	8.84259	8.80098	8.96346
2	M2 UpD5on Golgi MIR_Regulated ProteinSecretion	FOSL2	98.9899	8.60168	8.64083	8.68325	8.50396	8.63941	8.62966	8.60997	8.59123	8.58652	8.64999	8.58361	8.74953	8.58369	8.46607	8.64191	8.68018	8.70372	8.90008	8.75865	9.2085	9.39768
2	M2 UpD5on Golgi MIR_Regulated ProteinSecretion	GABPA	98.9899	9.21977	9.35209	9.56045	8.86418	9.31847	9.17194	8.81989	9.51899	9.31044	8.92892	9.56971	9.42816	9.80651	8.22953	9.67944	9.71485	9.80878	9.70614	9.7838	9.89073	9.99293
2	M2 UpD5on Golgi MIR_Regulated ProteinSecretion	GMDS	98.9899	10.9073	11.1248	11.4875	10.9499	11.1245	11.4863	10.9839	10.9522	11.3382	10.9724	10.9756	11.3558	10.9671	11.023	11.6899	11.4524	11.3876	11.8504	11.7917	11.8092	12.3061
2	M2 UpD5on Golgi MIR_Regulated ProteinSecretion	GOLPH3	98.9899	11.0904	11.4912	11.4134	10.7967	11.4207	11.5142	10.9111	11.402	11.3603	10.9576	11.5142	11.411	11.2586	10.5964	11.4436	11.6412	11.9215	11.6359	11.9029	12.078	12.0278
2	M2 UpD5on Golgi MIR_Regulated ProteinSecretion	GORAB	98.9899	9.25803	9.43136	9.63205	9.33449	9.55468	9.31453	9.21102	9.67026	9.481	9.30786	9.55789	9.64303	9.84041	9.01483	9.61591	9.79625	9.8884	9.81239	9.93126	9.94921	10.0975
2	M2 UpD5on Golgi MIR_Regulated ProteinSecretion	HERC3	98.9899	8.34499	8.39298	8.47129	8.10978	8.30224	8.26081	8.16825	8.32732	8.20515	8.285	8.39292	8.56793	8.47223	8.12375	8.5486	8.48766	8.78753	8.73058	8.61953	8.68521	8.81958
2	M2 UpD5on Golgi MIR_Regulated ProteinSecretion	HIST1H2BG	98.9899	8.25325	8.18407	8.20994	8.11961	8.16579	8.18389	8.19528	8.20184	8.36858	8.16119	8.25663	8.22914	8.31889	8.12439	8.35629	9.16276	9.0876	8.96801	9.15141	8.83623	9.74003
2	M2 UpD5on Golgi MIR_Regulated ProteinSecretion	HLTF	98.9899	9.26945	9.62703	9.74524	8.73716	9.17053	9.22619	8.96796	9.22466	9.1675	9.26109	9.36479	9.46539	9.73662	8.8013	9.57972	9.89485	10.0907	9.7123	9.97853	9.92263	9.70374
2	M2 UpD5on Golgi MIR_Regulated ProteinSecretion	HMGN4	98.9899	12.1318	12.4144	12.4757	11.8388	12.0501	12.092	11.926	12.2083	12.0363	11.6666	12.0561	12.2239	12.0739	11.633	12.2615	12.0807	12.2987	12.1755	12.3667	12.4889	12.5157
2	M2 UpD5on Golgi MIR_Regulated ProteinSecretion	HS.130036	98.9899	9.73688	9.67709	10.1013	9.05367	9.10509	9.27736	9.18884	9.2486	9.45002	9.61681	9.55342	9.47755	9.37245	8.89426	9.57816	9.66727	9.78284	9.72823	10.0179	10.2837	9.82814
2	M2 UpD5on Golgi MIR_Regulated ProteinSecretion	HS.250648	98.9899	9.14239	9.6257	9.84897	9.27522	9.6499	9.95895	9.31951	9.34243	9.68636	9.33268	9.29457	9.92737	9.63374	8.74241	9.7838	9.75843	9.75801	9.97459	10.1117	9.83454	10.5878
2	M2 UpD5on Golgi MIR_Regulated ProteinSecretion	HS.445414	98.9899	9.04519	8.76705	9.06256	8.80742	8.99968	8.4662	8.61262	8.78936	8.51986	8.7539	8.74255	8.34066	8.83357	8.6848	8.60956	8.91539	8.79886	8.83457	9.22258	9.22946	9.19134
2	M2 UpD5on Golgi MIR_Regulated ProteinSecretion	HS.551847	98.9899	8.94218	8.94643	9.16741	8.87468	8.91748	8.69727	8.76558	9.04133	8.90776	8.81772	9.00828	8.89371	8.75094	8.58934	8.9813	9.12437	9.47943	9.60335	8.99988	8.96663	9.35146
2	M2 UpD5on Golgi MIR_Regulated ProteinSecretion	IKBIP	98.9899	9.20157	9.38219	9.35209	8.59611	9.13601	8.93265	8.86501	8.98087	9.07821	8.90471	9.14118	9.21122	9.91346	8.86816	9.38949	9.87426	9.98653	9.71241	9.77045	10.0036	9.34436
2	M2 UpD5on Golgi MIR_Regulated ProteinSecretion	IMMP1LP1	98.9899	10.2248	10.1486	9.96408	9.44493	10.0399	9.91679	10.1233	10.0299	10.0343	10.0303	10.2042	10.2296	10.2149	9.96265	10.1615	10.4345	10.5265	10.3396	10.3715	10.3869	10.5211
2	M2 UpD5on Golgi MIR_Regulated ProteinSecretion	IQCB1	98.9899	11.0655	11.0173	10.9863	10.2884	10.5654	10.2568	9.96326	10.5032	9.99207	10.4572	10.6262	10.2669	11.0983	9.67852	10.7467	10.7018	10.7412	10.575	11.1668	11.0098	11.0781
2	M2 UpD5on Golgi MIR_Regulated ProteinSecretion	ITM2A	98.9899	11.4224	11.867	11.7348	11.0137	11.5442	11.7898	11.4605	11.3603	11.7575	11.0422	11.579	11.8011	11.432	11.2883	12.0772	11.9902	12.8021	12.5735	12.9087	13.1503	12.9393
2	M2 UpD5on Golgi MIR_Regulated ProteinSecretion	ITPR2	98.9899	8.32982	8.52438	8.42137	8.18392	8.40952	8.43243	8.13017	8.52472	8.43519	8.442	8.59171	8.78817	8.76901	8.27355	8.76248	8.71365	8.92804	8.97293	9.00492	9.31806	9.04846
2	M2 UpD5on Golgi MIR_Regulated ProteinSecretion	JAK1	98.9899	9.97974	10.3005	10.2522	9.40919	10.2411	10.0356	9.44804	10.104	10.164	9.77477	10.1496	10.457	10.5068	8.687	10.4987	10.5173	10.6351	10.4116	10.9761	11.525	11.077
2	M2 UpD5on Golgi MIR_Regulated ProteinSecretion	KBTBD3	98.9899	9.49522	9.03586	9.22909	8.69565	8.62803	8.64976	8.58903	8.69868	8.62994	8.76538	8.69472	8.66629	8.64564	8.56024	8.80854	8.92031	9.04101	8.70131	9.49189	9.63803	9.19548
2	M2 UpD5on Golgi MIR_Regulated ProteinSecretion	KIAA1551	98.9899	10.0139	10.1588	10.5701	9.94498	10.2489	10.4118	10.2052	10.4789	10.8671	10.3344	10.5905	10.5152	10.3638	9.92333	10.7663	10.2729	10.6286	10.5246	10.7709	10.8627	11.0008
2	M2 UpD5on Golgi MIR_Regulated ProteinSecretion	KLHL6	98.9899	9.89322	9.58245	10.233	9.42704	9.20498	9.54138	9.1898	9.33449	9.18787	9.53747	9.32357	9.38381	9.92334	8.84605	9.66934	9.87933	9.81239	10.1345	10.593	10.4103	10.8358
2	M2 UpD5on Golgi MIR_Regulated ProteinSecretion	LINC00938	98.9899	10.5703	10.191	10.7454	10.3343	10.261	10.0826	9.84988	10.198	10.0022	10.0858	9.93652	10.022	10.3835	10.0277	10.4018	10.6053	10.5566	10.7136	11.0427	11.1075	10.8331
2	M2 UpD5on Golgi MIR_Regulated ProteinSecretion	LINC02035	98.9899	8.20582	8.3166	8.37221	8.34757	8.22976	8.14886	8.17403	8.33732	8.22038	8.22998	8.2838	8.25839	8.23825	8.11618	8.46684	8.28204	8.29206	8.37137	8.54427	8.70286	8.72651
2	M2 UpD5on Golgi MIR_Regulated ProteinSecretion	LOC651680	98.9899	8.3128	8.45454	8.53496	8.29626	8.42125	8.48784	8.55177	8.68056	8.87853	8.43777	8.30364	8.73636	8.61599	8.29314	8.39151	8.66306	8.5941	8.61995	8.8757	8.80702	9.19417
2	M2 UpD5on Golgi MIR_Regulated ProteinSecretion	LOC654103	98.9899	9.63939	9.45426	10.0889	9.37205	9.11927	9.18968	8.92085	8.93427	9.0526	9.45173	9.45899	9.45839	9.58454	9.34515	9.70745	9.77361	9.62708	9.63125	9.83679	9.87664	9.39362
2	M2 UpD5on Golgi MIR_Regulated ProteinSecretion	LOC727762	98.9899	8.92169	8.83229	8.80672	8.92657	8.87785	8.34667	8.32481	8.82941	8.48111	8.60984	8.81079	8.39251	8.88437	8.31382	8.71593	9.06135	9.13622	9.13075	9.41413	9.67423	9.55186
2	M2 UpD5on Golgi MIR_Regulated ProteinSecretion	LOC730272	98.9899	8.236	8.22304	8.07114	8.24023	8.17153	8.13363	8.12607	8.26379	8.21908	8.06405	8.20309	8.16175	8.1633	8.07435	8.21775	8.35125	8.48187	8.20789	8.86798	8.84774	8.53938
2	M2 UpD5on Golgi MIR_Regulated ProteinSecretion	LOC730358	98.9899	8.53931	8.71942	9.01932	8.4904	8.59481	8.58866	8.55682	8.81414	8.81099	8.55035	8.77268	8.94066	9.07721	8.47761	8.96182	9.1826	9.35781	9.30591	9.42311	9.67077	9.7327
2	M2 UpD5on Golgi MIR_Regulated ProteinSecretion	LTN1	98.9899	9.46618	9.64969	9.62427	9.08174	9.4015	9.21075	9.21943	9.64376	9.46605	9.33748	9.63734	9.63922	9.93287	8.96872	9.92206	9.94849	10.042	9.83087	10.2009	10.1445	10.1415
2	M2 UpD5on Golgi MIR_Regulated ProteinSecretion	MACF1	98.9899	10.2128	10.2496	10.2493	9.96282	9.77761	9.76938	9.67328	9.99935	9.88906	10.1621	10.0144	9.88402	10.3813	9.43649	10.2044	9.76965	9.84585	10.2017	10.0422	10.0561	10.1545
2	M2 UpD5on Golgi MIR_Regulated ProteinSecretion	MAP2K6	98.9899	8.21969	8.26151	8.44505	8.04896	8.2163	8.17832	8.08563	8.17293	8.16366	8.111	8.24617	8.17725	8.4186	8.08887	8.26546	8.69297	8.91709	8.57949	9.13361	9.21416	9.28653
2	M2 UpD5on Golgi MIR_Regulated ProteinSecretion	MAPK14	98.9899	8.62866	8.84945	8.64174	8.28088	8.532	8.45493	8.39887	8.5501	8.44907	8.40411	8.5559	8.50765	8.56986	8.32625	8.66092	8.79113	8.89763	8.66228	8.84503	8.86639	8.85773
2	M2 UpD5on Golgi MIR_Regulated ProteinSecretion	MLKL	98.9899	8.677	8.62979	8.59328	8.42191	8.46904	8.3526	8.46653	8.51754	8.43248	8.6184	8.51557	8.68044	8.96635	8.39687	8.6456	9.10265	9.09603	8.81723	9.26901	9.23969	9.22461
2	M2 UpD5on Golgi MIR_Regulated ProteinSecretion	MORF4L2	98.9899	11.8504	12.3213	11.9902	11.0176	11.7575	11.4676	11.0821	11.916	11.6383	11.4818	12.1156	12.1167	12.4493	10.5942	12.0704	12.2435	12.4153	12.135	12.3388	12.4111	12.4493
2	M2 UpD5on Golgi MIR_Regulated ProteinSecretion	N4BP2L1	98.9899	9.1671	8.83131	8.88688	8.8425	8.7461	8.49073	8.45548	8.77092	8.61595	8.74613	8.95868	8.63249	8.78266	8.34388	8.74533	8.96276	9.13113	8.87811	9.36425	9.73331	9.23313
2	M2 UpD5on Golgi MIR_Regulated ProteinSecretion	NCEH1	98.9899	9.55316	9.60177	9.66234	9.27126	9.66658	9.74557	9.61828	9.69819	9.8821	9.35707	9.63335	9.78834	9.61077	9.57607	9.60745	9.85961	9.94613	9.96568	10.2013	10.4061	10.6983
2	M2 UpD5on Golgi MIR_Regulated ProteinSecretion	NET1	98.9899	9.83725	10.3239	10.0422	9.65589	9.89292	9.84782	9.78302	9.95789	9.89026	9.92952	10.1032	10.3738	10.5433	9.55047	10.2959	10.3722	10.3116	10.4116	10.396	10.3079	10.3852
2	M2 UpD5on Golgi MIR_Regulated ProteinSecretion	NFX1	98.9899	10.3685	10.4955	10.8258	10.1234	10.6467	10.9285	10.4245	10.7549	11.1171	10.3489	10.8203	11.0583	10.6129	10.7324	10.882	10.854	10.9512	10.9771	11.1727	11.4448	11.6001
2	M2 UpD5on Golgi MIR_Regulated ProteinSecretion	NGLY1	98.9899	10.3951	10.4159	10.758	10.1255	10.0588	10.0197	10.1768	10.5841	10.5371	10.0897	10.6299	10.4525	10.356	10.2488	10.6011	11.0413	11.1691	10.8393	11.2951	11.5529	11.2818
2	M2 UpD5on Golgi MIR_Regulated ProteinSecretion	OR7E156P	98.9899	8.11494	8.39896	8.47853	8.24023	8.31033	8.19074	8.08271	8.38864	8.20902	8.36821	8.45068	8.35833	8.27086	8.07941	8.36303	8.27932	8.57425	8.45123	8.60189	9.27126	8.69849
2	M2 UpD5on Golgi MIR_Regulated ProteinSecretion	PCMTD2	98.9899	9.83137	9.66264	9.69615	9.43721	9.57859	9.15595	8.92769	9.56605	9.27839	9.47157	9.59737	9.54166	9.76743	8.70372	9.81239	9.8157	9.99128	9.88963	10.3254	10.5861	10.3798
2	M2 UpD5on Golgi MIR_Regulated ProteinSecretion	PHF21A	98.9899	10.6734	10.9966	11.4394	10.5502	10.7426	10.7951	10.4994	11.1992	10.8516	10.7052	11.0807	10.7671	10.9966	10.5253	11.2868	11.083	11.4344	11.571	11.6508	12.0561	11.9003
2	M2 UpD5on Golgi MIR_Regulated ProteinSecretion	PI4K2B	98.9899	11.4436	11.3937	11.3225	11.0719	11.1847	11.2535	11.1865	11.1406	11.0244	11.2007	11.2519	11.5171	11.4184	10.4274	11.4191	11.3882	11.5201	11.3345	11.6883	11.6311	11.6854
2	M2 UpD5on Golgi MIR_Regulated ProteinSecretion	PJA2	98.9899	12.1224	12.2423	12.4961	12.1003	11.9811	12.5064	12.1467	12.2943	12.4815	12.0395	12.1395	12.3973	12.1939	12.145	12.4216	12.2083	12.4111	12.5681	12.7301	12.8449	12.9783
2	M2 UpD5on Golgi MIR_Regulated ProteinSecretion	PNISR	98.9899	10.8516	10.7363	10.8266	10.1704	10.7158	9.82963	9.75697	10.719	10.1209	10.2671	10.5346	10.0583	10.8687	9.98635	10.599	10.6438	10.8486	10.6837	11.2066	11.9003	11.1749
2	M2 UpD5on Golgi MIR_Regulated ProteinSecretion	PPM1A	98.9899	8.55002	9.12719	9.18553	8.38034	9.01368	8.85701	8.3195	9.02041	8.96457	8.37292	8.88781	9.02921	9.39346	8.17149	9.29201	9.22087	9.39071	9.23635	9.43099	9.6723	9.62193
2	M2 UpD5on Golgi MIR_Regulated ProteinSecretion	PPM1K	98.9899	9.01868	9.40654	9.36581	8.69702	9.09521	9.13313	8.58506	9.28222	8.87003	8.88903	9.54686	9.19424	10.0044	8.8447	9.69028	9.32885	9.88143	9.97687	10.2364	9.55316	9.55238
2	M2 UpD5on Golgi MIR_Regulated ProteinSecretion	PPP1CB	98.9899	10.9756	11.0256	10.9819	10.4825	10.9119	10.836	10.7218	10.7496	10.7018	10.8906	11.1116	11.1422	11.1744	10.3347	11.221	11.0689	11.3356	11.1646	11.4014	11.34	11.1842
2	M2 UpD5on Golgi MIR_Regulated ProteinSecretion	PPP3CA	98.9899	9.09331	9.29493	9.33169	8.75723	9.13121	9.20048	8.99601	8.99245	9.01727	8.98595	9.25874	9.3029	9.34565	8.79778	9.34254	9.31722	9.42471	9.34707	9.51768	9.66766	9.56605
2	M2 UpD5on Golgi MIR_Regulated ProteinSecretion	PROSER1	98.9899	10.7715	10.757	10.7142	10.3772	10.5099	10.4486	9.84293	10.6619	10.2788	10.6538	10.6556	10.1655	10.9711	10.0397	10.7613	10.7508	10.7569	10.7766	10.9279	10.9964	10.8468
2	M2 UpD5on Golgi MIR_Regulated ProteinSecretion	PRPF4B	98.9899	9.18508	8.81177	9.18888	9.00822	9.11393	8.52785	8.25401	9.05355	8.77376	8.85437	9.05042	8.63659	9.25508	8.51809	8.99376	9.36793	9.14946	9.06004	9.40025	9.5579	9.38205
2	M2 UpD5on Golgi MIR_Regulated ProteinSecretion	PRPSAP2	98.9899	10.9809	11.0426	11.043	10.5656	10.7962	10.7093	10.4608	10.5963	10.4204	10.8412	10.9062	10.5803	10.9499	10.5597	10.6015	11.2972	11.117	10.6588	11.0508	11.1858	10.8819
2	M2 UpD5on Golgi MIR_Regulated ProteinSecretion	PSMC1P10	98.9899	8.54477	8.24816	8.30615	8.18287	8.317	8.35458	8.22681	8.29471	8.22659	8.30488	8.33066	8.3845	8.4207	8.19408	8.34196	8.32247	8.42431	8.6304	8.78035	8.66936	9.12478
2	M2 UpD5on Golgi MIR_Regulated ProteinSecretion	PURA	98.9899	9.72308	9.64547	9.57911	9.1683	9.36908	9.55707	9.48539	9.70346	9.82147	9.5731	9.77824	9.7973	9.93527	8.94537	9.83833	9.92026	9.92221	9.72049	10.0399	10.0476	9.63322
2	M2 UpD5on Golgi MIR_Regulated ProteinSecretion	RASSF5	98.9899	10.7389	10.8914	10.4608	10.5549	10.4133	10.1475	10.3692	10.5161	10.1413	10.5439	10.6037	10.4617	10.7457	10.2038	10.6583	10.8398	10.827	10.6616	10.7894	10.9008	10.9457
2	M2 UpD5on Golgi MIR_Regulated ProteinSecretion	RHOB	98.9899	8.30828	8.52828	9.01577	8.26352	8.4806	8.86492	8.32061	8.38956	8.7781	8.28965	8.36858	8.3809	8.35949	8.30835	8.58737	8.77413	8.45161	9.12584	8.95214	8.86273	9.34081
2	M2 UpD5on Golgi MIR_Regulated ProteinSecretion	RNF180	98.9899	8.23764	8.32248	8.36414	8.18513	8.2331	8.16559	8.37302	8.32732	8.37202	8.4451	8.33382	8.33593	8.29384	8.10531	8.41802	8.35712	8.41904	8.76692	8.47672	8.85436	9.14921
2	M2 UpD5on Golgi MIR_Regulated ProteinSecretion	RNF19A	98.9899	9.81898	9.62651	10.6927	9.52489	9.74991	9.69915	9.21887	9.53945	9.5694	9.09495	9.70082	10.062	9.56646	9.0814	9.76989	9.82076	9.87054	9.65544	9.9268	10.0255	10.4955
2	M2 UpD5on Golgi MIR_Regulated ProteinSecretion	RNF39	98.9899	8.16812	8.17356	8.37425	8.08503	8.19464	8.41925	8.21769	8.26936	8.49342	8.11561	8.45683	8.59665	8.23225	8.21233	8.38415	8.26742	8.70313	8.54881	8.39795	8.96553	8.67784
2	M2 UpD5on Golgi MIR_Regulated ProteinSecretion	SENP7	98.9899	9.30532	9.37399	9.74869	8.80478	9.16287	8.94367	8.96761	9.37362	9.52305	9.12735	9.55485	9.1201	9.21159	8.99879	9.37315	9.50843	9.7086	9.48782	9.76652	10.2456	9.8307
2	M2 UpD5on Golgi MIR_Regulated ProteinSecretion	SLC10A7	98.9899	8.91458	9.0353	8.90374	8.625	8.80346	8.74039	8.77481	8.9349	8.87893	8.68905	8.8095	9.07586	9.11007	8.52667	9.16126	9.48859	9.77561	9.40619	9.94081	9.85682	9.81604
2	M2 UpD5on Golgi MIR_Regulated ProteinSecretion	SLC11A2	98.9899	9.2638	9.15692	9.36616	9.13485	9.11715	8.94321	8.77772	9.18884	9.00982	9.11474	9.03106	9.04254	9.30627	8.92275	9.45491	9.53327	9.2798	9.47943	9.43099	9.64509	9.6354
2	M2 UpD5on Golgi MIR_Regulated ProteinSecretion	SLC12A2	98.9899	9.70913	9.67776	9.84211	9.10576	10.0583	9.36761	9.00385	9.85194	9.63125	9.48023	10.1884	9.81809	9.94325	9.08535	10.0011	10.2152	10.3955	10.2954	10.082	10.1904	10.2081
2	M2 UpD5on Golgi MIR_Regulated ProteinSecretion	SLC44A1	98.9899	9.76925	10.133	10.0924	9.56548	9.84188	9.93714	9.69049	9.90146	9.76453	9.96501	10.1248	10.2358	10.6262	9.6299	10.6142	11.3059	11.4458	11.4439	12.1993	12.2665	12.4321
2	M2 UpD5on Golgi MIR_Regulated ProteinSecretion	SNAPC3	98.9899	9.7646	10.1173	10.1338	9.87088	9.81332	9.74278	10.1146	10.0894	9.91013	10.0937	10.2206	10.1567	10.0226	9.82007	9.88488	10.4994	10.4056	10.1951	10.4564	10.2401	10.2151
2	M2 UpD5on Golgi MIR_Regulated ProteinSecretion	SNORD31	98.9899	10.0328	9.85194	10.1758	9.10552	9.63022	8.95992	8.65137	9.61544	9.12419	9.80982	9.70992	9.39119	10.592	8.64544	10.1947	10.6543	10.1462	10.1232	10.1255	10.2394	9.98288
2	M2 UpD5on Golgi MIR_Regulated ProteinSecretion	TIMD4	98.9899	8.10741	8.12392	8.17463	8.14328	8.11442	8.14426	8.23485	8.15658	8.15135	8.12995	8.14828	8.24388	8.22423	8.02738	8.3171	8.9707	8.88585	9.09733	9.68022	9.60771	10.1212
2	M2 UpD5on Golgi MIR_Regulated ProteinSecretion	TMED2	98.9899	12.1845	12.311	12.1082	11.9356	12.2373	12.2943	11.916	12.5453	12.4015	12.0168	12.6229	12.7171	13.0935	11.4542	13.0568	13.3194	13.471	13.3319	13.4388	13.6203	13.6861
2	M2 UpD5on Golgi MIR_Regulated ProteinSecretion	TMEM167B	98.9899	9.79602	9.49719	9.62383	9.44662	9.44804	9.48809	9.38108	9.49028	9.56617	9.31114	9.55316	9.70788	9.5808	9.12257	9.64071	9.73625	9.83022	9.69088	9.97687	10.4103	10.0688
2	M2 UpD5on Golgi MIR_Regulated ProteinSecretion	TMEM19	98.9899	9.67513	9.96247	9.71747	9.03805	9.69028	9.27736	9.42324	10.0163	9.70286	9.69116	10.3308	9.7873	10.2911	9.19232	10.3803	10.3055	10.6262	10.6618	10.6378	10.8019	10.8759
2	M2 UpD5on Golgi MIR_Regulated ProteinSecretion	TMF1	98.9899	9.38286	9.58378	9.60732	9.14251	9.51462	9.24664	9.20745	9.68412	9.49844	9.29789	9.59168	9.67092	9.96783	9.00492	9.85128	9.85128	10.3435	10.0265	10.24	10.3746	10.2086
2	M2 UpD5on Golgi MIR_Regulated ProteinSecretion	TOX	98.9899	8.36559	8.69133	8.70342	8.14881	8.39413	8.23144	8.39272	8.35006	8.43671	8.51334	8.6042	8.41756	8.24286	8.23419	8.41026	8.35093	8.68231	8.58493	8.64564	9.4872	8.65259
2	M2 UpD5on Golgi MIR_Regulated ProteinSecretion	TROVE2	98.9899	11.4459	11.1494	11.7102	10.8899	10.8211	10.9819	11.0155	10.7692	11.0181	11.0129	11.0703	11.2197	10.9867	10.6371	11.2479	11.2642	11.0589	10.917	11.2215	11.4042	11.0722
2	M2 UpD5on Golgi MIR_Regulated ProteinSecretion	UBA5	98.9899	10.0514	10.1048	10.1535	9.79945	9.958	9.87876	9.84211	9.94594	9.77824	10.0043	9.91795	10.1125	10.199	9.46839	10.3426	10.621	11	10.6441	10.9064	11.0512	11.1337
2	M2 UpD5on Golgi MIR_Regulated ProteinSecretion	UBE2D2	98.9899	9.62624	9.54294	9.75411	9.40373	9.43649	9.63927	9.68862	9.7107	10.0637	9.76072	10.0078	10.0293	9.36367	9.52727	9.85227	9.69744	9.70436	9.6994	9.65474	9.83592	9.73408
2	M2 UpD5on Golgi MIR_Regulated ProteinSecretion	UMAD1	98.9899	8.39724	8.76975	8.69324	8.28714	8.5174	8.54743	8.27885	8.56205	8.54967	8.32148	8.65357	8.80051	8.81716	8.27614	8.79541	8.98544	9.28188	9.0337	9.10032	9.33695	9.23889
2	M2 UpD5on Golgi MIR_Regulated ProteinSecretion	UVSSA	98.9899	9.16433	9.33664	9.7983	9.2445	9.45606	9.59753	8.90809	9.45331	9.56617	9.17396	9.21792	9.50915	9.2805	9.0932	9.88268	9.35897	9.37077	10.0803	9.69116	10.459	10.0367
2	M2 UpD5on Golgi MIR_Regulated ProteinSecretion	VAMP4	98.9899	8.90305	8.96346	9.05542	8.83374	8.76915	8.79785	8.63334	8.83567	8.94906	8.78507	8.8449	8.82873	8.88987	8.74241	8.79155	9.24334	9.2144	8.95488	9.50773	9.61681	9.22541
2	M2 UpD5on Golgi MIR_Regulated ProteinSecretion	XPNPEP1	98.9899	11.4996	11.72	11.6814	11.3385	11.5904	11.3023	11.2956	11.591	11.297	11.4394	11.5423	11.3978	11.2265	10.8871	11.4801	11.3889	11.6143	11.8257	11.4925	11.6109	11.8271
2	M2 UpD5on Golgi MIR_Regulated ProteinSecretion	XRN1	98.9899	10.1474	10.1838	10.4549	9.67384	9.7621	9.78407	9.89696	10.0777	10.1595	9.97251	10.2275	10.2063	9.75271	10.059	10.023	10.3052	10.4989	10.0794	10.9522	11.3732	11.1863
2	M2 UpD5on Golgi MIR_Regulated ProteinSecretion	ZDHHC17	98.9899	9.47755	9.32209	9.54527	9.183	9.49212	9.23534	8.8739	9.46448	9.3682	9.25537	9.56301	9.4409	9.63022	8.95414	9.68969	9.63592	9.72016	9.63166	9.76186	9.93703	9.8373
2	M2 UpD5on Golgi MIR_Regulated ProteinSecretion	ZFC3H1	98.9899	10.1379	9.89494	9.80213	9.96233	9.94013	9.25478	9.45132	10.0326	9.58598	9.57894	9.90063	9.5106	10.0698	9.13938	9.79461	9.85609	10.127	9.82786	10.3573	10.4264	10.1639
2	M2 UpD5on Golgi MIR_Regulated ProteinSecretion	ZFP36L2	98.9899	8.73954	9.02081	8.99458	8.64898	8.78753	8.75252	8.37963	8.71494	8.54372	8.43325	8.84291	8.58178	9.05542	8.6848	9.07431	8.81568	9.25368	9.22152	9.58538	10.1802	9.66119
2	M2 UpD5on Golgi MIR_Regulated ProteinSecretion	ZMYM2	98.9899	10.123	9.78715	9.96247	9.76362	9.91239	9.5869	9.44329	9.68151	9.5862	9.77857	9.79625	9.73196	9.92247	9.25981	9.77282	9.82205	10.0143	9.80125	10.2858	10.2888	10.11
2	M2 UpD5on Golgi MIR_Regulated ProteinSecretion	ZSWIM6	98.9899	10.1998	10.2054	10.5915	9.84988	10.4307	10.1577	9.9201	9.93589	10.1379	10.3313	10.3856	10.3565	10.6642	10.1053	10.6219	10.8843	11.0032	11.0816	11.0734	11.3603	11.0067
2	M2 UpD5on Golgi MIR_Regulated ProteinSecretion	ANAPC13	97.9798	11.571	11.7666	11.9684	11.7226	11.6745	11.9408	11.7626	11.4856	11.935	11.6333	11.7658	12.2129	11.5189	11.5008	11.9859	11.8887	11.646	11.784	12.2016	12.0993	12.1554
2	M2 UpD5on Golgi MIR_Regulated ProteinSecretion	ATRAID	97.9798	12.1416	12.0463	12.0611	11.5304	11.8121	12.1627	11.9173	11.8725	12.1768	11.6949	11.9071	12.2808	12.0207	11.8297	12.272	12.0645	12.2531	12.3544	12.5136	12.4635	12.5688
2	M2 UpD5on Golgi MIR_Regulated ProteinSecretion	BTN3A3	97.9798	9.15622	9.06326	9.1043	9.05204	8.71194	8.89105	9.12805	9.07098	9.03047	9.04343	8.86968	9.04392	9.04754	8.7666	8.92837	9.56445	9.4061	9.21909	9.89659	9.82495	9.70815
2	M2 UpD5on Golgi MIR_Regulated ProteinSecretion	CDC14B	97.9798	8.88354	8.59249	9.27054	8.57711	8.53214	9.19539	8.67026	8.47208	8.80146	8.59769	8.5973	8.92473	8.80788	8.53379	8.89413	8.71249	8.86492	8.88157	9.14844	9.45547	9.47346
2	M2 UpD5on Golgi MIR_Regulated ProteinSecretion	CDC25C	97.9798	9.60006	9.6121	9.72712	9.31355	9.30685	9.57883	9.69629	9.52366	9.9363	9.29826	9.38681	9.69685	9.53086	9.34295	9.58715	9.76685	9.71155	9.80397	10.137	9.66037	9.86677
2	M2 UpD5on Golgi MIR_Regulated ProteinSecretion	CEBPG	97.9798	10.5157	10.0229	10.626	9.98887	9.9201	10.4983	10.1442	9.93432	10.3624	10.2044	10.1091	10.6242	10.3692	9.87764	10.5503	10.2116	10.1606	10.2271	10.6746	10.3559	10.3115
2	M2 UpD5on Golgi MIR_Regulated ProteinSecretion	CNIH1	97.9798	11.5781	11.5552	11.7324	11.1934	11.3275	11.8342	11.6021	11.4736	11.8476	10.9698	11.3841	11.8512	11.5877	11.2868	11.6999	11.8067	11.9292	11.72	11.7634	11.9336	11.8973
2	M2 UpD5on Golgi MIR_Regulated ProteinSecretion	EEF1AKMT3	97.9798	9.01445	9.14577	9.50549	9.04965	8.87274	9.06437	8.94098	9.03476	9.25503	8.89941	8.87966	9.1566	8.86646	8.65501	9.22898	9.27663	9.42508	9.437	9.67358	10.1665	10.2608
2	M2 UpD5on Golgi MIR_Regulated ProteinSecretion	FAM114A2	97.9798	8.5596	8.43159	8.61611	8.3362	8.29925	8.49735	8.23077	8.32581	8.51255	8.27807	8.46376	8.6613	8.44537	8.22861	8.65317	8.62979	8.57693	8.76283	8.86266	8.64011	9.03006
2	M2 UpD5on Golgi MIR_Regulated ProteinSecretion	GNS	97.9798	11.1674	11.1266	11.534	10.9769	10.9565	11.3771	11.0254	11.124	11.2725	11.0181	11.1794	11.4423	11.0703	11.0387	11.8172	11.8943	11.819	12.102	12.4675	12.7761	12.638
2	M2 UpD5on Golgi MIR_Regulated ProteinSecretion	GOLGA5	97.9798	10.2287	10.2062	10.3549	10.0723	10.0493	10.3587	10.1483	10.1809	10.4211	9.97279	10.1966	10.3433	10.1171	9.50089	10.2734	10.6805	10.4924	10.3832	10.8471	10.8582	10.9503
2	M2 UpD5on Golgi MIR_Regulated ProteinSecretion	GOLPH3L	97.9798	9.86811	9.6164	9.60591	9.36541	9.23175	9.35275	9.57663	9.50521	9.77056	9.61591	9.73349	9.66456	9.39958	8.89527	9.62979	10.0765	10.1359	9.86553	10.5414	10.7819	10.2763
2	M2 UpD5on Golgi MIR_Regulated ProteinSecretion	HIST1H2AC	97.9798	8.35023	8.64874	9.45503	8.19936	8.55989	8.99245	8.33814	8.75149	9.2529	8.425	8.83673	9.19176	9.14391	8.75653	9.508	9.9958	10.0488	10.3146	9.95895	10.1742	10.6906
2	M2 UpD5on Golgi MIR_Regulated ProteinSecretion	HS.154336	97.9798	9.10376	8.90101	9.06307	8.90084	8.74401	8.78371	8.41234	8.75053	8.75577	8.92804	8.95046	8.87454	9.05357	8.58032	9.22427	8.91666	9.22802	9.29915	9.27436	9.66587	9.40705
2	M2 UpD5on Golgi MIR_Regulated ProteinSecretion	HS.553301	97.9798	9.67217	10.2029	10.818	9.13192	10.4125	9.76977	8.70423	10.8997	10.1345	9.55172	10.5374	9.91361	10.9247	10.0765	10.5137	10.8745	11.119	10.8159	10.9119	11.1365	10.9561
2	M2 UpD5on Golgi MIR_Regulated ProteinSecretion	ICK	97.9798	9.02334	9.1041	9.15158	8.81631	8.97399	8.99161	9.09165	9.0814	9.17229	8.8946	8.9996	9.05552	9.02744	8.63028	9.04763	9.29831	9.40552	9.29618	9.59259	9.92334	9.65279
2	M2 UpD5on Golgi MIR_Regulated ProteinSecretion	LARP1B	97.9798	9.73964	9.68905	9.85947	9.64982	9.64746	9.85995	9.53278	9.56266	9.84828	9.5879	9.50965	9.92287	9.70675	9.32105	9.95949	9.79403	9.81559	9.9961	10.3017	10.3007	10.3962
2	M2 UpD5on Golgi MIR_Regulated ProteinSecretion	MGAT4A	97.9798	8.57379	8.86206	9.25491	8.34531	8.7553	9.0899	8.46465	8.58963	8.83423	8.40576	8.68992	8.82265	8.48006	8.57618	9.06421	8.87264	9.17742	9.49586	9.09007	9.36842	9.92026
2	M2 UpD5on Golgi MIR_Regulated ProteinSecretion	MUT	97.9798	10.5321	10.4352	10.4361	10.3338	10.2316	10.0744	10.5663	10.273	10.3308	10.2958	10.3786	10.2821	10.1977	9.9056	10.3614	10.6535	10.6081	10.4192	10.7174	10.4973	10.6993
2	M2 UpD5on Golgi MIR_Regulated ProteinSecretion	NDFIP1	97.9798	9.12606	9.0265	9.14532	8.80153	8.90573	8.94367	8.83009	8.70193	9.13592	8.70124	8.84767	9.06726	8.65986	8.35156	8.95854	8.95424	8.89763	9.15002	9.19512	9.17753	9.34996
2	M2 UpD5on Golgi MIR_Regulated ProteinSecretion	OSTC	97.9798	12.6081	12.7725	12.8466	11.7363	12.5998	12.8254	12.2804	12.6346	13.0318	12.2896	12.7617	12.9464	12.6625	12.0747	13.1566	13.35	13.5671	13.4942	13.6224	13.4659	13.7841
2	M2 UpD5on Golgi MIR_Regulated ProteinSecretion	OSTCP1	97.9798	8.57217	8.43808	8.61045	8.25662	8.42345	8.71313	8.3571	8.50039	8.8057	8.25343	8.45493	8.71494	8.32762	8.5044	8.67672	8.94855	8.92321	8.89113	8.89681	8.85548	8.68459
2	M2 UpD5on Golgi MIR_Regulated ProteinSecretion	PAG1	97.9798	9.43682	9.32179	10.0477	9.44585	9.14736	10.048	9.69297	9.29875	9.93191	9.40761	9.37109	9.99067	9.63912	9.19072	10.0256	9.65573	9.72923	10.1771	10.1345	10.0734	10.5851
2	M2 UpD5on Golgi MIR_Regulated ProteinSecretion	PCMTD1	97.9798	9.92706	9.56583	9.86842	9.33693	9.37752	9.34848	9.53762	9.60387	9.61469	9.62357	9.67983	9.58267	9.64156	9.16182	9.68912	9.99489	10.3451	10.1797	10.7636	11.257	10.9487
2	M2 UpD5on Golgi MIR_Regulated ProteinSecretion	PIP4P2	97.9798	8.92262	9.11506	9.29526	8.4299	8.8032	8.72099	8.91957	9.04836	8.99628	9.03524	9.26108	8.9856	9.05446	8.30371	9.1041	9.17309	9.11495	9.1535	9.28667	9.39768	9.23072
2	M2 UpD5on Golgi MIR_Regulated ProteinSecretion	PRKCB	97.9798	10.1915	9.92104	10.3152	9.97294	9.84813	10.4411	9.78018	9.72851	10.2182	10.1838	10.019	10.4087	10.5058	9.93506	10.6511	10.2759	10.1956	10.2564	10.3517	10.4395	10.2529
2	M2 UpD5on Golgi MIR_Regulated ProteinSecretion	RBM15	97.9798	11.6224	11.4502	11.8957	11.8172	11.7498	11.8697	11.0454	11.4578	11.5408	11.1837	11.4725	11.6224	11.591	11.204	11.8553	11.5674	11.6934	12.0452	11.9253	11.9422	12.3413
2	M2 UpD5on Golgi MIR_Regulated ProteinSecretion	RIPOR2	97.9798	10.8843	11.1791	11.7206	10.5936	11.0418	11.3864	11.1474	11.3586	11.5624	10.841	11.3218	11.2248	10.8469	11.0381	11.4088	10.8705	11.7825	11.7917	11.3853	11.9852	12.0324
2	M2 UpD5on Golgi MIR_Regulated ProteinSecretion	RWDD2A	97.9798	10.2915	9.88743	10.2313	9.89659	9.67792	9.81976	10.094	9.87172	10.0141	10.013	9.86325	10.0986	9.74391	9.62332	10.0952	10.4207	10.6471	10.4699	11.0239	11.1525	11.205
2	M2 UpD5on Golgi MIR_Regulated ProteinSecretion	SAR1B	97.9798	11.0827	11.1356	11.1907	10.2906	10.8808	11.154	10.6574	10.9242	11.422	10.4039	10.8098	11.1766	10.839	10.742	11.2129	11.5227	11.708	11.7425	11.7029	11.8499	12.0804
2	M2 UpD5on Golgi MIR_Regulated ProteinSecretion	SIRT4	97.9798	8.66306	8.38913	8.40618	8.40868	8.26668	8.37159	8.40567	8.38593	8.55002	8.3503	8.46567	8.36402	8.31029	8.34799	8.48149	8.4614	8.59058	8.69218	8.94408	8.8955	9.13717
2	M2 UpD5on Golgi MIR_Regulated ProteinSecretion	SLC39A8	97.9798	9.81158	10.0624	10.0607	9.6172	9.93876	10.1221	9.47006	9.80845	10.0697	9.47467	9.78951	10.0186	9.87426	9.38591	10.3208	10.7644	10.6742	10.4791	10.8787	10.7999	10.7931
2	M2 UpD5on Golgi MIR_Regulated ProteinSecretion	SOCS2	97.9798	9.19533	9.13022	9.61919	8.72379	8.84934	9.4066	8.84407	8.66008	9.26195	8.96568	8.94065	9.4721	8.98104	8.83756	9.54562	9.36779	9.21104	9.67095	9.51113	9.14289	9.53034
2	M2 UpD5on Golgi MIR_Regulated ProteinSecretion	SRP54	97.9798	12.4792	12.5902	12.5044	12.1497	12.391	12.4379	12.2137	12.4153	12.4792	12.2876	12.3365	12.5499	12.257	11.8718	12.5915	12.672	12.559	12.7591	12.7089	12.5565	12.8271
2	M2 UpD5on Golgi MIR_Regulated ProteinSecretion	TMEM243	97.9798	12.4278	12.1856	12.5387	12.1359	12.0772	12.4748	12.122	11.8423	12.0092	12.1771	11.9131	12.4185	12.4091	12.2495	12.559	12.257	12.2814	12.2165	12.436	12.4516	12.4391
2	M2 UpD5on Golgi MIR_Regulated ProteinSecretion	TSEN15	97.9798	11.3206	11.2742	11.7159	10.7662	11.2192	11.6419	11.2094	11.06	12.0056	11.2281	11.1754	11.7825	11.3307	10.5367	11.781	11.682	11.5545	11.7214	12.0065	11.646	11.8452
2	M2 UpD5on Golgi MIR_Regulated ProteinSecretion	ZNF280D	97.9798	9.62344	9.59168	9.83652	9.33377	9.4437	9.78325	9.67205	9.21022	9.46173	9.61064	9.45559	9.7973	9.51151	8.82496	9.77045	9.70257	9.54375	9.94893	9.799	9.94171	10.1177
2	M2 UpD5on Golgi MIR_Regulated ProteinSecretion	CETN3	96.9697	11.5114	11.4459	11.3313	9.81134	10.715	10.4203	10.4977	10.9056	10.8014	10.5137	10.9193	10.9012	11.1288	10.1585	10.7768	11.0005	11.3671	10.5642	11.1701	11.1215	10.6047
2	M2 UpD5on Golgi MIR_Regulated ProteinSecretion	HNRNPH2	96.9697	9.25642	9.38307	9.36667	8.72928	9.15805	8.93557	8.90885	9.32167	9.1679	9.29937	9.82993	10.0037	10.0784	8.68953	10.2821	10.0732	10.1628	10.1067	10.1619	9.98859	10.2504
2	M2 UpD5on Golgi MIR_Regulated ProteinSecretion	HOXB6	96.9697	8.34343	8.44839	8.64601	8.36459	8.59977	8.71637	8.51162	8.45525	8.62301	8.48633	8.4147	8.43004	8.32879	8.36532	8.47278	8.43431	8.50001	8.65662	8.76746	9.06976	8.98252
2	M2 UpD5on Golgi MIR_Regulated ProteinSecretion	HS.397465	96.9697	9.22003	9.16974	9.62505	9.39913	9.17866	9.26765	9.33985	9.54699	9.43863	9.6425	9.68847	9.87984	10.2555	9.11685	10.4162	10.0874	10.1282	10.4868	10.8138	10.9234	11.2099
2	M2 UpD5on Golgi MIR_Regulated ProteinSecretion	LOC100130707	96.9697	11.7546	11.459	11.3049	10.5128	11.1486	10.838	10.7485	11.1353	11.0341	10.6184	11.2187	11.423	11.4479	10.6485	11.1234	11.2785	11.755	11.1618	11.5813	11.6986	11.4143
2	M2 UpD5on Golgi MIR_Regulated ProteinSecretion	LOC100132717	96.9697	11.5054	11.5245	11.1043	10.2222	11.0167	10.7444	10.4779	10.9261	10.8871	10.5227	11.0332	11.1825	11.2546	10.3779	11.1453	11.2948	11.4671	10.8796	11.2982	11.4335	11.1545
2	M2 UpD5on Golgi MIR_Regulated ProteinSecretion	LOC390466	96.9697	11.7877	11.6419	11.0612	10.0769	11.1878	10.7907	10.2206	10.8093	10.6648	10.6664	10.9823	11.0181	11.7511	10.4127	10.972	11.5024	11.6355	10.859	11.9474	11.775	11.1108
2	M2 UpD5on Golgi MIR_Regulated ProteinSecretion	LOC643357	96.9697	13.5259	13.3523	13.1873	12.0127	13.1921	12.7591	12.4185	12.858	12.7419	12.4936	12.9525	12.9323	13.7654	11.9828	13.0813	13.4749	13.4783	12.921	13.5539	13.502	13.0496
2	M2 UpD5on Golgi MIR_Regulated ProteinSecretion	LOC728825	96.9697	9.36935	9.287	9.05475	8.5903	9.08685	8.91785	8.71973	8.85359	8.92637	8.72291	8.9796	9.08498	9.44139	9.08954	9.20999	9.32923	9.19963	9.02081	9.38885	9.28489	9.00774
2	M2 UpD5on Golgi MIR_Regulated ProteinSecretion	PDCD6IP	96.9697	9.28998	9.37528	9.36443	8.76203	8.95584	9.09581	8.75945	9.26756	9.10365	9.2424	9.57287	9.51683	9.21746	8.62816	9.32463	9.25229	9.31736	9.1323	9.46472	9.40919	9.40493
2	M2 UpD5on Golgi MIR_Regulated ProteinSecretion	PYHIN1	96.9697	8.72615	8.84203	9.06287	8.31783	8.43879	8.57224	8.49502	8.56796	8.60073	8.4669	8.59611	8.76413	8.48756	8.528	8.77903	8.67413	8.76942	8.90307	8.90773	9.0552	8.98831
2	M2 UpD5on Golgi MIR_Regulated ProteinSecretion	RBM41	96.9697	9.11988	9.30173	9.23388	8.63023	8.82432	8.72316	8.72736	8.9996	8.68534	8.8872	9.05398	8.83028	9.27697	8.68231	8.93713	9.11879	9.2878	8.92892	9.14765	9.40719	9.02828
2	M2 UpD5on Golgi MIR_Regulated ProteinSecretion	RIC8B	96.9697	9.27191	9.28794	9.57633	9.46358	9.38469	9.51645	9.34729	9.61494	9.80125	9.43347	9.44212	9.51621	9.25793	9.0455	9.6237	9.44177	9.58647	9.69686	9.74003	9.47374	9.91331
2	M2 UpD5on Golgi MIR_Regulated ProteinSecretion	RPL22_5_435	96.9697	14.5836	14.6794	14.4817	13.8623	14.4776	13.986	13.9371	14.2895	14.3128	14.1689	14.2109	14.1469	14.7086	14.091	14.1355	14.3076	14.4137	14.0756	14.6905	14.43	14.4005
2	M2 UpD5on Golgi MIR_Regulated ProteinSecretion	SRBD1	96.9697	10.4711	10.6917	10.4447	9.44865	10.0674	9.735	10.2911	10.3711	10.2798	10.3401	10.618	10.5455	10.536	9.91836	10.3935	10.4303	10.7649	10.4549	10.618	10.6421	10.6912
2	M2 UpD5on Golgi MIR_Regulated ProteinSecretion	TATDN3	96.9697	10.3979	10.4454	10.3241	9.4131	9.93752	9.72429	9.85992	10.0407	9.88225	9.69319	10.2101	10.0732	10.0814	9.52789	9.9648	10.2864	10.6328	9.86226	10.7127	11.1064	10.3391
2	M2 UpD5on Golgi MIR_Regulated ProteinSecretion	TMEM106B	96.9697	8.92678	9.11919	9.03996	8.68079	8.75835	8.65773	8.84045	8.7666	8.75411	8.84424	8.98492	8.93209	8.68308	8.61651	8.91093	8.88773	9.12792	8.81296	9.21822	9.26273	9.01674
2	M2 UpD5on Golgi MIR_Regulated ProteinSecretion	VWA5A	96.9697	8.96589	8.97889	9.07422	8.79192	8.70005	8.89211	9.07401	8.95576	8.98087	8.9523	8.87624	8.93747	8.97776	8.58785	8.85405	9.15913	9.21779	9.07946	9.6862	9.50306	9.48911
2	M2 UpD5on Golgi MIR_Regulated ProteinSecretion	WAPL	96.9697	10.1034	9.80938	9.85917	9.53847	9.79007	9.66119	9.55864	9.78441	9.96052	9.67643	10.1258	10.2261	9.95865	8.92664	10.0711	10.0093	9.98798	9.73856	10.1903	10.2084	10.1736
2	M2 UpD5on Golgi MIR_Regulated ProteinSecretion	C2CD5	95.9596	11.1006	10.9003	11.2232	10.9651	10.8382	10.51	10.7947	11.2551	11.0986	11.0998	11.3955	11.381	11.1422	10.5882	11.381	11.1347	11.2941	11.2232	11.0919	11.4034	11.3506
2	M2 UpD5on Golgi MIR_Regulated ProteinSecretion	COX7A2	95.9596	14.4344	13.9209	14.2472	13.8143	14.0552	13.8598	13.9777	13.9567	13.9236	14.1494	13.9085	13.9542	14.0681	13.7431	13.745	14.1714	14.2109	14.1222	14.4411	14.3177	14.4137
2	M2 UpD5on Golgi MIR_Regulated ProteinSecretion	DCP2	95.9596	11.4184	11.4332	11.6419	11.4807	11.4031	11.2081	11.3804	11.623	11.6715	11.7687	11.8899	11.773	11.6754	11.3348	12.0195	11.8011	11.7877	11.9568	11.7526	11.9842	12.0023
2	M2 UpD5on Golgi MIR_Regulated ProteinSecretion	DICER1	95.9596	9.8418	9.97589	9.84675	9.82525	9.82731	9.50773	9.79033	10.0062	9.88143	9.96953	10.0338	10.1372	10.4458	9.25325	10.4098	10.1839	10.2203	10.114	10.3081	10.1228	10.3962
2	M2 UpD5on Golgi MIR_Regulated ProteinSecretion	DNAJC24	95.9596	9.47627	9.50858	9.42986	9.06651	9.0304	9.04618	9.33414	9.18855	9.3002	9.14542	9.09513	9.49164	9.64071	8.93596	9.44421	9.44276	9.60305	9.32923	9.59365	9.60005	9.6242
2	M2 UpD5on Golgi MIR_Regulated ProteinSecretion	LOC729905	95.9596	8.29673	8.60412	8.52387	8.25572	8.436	8.21531	8.42018	8.35045	8.36268	8.31801	8.41983	8.66462	8.64769	8.43775	8.64298	8.88408	8.81079	8.5994	8.85182	8.90478	8.76915
2	M2 UpD5on Golgi MIR_Regulated ProteinSecretion	LRRC37B	95.9596	9.37302	9.24801	9.89058	9.35631	9.52231	9.50915	9.30637	9.45635	9.62651	9.47572	9.57543	9.57531	9.37273	9.25834	9.72659	9.63725	9.62838	9.65363	9.88001	10.1584	9.91426
2	M2 UpD5on Golgi MIR_Regulated ProteinSecretion	MARK2	95.9596	8.41224	8.30113	8.47663	8.40582	8.28982	8.58689	8.16523	8.43472	8.43933	8.26944	8.57272	8.54873	8.29204	8.18449	8.52554	8.36306	8.59309	8.52341	8.50051	8.92584	8.84789
2	M2 UpD5on Golgi MIR_Regulated ProteinSecretion	MPHOSPH9	95.9596	9.77749	9.78937	9.87199	9.53528	9.41707	9.5232	9.69615	9.64942	9.70346	9.68745	9.58443	9.84557	10.1162	9.3422	10.1625	10.185	10.1166	10.1297	10.2278	10.0054	10.2178
2	M2 UpD5on Golgi MIR_Regulated ProteinSecretion	OSBPL9	95.9596	10.8224	10.9585	10.8712	10.2875	10.6518	10.6425	10.5147	10.7924	10.7423	10.6574	10.7858	11.1317	11.3231	9.99731	11.2815	11.2226	11.2563	11.232	11.2532	11.1812	11.57
2	M2 UpD5on Golgi MIR_Regulated ProteinSecretion	PPP2R5C	95.9596	11.6235	11.6811	11.634	11.3734	11.5413	11.4142	11.6538	11.5274	11.5537	11.3573	11.6259	11.7969	11.7654	11.215	11.5535	11.6873	11.8981	11.6301	12.1125	12.4458	12.0862
2	M2 UpD5on Golgi MIR_Regulated ProteinSecretion	PUM2	95.9596	10.8543	10.9823	10.8438	10.6081	10.5891	10.3777	10.6949	10.7564	10.7741	10.6402	10.7903	11.0568	11.1908	9.98699	11.1555	10.9269	11.2862	11.1668	11.3703	11.3442	11.3841
2	M2 UpD5on Golgi MIR_Regulated ProteinSecretion	RPS27L	95.9596	13.4839	13.0261	13.471	12.954	13.2531	13.1226	13.1164	13.0449	13.2407	13.2948	13.2002	13.3075	13.218	12.9631	13.0525	13.5259	13.7179	13.5517	13.8979	13.8958	13.8309
2	M2 UpD5on Golgi MIR_Regulated ProteinSecretion	TBL1XR1	95.9596	9.81723	9.94613	9.7588	9.08113	9.54713	9.46819	8.86356	9.67933	9.54166	9.16433	9.69446	9.75958	10.0252	8.55637	9.76907	9.68323	9.96122	9.84919	9.99221	10.1949	10.0384
2	M2 UpD5on Golgi MIR_Regulated ProteinSecretion	TCFL5	95.9596	9.14138	9.23716	9.16471	8.90486	9.01959	8.96138	8.67184	9.01208	8.79148	9.05803	9.11694	9.20509	9.30162	8.59578	9.43817	8.94906	9.30151	9.53603	9.1826	9.68898	9.41475
2	M2 UpD5on Golgi MIR_Regulated ProteinSecretion	TPP2	95.9596	9.28416	9.3487	9.0781	8.78673	9.11019	8.99988	8.68431	9.0182	9.0759	9.25325	9.46864	9.69485	10.1101	8.95342	9.93012	9.6549	9.66903	9.87482	9.83151	9.80283	9.79572
2	M2 UpD5on Golgi MIR_Regulated ProteinSecretion	CNPY3	94.9495	8.99303	9.3186	9.12928	8.72957	9.1212	9.03756	8.90917	9.17606	9.14337	9.00075	9.09065	9.42664	9.66687	9.11483	9.47903	9.56389	9.69867	9.56269	9.49696	9.71401	9.54004
2	M2 UpD5on Golgi MIR_Regulated ProteinSecretion	HRASLS2	94.9495	8.21519	8.31203	8.29871	8.16251	8.27657	8.19364	8.24258	8.25342	8.27192	8.25746	8.26116	8.24952	8.52556	8.26202	8.44694	8.9581	8.66344	9.40317	9.15692	8.54096	9.76743
2	M2 UpD5on Golgi MIR_Regulated ProteinSecretion	LBR	94.9495	8.97971	9.97846	9.63794	8.88251	9.55435	9.03001	9.09002	9.65734	9.21381	9.01639	9.55105	9.61748	10.1	9.39641	9.82847	10.2175	10.5575	10.1362	9.74112	9.89962	10.0233
2	M2 UpD5on Golgi MIR_Regulated ProteinSecretion	LOC654174	94.9495	8.985	9.6383	9.35696	8.72998	9.29743	9.23993	8.9115	9.2925	9.09154	8.98121	9.31179	9.31644	10.3308	9.1798	9.66143	10.2364	10.0732	10.0901	10.0466	9.76335	10.3736
2	M2 UpD5on Golgi MIR_Regulated ProteinSecretion	NPC2	94.9495	12.9126	13.1566	13.2068	12.8412	13.1648	13.1921	13.0731	13.216	13.3599	12.7277	13.0891	13.0496	12.6373	12.9701	12.9464	13.0244	13.5715	13.5388	13.7137	14.0184	13.9515
2	M2 UpD5on Golgi MIR_Regulated ProteinSecretion	PHF10	94.9495	9.4914	9.39645	9.63178	9.42337	9.31736	9.37362	9.13949	9.34197	9.18787	9.40175	9.42915	9.53556	9.44933	9.20725	9.74055	9.67864	9.61089	9.98004	9.54166	9.75726	9.71988
2	M2 UpD5on Golgi MIR_Regulated ProteinSecretion	PREPL	94.9495	9.33002	9.29701	9.09521	8.8866	8.94956	8.89512	9.17081	9.01272	9.14263	9.1103	9.41463	9.43436	9.27839	8.70907	9.30469	9.18443	9.22003	9.16317	9.24169	9.32649	9.44723
2	M2 UpD5on Golgi MIR_Regulated ProteinSecretion	UNC13C	94.9495	8.12011	8.20229	8.155	8.04603	8.12801	8.17183	8.20354	8.21165	8.15455	8.05939	8.18726	8.23651	8.19303	8.17871	8.39683	8.68393	8.93105	9.24112	8.75973	9.04674	9.38504
2	M2 UpD5on Golgi MIR_Regulated ProteinSecretion	ZBTB25	94.9495	9.85421	9.81103	10.198	9.74055	9.38834	9.50421	9.4949	9.45863	9.39607	9.63178	9.52004	9.71956	9.58512	9.42399	9.91391	9.83592	9.82731	9.84975	9.77918	10.1297	9.87695
2	M2 UpD5on Golgi MIR_Regulated ProteinSecretion	BTG1	93.9394	12.7713	13.2299	13.5671	12.7559	13.0761	13.1077	12.914	13.2779	13.0568	12.8537	13.2476	12.7775	12.5758	12.9238	12.5453	12.6638	13.1598	12.8271	13.2531	13.8979	13.6775
2	M2 UpD5on Golgi MIR_Regulated ProteinSecretion	C16orf92	93.9394	8.14847	8.20581	8.42161	8.25055	8.30434	8.23705	8.29542	8.3511	8.35335	8.47013	8.47256	8.37232	8.34156	8.3524	8.32546	8.58831	8.53207	8.56797	8.9795	8.80759	8.58396
2	M2 UpD5on Golgi MIR_Regulated ProteinSecretion	DNAJC25	93.9394	9.10766	9.17309	9.39156	9.42485	9.4393	9.52415	9.04884	9.21561	9.35435	9.28004	9.31747	9.39458	9.50703	9.09815	9.70614	9.89466	9.89386	9.79228	9.98004	10.1457	10.164
2	M2 UpD5on Golgi MIR_Regulated ProteinSecretion	EPB41	93.9394	8.90184	8.72516	8.75152	8.40609	8.57088	8.42234	8.3232	8.48417	8.47913	8.65631	8.55028	8.68967	8.83079	8.29476	8.64308	8.95549	8.62796	8.56131	8.96948	8.98869	8.72029
2	M2 UpD5on Golgi MIR_Regulated ProteinSecretion	HS.193784	93.9394	8.59801	8.9719	8.83365	8.47461	8.67282	8.71586	8.66961	8.96793	8.78255	8.41577	8.65965	8.41897	8.59912	8.39915	8.57556	8.36532	8.92724	8.77133	8.98595	9.68833	9.20912
2	M2 UpD5on Golgi MIR_Regulated ProteinSecretion	HS.570988	93.9394	8.64722	8.70429	8.8742	8.94001	9.08316	8.84024	8.54411	8.78379	8.75798	8.66261	8.83581	8.96612	9.32622	8.37757	9.36273	9.69172	9.64521	9.72763	10.4637	10.3263	10.4525
2	M2 UpD5on Golgi MIR_Regulated ProteinSecretion	INSIG1	93.9394	10.325	10.8007	10.8443	11.0622	11.2476	11.4375	10.7421	10.7819	11.0078	10.6003	10.7982	11.0338	11.0654	10.4981	11.1932	11.3526	11.6885	11.4761	11.8459	11.5694	11.7907
2	M2 UpD5on Golgi MIR_Regulated ProteinSecretion	MARCH8	93.9394	8.31701	8.57861	8.64933	8.53676	8.70482	8.67413	8.35363	8.55562	8.68591	8.38151	8.38655	8.45763	8.62816	8.22668	8.46968	8.67418	8.75482	8.71343	8.90959	8.71861	9.23925
2	M2 UpD5on Golgi MIR_Regulated ProteinSecretion	PTPN4	93.9394	9.00783	9.06693	9.34938	8.99976	9.1296	9.17753	9.12167	9.14067	9.25368	9.05268	9.01208	9.23611	9.15641	9.11483	9.27081	9.35587	9.43347	9.5151	9.87825	9.772	10.0759
2	M2 UpD5on Golgi MIR_Regulated ProteinSecretion	RB1CC1	93.9394	10.1612	10.383	10.2879	10.1055	10.3055	10.168	10.246	10.3263	10.3165	9.86995	10.3958	9.90318	9.97703	9.88655	10.1432	10.0692	10.6036	10.1709	10.6064	11.2129	10.738
2	M2 UpD5on Golgi MIR_Regulated ProteinSecretion	TBC1D15	93.9394	10.9144	10.7583	10.9046	10.5869	10.5755	10.7931	10.7109	10.3426	10.6173	10.5118	10.535	10.8159	10.8164	10.3181	10.742	10.8646	10.8782	11.025	11.1902	11.1739	11.3858
2	M2 UpD5on Golgi MIR_Regulated ProteinSecretion	ADAM28	92.9293	8.388	8.4938	8.42484	8.41478	8.36639	8.24984	8.21841	8.44549	8.28825	8.48402	8.55695	8.43623	8.73676	8.23094	8.6346	8.90103	8.93638	8.69043	9.02151	9.27402	8.92145
2	M2 UpD5on Golgi MIR_Regulated ProteinSecretion	AFF1	92.9293	8.97565	8.97573	9.05037	8.78817	8.95647	8.90153	8.51352	9.06156	8.8886	9.03187	9.20303	9.09686	9.74531	8.37288	9.66426	9.88253	9.90368	9.68833	10.3003	10.2883	10.155
2	M2 UpD5on Golgi MIR_Regulated ProteinSecretion	ANKRD28	92.9293	9.0827	9.31722	9.21475	9.18211	9.30499	9.25688	9.00385	9.18331	9.02081	9.38805	9.43773	9.34848	9.70045	9.19288	9.41425	9.63094	9.77343	9.36514	10.1427	10.2757	9.75866
2	M2 UpD5on Golgi MIR_Regulated ProteinSecretion	BSPH1	92.9293	8.35229	8.34722	8.47129	8.35724	8.47099	8.26443	8.18441	8.3658	8.26108	8.28806	8.34201	8.48849	8.54245	8.17149	8.37747	8.43289	8.35955	8.89137	8.8997	8.67066	9.16149
2	M2 UpD5on Golgi MIR_Regulated ProteinSecretion	BTN2A2	92.9293	8.87649	8.53403	8.78768	8.42727	8.36718	8.36963	8.51606	8.40475	8.50099	8.84925	8.45444	8.63644	8.63725	8.36433	8.78306	8.84129	8.69601	8.94947	9.1156	8.89226	9.01507
2	M2 UpD5on Golgi MIR_Regulated ProteinSecretion	CAMK2G	92.9293	9.18968	9.15505	9.16471	9.04349	8.88105	8.79589	8.8519	8.77678	8.7792	9.21929	8.82111	8.86689	8.9966	8.76761	8.96777	8.9693	9.00042	9.31871	9.43446	9.2698	9.27436
2	M2 UpD5on Golgi MIR_Regulated ProteinSecretion	CMAHP	92.9293	10.3087	9.65078	10.8213	9.54615	9.30257	9.87422	9.46583	9.50567	9.76985	10.4386	9.95707	10.5815	11.1106	9.44088	10.8851	10.7842	10.4962	10.5919	11.1145	10.8062	10.897
2	M2 UpD5on Golgi MIR_Regulated ProteinSecretion	CNOT6	92.9293	10.0517	9.79335	9.85518	9.66985	9.56911	9.45395	9.77391	9.64879	9.71897	9.83773	9.67921	9.9796	9.9752	9.20565	10.2116	10.0007	9.85128	10.1702	10.1534	10.0044	10.1282
2	M2 UpD5on Golgi MIR_Regulated ProteinSecretion	DNAJC14	92.9293	10.2862	9.90794	9.86877	9.66048	9.58217	9.47809	9.88963	9.76743	9.77566	9.77592	9.8795	9.97341	9.61591	9.57059	9.82116	9.72851	9.73207	9.84742	9.78061	10.0343	10.0425
2	M2 UpD5on Golgi MIR_Regulated ProteinSecretion	EHBP1	92.9293	9.90382	9.96035	10.0535	9.41061	9.24556	9.25633	9.84165	9.79945	9.6138	9.83166	9.86123	9.9112	9.78061	9.13085	9.95019	9.7085	9.75613	9.85227	9.97431	9.79163	10.0217
2	M2 UpD5on Golgi MIR_Regulated ProteinSecretion	FBXO33	92.9293	11.623	11.5375	11.6593	11.4524	11.4798	11.5637	11.2773	11.2602	11.151	11.3435	11.3925	11.47	11.5177	10.7414	11.5147	11.6561	11.5566	11.5693	11.8235	11.7434	11.857
2	M2 UpD5on Golgi MIR_Regulated ProteinSecretion	GM2A	92.9293	10.4181	9.79103	9.66544	9.39004	9.57181	9.36054	9.36864	9.41297	9.38676	10.0162	9.47656	9.63231	9.69867	8.98857	9.59947	9.93197	10.0086	9.71956	10.1345	11.0583	10.155
2	M2 UpD5on Golgi MIR_Regulated ProteinSecretion	GTF2H5	92.9293	12.2137	11.8847	11.8047	11.3253	11.6103	11.4178	11.7324	11.5671	11.6508	11.6723	11.6999	11.9625	12.0122	11.5674	11.6103	11.607	11.6495	11.5122	11.6599	11.9875	12.079
2	M2 UpD5on Golgi MIR_Regulated ProteinSecretion	HSD17B4	92.9293	11.5518	11.2659	11.1634	10.8825	10.9792	11.0813	10.8856	10.9655	10.6433	11.3074	11.1053	11.2076	11.0233	10.5628	11.1288	11.6453	11.2431	11.1797	11.6807	11.214	11.4191
2	M2 UpD5on Golgi MIR_Regulated ProteinSecretion	IL24	92.9293	9.04404	9.06446	8.8706	8.72297	8.98477	8.70913	8.61806	8.72473	8.71528	8.89226	8.66697	8.78221	8.6977	8.53544	8.72867	8.55406	8.76031	8.89754	8.78619	9.08942	9.52015
2	M2 UpD5on Golgi MIR_Regulated ProteinSecretion	ITCH	92.9293	9.58117	9.45212	9.39674	9.22484	9.39016	9.33268	9.21363	9.15622	9.26361	9.54857	9.23345	9.32535	9.29902	8.88129	9.4216	9.51683	9.37846	9.51645	9.88892	9.94632	9.80893
2	M2 UpD5on Golgi MIR_Regulated ProteinSecretion	LRMP	92.9293	11.8872	11.7384	12.2635	11.4813	11.3307	11.3442	11.6103	11.5529	11.4597	12.1402	12.1482	12.2565	12.026	11.7847	12.1881	11.9115	12.0825	12.0269	12.263	12.2353	12.4318
2	M2 UpD5on Golgi MIR_Regulated ProteinSecretion	NT5DC1	92.9293	9.91693	10.1276	9.91376	9.50203	9.82624	9.7332	9.6242	9.89278	9.48694	9.94075	10.295	10.186	10.3118	9.666	10.2098	10.2206	10.7996	10.2653	10.5475	11.1545	10.4203
2	M2 UpD5on Golgi MIR_Regulated ProteinSecretion	P2RX5	92.9293	8.16216	8.26644	8.37299	8.30623	8.4416	8.26902	8.37241	8.5438	8.61713	8.295	8.54803	8.69613	8.45401	8.27053	8.65109	8.74014	8.67087	8.67984	8.88281	9.11724	8.86009
2	M2 UpD5on Golgi MIR_Regulated ProteinSecretion	PAAF1	92.9293	11.297	11.0719	11.2791	10.7594	10.6991	10.9247	11.2491	10.8933	10.9673	11.2357	10.854	11.4356	11.1769	10.6635	11.2707	11.1733	11.2207	11.2413	11.2719	11.2857	11.2776
2	M2 UpD5on Golgi MIR_Regulated ProteinSecretion	PAXBP1	92.9293	10.1937	9.99789	10.509	10.3648	10.3415	10.056	9.64081	10.3093	10.0397	10.1521	10.1534	10.0632	10.3965	9.56617	10.5279	10.4818	10.4361	10.5489	10.4391	10.2556	10.8586
2	M2 UpD5on Golgi MIR_Regulated ProteinSecretion	PCF11	92.9293	9.65337	9.63374	9.87984	9.45593	10.0866	9.49152	9.33619	9.86012	9.47157	9.74088	9.86995	9.90462	9.90029	9.22087	9.77499	9.58378	9.82903	9.70959	9.94452	10.0192	10.028
2	M2 UpD5on Golgi MIR_Regulated ProteinSecretion	RHOT1	92.9293	10.1892	10.349	10.2902	9.50208	9.73808	9.49144	9.54433	10.1718	9.77067	9.77678	10.0989	10.2061	10.0758	9.51152	10.2683	10.1612	10.5352	10.2203	9.95242	10.2832	10.2344
2	M2 UpD5on Golgi MIR_Regulated ProteinSecretion	SCAPER	92.9293	9.00741	8.86356	9.03816	8.63268	8.50359	8.5324	8.86301	8.7503	8.70868	9.03559	8.81638	8.94795	8.86757	8.72195	8.94429	8.85892	8.87468	8.8931	9.13414	9.1826	9.21842
2	M2 UpD5on Golgi MIR_Regulated ProteinSecretion	ST8SIA4	92.9293	9.2543	9.19462	9.46368	9.01597	8.85898	9.15426	9.35861	9.15891	9.30162	9.33092	9.34528	9.38579	9.66877	9.08094	9.42036	9.38371	9.47809	9.37031	9.68573	9.62193	9.71769
2	M2 UpD5on Golgi MIR_Regulated ProteinSecretion	SUMF2	92.9293	12.4267	12.2373	12.1117	12.1679	12.2184	12.4402	12.21	12.3177	12.256	12.1723	12.3177	12.447	11.7847	12.079	12.4278	12.0592	12.5387	12.6143	12.4633	12.5834	12.6858
2	M2 UpD5on Golgi MIR_Regulated ProteinSecretion	TRAF3IP3	92.9293	11.1134	10.5332	10.8629	10.4768	9.89528	10.1359	10.7444	10.254	10.5988	11.0407	10.5723	10.9037	10.9821	10.6467	10.8625	10.7385	10.7474	11.1706	10.9032	10.8369	11.2392
2	M2 UpD5on Golgi MIR_Regulated ProteinSecretion	TRAPPC2	92.9293	10.0526	9.82131	10.3644	10.0294	9.92647	9.85066	9.89595	10.1517	10.1617	10.3803	10.1782	10.1418	10.1258	9.6015	10.492	10.1517	10.1541	10.5971	10.4174	10.7574	10.723
2	M2 UpD5on Golgi MIR_Regulated ProteinSecretion	TXNIP	92.9293	11.1374	10.6374	12.0977	11.2431	11.479	11.5469	11.1337	11.288	11.7226	11.2969	11.525	11.3049	11.1651	10.714	11.6549	11.9276	12.6692	12.0986	13.2997	14.0778	13.5388
2	M2 UpD5on Golgi MIR_Regulated ProteinSecretion	ZNF22	92.9293	11.3323	11.3377	11.5013	10.9618	10.9327	11.107	11.4369	11.1668	11.2583	11.5063	11.2015	11.6307	11.8181	11.1369	11.7185	11.7107	11.6113	11.5228	11.768	11.7196	11.7552
2	M2 UpD5on Golgi MIR_Regulated ProteinSecretion	ZNF451	92.9293	10.4576	9.90249	10.3125	10.0796	9.71972	9.72308	9.88772	9.62433	9.63774	10.2001	9.67371	9.80188	10.1527	9.40069	10.0454	10.0449	10.2051	10.0272	10.712	10.3594	10.3636
2	M2 UpD5on Golgi MIR_Regulated ProteinSecretion	ADD3	91.9192	8.74107	9.72363	9.65979	8.39813	9.23096	9.10968	8.52298	9.47539	9.12316	8.71919	9.64156	9.28933	9.77592	9.26901	9.65557	10.1712	10.3356	10.0632	10.0703	10.2849	10.0884
2	M2 UpD5on Golgi MIR_Regulated ProteinSecretion	ASB3	91.9192	10.1495	9.90451	10.1147	9.64496	9.58074	9.60642	9.64517	9.68156	9.92695	9.68565	9.75177	10.1746	10.3916	9.23433	10.0848	10.1562	9.97955	10.0162	10.325	10.1661	10.1249
2	M2 UpD5on Golgi MIR_Regulated ProteinSecretion	ASPM	91.9192	11.2045	11.1759	11.7687	11.3817	11.2647	11.4472	11.3481	11.4552	11.916	11.262	11.4676	11.1939	11.3339	11.0749	11.7621	11.6891	11.58	11.8978	11.926	11.7168	12.1679
2	M2 UpD5on Golgi MIR_Regulated ProteinSecretion	BMS1P8	91.9192	9.84227	9.76224	9.62708	9.11965	9.56429	9.74353	9.48588	9.55403	9.8737	9.16105	9.22728	9.98365	9.92573	9.29493	9.7547	9.88772	9.64973	9.81809	10.0486	9.84557	9.78299
2	M2 UpD5on Golgi MIR_Regulated ProteinSecretion	CBFB	91.9192	10.9161	10.8318	10.9844	10.3824	10.4518	10.5836	10.687	10.7741	10.7999	10.9269	10.6949	11.3663	11.6123	10.5056	11.6192	11.3448	11.2007	11.5159	11.2187	11.189	11.5066
2	M2 UpD5on Golgi MIR_Regulated ProteinSecretion	CCDC88A	91.9192	8.41625	8.50576	8.5963	8.20559	8.6069	8.33092	8.4426	8.43874	8.30307	8.32901	8.82095	8.41071	8.36216	8.11289	8.51153	8.61227	8.65157	8.63133	9.07914	8.93209	9.10958
2	M2 UpD5on Golgi MIR_Regulated ProteinSecretion	IRX6	91.9192	8.28528	8.55791	8.6381	8.4034	8.32692	8.55595	8.41191	8.4162	8.89504	8.63149	8.36937	8.58618	8.36652	8.34274	8.63123	8.37972	8.65232	9.01605	8.90135	9.06278	8.8962
2	M2 UpD5on Golgi MIR_Regulated ProteinSecretion	LOC648695	91.9192	10.5865	11.646	11.2529	9.86123	10.8997	10.7689	9.80587	11.0681	10.621	10.151	11.4121	11.0049	11.7871	9.97912	11.2831	11.8978	11.8285	11.3425	11.7803	11.822	11.6899
2	M2 UpD5on Golgi MIR_Regulated ProteinSecretion	MOCS2	91.9192	9.04578	9.13528	9.09487	8.44151	8.79037	8.76976	8.74248	8.94289	9.08599	8.59165	8.88593	9.26361	9.62964	8.19743	9.15329	9.64193	9.41651	9.14568	9.68683	9.16883	9.16413
2	M2 UpD5on Golgi MIR_Regulated ProteinSecretion	NFXL1	91.9192	9.54572	9.4698	9.66511	9.42603	9.68263	9.50306	9.48131	9.60818	9.46288	9.64029	9.74943	9.692	9.53709	9.21212	9.64927	9.96195	10.1591	9.89292	10.5729	10.5691	10.5056
2	M2 UpD5on Golgi MIR_Regulated ProteinSecretion	RFESD	91.9192	9.156	9.16691	9.22364	8.49897	8.74528	8.76343	8.86868	8.78067	9.0974	8.91255	8.84669	9.16539	8.99898	8.81104	9.19199	9.13091	9.39306	9.26609	9.13476	9.21499	9.29543
2	M2 UpD5on Golgi MIR_Regulated ProteinSecretion	RPRD1A	91.9192	10.0257	10.0381	10.117	9.61163	9.48929	9.6205	9.8515	9.82722	9.94822	9.94616	10.0115	10.5376	10.2623	9.70133	10.5034	10.3007	10.2552	10.3532	10.4874	10.4741	10.4542
2	M2 UpD5on Golgi MIR_Regulated ProteinSecretion	SLAIN1	91.9192	9.39206	9.65139	9.52068	8.95205	9.01054	8.89245	9.14238	9.31229	9.29074	9.28596	9.64597	9.46561	9.57218	9.45162	9.45553	9.89593	9.61848	9.61587	9.60266	9.48303	9.59702
2	M2 UpD5on Golgi MIR_Regulated ProteinSecretion	SNORD110	91.9192	8.61661	9.15239	8.88062	8.4104	8.79375	8.6584	8.62102	8.7451	8.62972	8.6685	8.71182	8.77772	8.98145	8.54194	9.03211	8.94787	9.31304	8.96172	8.83229	9.46717	9.21668
2	M2 UpD5on Golgi MIR_Regulated ProteinSecretion	SRPK2	91.9192	8.71884	9.17842	8.89396	8.41481	8.72621	8.62816	8.68152	8.94938	8.85819	8.71919	9.03611	8.78035	9.11174	8.57027	8.8483	9.2068	9.59244	9.14367	10.2357	10.4585	9.46958
2	M2 UpD5on Golgi MIR_Regulated ProteinSecretion	TAF12	91.9192	10.5694	10.4234	10.2047	9.46604	9.78834	9.96441	10.248	10.1561	10.3478	10.0499	10.1834	10.7324	10.8397	10.0759	10.6882	10.6751	10.692	11.0035	10.8182	10.5884	10.901
2	M2 UpD5on Golgi MIR_Regulated ProteinSecretion	TSPAN13	91.9192	11.4442	11.8205	11.6616	11.3115	11.5867	11.5877	11.6877	11.8329	12.0986	11.6738	11.7672	12.3323	12.5222	10.6949	12.1224	12.4195	12.0986	12.0764	12.2814	12.0611	12.0943
2	M2 UpD5on Golgi MIR_Regulated ProteinSecretion	YTHDC2	91.9192	8.8691	8.70238	8.95696	8.51218	8.66182	8.5067	8.23682	8.71799	8.44864	8.66139	8.79168	8.82567	9.11052	8.12198	9.18564	8.74299	9.02248	9.02472	8.8041	8.82756	8.91294
2	M2 UpD5on Golgi MIR_Regulated ProteinSecretion	SLC16A2	90.9091	8.31737	8.32578	8.50971	8.40793	8.25518	8.53456	8.37302	8.42453	8.44353	8.39656	8.37055	8.59531	8.3166	8.21954	8.63104	8.4874	8.65682	8.62296	8.63644	8.83236	9.27697
2	M2 UpD5on Golgi MIR_Regulated ProteinSecretion	ARHGEF40	89.899	8.35821	8.33307	8.49684	8.40632	8.35443	8.74396	8.54458	8.40857	8.61354	8.46408	8.54093	8.68557	8.40257	8.35156	8.55658	8.48378	8.58146	8.61491	8.818	8.97743	8.93899
2	M2 UpD5on Golgi MIR_Regulated ProteinSecretion	ATMIN	89.899	8.75004	8.82331	8.66103	8.95832	8.74827	8.98587	9.3547	8.9865	9.38153	9.00701	9.03577	9.16158	9.11838	8.80113	9.19424	9.16307	9.14696	9.1566	9.27903	9.31722	9.5056
2	M2 UpD5on Golgi MIR_Regulated ProteinSecretion	CEBPB	89.899	11.4097	11.506	11.9591	11.1929	11.9167	11.6807	10.6832	11.4097	11.5018	11.0133	11.3638	11.5054	11.558	11.6774	11.9452	11.4611	11.8461	11.9754	12.4889	12.6143	12.0501
2	M2 UpD5on Golgi MIR_Regulated ProteinSecretion	DHRS1	89.899	9.73781	9.8264	10.451	10.2271	10.0243	10.3053	9.7898	9.91693	10.1433	9.87548	10.1268	10.2211	9.7085	10.1046	10.2164	10.1492	10.3824	10.4721	10.9314	11.0072	10.9424
2	M2 UpD5on Golgi MIR_Regulated ProteinSecretion	EVI2A	89.899	8.7398	8.90987	9.22079	8.33945	8.75236	9.04366	8.52298	8.78358	9.05193	8.53248	8.94237	9.16413	8.33368	8.91252	8.8297	8.5939	9.14765	9.17466	9.28172	9.95604	9.72163
2	M2 UpD5on Golgi MIR_Regulated ProteinSecretion	HARS2	89.899	10.6539	10.7777	11.0679	10.6672	10.8185	10.9503	10.9337	11.0318	11.0909	10.5554	10.5207	10.9379	10.7943	10.1404	10.8028	10.8208	10.8331	11.1427	11.1111	10.8969	11.1298
2	M2 UpD5on Golgi MIR_Regulated ProteinSecretion	IRAK2	89.899	9.28161	9.58898	10.4395	9.47838	10.0285	10.8443	9.05971	9.4216	9.77918	9.18755	9.88805	9.98106	9.48009	9.82525	10.2357	9.79602	9.9229	10.2766	10.1032	10.709	10.6507
2	M2 UpD5on Golgi MIR_Regulated ProteinSecretion	KIAA0040	89.899	9.0845	8.98534	8.94446	8.97845	8.9668	8.85585	9.61733	9.25468	9.42123	9.25197	9.12595	9.39257	9.16863	8.89036	9.29779	9.24724	9.21159	9.5694	9.44471	9.66713	9.94725
2	M2 UpD5on Golgi MIR_Regulated ProteinSecretion	MRFAP1L1	89.899	11.6355	11.6839	11.7511	11.9182	11.7363	11.891	12.0244	11.9505	12.0721	11.8465	11.9324	12.0324	11.9419	11.5566	12.0252	12.0959	11.9875	12.1619	12.0936	12.2987	12.447
2	M2 UpD5on Golgi MIR_Regulated ProteinSecretion	NT5C3A	89.899	10.5911	11.0411	11.3805	10.1972	11.0869	11.1203	10.3715	10.9214	11.2315	10.1916	10.9258	10.9674	10.7446	11.0433	11.1772	11.1643	11.9822	11.4341	11.7442	12.523	11.8506
2	M2 UpD5on Golgi MIR_Regulated ProteinSecretion	P2RX7	89.899	8.41625	8.90528	9.11444	8.34066	8.57053	9.09382	8.30916	8.61074	8.8397	8.48835	8.77423	8.95554	8.51854	8.75364	8.93505	8.55607	8.88393	8.91039	8.76793	9.24688	9.13019
2	M2 UpD5on Golgi MIR_Regulated ProteinSecretion	PAPSS1	89.899	10.7091	11.1486	10.9106	10.3946	10.9439	10.8602	10.5915	11.0013	10.639	11.0098	11.2625	10.9059	11.1966	10.6021	11.0044	11.5756	11.9182	11.3453	12.2764	12.5084	12.0584
2	M2 UpD5on Golgi MIR_Regulated ProteinSecretion	RNGTT	89.899	10.9449	11.0645	11.1204	10.8709	10.676	10.9346	11.4134	11.0673	11.4918	11.0478	11.0098	11.2931	11.0137	10.5806	11.4074	11.122	11.1311	11.0235	11.2582	11.6383	11.5168
2	M2 UpD5on Golgi MIR_Regulated ProteinSecretion	SARAF	89.899	12.6243	12.8783	13.2707	13.0875	12.9226	13.5792	12.9853	13.0775	13.4659	12.6692	12.8373	13.3919	12.822	12.8166	13.3229	13.2855	13.4618	13.6285	13.9033	13.857	14.1197
2	M2 UpD5on Golgi MIR_Regulated ProteinSecretion	SLTM	89.899	10.4618	10.5455	10.738	10.3415	10.621	9.99597	10.1457	10.7039	10.3074	10.516	10.6726	10.3547	10.7828	10.0784	10.8438	10.902	10.6173	10.9384	10.7973	10.7931	10.8885
2	M2 UpD5on Golgi MIR_Regulated ProteinSecretion	SUOX	89.899	10.0371	10.1514	10.0856	10.0918	9.7983	9.92647	10.4714	10.1203	10.3371	10.5122	10.2008	10.2928	10.1427	9.97626	10.2763	10.2491	10.1692	10.524	10.5068	10.383	10.7558
2	M2 UpD5on Golgi MIR_Regulated ProteinSecretion	TMEM140	89.899	9.12827	9.16461	9.48317	9.41707	9.28819	9.72683	9.75958	9.5387	10.2643	8.79445	8.99522	9.42242	8.62462	9.05446	9.4949	9.25456	9.88594	9.98197	10.3624	10.9761	10.6342
2	M2 UpD5on Golgi MIR_Regulated ProteinSecretion	TRIM32	89.899	8.70308	8.74195	8.66967	9.05932	8.85533	9.00068	9.11339	9.11184	9.12987	8.99513	9.02021	9.14367	9.10766	8.70995	9.13159	9.1842	9.14551	9.43086	9.34528	9.21561	9.49288
2	M2 UpD5on Golgi MIR_Regulated ProteinSecretion	ABHD3	88.8889	9.3339	9.09825	9.27728	8.98008	9.00402	8.91936	8.89385	9.32474	9.19521	9.55994	9.54572	9.42997	9.8737	8.88129	9.93046	10.3422	10.3011	10.5694	10.7385	10.7222	11.0318
2	M2 UpD5on Golgi MIR_Regulated ProteinSecretion	CLEC4A	88.8889	8.22233	8.17385	8.43324	8.18155	8.17337	8.10514	8.10516	8.22457	8.15319	8.43433	8.20526	8.2736	8.34579	8.13927	8.39128	8.38061	8.45902	8.46067	8.5789	8.66271	8.70023
2	M2 UpD5on Golgi MIR_Regulated ProteinSecretion	COG3	88.8889	9.0876	8.93326	8.98477	9.01434	8.92548	8.71217	8.70313	8.99151	9.04976	9.20487	9.09906	9.14875	9.45606	8.57125	9.53133	9.62852	9.47585	9.53709	9.95768	9.96221	10.023
2	M2 UpD5on Golgi MIR_Regulated ProteinSecretion	COL4A3	88.8889	8.28896	8.25425	8.51387	8.29109	8.23873	8.1574	8.09417	8.26109	8.28623	8.58428	8.5067	8.44095	8.52255	8.23127	8.71761	8.58854	8.8862	8.87221	9.02696	9.40186	9.3238
2	M2 UpD5on Golgi MIR_Regulated ProteinSecretion	HS.348514	88.8889	10.5061	10.6648	10.5299	10.3793	10.5323	10.2634	10.2699	10.3234	10.3924	10.6351	10.5832	10.3557	10.4713	10.1718	10.6129	10.853	10.7407	10.612	10.852	10.7729	10.7393
2	M2 UpD5on Golgi MIR_Regulated ProteinSecretion	HS.475334	88.8889	9.09213	8.99907	9.06822	9.12784	9.06661	8.81693	8.86501	9.3323	8.99751	9.22427	9.43649	9.10915	9.4028	8.83945	9.42859	9.35263	9.77045	9.66234	9.75498	10.1959	9.84611
2	M2 UpD5on Golgi MIR_Regulated ProteinSecretion	KIF14	88.8889	10.3292	10.2261	10.3583	10.2472	10.2839	10.0862	10.2766	10.6877	10.6299	10.575	10.8643	10.2116	10.9226	10.0257	10.7226	10.9148	10.9175	10.7183	10.9239	10.623	10.7611
2	M2 UpD5on Golgi MIR_Regulated ProteinSecretion	LNX2	88.8889	8.91849	8.88105	8.83514	8.89291	8.91793	9.10236	9.00262	9.0724	9.19105	9.14498	9.16234	9.153	9.1049	8.72099	9.10031	9.37044	9.28842	9.18884	9.31907	9.29367	9.24134
2	M2 UpD5on Golgi MIR_Regulated ProteinSecretion	MGC24125	88.8889	8.28609	8.2284	8.358	8.16633	8.27095	8.14291	8.18309	8.25342	8.17855	8.38733	8.32102	8.28091	8.33663	8.24861	8.40587	8.47821	8.35089	8.40111	8.73968	8.75509	8.40651
2	M2 UpD5on Golgi MIR_Regulated ProteinSecretion	MOB4	88.8889	10.0561	10.1443	10.2134	9.57697	10.2051	9.97417	9.88343	10.0531	10.0093	10.3192	10.2476	10.4415	10.1848	9.48539	10.4756	10.3703	10.2923	10.2993	10.3705	10.3605	10.3534
2	M2 UpD5on Golgi MIR_Regulated ProteinSecretion	MON2	88.8889	9.58744	9.53657	9.8157	9.77186	9.66456	9.49212	9.51418	9.97881	9.8453	9.82276	9.79467	9.76891	10.0823	9.54387	10.0432	10.3319	10.339	10.323	10.8366	11.1384	10.9444
2	M2 UpD5on Golgi MIR_Regulated ProteinSecretion	OSBPL3	88.8889	9.02081	8.82111	8.89089	8.57567	8.83423	8.7148	8.78085	8.80936	8.72534	9.26948	9.119	9.21719	9.22405	8.84901	9.26827	9.40933	9.23096	9.19279	10.0613	10.3058	9.64071
2	M2 UpD5on Golgi MIR_Regulated ProteinSecretion	POLR3GL	88.8889	11.5858	11.7131	11.9608	11.045	11.5048	11.8235	11.5054	11.6025	11.7324	11.5787	11.7254	12.0557	11.2791	11.571	11.629	11.4363	11.8394	11.7757	12.0545	12.2577	12.1838
2	M2 UpD5on Golgi MIR_Regulated ProteinSecretion	RBL2	88.8889	10.4477	10.334	10.254	10.2742	10.2248	10.2575	10.1359	10.5168	10.1867	10.5473	10.6535	10.5863	10.4413	9.97125	10.5487	10.4959	10.8525	10.6927	11.2226	11.6963	11.2172
2	M2 UpD5on Golgi MIR_Regulated ProteinSecretion	RPRD2	88.8889	9.79163	9.73054	9.97589	9.67809	9.77945	9.78002	9.77622	9.90397	9.84897	9.97493	9.925	9.64853	9.98409	9.44949	10.1241	10.2617	10.0197	10.3975	10.671	10.779	10.5535
2	M2 UpD5on Golgi MIR_Regulated ProteinSecretion	SLC23A1	88.8889	8.44601	8.5249	8.40803	8.34107	8.47614	8.36051	8.42074	8.49756	8.39404	8.62772	8.52825	8.41969	8.6571	8.34175	8.528	8.81009	8.82111	8.68152	9.53528	9.58256	9.05398
2	M2 UpD5on Golgi MIR_Regulated ProteinSecretion	SLFN11	88.8889	10.0766	10.1333	10.2231	10.2328	10.3113	10.2578	9.83343	10.2889	10.4332	10.3526	10.3334	10.5059	10.5549	10.2279	10.5097	10.9186	10.6126	10.879	11.1173	10.9297	11.237
2	M2 UpD5on Golgi MIR_Regulated ProteinSecretion	WIPF1	88.8889	9.6637	9.95135	10.1943	9.30054	9.89931	9.86504	9.05196	10.1266	9.92515	9.45105	10.3019	9.70481	9.58819	9.90116	9.98828	10.3369	10.4111	10.1697	10.7054	10.9352	10.6438
2	M2 UpD5on Golgi MIR_Regulated ProteinSecretion	ZNF615	88.8889	9.02041	8.99377	9.36174	9.25761	9.08362	9.48416	9.37846	9.1365	9.50249	9.0535	9.12185	9.45995	8.9763	8.78804	9.39378	9.14795	9.40693	9.52738	9.46058	9.86108	9.84408
2	M2 UpD5on Golgi MIR_Regulated ProteinSecretion	ZNF731P	88.8889	8.2699	8.58591	8.95507	8.45487	8.87916	8.62034	8.2565	8.76113	8.66021	8.70626	8.88099	8.5525	8.50213	8.62816	8.96127	8.82523	9.21072	9.26543	9.03304	9.63613	9.45547
2	M2 UpD5on Golgi MIR_Regulated ProteinSecretion	ANAPC16	87.8788	9.05446	8.97969	9.52415	8.75023	9.10838	9.12348	8.73529	9.21148	8.9493	8.90084	9.41597	8.81973	8.76241	8.62318	9.35228	9.32279	9.62145	9.36324	9.81031	10.4075	9.98619
2	M2 UpD5on Golgi MIR_Regulated ProteinSecretion	APAF1	87.8788	9.59287	9.58566	9.86681	9.17892	9.63269	9.2098	9.32111	9.90637	9.67628	9.54411	9.95637	9.72116	9.96195	9.43999	9.94893	9.8362	10.1727	9.77736	9.80651	10.0862	9.60997
2	M2 UpD5on Golgi MIR_Regulated ProteinSecretion	ATM	87.8788	10.1009	10.219	10.5856	10.0771	10.0792	9.9358	9.77803	10.5064	10.2133	10.4546	10.8898	10.1607	10.3935	9.8832	10.2609	10.5375	10.8302	10.4102	11.1855	11.8233	11.1165
2	M2 UpD5on Golgi MIR_Regulated ProteinSecretion	CERKL	87.8788	8.55644	8.51811	8.4933	8.26994	8.36635	8.15773	8.52739	8.43892	8.25594	8.74474	8.90759	8.51863	8.80993	8.36532	8.61637	9.36432	9.01577	8.61759	8.89433	8.83596	8.65014
2	M2 UpD5on Golgi MIR_Regulated ProteinSecretion	CREBRF	87.8788	8.60179	8.79947	9.00883	8.55912	8.8605	8.79098	8.25548	8.93188	8.86219	8.4283	8.88114	8.75716	8.76458	8.41592	8.82194	8.63238	9.11867	8.79356	9.54402	10.2184	9.44685
2	M2 UpD5on Golgi MIR_Regulated ProteinSecretion	DLAT	87.8788	10.034	10.2745	10.2414	10.0665	10.4162	10.2766	10.1437	10.3206	10.3456	10.3467	10.454	10.2848	10.4365	10.1215	10.4907	10.6642	10.5286	10.3292	10.853	10.744	10.6163
2	M2 UpD5on Golgi MIR_Regulated ProteinSecretion	DPP8	87.8788	9.90698	10.0402	9.68862	9.78715	10.0066	9.59186	9.81559	9.96821	9.68208	9.96313	9.92042	9.82063	10.457	9.39674	9.96441	10.1221	10.1415	9.97226	10.2989	10.0508	10.2533
2	M2 UpD5on Golgi MIR_Regulated ProteinSecretion	ELF1	87.8788	12.0087	11.9728	12.2876	11.5208	12.2624	11.8918	11.7102	12.3167	12.0807	11.8586	12.4948	11.9616	12.1224	11.316	12.1206	12.2184	12.5929	12.3293	12.6759	12.6555	12.6835
2	M2 UpD5on Golgi MIR_Regulated ProteinSecretion	ERO1B	87.8788	8.28609	8.22017	8.32536	8.19433	8.34205	8.17869	8.19476	8.2986	8.25545	8.32049	8.41369	8.3403	8.36136	8.03644	8.33921	8.55027	8.3759	8.34627	8.85975	8.71685	8.75952
2	M2 UpD5on Golgi MIR_Regulated ProteinSecretion	FAM149B1	87.8788	9.22946	9.13891	9.57072	9.11549	9.09039	9.00212	9.11944	9.31214	9.07297	9.23476	9.3541	9.10873	8.9082	8.82586	9.19539	9.38245	9.60718	9.28723	9.60005	9.89595	9.61999
2	M2 UpD5on Golgi MIR_Regulated ProteinSecretion	HEATR5B	87.8788	10.7397	10.6203	10.4696	10.1379	10.2883	9.73881	10.2454	10.7027	10.2899	10.5841	10.805	10.3113	10.6382	9.86568	10.5455	10.5308	10.8638	10.4223	10.6446	10.6751	10.6394
2	M2 UpD5on Golgi MIR_Regulated ProteinSecretion	HS.493947	87.8788	8.74223	8.84183	8.90391	8.48215	8.73747	8.37213	8.44731	9.09393	8.6875	8.60915	9.06168	8.59219	9.1323	8.69378	8.82741	8.78645	9.3329	8.88093	9.00595	9.07679	8.8706
2	M2 UpD5on Golgi MIR_Regulated ProteinSecretion	MARF1	87.8788	10.7385	10.6781	10.8228	10.4536	10.6363	10.5694	10.3975	11.1958	10.6303	10.7043	11.1017	10.4473	10.966	10.5284	10.9274	10.8429	11.1384	11.0684	11.5269	11.8504	11.5142
2	M2 UpD5on Golgi MIR_Regulated ProteinSecretion	MCL1	87.8788	10.1069	10.1652	10.2747	10.274	10.6052	10.4592	9.94858	10.3711	10.2891	10.2314	10.3959	10.2774	10.36	9.84046	10.3878	10.9556	10.9715	10.7834	11.1461	11.2143	11.2694
2	M2 UpD5on Golgi MIR_Regulated ProteinSecretion	NAA16	87.8788	8.363	8.61045	8.74351	8.58767	8.6439	8.42642	8.22532	8.63609	8.54245	8.752	8.80485	8.44446	8.77666	8.54032	8.61217	9.34321	8.985	8.61275	9.05082	9.04275	8.73672
2	M2 UpD5on Golgi MIR_Regulated ProteinSecretion	NFYC-AS1	87.8788	8.48243	8.56224	8.78175	8.63948	8.57644	8.24017	8.24165	8.66784	8.3464	8.64257	8.67144	8.30293	8.63941	8.37015	8.66144	8.84155	8.90728	8.77491	8.766	9.09785	8.95713
2	M2 UpD5on Golgi MIR_Regulated ProteinSecretion	NR2C1	87.8788	9.2211	9.32872	9.49719	9.26804	9.37112	9.14675	9.13496	9.47679	9.25844	9.4507	9.47398	9.44779	9.63294	8.91709	9.51768	9.56256	9.65676	9.35873	9.69965	9.68956	9.47539
2	M2 UpD5on Golgi MIR_Regulated ProteinSecretion	NUP62CL	87.8788	8.67524	8.66012	8.84782	8.51889	8.80794	8.69405	8.53835	8.7325	8.84713	8.43491	8.86324	8.6332	8.61396	8.38764	8.75185	8.82656	9.14601	8.91446	9.13361	9.32605	9.2061
2	M2 UpD5on Golgi MIR_Regulated ProteinSecretion	PHIP	87.8788	10.8448	10.8422	11.0526	10.7277	10.8792	10.9243	10.7765	10.9163	11.0478	10.7729	10.9333	10.7154	10.8651	10.6718	11.0853	11.2982	11.1878	11.1358	11.6088	11.5913	11.6761
2	M2 UpD5on Golgi MIR_Regulated ProteinSecretion	PICALM	87.8788	9.65265	9.69248	9.69711	9.68304	9.8203	9.51724	9.6501	9.76791	9.63812	9.71657	9.98948	9.69081	10.1125	9.29434	9.77494	10.3324	10.2402	9.90235	10.3623	10.3095	10.253
2	M2 UpD5on Golgi MIR_Regulated ProteinSecretion	RAB2B	87.8788	11.4667	11.2479	11.9094	11.4801	11.4676	11.2232	11.0719	11.571	11.5048	11.1791	11.5775	11.1063	11.4245	10.8032	11.5354	11.3522	11.695	11.6389	12.0118	12.4318	12.2317
2	M2 UpD5on Golgi MIR_Regulated ProteinSecretion	RSRP1	87.8788	9.11655	9.1416	9.65398	9.32498	9.69485	9.11174	8.5978	9.87088	9.27866	9.52677	9.71511	8.98618	10.3673	9.13573	9.48292	10.117	10.296	9.98984	10.6582	10.7467	10.264
2	M2 UpD5on Golgi MIR_Regulated ProteinSecretion	SCAF11	87.8788	10.9635	10.9243	11.1657	10.7821	10.3266	10.2283	10.8838	11.0299	10.953	11.0363	11.3011	10.878	10.6864	10.6856	10.9826	10.9651	11.125	10.7973	11.2831	11.2114	10.9806
2	M2 UpD5on Golgi MIR_Regulated ProteinSecretion	SLC31A1	87.8788	8.9883	9.39505	9.09722	9.02021	9.40037	9.08817	9.09906	9.23675	8.89871	8.98379	9.42714	9.17753	9.57607	8.9763	9.50703	9.84611	9.90533	9.4375	9.82463	9.58717	9.63949
2	M2 UpD5on Golgi MIR_Regulated ProteinSecretion	WDR26	87.8788	9.05268	9.1314	9.22416	9.01836	9.22506	8.96372	8.70372	9.14665	9.03985	9.1368	9.43985	9.03289	9.45449	8.55312	9.15523	9.6845	9.49369	9.14946	10.1672	10.4146	9.68883
2	M2 UpD5on Golgi MIR_Regulated ProteinSecretion	CALML4	86.8687	9.36286	9.45222	9.19481	9.10576	9.40335	8.93428	9.16403	9.24379	9.13147	9.54123	9.469	9.10044	9.46234	8.994	9.23463	9.6189	9.65087	9.39735	9.99606	10.1359	9.73506
2	M2 UpD5on Golgi MIR_Regulated ProteinSecretion	CCDC14	86.8687	10.9015	10.6315	11.0797	10.9556	10.7154	10.3354	10.4365	11.0454	10.7784	11.1781	11.0351	10.6704	11.1416	10.391	10.9994	11.3148	11.4972	11.1657	11.8847	12.5635	11.8825
2	M2 UpD5on Golgi MIR_Regulated ProteinSecretion	CENPJ	86.8687	9.59894	9.34388	9.60029	9.33061	9.40761	9.18968	8.9962	9.39458	9.30212	9.83212	9.60279	9.40773	9.59177	9.4646	9.62266	10.2313	9.7194	9.71735	10.0699	9.72598	9.71571
2	M2 UpD5on Golgi MIR_Regulated ProteinSecretion	CEP135	86.8687	9.95429	9.94325	10.1795	10.1566	10.1104	9.93197	10.0384	10.1192	10.1218	10.3513	10.1602	9.83137	10.326	9.74608	10.2864	10.2677	10.4071	10.3816	10.3894	10.3343	10.6115
2	M2 UpD5on Golgi MIR_Regulated ProteinSecretion	EIF2AK3	86.8687	8.82324	8.63766	8.92732	8.85335	8.8955	8.97805	8.73354	8.75377	9.03516	8.92275	8.99522	8.79267	8.74204	8.67964	9.05657	9.47539	9.10777	9.25874	9.83866	9.66766	9.53628
2	M2 UpD5on Golgi MIR_Regulated ProteinSecretion	FAM122B	86.8687	9.93061	9.68898	9.91177	9.9019	9.85612	9.53327	9.04092	10.0748	9.52987	10.0952	10.405	9.51139	9.97193	9.80788	10.0369	10.2904	10.0984	10.0907	10.4525	10.5679	9.96247
2	M2 UpD5on Golgi MIR_Regulated ProteinSecretion	GPCPD1	86.8687	9.46571	9.24664	9.60436	9.35062	9.36218	9.26068	9.34472	9.62206	9.38514	9.75242	9.72632	9.4914	9.78848	9.08608	9.63046	9.69867	9.71511	9.66103	9.64014	10.0943	10.1248
2	M2 UpD5on Golgi MIR_Regulated ProteinSecretion	HS.437179	86.8687	8.5072	8.55315	8.49607	8.39208	8.76633	8.2676	8.39184	8.53686	8.38359	8.50168	8.60201	8.4969	8.52676	8.25129	8.50003	8.81943	8.91013	8.49915	8.95246	9.28172	8.94568
2	M2 UpD5on Golgi MIR_Regulated ProteinSecretion	OGT	86.8687	11.106	10.6861	10.8912	10.8418	10.8948	10.097	9.73452	10.9689	10.5164	11.2646	11.4219	10.8055	11.5032	10.1486	11.0912	11.6754	11.5441	11.115	12.5107	12.874	11.9497
2	M2 UpD5on Golgi MIR_Regulated ProteinSecretion	RNF103	86.8687	9.70499	9.51768	9.75242	9.84017	10.0088	10.1466	9.69758	9.88906	10.0665	9.89466	10.0384	10.0075	9.7558	9.33219	10.1062	10.1619	10.5904	10.5844	11.4201	11.5491	11.3187
2	M2 UpD5on Golgi MIR_Regulated ProteinSecretion	VPS36	86.8687	9.11008	9.0932	9.52846	9.26849	9.5432	9.36312	9.04976	9.66499	9.62505	9.51393	9.77325	9.51163	9.32862	9.05963	9.66713	10.2743	9.87984	9.75726	10.5594	10.8782	10.5579
2	M2 UpD5on Golgi MIR_Regulated ProteinSecretion	CYB5D2	85.8586	9.62239	9.61407	9.62624	9.6328	9.53073	9.72186	10.0678	9.69434	9.93299	9.33927	9.41087	9.75671	9.43446	9.4101	9.64014	9.26699	9.53073	9.66487	9.6562	9.98133	9.85194
2	M2 UpD5on Golgi MIR_Regulated ProteinSecretion	DIS3L	85.8586	10.4811	10.4656	10.5661	9.96195	9.99774	10.0699	10.4036	10.4028	10.4051	10.556	10.4481	10.9269	10.7113	10.2423	10.8401	10.4873	10.3285	10.9083	10.6215	10.5371	10.8388
2	M2 UpD5on Golgi MIR_Regulated ProteinSecretion	OSBPL10	85.8586	10.8438	10.8503	10.98	10.5594	10.4083	10.4818	10.5003	10.3305	10.5602	11.3501	11.1069	11.2785	10.9101	10.6548	11.0309	10.7296	10.3977	10.6999	10.7412	10.6451	10.9375
2	M2 UpD5on Golgi MIR_Regulated ProteinSecretion	PKP4	85.8586	9.58057	9.4022	9.66713	9.47917	9.00899	9.15291	9.34552	9.15239	9.32968	9.72659	9.07225	9.73514	9.51151	9.44686	9.93273	9.67944	9.23959	9.90666	9.52717	9.48565	9.54138
2	M2 UpD5on Golgi MIR_Regulated ProteinSecretion	RARRES3	85.8586	10.7393	10.5358	10.4675	10.4234	10.7027	10.5848	10.9035	10.7828	10.7848	10.0224	10.2727	10.8462	9.41463	10.4317	10.3101	9.9752	10.6334	11.0669	10.9274	11.5423	12.1524
2	M2 UpD5on Golgi MIR_Regulated ProteinSecretion	RBM12	85.8586	9.91239	9.80255	9.89959	9.46277	9.24516	9.24621	9.55035	9.41537	9.47038	10.053	9.74312	9.95535	9.891	9.33426	9.99554	9.83467	9.51561	9.90347	9.81491	9.62537	9.96953
2	M2 UpD5on Golgi MIR_Regulated ProteinSecretion	CANX	84.8485	11.7323	11.7623	11.5297	11.7466	11.8192	11.7735	11.74	11.927	11.8032	11.8953	12.1021	11.9568	12.1244	11.7182	12.403	12.5585	12.6479	12.5641	12.5429	12.8425	12.8379
2	M2 UpD5on Golgi MIR_Regulated ProteinSecretion	DDX3X	84.8485	11.9231	11.7966	12.2586	11.7825	11.9253	12.3231	11.183	11.6839	11.9684	11.7825	11.8179	12.3537	12.2405	10.8759	12.6155	11.9956	11.4224	12.2495	11.9936	11.7309	12.7301
2	M2 UpD5on Golgi MIR_Regulated ProteinSecretion	GOLIM4	84.8485	9.27638	9.45547	9.73408	9.36399	9.64091	9.69855	9.1961	9.55953	9.68605	9.32684	9.45029	9.75866	9.79602	8.57425	9.98288	9.94202	9.68605	9.70586	10.2038	9.58512	9.99597
2	M2 UpD5on Golgi MIR_Regulated ProteinSecretion	HS.127310	84.8485	11.8292	12.2279	12.3647	12.0228	12.0286	12.2279	12.0627	12.1976	12.3983	11.7975	11.9207	12.4675	12.4153	11.3907	12.437	12.2046	12.1881	12.497	12.324	12.3952	12.5476
2	M2 UpD5on Golgi MIR_Regulated ProteinSecretion	LOC728059	84.8485	10.1091	10.9986	11.4939	9.29701	10.5083	10.8957	9.79931	10.8503	10.9356	9.65996	10.6419	11.5994	11.4049	9.59992	11.575	11.2956	11.1977	11.5281	11.2903	11.2254	11.8142
2	M2 UpD5on Golgi MIR_Regulated ProteinSecretion	MED14	84.8485	9.42915	9.48199	9.6425	9.4026	9.10838	9.12268	9.22554	9.26816	9.16698	9.76832	9.56494	9.92071	9.50828	9.24169	9.77761	9.42986	9.3919	9.81976	9.43829	9.82771	9.68943
2	M2 UpD5on Golgi MIR_Regulated ProteinSecretion	SLC16A6	84.8485	8.3759	8.58667	8.77036	8.42687	8.65202	8.91139	8.36184	8.37078	8.77792	8.45361	8.64967	9.14084	8.92941	8.62206	9.38082	9.26913	9.19712	9.47279	9.22333	8.79488	9.20048
2	M2 UpD5on Golgi MIR_Regulated ProteinSecretion	SLC25A46	84.8485	11.4143	11.332	11.3999	11.3895	11.4026	11.525	11.2967	11.5147	11.6561	11.2742	11.5239	11.3143	11.4856	11.0273	11.6109	11.8987	11.7501	11.5826	12.004	11.884	11.8789
2	M2 UpD5on Golgi MIR_Regulated ProteinSecretion	UTP14C	84.8485	9.52662	9.66511	9.72089	10.0348	9.88608	9.63401	9.97085	10.1813	10.3	9.99114	10.2423	10.2635	10.4096	9.71457	10.3875	10.5168	10.4234	10.6668	10.5967	10.594	10.8169
2	M2 UpD5on Golgi MIR_Regulated ProteinSecretion	ZBTB38	84.8485	8.74346	8.80598	9.24059	8.42622	8.70995	8.93557	8.60509	8.85266	8.95731	8.58854	8.63356	9.05767	8.8962	8.40406	8.9982	8.75404	8.71291	8.9795	9.13821	8.728	9.30873
2	M2 UpD5on Golgi MIR_Regulated ProteinSecretion	CCNT2	82.8283	8.96417	8.85096	8.99231	8.95089	8.98869	8.85189	8.71506	8.98751	8.82728	9.01088	8.90429	9.00586	9.27038	8.42561	9.21031	9.13225	9.15452	9.21411	9.31507	9.5176	9.64556
2	M2 UpD5on Golgi MIR_Regulated ProteinSecretion	LOC440509	82.8283	8.38286	8.33586	8.65273	8.3467	8.37445	8.37277	8.46996	8.41208	8.30273	8.44021	8.38779	8.40337	8.66744	8.16343	8.46523	8.48492	8.50286	8.67915	8.55525	9.24103	9.30938
2	M2 UpD5on Golgi MIR_Regulated ProteinSecretion	MXD1	82.8283	8.80626	8.59019	9.10905	8.95459	8.85739	8.72202	8.73943	8.79098	8.78201	8.99828	8.9616	9.0876	9.27106	8.6993	9.20869	9.19145	9.16256	9.42123	9.61098	9.65235	9.76507
2	M2 UpD5on Golgi MIR_Regulated ProteinSecretion	CLINT1	81.8182	11.4297	11.593	11.3708	11.437	11.697	11.1106	11.5368	12.1175	11.8553	11.8887	12.2953	12.1585	12.3667	10.9907	12.1291	12.2856	12.2867	12.0756	12.4666	12.4173	12.4423
2	M2 UpD5on Golgi MIR_Regulated ProteinSecretion	HS.126108	81.8182	8.47666	8.59128	8.55931	8.51676	8.60733	8.59351	8.58346	8.50334	8.53588	8.60756	8.58186	8.62725	8.72621	8.49766	8.89413	8.74639	8.65064	9.10958	9.09612	9.31907	9.49745
2	M2 UpD5on Golgi MIR_Regulated ProteinSecretion	SETDB2	81.8182	11.0422	10.6441	11.083	11.1332	10.8145	10.7467	11.0883	11.2183	11.1601	11.4448	11.3713	11.4484	11.6245	10.9951	11.3098	11.5086	11.5994	11.6359	12.2666	12.3167	12.3655
2	M2 UpD5on Golgi MIR_Regulated ProteinSecretion	ADAM17	80.8081	9.55024	9.35945	9.41498	9.81936	9.57955	9.70071	9.56777	9.61337	9.53414	9.63109	9.68054	9.70194	9.96052	9.45922	9.88743	10.076	10.0757	10.1423	10.442	10.1102	10.4174
2	M2 UpD5on Golgi MIR_Regulated ProteinSecretion	COPB1	80.8081	11.7175	11.9269	12.0252	12.0764	11.7817	11.8987	11.8854	11.9552	12.1175	11.9713	11.7788	12.2804	12.2223	11.3807	12.2137	12.2678	12.2146	12.4588	12.4044	12.3231	12.8287
2	M2 UpD5on Golgi MIR_Regulated ProteinSecretion	DERL1	80.8081	10.6706	10.6396	10.5535	11.0612	11.1089	11.1099	10.8876	10.8386	10.8196	11.1908	11.2101	10.9939	11.4254	10.6572	11.3154	11.8285	11.7771	11.5404	12.2155	12.5074	12.3774
2	M2 UpD5on Golgi MIR_Regulated ProteinSecretion	FOXO3	80.8081	9.56559	9.79968	9.829	10.1335	10.1813	10.1895	10.095	10.085	9.98812	10.2896	10.2717	10.3167	10.5385	9.85436	10.2881	10.3457	10.5946	10.6194	11.2534	11.4559	11.3674
2	M2 UpD5on Golgi MIR_Regulated ProteinSecretion	GORASP2	80.8081	11.2166	11.3558	11.347	11.6654	11.2308	11.4706	11.262	11.2565	11.3627	11.7054	11.3025	12.0009	11.5347	10.9507	11.775	11.7764	11.7613	12.2503	11.9818	11.9674	12.4331
2	M2 UpD5on Golgi MIR_Regulated ProteinSecretion	HERC4	80.8081	10.323	10.1032	10.0991	9.73881	9.62964	9.33693	9.72186	10.2897	9.66234	9.99903	10.2078	10.1039	10.2441	9.46408	10.1915	10.0176	10.2164	10.1359	9.8821	10.0438	10.0561
2	M2 UpD5on Golgi MIR_Regulated ProteinSecretion	HERPUD1	80.8081	12.1535	11.7827	12.4337	12.6456	12.4347	12.7492	12.3616	12.1052	12.2053	12.631	12.6928	12.6607	12.952	12.1846	12.7132	12.9036	12.9165	12.8781	13.8909	13.7162	13.7053
2	M2 UpD5on Golgi MIR_Regulated ProteinSecretion	HS.14555	80.8081	9.00533	8.99636	8.93583	9.29121	9.32513	9.30335	9.16128	9.03211	9.02413	9.02071	9.03506	9.12693	9.27191	9.00305	9.24986	9.4101	9.38165	9.62964	9.741	9.5372	9.78774
2	M2 UpD5on Golgi MIR_Regulated ProteinSecretion	KIAA1024	80.8081	8.13668	8.04836	8.12025	8.1221	8.22976	8.17432	8.03104	8.20995	8.13254	8.25614	8.30908	8.13799	8.35228	8.04714	8.28923	8.37324	8.35755	8.45123	8.68542	8.62273	8.65439
2	M2 UpD5on Golgi MIR_Regulated ProteinSecretion	MAN1A2	80.8081	8.54327	8.73486	8.81666	8.85269	8.67082	8.72232	8.84214	8.7299	8.80917	8.7407	8.7317	8.88649	8.8483	8.53971	9.08537	9.27378	9.30101	9.41383	9.40368	9.38173	9.68027
2	M2 UpD5on Golgi MIR_Regulated ProteinSecretion	TRIM9	80.8081	8.59908	8.57838	8.61687	8.81701	8.47855	8.67114	8.52997	8.5365	8.66216	8.65171	8.48265	9.08353	8.67617	8.49766	8.65753	8.95517	8.95214	9.02704	9.11694	9.37607	9.39898
2	M2 UpD5on Golgi MIR_Regulated ProteinSecretion	AZIN1	79.798	12.1309	11.9343	11.8469	12.1185	12.225	12.0092	12.0492	12.6194	12.2239	12.3365	12.7114	12.3495	12.3812	11.8228	12.4296	12.4961	12.3855	12.4121	12.5827	12.5157	12.6745
2	M2 UpD5on Golgi MIR_Regulated ProteinSecretion	HS.12489	79.798	8.68905	8.57746	8.49125	8.73368	8.65867	8.60037	8.64341	8.69012	8.7629	8.93258	8.8449	8.97854	9.1614	8.45288	9.01577	9.04208	8.94132	8.93596	9.35654	9.34822	9.23165
2	M2 UpD5on Golgi MIR_Regulated ProteinSecretion	RING1	79.798	11.9782	11.9875	12.1569	12.0756	12.2205	11.9568	11.781	12.4079	12.1646	12.4379	12.5487	12.3043	11.9875	11.9684	12.3729	12.2129	12.1781	12.5577	12.3334	12.5387	12.7498
2	M2 UpD5on Golgi MIR_Regulated ProteinSecretion	AP3B1	78.7879	11.9639	11.9956	11.7392	12.0886	11.9419	11.6899	12.2146	12.21	11.7771	12.1074	12.3598	12.1309	11.9387	11.6622	12.1626	12.0712	12.3866	12.1482	12.3619	12.447	12.4739
2	M2 UpD5on Golgi MIR_Regulated ProteinSecretion	EDEM1	78.7879	11.6701	11.6686	11.8004	11.9977	11.7771	11.6192	11.7316	12.0452	11.799	11.9367	11.9505	11.9608	11.8764	10.9873	12.2394	12.4675	12.6917	12.6555	13.3421	13.5477	13.35
2	M2 UpD5on Golgi MIR_Regulated ProteinSecretion	EFR3A	78.7879	11.7309	11.5079	11.6695	11.8983	11.6475	11.3983	11.8172	11.9695	11.8659	11.7517	11.9576	11.9387	11.7175	11.2891	12.0725	11.8679	12.1377	12.1703	12.4173	12.4936	12.4457
2	M2 UpD5on Golgi MIR_Regulated ProteinSecretion	EPM2AIP1	78.7879	9.36629	9.35126	9.35524	9.76282	9.65794	9.23592	9.92487	9.95637	9.72128	9.93286	10.062	9.66862	10.2278	9.51975	9.88717	10.0208	10.3228	10.0459	10.592	10.6072	10.6999
2	M2 UpD5on Golgi MIR_Regulated ProteinSecretion	FAM120B	78.7879	11.015	10.7926	10.8203	11.2161	10.7761	10.6013	11.6891	11.1225	11.1939	11.3231	11.3053	11.1347	11.0573	10.9148	11.0129	11.3104	11.1043	11.0919	11.4121	11.368	11.3294
2	M2 UpD5on Golgi MIR_Regulated ProteinSecretion	HTATSF1P2	78.7879	8.95154	9.15033	9.0654	9.06897	9.12805	8.81464	9.28253	9.2878	9.2374	9.2883	9.34114	9.27412	9.32548	9.08224	9.40541	9.39362	9.60251	9.28477	9.42714	9.61258	9.55
2	M2 UpD5on Golgi MIR_Regulated ProteinSecretion	IGIP	78.7879	8.59176	8.48999	8.59093	8.63023	8.66784	8.62663	8.6584	8.77958	8.86356	8.68346	8.87889	8.61566	8.73089	8.62816	8.93014	8.82087	9.13085	8.99312	9.27799	9.32684	9.06429
2	M2 UpD5on Golgi MIR_Regulated ProteinSecretion	KDM5B	78.7879	9.00818	8.88696	8.84162	9.19992	8.91522	8.704	9.33601	9.22846	8.98602	9.3872	9.11634	8.98397	9.29819	9.06288	8.97588	9.21131	9.69088	9.2883	9.67448	10.2068	9.47983
2	M2 UpD5on Golgi MIR_Regulated ProteinSecretion	NIPAL3	78.7879	9.53657	9.61033	9.45876	9.66985	9.46201	9.32535	9.85128	9.70992	9.50631	9.51277	9.68683	9.61469	9.44979	9.44792	9.6499	9.51921	9.94416	9.86719	10.1091	10.4989	10.0955
2	M2 UpD5on Golgi MIR_Regulated ProteinSecretion	OSBP	78.7879	11.5329	11.432	11.6259	11.8307	11.4584	11.6659	11.3645	11.7268	11.5435	11.5877	11.794	11.7561	11.5165	11.1961	11.77	11.8198	11.997	11.9655	12.3548	12.6045	12.2943
2	M2 UpD5on Golgi MIR_Regulated ProteinSecretion	PDGFRA	78.7879	8.009	8.04158	7.95236	8.11137	8.04831	8.20691	8.58231	8.30304	8.46321	8.42972	8.58231	8.36761	8.38847	8.33691	8.26139	8.78514	8.39419	8.28976	8.81296	8.39345	8.49878
2	M2 UpD5on Golgi MIR_Regulated ProteinSecretion	PDXDC1	78.7879	11.1555	11.2921	11.1715	11.5415	11.3901	11.116	11.297	11.6641	11.3663	11.427	11.6567	11.5477	11.5793	10.996	11.6172	11.7371	11.6605	11.8995	11.661	11.9529	11.9771
2	M2 UpD5on Golgi MIR_Regulated ProteinSecretion	PHTF1	78.7879	9.7107	9.85787	9.46876	9.89928	9.89413	9.53029	10.0814	10.3165	9.98714	10.1492	10.2997	10.0385	10.0384	9.73989	10.1269	10.1218	10.4189	10.3237	10.4017	10.3424	10.5826
2	M2 UpD5on Golgi MIR_Regulated ProteinSecretion	PINK1	78.7879	8.54528	8.52279	8.49978	8.54159	8.57819	8.60205	8.61618	8.71959	8.72998	8.79091	8.76866	8.61234	8.42008	8.53071	8.56542	8.5581	8.77952	8.89251	9.14488	9.34413	9.11074
2	M2 UpD5on Golgi MIR_Regulated ProteinSecretion	RAB5B	78.7879	11.1944	11.3068	10.9951	11.4796	11.0098	10.7238	11.6543	11.8965	11.4412	11.7817	11.8388	11.3453	11.4838	11.2226	11.3027	11.6001	11.9115	11.5939	12.3469	12.6599	12.3251
2	M2 UpD5on Golgi MIR_Regulated ProteinSecretion	RC3H2	78.7879	9.02943	8.99592	8.84448	9.31404	9.15834	8.89359	9.75992	9.48683	9.22283	9.34565	9.38751	9.41964	9.44102	8.97198	9.25347	9.26488	9.51336	9.42638	9.55564	9.64091	9.60485
2	M2 UpD5on Golgi MIR_Regulated ProteinSecretion	RCBTB2	78.7879	8.21355	8.14781	8.21427	8.49084	8.59044	8.4062	8.56731	8.75349	8.65819	8.80394	8.83107	8.75102	8.70832	8.48479	8.94453	9.08435	9.20425	9.61823	9.3349	9.38884	10.1084
2	M2 UpD5on Golgi MIR_Regulated ProteinSecretion	RREB1	78.7879	8.21288	8.21222	8.31082	8.38007	8.47396	8.33719	8.2373	8.38226	8.26559	8.30323	8.4235	8.32734	8.47271	8.26385	8.5507	8.49561	8.5712	8.59884	8.69667	8.62233	8.75519
2	M2 UpD5on Golgi MIR_Regulated ProteinSecretion	TLE4	78.7879	9.15622	9.12525	9.19745	9.36842	9.52935	9.47291	8.91188	9.30488	9.19201	9.42986	9.60029	9.40773	9.61564	9.30591	9.90276	9.8575	10.1017	10.3422	10.2911	10.4907	10.5596
2	M2 UpD5on Golgi MIR_Regulated ProteinSecretion	TMEM59	78.7879	11.72	11.3275	11.7015	11.3586	11.6014	11.4605	11.5949	11.724	11.8155	11.4869	11.7363	11.9924	11.7714	11.6186	11.8689	11.9875	12.2165	12.0561	12.4493	12.7341	12.5249
2	M2 UpD5on Golgi MIR_Regulated ProteinSecretion	XYLT1	78.7879	8.47193	8.46797	8.68353	8.62536	8.56709	8.47547	8.78187	8.76926	8.88454	8.90291	8.90759	8.69038	8.58246	8.56854	8.63754	8.90127	8.83243	8.79552	9.09761	9.11724	9.25548
2	M2 UpD5on Golgi MIR_Regulated ProteinSecretion	ZBTB33	78.7879	10.726	10.8159	10.8087	10.6987	10.8705	10.5783	11.1282	11.1099	11.0039	11.0268	11.0215	11.0904	11.0995	10.4621	11.019	10.9856	11.0494	11.0135	11.1411	11.2853	11.0341
2	M2 UpD5on Golgi MIR_Regulated ProteinSecretion	ZMYND11	78.7879	10.0964	10.2168	10.0784	10.3698	10.5256	10.2427	10.3654	10.7978	10.5841	10.6622	10.7899	10.7644	10.7166	10.179	11.0366	10.8961	11.2415	11.0612	11.2597	11.916	11.3663
2	M2 UpD5on Golgi MIR_Regulated ProteinSecretion	ZNF101	78.7879	9.21072	9.19324	9.57458	9.24581	9.29586	8.87981	9.52738	9.51015	9.27768	9.80255	9.92071	9.6354	9.71314	9.43322	10.1018	9.85291	10.1768	9.971	9.89427	10.7226	10.2869
2	M2 UpD5on Golgi MIR_Regulated ProteinSecretion	BORCS8-MEF2B	77.7778	8.30333	8.32882	8.28029	8.30237	8.34797	8.20632	8.51547	8.35972	8.50239	8.36034	8.43662	8.40802	8.59128	8.32173	8.40396	8.54036	8.66501	8.47357	8.9397	9.38359	8.59903
2	M2 UpD5on Golgi MIR_Regulated ProteinSecretion	CES2	77.7778	10.2889	10.1392	10.1185	10.2952	10.0072	10.064	10.5971	10.3371	10.4409	10.4543	10.2513	10.3626	10.3021	10.291	10.295	10.501	10.4495	10.3412	10.557	10.555	10.3544
2	M2 UpD5on Golgi MIR_Regulated ProteinSecretion	FBXO34	77.7778	9.76607	10.0535	10.0794	9.64761	10.005	9.7603	9.56106	9.96854	9.6784	9.59177	9.77566	9.71542	9.85612	9.12455	9.95664	10.0265	10.1476	10.1163	10.2719	10.1574	10.1888
2	M2 UpD5on Golgi MIR_Regulated ProteinSecretion	HS.413494	77.7778	11.6199	11.24	11.5094	11.7643	11.3438	11.6372	12.2867	11.9137	11.9804	11.9842	11.8491	11.9303	11.8711	11.4584	11.9276	11.7517	11.9343	11.891	12.101	11.935	11.8987
2	M2 UpD5on Golgi MIR_Regulated ProteinSecretion	KCND3	77.7778	8.43264	8.52536	8.59182	8.48849	8.33925	8.41192	8.72138	8.46687	8.55658	8.27895	8.38764	8.79267	8.38201	8.41565	8.65501	8.48392	8.71528	8.7523	8.73083	9.067	8.94771
2	M2 UpD5on Golgi MIR_Regulated ProteinSecretion	PARP4	77.7778	11.5756	11.4689	11.5718	11.9962	11.6143	11.3966	12.0414	12.0395	11.678	12.3655	12.5387	12.1881	12.0083	11.8271	12.2176	12.2979	12.4278	12.3177	12.3514	12.5821	12.3304
2	M2 UpD5on Golgi MIR_Regulated ProteinSecretion	SAMD9	77.7778	9.63858	9.75922	9.87054	9.35546	9.51783	9.22248	10.0303	9.98798	9.88878	9.9881	10.2864	9.99114	10.0962	9.79194	10.079	10.2199	10.6685	10.4543	10.5898	10.7251	10.8074
2	M2 UpD5on Golgi MIR_Regulated ProteinSecretion	SLC5A10	77.7778	8.35486	8.41544	8.39146	8.40868	8.33581	8.24399	8.4221	8.58945	8.31061	8.34354	8.36575	8.62052	8.30418	8.398	8.5317	8.4668	8.59498	8.78687	8.66537	8.99787	9.15011
2	M2 UpD5on Golgi MIR_Regulated ProteinSecretion	USP6NL	77.7778	9.13514	9.35886	9.26913	8.79641	9.11518	8.89731	8.80612	9.21842	8.94818	9.01408	9.185	8.83771	9.10586	8.85305	9.16158	9.42652	9.2445	9.16031	9.60222	9.63294	9.5418
2	M2 UpD5on Golgi MIR_Regulated ProteinSecretion	EIF5	76.7677	9.73781	9.72781	9.68885	9.68158	9.92458	9.59113	9.71831	9.94606	10.0808	9.77316	9.98097	10.1529	10.2396	9.83644	10.2726	10.2074	10.4075	10.5217	10.3659	11.0692	10.5501
2	M2 UpD5on Golgi MIR_Regulated ProteinSecretion	PAPOLA	76.7677	11.2484	11.7399	11.9286	11.4778	11.432	11.7214	11.5142	11.646	12.0341	11.543	11.9269	12.1065	11.9811	11.6464	12.2423	12.1966	12.1359	12.2731	12.2446	12.2678	12.594
2	M2 UpD5on Golgi MIR_Regulated ProteinSecretion	GUCA1B	75.7576	8.4728	8.54806	8.66446	9.01305	8.70154	8.66956	8.61451	8.71712	8.63451	8.65863	8.64645	8.65953	9.05793	8.51512	8.91339	8.86472	8.8997	9.09213	9.32408	9.04559	8.9435
2	M2 UpD5on Golgi MIR_Regulated ProteinSecretion	APPBP2	74.7475	9.78806	9.45995	9.83743	9.26827	9.22438	9.26317	9.71033	9.59947	9.83195	9.94859	9.78497	10.1045	9.62478	8.99038	9.99114	9.92767	9.78608	9.99833	10.297	10.6664	10.4674
2	M2 UpD5on Golgi MIR_Regulated ProteinSecretion	HNRNPKP4	74.7475	11.0063	12.1781	12.0807	10.0304	11.6593	11.0108	10.457	11.427	10.842	10.3606	11.778	11.5946	12.7395	10.575	11.6708	12.5857	12.5234	11.5288	12.2334	11.9771	11.96
2	M2 UpD5on Golgi MIR_Regulated ProteinSecretion	LYPLA1	74.7475	9.98228	10.5986	10.4454	9.39203	10.2708	9.80845	9.58117	10.0904	9.86811	9.66305	10.2084	10.1297	10.4917	9.6218	10.262	10.406	10.5904	9.87808	10.3999	10.412	9.95491
2	M2 UpD5on Golgi MIR_Regulated ProteinSecretion	SNAP23	74.7475	8.56151	10.1591	9.8818	8.72621	9.34515	9.30775	8.62979	9.55438	9.31128	8.59826	9.62478	9.80439	10.0452	8.98857	9.74702	9.54686	10.1713	9.71912	9.6011	9.97341	9.74142
2	M2 UpD5on Golgi MIR_Regulated ProteinSecretion	YWHAZ	74.7475	8.8251	10.1584	9.95359	8.42727	9.56094	9.30532	8.97408	9.54823	9.17647	8.59858	9.67594	9.56269	10.1307	8.89129	9.67107	9.95865	10.2911	9.5819	9.73298	10.0154	9.69283
2	M2 UpD5on Golgi MIR_Regulated ProteinSecretion	STBD1	72.7273	8.24477	8.259	8.26214	8.56674	8.22208	8.28981	8.35136	8.38477	8.22989	8.54103	8.39314	8.62944	8.54865	8.24091	8.56074	8.69827	8.65109	8.80283	8.78645	8.57281	8.73974
2	M2 UpD5on Golgi MIR_Regulated ProteinSecretion	CPNE3	71.7172	11.6088	11.5781	11.5994	11.3597	11.406	11.56	11.6404	11.5877	11.3522	11.4895	11.5661	11.692	11.3674	11.1199	11.5936	11.2265	11.8764	11.6282	11.9379	12.3922	12.1811
2	M2 UpD5on Golgi MIR_Regulated ProteinSecretion	LINC02120	71.7172	8.58604	8.5231	8.57741	8.56031	8.35587	8.46982	8.61401	8.46601	8.34458	8.44654	8.51487	8.60342	8.34318	8.47761	8.55658	8.4356	9.15565	8.79161	8.82859	9.0747	8.90383
2	M2 UpD5on Golgi MIR_Regulated ProteinSecretion	LRRC1	71.7172	8.96635	8.84291	8.92523	8.90768	8.90374	8.92364	8.98875	9.08052	9.15426	9.20027	9.04655	9.24664	8.94873	8.76393	9.15604	9.18072	9.07849	9.29493	9.33254	9.19859	9.45528
2	M2 UpD5on Golgi MIR_Regulated ProteinSecretion	IGF1R	70.7071	8.75671	8.65232	8.5879	8.65084	8.57575	8.46471	8.3823	8.54305	8.55786	8.50838	8.55666	8.67564	8.72455	8.29715	8.71456	8.52681	8.75914	8.76818	8.86581	9.4565	9.3718
2	M2 UpD5on Golgi MIR_Regulated ProteinSecretion	PAPD4	68.6869	11.0865	11.0986	11.282	10.4549	10.9473	10.9978	10.4003	11.1837	11.2406	10.7018	10.8969	10.8494	11.0049	9.77477	11.1332	11.06	11.122	11.0024	11.3522	11.506	11.2524
2	M2 UpD5on Golgi MIR_Regulated ProteinSecretion	LMAN1	67.6768	9.10927	9.4982	9.508	9.07512	9.22898	9.36652	9.20841	9.13997	9.27686	9.16636	9.27663	9.4872	9.87808	9.43376	9.75314	10.361	10.423	10.0476	10.6043	10.966	10.9761
2	M2 UpD5on Golgi MIR_Regulated ProteinSecretion	BIVM	66.6667	9.32194	9.22144	9.44349	8.89258	8.88205	8.89497	8.99312	9.20176	9.15169	9.28133	9.37428	9.31091	9.35444	8.90598	9.22085	9.27612	9.26047	9.05556	9.52829	9.56426	9.24062
2	M2 UpD5on Golgi MIR_Regulated ProteinSecretion	IVNS1ABP	66.6667	9.87634	10.0426	10.1965	9.22867	9.38078	9.2629	9.24694	9.68838	9.58394	10.1386	10.231	9.89389	10.2766	9.568	10.0238	10.1372	10.4472	9.80149	9.98927	10.4119	9.87915
2	M2 UpD5on Golgi MIR_Regulated ProteinSecretion	RGL1	66.6667	10.2137	9.85628	9.46839	10.4297	10.012	9.82089	10.7268	10.6825	10.4162	10.6995	10.7934	10.4311	10.6965	10.1608	10.4841	10.3101	10.5493	10.4553	10.8489	10.6282	10.4848
2	M2 UpD5on Golgi MIR_Regulated ProteinSecretion	SYNRG	66.6667	8.22711	8.22634	8.17463	8.04403	8.25958	8.14827	8.41687	8.31554	8.14592	8.24058	8.45199	8.27563	8.30693	8.0573	8.42046	8.29609	8.607	8.59586	8.31949	8.54702	8.55167
2	M2 UpD5on Golgi MIR_Regulated ProteinSecretion	CELF2	64.6465	9.37892	9.4358	9.41123	9.19314	9.1531	8.88759	9.16031	9.17742	8.98286	9.87501	9.58675	9.54084	9.76666	8.91876	9.72837	9.48292	9.32584	9.49797	9.83352	9.83212	9.66077
2	M2 UpD5on Golgi MIR_Regulated ProteinSecretion	ETS1	62.6263	12.3012	12.6822	12.7912	12.2062	12.5039	12.3072	11.9356	12.3598	11.9412	13.0414	13.0919	12.8909	13.0745	12.0665	12.96	12.8386	12.9438	12.6168	13.0244	12.6964	12.5577
2	M2 UpD5on Golgi MIR_Regulated ProteinSecretion	HS.354359	62.6263	8.57338	8.46419	8.60978	8.24738	8.32	8.45493	8.55226	8.56604	8.6393	8.5193	8.42243	8.51401	8.47265	8.29225	8.53197	8.51731	8.56183	8.53516	8.75278	9.07194	8.85914
2	M2 UpD5on Golgi MIR_Regulated ProteinSecretion	MIS18BP1	62.6263	11.3332	10.968	11.1612	10.9384	10.7436	10.4776	11.2982	11.2642	11.0484	11.459	11.4134	11.181	11.387	10.6242	11.2591	11.1012	11.2243	11.0869	11.3937	11.4207	11.3206
2	M2 UpD5on Golgi MIR_Regulated ProteinSecretion	TAF7	62.6263	10.1471	9.90111	10.0943	9.52846	9.64629	9.63694	9.74595	9.89089	9.99267	9.74312	9.66985	9.86904	9.77391	9.20082	9.98428	9.94232	9.69658	9.96282	9.96543	10.0961	10.1356
2	M2 UpD5on Golgi MIR_Regulated ProteinSecretion	OMA1	59.596	10.5535	10.164	10.2886	10.1966	9.99833	9.96749	10.2258	10.3633	9.93046	10.3715	10.6233	10.6282	10.5442	10.111	10.5404	10.5815	10.676	10.5232	10.6282	10.3941	10.3176
2	M2 UpD5on Golgi MIR_Regulated ProteinSecretion	ZNF512	59.596	10.0117	9.72671	9.666	9.88143	9.60335	9.40654	9.74111	9.90998	9.73259	10.1139	9.99526	10.0176	10.3195	9.59314	10.0147	10.0772	9.91302	9.87238	10.235	10.2337	9.88688
2	M2 UpD5on Golgi MIR_Regulated ProteinSecretion	MAN2A1	58.5859	9.65708	10.0183	10.0343	9.44471	9.86472	9.79495	9.46022	10.0168	10.1024	9.65692	10.1775	10.073	10.1179	9.83758	10.2983	10.6873	10.6115	10.5841	10.8762	11.0719	11.0427
2	M2 UpD5on Golgi MIR_Regulated ProteinSecretion	TMEM187	58.5859	8.85045	8.79973	8.90364	8.57058	8.59797	8.5764	9.10265	8.8249	8.85984	8.83164	8.75663	8.84087	8.72682	8.78026	8.9061	8.83016	8.78978	9.13695	9.14251	9.1548	9.1728
2	M2 UpD5on Golgi MIR_Regulated ProteinSecretion	TMX4	58.5859	9.30597	9.67089	9.65715	9.50607	10.0568	10.0768	9.78647	10.1386	10.1281	9.36998	9.94266	9.72723	9.39759	9.57682	9.6191	9.88343	10.3576	9.98346	10.2646	10.9178	10.1035
2	M2 UpD5on Golgi MIR_Regulated ProteinSecretion	KLHL14	57.5758	9.41175	8.85196	9.28172	8.67407	8.60172	8.50304	9.08042	8.87012	8.96709	9.47181	9.36785	9.23115	9.67544	8.89129	9.10559	10.1372	9.22909	9.03766	10.0037	9.45184	9.16326
2	M2 UpD5on Golgi MIR_Regulated ProteinSecretion	KDM3B	54.5455	10.1749	10.1009	10.1567	9.99852	10.1656	9.80439	9.79743	10.6007	9.92647	10.3088	10.5836	10.2367	10.3663	10.082	10.3532	10.2185	10.0816	10.3914	10.2685	10.4649	10.5279
2	M2 UpD5on Golgi MIR_Regulated ProteinSecretion	BTN3A2	52.5253	8.83484	9.70988	9.70053	8.63592	9.28111	9.56413	8.78814	9.55392	9.6497	8.90997	9.43544	9.70347	9.02117	9.42382	10.2093	9.72368	10.7802	10.7326	10.276	11.548	11.3101
2	M2 UpD5on Golgi MIR_Regulated ProteinSecretion	LOC643665	52.5253	8.55644	8.70855	8.51448	8.63591	8.4109	8.6773	8.43472	8.55531	8.50633	8.39237	8.48974	8.72	8.38259	8.65171	8.67389	8.91226	8.98626	8.90979	8.71322	8.99188	8.93427
2	M2 UpD5on Golgi MIR_Regulated ProteinSecretion	PIGK	52.5253	9.59287	10.2688	10.1683	9.28769	9.71427	9.94797	9.84086	9.83008	10.1443	9.62067	10.0202	10.6773	10.0613	9.98699	10.7598	11.1058	11.3497	11.2462	11.1049	11.2597	11.4966
2	M2 UpD5on Golgi MIR_Regulated ProteinSecretion	SPCS2P4	52.5253	10.8478	11.6854	11.607	10.0141	11.5389	11.402	10.5388	11.3691	11.7348	10.7432	11.789	12.1262	11.5634	11.5257	12.4565	12.3323	13.2997	12.9645	12.5613	13.3744	13.5734
2	M2 UpD5on Golgi MIR_Regulated ProteinSecretion	SYNM	52.5253	8.19232	8.39076	8.35013	8.12251	8.29566	8.24017	8.26394	8.29299	8.32981	8.224	8.27755	8.44284	8.27011	8.32368	8.39874	8.47064	8.48409	8.78064	8.60643	8.84356	9.27252
2	M2 UpD5on Golgi MIR_Regulated ProteinSecretion	TLR7	52.5253	9.60192	10.6032	10.6246	9.06858	10.1415	10.2721	9.72632	9.9857	10.5588	9.7547	10.6714	11.1353	10.1489	10.4227	11.1744	10.426	10.9429	11.4207	10.6196	11.0919	11.5168
2	M2 UpD5on Golgi MIR_Regulated ProteinSecretion	SLC31A2	49.4949	8.63055	8.82641	8.71228	8.53606	8.78899	8.68095	8.79482	8.63017	8.64417	8.64785	8.57842	8.70758	8.53403	8.69285	8.74628	8.71052	8.90692	9.07065	9.13514	9.02566	9.52947
2	M2 UpD5on Golgi MIR_Regulated ProteinSecretion	ZNF697	48.4848	8.28654	8.4442	8.45348	8.37093	8.57102	8.58866	8.65023	8.45542	8.75411	8.67366	8.43836	8.9372	8.61519	8.26577	8.84209	8.84974	8.6656	9.08021	9.13212	8.70663	9.66934
2	M2 UpD5on Golgi MIR_Regulated ProteinSecretion	GPX7	45.4545	10.6756	10.6411	10.7729	10.3564	10.5016	10.598	10.832	10.5562	10.6631	10.5928	10.4391	10.7243	10.5967	10.6691	10.813	10.7652	10.8148	11.195	11.017	11.1416	11.5962
2	M2 UpD5on Golgi MIR_Regulated ProteinSecretion	OR2T11	45.4545	8.40772	8.31101	8.30702	8.20965	8.40661	8.44603	8.27086	8.40857	8.4929	8.42972	8.32508	8.28414	8.54307	8.35336	8.42857	8.30749	8.5452	8.61006	8.69601	8.78555	8.77295
2	M2 UpD5on Golgi MIR_Regulated ProteinSecretion	RBM45	45.4545	10.3547	10.4067	10.3695	9.67957	10.4547	10.1613	10.0114	10.3499	10.5248	10.263	10.6479	10.7926	10.3554	10.1218	10.5936	10.6726	10.6576	10.8048	10.4461	10.4109	10.8236
2	M2 UpD5on Golgi MIR_Regulated ProteinSecretion	ATF6	44.4444	11.1868	11.4524	11.4466	10.9593	11.4049	11.5108	11.1825	11.4201	11.629	10.9882	11.4524	11.7723	11.5558	10.6282	11.9303	11.6439	11.8566	12.1419	11.613	11.5408	11.7565
2	M2 UpD5on Golgi MIR_Regulated ProteinSecretion	YWHAB	44.4444	12.9451	13.086	13.4571	12.9378	13.0041	13.5219	12.6529	13.1537	13.6996	12.898	13.2964	13.9463	13.501	12.5373	13.8721	13.1389	13.2231	13.7937	13.1212	13.2263	13.5945
2	M2 UpD5on Golgi MIR_Regulated ProteinSecretion	CEP44	43.4343	10.9115	10.862	11.3696	10.6656	10.4424	10.3313	10.7996	11.022	10.9565	10.8598	10.9589	11.0024	10.852	10.2106	10.905	10.9024	10.9561	10.8825	11.1295	11.154	10.9251
2	M2 UpD5on Golgi MIR_Regulated ProteinSecretion	CKAP2	43.4343	10.3242	10.2119	10.2264	10.1764	10.2182	10.4003	10.3598	10.5111	10.8173	10.2224	10.3379	10.7799	10.8401	9.36443	10.9406	10.3972	10.5936	10.7804	10.7817	10.4883	11.0801
2	M2 UpD5on Golgi MIR_Regulated ProteinSecretion	ENTPD1	43.4343	11.4637	11.3645	11.8662	11.7482	11.2363	11.6412	12.2519	11.4624	12.156	12.3124	11.7855	12.5623	12.6976	11.2691	12.9408	12.9252	12.6745	13.2798	12.7761	12.4457	13.346
2	M2 UpD5on Golgi MIR_Regulated ProteinSecretion	IDE	43.4343	9.84135	9.88702	9.80744	9.6489	9.62397	9.63667	9.86539	9.83833	9.8628	9.86655	9.88268	10.4141	10.1556	9.61183	10.491	10.5345	10.4473	10.6374	10.4241	10.0369	10.8827
2	M2 UpD5on Golgi MIR_Regulated ProteinSecretion	NUS1P1	43.4343	11.2994	11.4375	11.464	11.1215	11.2259	11.3638	11.6162	11.5213	11.5008	11.7957	11.4445	11.867	12.0363	11.3586	12.141	11.937	11.8965	12.1096	11.9684	11.8978	12.4529
2	M2 UpD5on Golgi MIR_Regulated ProteinSecretion	PRKAG2	43.4343	9.2781	9.41217	9.7442	9.2207	9.43546	9.55373	9.47213	9.57473	9.96637	9.20387	9.34771	9.90637	9.75398	8.98687	10.0293	9.91818	9.86784	10.3298	9.799	9.68956	10.3396
2	M2 UpD5on Golgi MIR_Regulated ProteinSecretion	UBE2G1	43.4343	10.9363	10.7149	11.021	10.6617	10.6672	10.7366	11.0921	11.0977	11.1766	11.559	11.4401	11.7512	11.7231	10.9336	11.8988	11.8999	11.5662	12.1885	11.8406	11.8758	12.2082
2	M2 UpD5on Golgi MIR_Regulated ProteinSecretion	VOPP1	43.4343	10.1758	10.0076	10.1169	9.82173	9.80111	9.94904	10.2069	10.2373	10.3219	10.5098	10.3395	10.8214	11.2477	9.27677	10.9794	10.9612	10.907	10.8936	10.8503	10.9768	11.1427
2	M2 UpD5on Golgi MIR_Regulated ProteinSecretion	ZNF143	43.4343	9.65519	9.69434	9.82731	9.4409	9.50306	9.80715	10.145	9.8229	10.0285	9.76268	9.60335	10.2582	9.93213	9.4532	10.2606	9.95818	10.0838	10.3184	9.99969	10.0454	10.4058
2	M2 UpD5on Golgi MIR_Regulated ProteinSecretion	ALG6	42.4242	10.152	10.111	10.1192	9.90045	9.94373	9.89089	10.3865	10.3965	10.5219	10.2106	10.3653	10.5742	10.6924	10.0309	10.714	10.7589	10.8384	10.9193	10.6205	10.4939	10.9468
2	M2 UpD5on Golgi MIR_Regulated ProteinSecretion	C2CD2	42.4242	8.84917	8.86301	9.25525	9.09242	8.7988	8.84299	8.8687	8.94787	8.77685	8.93913	8.76118	8.75004	8.68576	8.79658	8.86363	9.09951	9.0807	9.13075	9.33343	9.77945	9.47983
2	M2 UpD5on Golgi MIR_Regulated ProteinSecretion	CASP3	42.4242	10.2165	10.3624	10.4086	10.3458	10.5807	10.5034	10.6593	10.5089	10.7192	10.5323	10.4919	10.8856	11.0758	10.4228	10.9139	11.0023	10.9675	10.9418	10.7467	10.6537	11.0467
2	M2 UpD5on Golgi MIR_Regulated ProteinSecretion	EEF2K	42.4242	10.963	10.4575	10.9814	10.9419	10.3135	10.3127	10.6064	10.7127	10.5511	10.5815	10.5028	10.392	10.6077	10.4576	10.665	10.8906	10.6635	11.0322	11.0186	10.9828	11.2602
2	M2 UpD5on Golgi MIR_Regulated ProteinSecretion	HS.281931	42.4242	8.76203	8.43753	8.54663	8.56909	8.36609	8.36635	8.49028	8.57027	8.46217	8.32265	8.41336	8.43153	8.47776	8.38966	8.57715	8.52186	8.53024	8.38126	9.43196	8.97639	8.63837
2	M2 UpD5on Golgi MIR_Regulated ProteinSecretion	IMPAD1	42.4242	9.2214	9.22846	9.21169	9.13663	9.41354	9.3615	9.30797	9.5978	9.60563	9.17396	9.46888	9.65309	9.6187	9.13717	9.75958	9.8821	9.87327	9.98822	9.68098	9.50963	10.2071
2	M2 UpD5on Golgi MIR_Regulated ProteinSecretion	LMBRD2	42.4242	8.46892	8.40273	8.55487	8.25529	8.38132	8.48254	8.59262	8.68372	8.7571	8.65507	8.55824	8.78936	8.86844	8.43213	8.86133	8.91748	9.04693	9.00442	8.75179	8.64068	9.19846
2	M2 UpD5on Golgi MIR_Regulated ProteinSecretion	EDRF1	41.4141	9.94217	9.84135	9.9056	10.1225	10.019	9.67285	10.0212	10.4729	10.2871	10.5369	10.8082	10.6259	10.2575	10.2975	10.527	10.5819	10.5182	10.2836	10.5834	10.3445	10.414
2	M2 UpD5on Golgi MIR_Regulated ProteinSecretion	LRRC58	41.4141	9.07481	9.7052	10.0303	9.10102	9.48853	9.80477	8.97628	9.61353	9.91951	9.08988	9.59035	9.81048	9.16709	9.66553	9.98453	9.58877	9.89239	9.91069	9.50281	9.60286	9.84857
2	M2 UpD5on Golgi MIR_Regulated ProteinSecretion	OSTM1	41.4141	8.7645	8.87785	8.81568	8.67856	8.76935	8.66025	8.68038	8.7267	8.90068	8.93963	9.06693	9.30469	9.20352	8.8075	9.29029	9.28313	9.38219	9.46187	9.35077	9.18409	9.44139
2	M2 UpD5on Golgi MIR_Regulated ProteinSecretion	RNF113A	41.4141	9.62697	9.87933	10.3598	9.13392	9.63444	10.0751	9.47416	9.80773	9.96441	9.41237	9.77857	10.3605	9.81691	10.3443	10.1212	9.52231	9.97009	10.2904	9.75854	10.3464	10.3782
2	M2 UpD5on Golgi MIR_Regulated ProteinSecretion	SELENOT	40.404	10.123	10.3532	10.4348	10.062	10.1062	10.213	10.3564	10.188	10.4723	10.3899	10.4297	10.8429	10.6652	9.78639	10.5869	10.5211	10.375	10.5729	10.6419	10.382	10.7052
2	M2 UpD5on Golgi MIR_Regulated ProteinSecretion	TXNDC15	40.404	8.7695	8.99151	9.08526	8.73227	8.91139	8.85561	9.01333	8.94035	9.26228	8.91733	9.27391	9.3029	8.89542	9.09189	9.36864	9.52801	9.71182	9.62223	9.60877	9.84408	10.1032
2	M2 UpD5on Golgi MIR_Regulated ProteinSecretion	GPR180	38.3838	10.0082	10.4677	10.3104	9.58431	10.1396	9.95269	10.1225	10.2763	10.0506	10.0694	10.428	10.4928	9.99114	9.69686	10.3471	10.0966	10.3104	10.1303	10.145	10.2675	10.1643
2	M2 UpD5on Golgi MIR_Regulated ProteinSecretion	C11orf54	37.3737	9.87841	9.62478	9.94986	9.49639	9.71401	9.6801	9.96783	9.99833	10.1676	9.7755	9.86372	10.164	9.57816	9.43209	9.74642	9.58923	9.88702	9.53445	10.1078	10.5085	10.088
2	M2 UpD5on Golgi MIR_Regulated ProteinSecretion	PSME4	37.3737	11.9276	12.1966	11.9182	12.1881	11.9175	11.8625	11.9764	11.9336	11.77	12.0729	12.0056	12.0665	12.0324	11.3983	12.3413	12.4091	12.2279	12.601	12.21	11.9804	12.4927
2	M2 UpD5on Golgi MIR_Regulated ProteinSecretion	DAAM1	36.3636	10.1185	9.78834	10.0916	10.0949	10.1892	10.2015	10.3121	10.358	10.4083	10.7854	10.5507	10.5806	11.0397	9.70317	10.4667	10.3942	10.3835	10.0054	10.3933	10.5586	10.1295
2	M2 UpD5on Golgi MIR_Regulated ProteinSecretion	PAFAH1B1	36.3636	10.7008	10.6173	10.4688	10.8074	10.6971	10.2844	10.9716	11.2967	10.9666	11.3007	11.4558	11.2276	11.3686	10.5052	11.0645	11.0159	11.0076	10.9655	11.1573	10.8316	10.9519
2	M2 UpD5on Golgi MIR_Regulated ProteinSecretion	CCDC112	35.3535	9.42471	9.45888	9.59691	8.92445	9.09722	9.11685	8.88425	8.80366	8.96784	8.79766	8.86854	9.04124	9.25229	8.67551	9.06625	9.3747	9.44865	9.62537	9.62763	9.50549	10.0918
2	M2 UpD5on Golgi MIR_Regulated ProteinSecretion	EGLN1	35.3535	9.17842	9.18167	9.21792	9.08804	8.9581	9.02704	9.12167	8.90676	8.95481	8.81333	8.88911	8.94237	9.02021	8.94373	9.05582	9.25091	9.38662	9.34552	9.0827	9.29804	9.3177
2	M2 UpD5on Golgi MIR_Regulated ProteinSecretion	LONRF1	35.3535	9.91087	9.67679	9.53981	9.77096	9.79572	9.73662	9.42077	9.53473	9.40861	9.42376	9.40136	9.62875	9.72028	8.90785	9.8494	9.63858	9.79602	9.82424	9.93379	9.74557	9.91391
2	M2 UpD5on Golgi MIR_Regulated ProteinSecretion	OTUD4	35.3535	9.43225	9.2118	9.26239	9.62332	9.64145	9.59579	9.12419	9.22783	9.24266	9.2099	9.08437	9.34081	9.46047	8.53159	9.48528	9.23096	9.32357	9.16974	9.55979	9.32324	9.4532
2	M2 UpD5on Golgi MIR_Regulated ProteinSecretion	UBE2E2	35.3535	10.466	10.6516	10.6378	10.552	10.4376	10.4837	10.2643	10.2536	10.2745	10.2505	10.188	10.3445	10.6378	10.4612	10.4873	10.6451	10.6593	10.7068	10.6598	10.605	10.7131
2	M2 UpD5on Golgi MIR_Regulated ProteinSecretion	TMCO3	34.3434	9.62462	9.68745	9.66373	9.93621	9.84704	9.56693	10.0128	10.1853	9.76432	10.1787	10.3118	9.9512	10.5546	9.76965	10.2939	10.2178	10.3378	10.5802	10.2342	10.4959	10.7464
2	M2 UpD5on Golgi MIR_Regulated ProteinSecretion	CGGBP1	33.3333	11.7268	11.8314	12.0986	11.633	11.778	11.5134	11.5389	12.1662	12.257	11.3068	11.888	11.8936	11.6143	11.4454	11.6854	11.5693	11.96	11.7533	12.0252	12.3803	11.9842
2	M2 UpD5on Golgi MIR_Regulated ProteinSecretion	GIN1	31.3131	9.36667	9.13179	9.22333	8.8145	8.94446	8.97992	9.28477	9.12154	9.34265	9.22969	9.1381	9.34996	9.36985	9.05542	9.38286	9.51561	9.51015	9.36681	9.33105	9.22127	9.43446
2	M2 UpD5on Golgi MIR_Regulated ProteinSecretion	MMACHC	31.3131	9.28969	9.36299	9.27756	8.82713	8.82087	8.8343	9.47346	9.05648	9.2734	9.36443	9.17587	9.63858	9.34321	8.80291	9.88655	9.79163	9.53801	9.90623	9.42592	9.08804	9.76907
2	M2 UpD5on Golgi MIR_Regulated ProteinSecretion	LOC100133489	30.303	9.03867	9.07202	9.18645	8.85773	8.6439	8.80577	8.62889	8.81693	8.84581	8.92523	8.95061	9.1043	8.88099	8.86816	9.15816	9.55979	9.6218	9.72116	9.59186	9.79262	10.0316
2	M2 UpD5on Golgi MIR_Regulated ProteinSecretion	CCDC126	23.2323	8.88895	8.96054	9.09961	8.67372	8.82331	8.81973	8.94993	9.19386	9.2798	9.32684	9.70925	9.59678	9.46752	8.33691	9.44587	9.14138	8.85548	8.95743	8.9528	8.79445	8.82741
2	M2 UpD5on Golgi MIR_Regulated ProteinSecretion	CD47	23.2323	10.6255	10.6523	10.6797	10.0412	10.2763	9.91926	10.3108	10.7288	10.2966	10.7716	10.8997	10.7059	10.6394	10.2522	10.4395	10.4518	10.6751	10.5734	10.5882	11.0072	10.5891
2	M2 UpD5on Golgi MIR_Regulated ProteinSecretion	CXCR4	23.2323	11.9519	12.2567	12.5096	11.7652	11.9865	11.9385	12.3722	12.8337	12.6703	12.7711	13.3628	13.4211	13.8918	12.0061	13.2717	12.7775	12.7849	12.5988	12.4878	12.449	12.2019
2	M2 UpD5on Golgi MIR_Regulated ProteinSecretion	DOCK10	23.2323	11.916	12.3231	12.5929	11.4558	11.901	11.5693	11.8205	12.4091	12.2925	12.3898	12.6095	12.7956	12.2343	11.5852	12.3942	11.9584	12.2837	12.1802	12.141	12.3405	12.5443
2	M2 UpD5on Golgi MIR_Regulated ProteinSecretion	RNF126P1	23.2323	8.12958	8.12908	8.17173	8.14921	8.09021	8.10787	8.20136	8.05787	8.12051	8.18729	8.21929	8.1587	8.18426	8.1202	8.44236	8.43836	8.16937	9.10257	8.69409	8.16522	10.2987
2	M2 UpD5on Golgi MIR_Regulated ProteinSecretion	SLC25A20	23.2323	9.33611	9.5168	9.56995	9.17465	9.31803	9.34857	9.48929	9.52146	9.54158	9.72485	9.84704	10.0327	9.84555	9.14736	9.9271	9.47292	9.39098	9.64482	9.47031	9.43507	9.66811
2	M2 UpD5on Golgi MIR_Regulated ProteinSecretion	SLF2	23.2323	10.0066	10.0962	10.1414	9.5731	9.66918	9.35524	9.83352	10.2243	10.1188	10.102	10.3606	10.199	10.1623	9.66807	10.2492	9.92276	10.012	10.065	9.90045	10.0066	9.86325
2	M2 UpD5on Golgi MIR_Regulated ProteinSecretion	STAMBPL1	23.2323	11.5233	11.9115	12.1762	10.8727	11.1453	10.728	11.6913	11.9521	11.7498	11.8213	12.0032	12.0219	11.7399	11.3771	11.7124	11.5066	11.9404	11.5923	11.4382	11.7142	11.465
2	M2 UpD5on Golgi MIR_Regulated ProteinSecretion	VMA21	23.2323	11.1212	11.341	11.4031	11.116	11.2873	11.2491	11.2945	11.562	11.4325	11.7146	11.6786	12.0195	11.6957	11.2158	11.8198	11.6807	11.4148	11.6832	11.304	11.2076	11.5201
2	M2 UpD5on Golgi MIR_Regulated ProteinSecretion	ARL14EP	22.2222	9.32346	9.9112	9.64442	9.29676	9.63071	9.21898	9.54041	9.9333	9.82007	9.444	9.92785	9.86402	9.60085	9.23399	9.63387	9.36562	9.6663	9.2836	9.69891	10.2164	9.58771
2	M2 UpD5on Golgi MIR_Regulated ProteinSecretion	KCTD3	22.2222	9.04636	8.95113	8.88669	8.90903	8.96762	8.73431	9.00792	9.00867	8.81154	8.9928	9.02302	9.05383	9.36723	8.67127	9.24134	9.36695	9.26863	9.25369	9.39931	9.31543	9.43089
2	M2 UpD5on Golgi MIR_Regulated ProteinSecretion	PHF20L1	22.2222	10.0992	9.9661	10.0765	10.3101	10.011	9.67679	10.3452	10.3824	10.2646	10.5304	10.3234	10.4234	10.8023	9.77068	10.6975	10.8198	10.6238	10.6342	10.7921	10.6648	10.919
2	M2 UpD5on Golgi MIR_Regulated ProteinSecretion	RPS6KB1	22.2222	10.7027	10.3633	10.6809	10.5957	10.4209	10.295	10.609	10.3779	10.5761	11.0263	10.7813	10.8043	11.2071	10.2287	11.2665	11.2293	10.963	11.1166	11.2007	11.0595	11.2271
2	M2 UpD5on Golgi MIR_Regulated ProteinSecretion	CISD2	16.1616	9.79945	9.8453	10.0688	9.69283	9.77325	10.0552	9.72851	9.65279	10.0457	9.78312	9.87172	10.7043	9.95535	9.80562	10.3984	9.71882	10.1084	10.4042	9.97912	10.1918	10.4787
2	M2 UpD5on Golgi MIR_Regulated ProteinSecretion	DHX32	16.1616	10.7598	10.9763	10.9237	10.0868	10.2365	9.99048	10.5495	10.6656	10.2754	10.4253	10.8358	10.5102	10.2313	10.0703	10.2782	10.3577	10.842	10.4112	10.3742	10.7943	10.6029
2	M2 UpD5on Golgi MIR_Regulated ProteinSecretion	MRPS31	16.1616	12.2783	12.2997	12.3457	11.7457	11.9902	11.8546	12.0118	12.2856	12.1327	11.8655	12.1474	12.225	11.7569	11.7803	12.2205	11.8854	12.2073	12.1947	11.8777	12.256	12.3012
2	M2 UpD5on Golgi MIR_Regulated ProteinSecretion	CES4A	9.09091	8.35779	8.3037	8.53883	8.42191	8.53613	8.51453	8.19476	8.25719	8.60046	8.53941	8.47023	8.55734	8.34318	8.4577	8.67814	8.46184	8.60315	8.82181	8.84688	9.16203	9.05503
2	M2 UpD5on Golgi MIR_Regulated ProteinSecretion	IGSF11	9.09091	8.18558	8.13098	8.18051	8.19734	8.20618	8.44502	8.23286	8.20582	8.43819	8.33108	8.24848	8.40992	8.31772	8.14267	8.41593	8.13307	8.55281	8.67109	8.29148	8.58538	8.57575
2	M2 UpD5on Golgi MIR_Regulated ProteinSecretion	PRICKLE2	9.09091	8.31701	8.41569	8.81364	8.54751	8.57496	9.09632	8.38162	8.51492	8.80598	8.64044	8.54051	8.77952	8.54492	8.47351	8.67439	8.43591	9.00936	8.97863	8.57575	9.17615	9.21475
2	M2 UpD5on Golgi MIR_Regulated ProteinSecretion	VSX2	9.09091	8.15864	8.17888	8.50307	8.12855	8.26394	8.4628	8.34637	8.38721	8.6584	8.53306	8.47801	8.41532	8.43718	8.10227	8.16091	8.33452	8.70707	9.03455	8.41652	8.72252	8.79543
2	M2 UpD5on Golgi MIR_Regulated ProteinSecretion	ZNF222	9.09091	8.32151	8.34008	8.44534	8.43719	8.45535	8.49466	8.27759	8.44547	8.73516	8.51075	8.30908	8.48189	8.28241	8.38222	8.53593	8.34785	8.61953	8.79854	8.61738	8.94807	8.99351
2	M2 UpD5on Golgi MIR_Regulated ProteinSecretion	GDPD4	8.08081	8.32693	8.36272	8.54545	8.417	8.38796	8.56436	8.32481	8.29519	8.6797	8.52098	8.45047	8.53111	8.53974	8.50248	8.51851	8.37411	8.61806	8.38474	8.53593	9.23969	8.80261
2	M2 UpD5on Golgi MIR_Regulated ProteinSecretion	ZBTB4	8.08081	10.0044	9.81691	10.2051	10.0144	10.0128	10.1181	9.67709	10.0178	10.2113	10.0604	10.0969	10.0425	10.1012	10.1181	10.0806	9.98303	10.3451	10.1785	10.6589	11.3137	10.7531
2	M2 UpD5on Golgi MIR_Regulated ProteinSecretion	FGL2	7.07071	9.24414	9.07307	9.4612	9.34761	9.481	9.70409	9.89355	9.65129	10.2232	9.44177	9.49952	10.0577	9.24533	9.55013	9.8136	9.65017	10.0598	10.5073	9.93876	10.3894	10.9064
2	M2 UpD5on Golgi MIR_Regulated ProteinSecretion	GCC1	5.05051	9.83256	9.82701	10.0214	10.3549	10.062	10.618	10.3696	10.0493	10.4264	9.99458	10.0685	10.1736	9.77002	10.1046	10.1758	10.3814	10.053	10.2401	10.5628	10.4723	10.4311
2	M2 UpD5on Golgi MIR_Regulated ProteinSecretion	SEC62	4.0404	9.59691	9.34243	9.44767	8.84796	8.74401	8.78852	9.23008	8.95481	9.12756	9.36335	9.55373	9.68295	9.47077	9.12827	9.73284	9.79262	9.58318	9.45571	9.98288	10.4256	9.89928
2	M2 UpD5on Golgi MIR_Regulated ProteinSecretion	SPTSSA	4.0404	9.20004	8.94438	9.12035	8.69786	8.69663	8.55306	8.89291	8.82749	8.69757	8.89941	9.06107	8.97765	9.10666	8.77658	9.20291	9.22025	9.34503	9.16799	9.69891	9.78269	9.41621
2	M2 UpD5on Golgi MIR_Regulated ProteinSecretion	C9orf62	2.0202	8.41555	8.40882	8.67529	8.34599	8.5049	8.53398	8.47995	8.46203	8.61557	8.56623	8.4195	8.61933	8.53262	8.65336	8.54441	8.43214	8.58489	8.73747	8.60172	9.2619	9.0724
2	M2 UpD5on Golgi MIR_Regulated ProteinSecretion	GLMP	2.0202	10.5645	10.6777	10.8224	10.6113	10.6163	11.1749	11.05	10.8397	11.2994	10.9893	10.9737	11.2298	10.6805	11.0141	11.1116	10.8078	10.98	11.3586	11.118	11.0186	11.4479
2	M2 UpD5on Golgi MIR_Regulated ProteinSecretion	GP6	2.0202	8.12464	8.2339	8.34854	8.19634	8.27657	8.375	8.28005	8.28451	8.48299	8.394	8.26705	8.54485	8.31382	8.48129	8.30109	8.3292	8.4904	8.5545	8.42049	8.93531	8.81443
2	M2 UpD5on Golgi MIR_Regulated ProteinSecretion	HOXA6	2.0202	8.44437	8.55699	8.77839	8.52966	8.5109	8.61456	8.63648	8.51807	8.56906	8.75785	8.39605	8.84276	8.46727	8.59656	8.74777	8.49897	8.63914	8.87871	8.59361	9.50203	9.07422
2	M2 UpD5on Golgi MIR_Regulated ProteinSecretion	IL17RC	2.0202	8.33167	8.39873	8.44227	8.35922	8.43004	8.40016	8.64774	8.43218	8.51407	8.44774	8.35798	9.01142	8.38829	8.72473	8.40765	8.32216	8.82257	8.6571	8.49373	8.88539	8.87592
2	M2 UpD5on Golgi MIR_Regulated ProteinSecretion	OR1L8	2.0202	8.27427	8.31761	8.61184	8.28028	8.16129	8.53673	8.24258	8.27573	8.65519	8.40701	8.44705	8.75791	8.40133	8.43497	8.5469	8.49193	8.66246	8.65926	8.54784	8.83177	8.91832
2	M2 UpD5on Golgi MIR_Regulated ProteinSecretion	SCP2	2.0202	8.09496	8.23054	8.35292	8.42913	8.24895	8.37213	8.31141	8.2248	8.34209	8.46132	8.347	8.46132	8.26297	8.30553	8.39722	8.24419	8.51673	8.50878	8.3396	8.74614	8.83858
2	M2 UpD5on Golgi MIR_Regulated ProteinSecretion	TINF2	2.0202	10.8065	11.2951	11.8335	11.0215	11.0623	11.7412	11.4289	11.4247	11.9559	11.476	11.562	12.0611	11.0465	11.9286	11.888	11.2836	11.9303	12.1141	11.7183	12.1354	12.4185
2	M2 UpD5on Golgi MIR_Regulated ProteinSecretion	UGT2B17	2.0202	8.21969	8.33019	8.49033	8.30735	8.30498	8.76001	8.35803	8.41764	8.83623	8.48189	8.45355	9.27216	8.48717	8.67789	9.03324	8.39679	8.89334	9.3177	8.52605	8.76593	9.63416
2	M2 UpD5on Golgi MIR_Regulated ProteinSecretion	UGT2B7	2.0202	8.16893	8.17697	8.34359	8.27282	8.3086	8.63621	8.33604	8.30511	8.63725	8.2806	8.52891	9.06008	8.28847	8.462	8.82567	8.38225	8.6571	8.90538	8.35093	8.64492	9.30743
3	M3 UpD3-D5 MYC E2F RibosomeBiogenesis Mitochondria	MRPL18	100	12.194	12.1824	12.174	11.6136	11.7725	11.8874	11.9705	11.8593	12.2832	11.8527	11.8106	12.1994	12.0193	12.0102	12.0883	12.0539	11.9483	11.9382	11.5721	11.3934	11.5451
3	M3 UpD3-D5 MYC E2F RibosomeBiogenesis Mitochondria	ANP32AP1	98.9899	10.1758	10.25	10.3244	9.78182	10.179	10.034	9.96326	9.93239	10.0446	9.82978	9.70194	9.97158	10.0685	9.99872	9.99326	10.0059	9.85768	9.73731	9.29413	8.79183	9.15851
3	M3 UpD3-D5 MYC E2F RibosomeBiogenesis Mitochondria	ATP5G1	98.9899	10.3793	10.1253	9.57181	9.50786	9.98504	9.72908	9.77446	9.58431	9.73451	9.44828	9.4736	9.62206	9.70082	9.61225	9.62298	9.74672	9.48036	9.52415	9.1798	8.50103	9.07651
3	M3 UpD3-D5 MYC E2F RibosomeBiogenesis Mitochondria	CDK4	98.9899	12.668	13.1143	12.8841	12.4719	12.6501	12.6542	12.4588	12.4185	12.6809	12.688	12.818	12.7943	12.9072	13.0672	12.9126	12.5735	12.2155	12.1576	11.6282	11.1326	11.6774
3	M3 UpD3-D5 MYC E2F RibosomeBiogenesis Mitochondria	CEP55	98.9899	12.2205	12.4356	12.3667	11.9324	12.092	11.8936	12.1027	12.3434	12.4588	12.0484	12.2709	12.3524	12.3729	11.476	12.3932	12.1243	12.1309	12.2533	11.789	11.2471	11.8832
3	M3 UpD3-D5 MYC E2F RibosomeBiogenesis Mitochondria	EEF2KMT	98.9899	9.25823	9.32853	9.34552	8.80213	8.92392	8.9529	8.90508	9.08415	9.00963	9.03952	9.1684	9.42089	9.12745	9.16081	9.10189	9.02031	8.85152	8.86185	8.44734	8.29487	8.44737
3	M3 UpD3-D5 MYC E2F RibosomeBiogenesis Mitochondria	EIF4A1	98.9899	13.0398	13.1081	13.2123	12.9088	12.9264	12.9346	12.799	13.0125	12.9147	13.0253	13.0087	13.2695	13.0996	13.0655	13.1649	12.9606	12.6442	12.8582	12.3986	12.0806	12.6848
3	M3 UpD3-D5 MYC E2F RibosomeBiogenesis Mitochondria	FAM221A	98.9899	8.8567	8.54746	8.68875	8.23704	8.32047	8.2329	8.61302	8.64601	8.67603	8.64673	8.6851	8.66956	8.66032	8.2171	8.53197	8.47149	8.49227	8.46636	8.65483	8.30433	8.34828
3	M3 UpD3-D5 MYC E2F RibosomeBiogenesis Mitochondria	FAM86B1	98.9899	9.26533	9.70317	9.1826	8.68079	8.93946	8.78817	8.65453	8.69727	8.75149	8.9528	8.78906	9.35187	9.0051	8.99001	9.22058	8.9087	8.73438	8.84605	8.64933	8.38577	8.6773
3	M3 UpD3-D5 MYC E2F RibosomeBiogenesis Mitochondria	GCSH	98.9899	11.0938	10.9054	10.3958	9.83137	10.5703	10.3007	10.4719	10.2316	10.1648	10.088	10.022	10.1841	10.7955	10.3675	10.3575	10.6053	10.6194	10.2844	9.95458	9.69891	9.73181
3	M3 UpD3-D5 MYC E2F RibosomeBiogenesis Mitochondria	GEMIN2	98.9899	10.861	10.2612	10.5653	9.56464	9.95958	9.87712	9.96104	10.1002	10.2639	9.79953	9.97049	10.185	10.1323	9.53303	9.95952	10.0908	9.92758	9.66298	10.1175	9.63116	9.57809
3	M3 UpD3-D5 MYC E2F RibosomeBiogenesis Mitochondria	KNSTRN	98.9899	10.6701	10.6947	10.6064	9.75396	10.2508	10.1893	10.3829	10.3713	10.65	10.139	10.2071	10.5422	10.6287	9.80141	10.4496	10.3749	10.2273	10.1599	10.1495	9.6664	9.93952
3	M3 UpD3-D5 MYC E2F RibosomeBiogenesis Mitochondria	LOC652864	98.9899	11.7156	11.5518	11.5574	11.0422	11.7247	11.7116	11.2936	11.4254	11.5518	11.0252	11.4197	11.6404	11.6282	10.905	11.411	11.6774	11.1674	11.1885	11.1058	10.3401	10.5844
3	M3 UpD3-D5 MYC E2F RibosomeBiogenesis Mitochondria	MCRIP2	98.9899	9.95569	10.356	9.87581	9.03124	9.61009	9.7183	9.25409	9.38885	9.29769	9.35812	9.48741	9.84105	10.0925	10.2115	9.89984	9.73069	9.43687	9.46087	9.25142	9.29212	8.98507
3	M3 UpD3-D5 MYC E2F RibosomeBiogenesis Mitochondria	ME2	98.9899	11.3286	11.7396	11.8427	10.6159	11.3541	11.6479	10.5218	11.1587	11.1902	10.8974	11.2997	11.3757	11.214	10.6583	11.612	11.3961	11.339	11.4373	11.1295	10.8174	11.1805
3	M3 UpD3-D5 MYC E2F RibosomeBiogenesis Mitochondria	MFSD14B	98.9899	9.58476	9.71875	9.74117	9.3985	9.7162	9.54288	9.40442	9.57723	9.43797	9.21904	9.27714	9.32524	9.65334	9.33667	9.35768	9.46852	9.40807	9.31048	9.11507	9.04701	8.99831
3	M3 UpD3-D5 MYC E2F RibosomeBiogenesis Mitochondria	MRPL39	98.9899	12.4379	12.649	12.5399	11.6593	12.0009	11.9754	12.0729	11.819	12.0207	11.6792	11.5316	11.8995	12.0943	11.2254	11.6701	12.3423	11.8617	11.47	12.0083	11.3777	11.3635
3	M3 UpD3-D5 MYC E2F RibosomeBiogenesis Mitochondria	NDUFAF8	98.9899	8.67915	8.99098	8.9922	8.36967	8.84497	8.88887	8.41834	8.57579	8.73928	8.8572	8.70696	8.78035	8.8365	8.57618	8.85328	8.89454	8.75077	8.7618	8.32447	8.41769	8.57524
3	M3 UpD3-D5 MYC E2F RibosomeBiogenesis Mitochondria	NEIL3	98.9899	9.04404	9.19288	9.07782	8.82766	8.83614	8.9062	9.12719	9.12719	9.24533	8.98936	9.06384	9.2086	9.27799	8.46512	9.30173	9.06766	9.16993	9.18824	9.05775	8.70663	8.83819
3	M3 UpD3-D5 MYC E2F RibosomeBiogenesis Mitochondria	NME1-NME2	98.9899	12.0008	11.8316	11.643	11.4083	11.7533	11.6925	11.67	11.6067	11.5793	11.6609	11.5716	11.5437	11.6966	11.5814	11.4048	11.7632	11.6481	11.5463	11.4571	11.2487	11.2132
3	M3 UpD3-D5 MYC E2F RibosomeBiogenesis Mitochondria	OGG1	98.9899	9.88516	10.0406	9.75114	9.06058	9.58128	9.56342	9.48782	9.67824	9.58873	9.79883	9.83773	10.2103	10.0658	9.89959	9.85849	9.57016	9.69615	9.42242	9.47704	9.4712	9.17239
3	M3 UpD3-D5 MYC E2F RibosomeBiogenesis Mitochondria	OPN3	98.9899	9.83498	10.1759	9.9017	9.4507	9.45272	9.31602	9.79516	9.75215	9.56572	9.58431	9.71639	9.71724	10.2825	9.11424	9.64419	9.73026	9.70788	9.56342	9.78325	9.37992	9.25325
3	M3 UpD3-D5 MYC E2F RibosomeBiogenesis Mitochondria	PAK1IP1	98.9899	10.1835	10.7476	10.4084	9.43352	10.2888	10.0118	9.71156	10.2289	10.1134	9.84444	10.243	10.2957	10.2216	10.1458	10.2758	10.297	10.1826	9.84499	9.54891	9.42466	9.45778
3	M3 UpD3-D5 MYC E2F RibosomeBiogenesis Mitochondria	PAWR	98.9899	10.0188	10.0163	10.1362	9.35897	9.64737	9.64081	9.6218	9.70169	9.79262	9.56704	9.79441	10.02	9.81779	9.87548	9.90549	9.86601	9.71972	9.60236	9.46929	9.50747	9.20656
3	M3 UpD3-D5 MYC E2F RibosomeBiogenesis Mitochondria	PGAM4	98.9899	12.374	12.4066	12.0993	11.9079	12.0619	12.1402	11.7788	11.7817	11.9591	11.6754	11.6723	11.9269	12.1003	11.1917	11.9215	12.087	11.8811	11.8342	11.4265	11.1634	11.4054
3	M3 UpD3-D5 MYC E2F RibosomeBiogenesis Mitochondria	PRELID1P1	98.9899	11.811	11.962	11.3696	11.508	11.6785	11.3566	11.5317	11.2582	11.2899	11.4365	11.2346	11.1422	11.6447	11.7192	11.4782	11.8116	11.6063	11.6009	11.2849	10.9685	11.0455
3	M3 UpD3-D5 MYC E2F RibosomeBiogenesis Mitochondria	PRKAR1B	98.9899	9.12684	9.42532	9.24393	8.83457	9.21464	9.16782	8.97449	9.01735	9.06039	9.08734	9.05883	9.19601	9.51347	9.20999	9.33343	9.00946	8.87952	8.9111	8.42655	8.38733	8.49196
3	M3 UpD3-D5 MYC E2F RibosomeBiogenesis Mitochondria	PSMD11	98.9899	9.58267	9.77796	9.35666	9.43863	9.7442	9.46532	9.54294	9.51189	9.89867	9.28074	9.32111	9.58217	9.7479	9.39825	9.33589	9.74642	9.56229	9.37077	9.3487	8.89822	9.13103
3	M3 UpD3-D5 MYC E2F RibosomeBiogenesis Mitochondria	PSMD7	98.9899	12.4982	12.4961	12.2279	11.9061	12.2987	12.1986	12.2414	12.374	12.4034	12.1386	12.0692	12.4391	12.2466	11.5989	12.2514	12.2394	11.9835	12.0212	11.8805	11.6561	11.867
3	M3 UpD3-D5 MYC E2F RibosomeBiogenesis Mitochondria	RNF8	98.9899	9.69116	9.73899	9.65309	9.10308	9.47268	9.42623	9.63858	9.47627	9.69434	9.23555	9.55685	9.58984	9.58217	8.72715	9.53747	9.49243	9.32484	9.29391	9.30118	9.18991	9.17411
3	M3 UpD3-D5 MYC E2F RibosomeBiogenesis Mitochondria	RPE	98.9899	10.4795	10.6785	10.5381	9.89625	9.9094	10.0791	10.26	10.1617	10.5902	10.111	10.3254	10.7054	10.645	9.50691	10.5341	10.4293	10.2373	10.3648	9.89984	9.50645	9.97848
3	M3 UpD3-D5 MYC E2F RibosomeBiogenesis Mitochondria	RPL26L1	98.9899	11.8321	11.679	11.5057	11.079	11.4674	11.214	11.4113	11.4012	11.1978	11.1656	11.0075	11.3727	11.4471	11.0712	11.1389	11.5342	11.4273	11.1021	11.217	10.9112	10.907
3	M3 UpD3-D5 MYC E2F RibosomeBiogenesis Mitochondria	RPL36A	98.9899	10.4248	10.2243	9.9159	9.66713	10.0422	9.53933	10.0438	9.67193	9.70871	9.95003	9.57684	9.89112	10.4477	9.96071	9.99711	10.5102	9.92693	9.74735	9.6933	9.01408	8.9043
3	M3 UpD3-D5 MYC E2F RibosomeBiogenesis Mitochondria	RPL6	98.9899	12.0316	12.447	11.6942	10.9288	11.9426	11.4338	11.2094	11.7687	11.5587	11.2805	11.6081	11.8155	12.3886	10.8935	11.6826	11.5048	11.05	10.9741	10.1954	9.30591	9.72795
3	M3 UpD3-D5 MYC E2F RibosomeBiogenesis Mitochondria	RPS15	98.9899	11.5201	11.3465	10.7662	10.5325	11.0282	10.8478	10.6137	10.7628	10.6032	10.4495	10.4169	10.3093	10.9517	10.6163	10.4435	10.8134	10.1471	10.2856	9.88114	8.97461	9.4324
3	M3 UpD3-D5 MYC E2F RibosomeBiogenesis Mitochondria	RPS7	98.9899	13.3694	13.1105	12.7623	12.0042	13.0014	12.6731	12.4297	12.6611	12.6418	12.1997	12.1414	12.5222	12.9707	11.8073	12.5827	12.8099	12.252	11.9492	11.8197	10.9426	10.9652
3	M3 UpD3-D5 MYC E2F RibosomeBiogenesis Mitochondria	RPSAP12	98.9899	15.0725	14.7042	14.8652	14.6318	14.9774	14.9008	14.7595	14.8898	15.0725	14.5573	14.7238	14.8829	15.014	14.4081	15.0453	14.8611	14.5958	14.737	14.8255	14.3868	14.3412
3	M3 UpD3-D5 MYC E2F RibosomeBiogenesis Mitochondria	SNHG4	98.9899	8.8672	9.10376	9.14403	8.65439	8.8251	8.7629	8.75425	8.74164	8.67007	8.65748	8.70812	8.68044	9.2798	8.87624	8.91093	8.7114	8.73028	8.64282	8.3992	8.40864	8.34597
3	M3 UpD3-D5 MYC E2F RibosomeBiogenesis Mitochondria	SNRPA1	98.9899	13.316	13.3336	13.2997	13.1729	13.2997	13.0935	12.9572	12.8522	12.6905	13.0641	12.6809	12.5018	13.1902	13.0927	13.1122	13.1553	12.9631	12.8329	12.7577	12.5114	12.6032
3	M3 UpD3-D5 MYC E2F RibosomeBiogenesis Mitochondria	STOML2	98.9899	13.3319	13.5388	13.2002	12.984	13.3671	13.0964	13.0555	13.2692	13.0907	13.2263	13.1109	13.3125	13.1389	13.3229	13.437	13.0348	13.0318	13.1244	12.4529	11.991	12.5074
3	M3 UpD3-D5 MYC E2F RibosomeBiogenesis Mitochondria	TOMM5	98.9899	12.5783	12.0943	11.9868	11.7316	12.183	11.7533	11.8725	11.7491	11.775	11.7183	11.7324	11.8213	12.0187	11.6629	11.4631	12.1488	11.8927	11.5151	11.5775	11.2834	10.9399
3	M3 UpD3-D5 MYC E2F RibosomeBiogenesis Mitochondria	TPI1	98.9899	13.849	13.5626	13.4582	13.4366	13.3796	13.5316	13.569	13.4818	13.6804	13.2191	13.235	13.2447	13.5742	13.4179	13.295	13.6947	13.6739	13.3498	12.9809	13.2285	13.0123
3	M3 UpD3-D5 MYC E2F RibosomeBiogenesis Mitochondria	TXN	98.9899	14.8527	14.7277	14.6746	14.2139	14.7244	14.6702	14.3461	14.7594	14.681	14.4733	14.5541	14.4669	14.7413	13.957	14.4849	14.7154	14.3848	14.6373	14.4848	13.8317	14.2203
3	M3 UpD3-D5 MYC E2F RibosomeBiogenesis Mitochondria	UTP11	98.9899	11.7363	11.7498	11.3674	11.046	11.5122	11.3522	11.6238	11.3858	11.5208	11.3563	11.1035	11.5649	11.6192	11.3686	11.5655	11.571	11.3719	11.3301	11.1634	10.8474	11.2508
3	M3 UpD3-D5 MYC E2F RibosomeBiogenesis Mitochondria	ACTL6A	97.9798	11.6383	11.77	11.7716	11.0217	11.7231	11.5424	11.3999	11.6006	11.7683	11.4488	11.677	11.8671	11.7974	10.8915	11.6589	11.5802	11.4227	11.4368	11.3216	10.9063	11.297
3	M3 UpD3-D5 MYC E2F RibosomeBiogenesis Mitochondria	ARPC1B	97.9798	11.4496	11.3456	11.0906	10.6602	11.2737	11.0581	10.7895	11.1058	10.93	11.0589	11.1651	11.2719	11.4555	10.8218	11.2853	11.0816	11.0853	10.893	10.8579	10.5195	10.4911
3	M3 UpD3-D5 MYC E2F RibosomeBiogenesis Mitochondria	BTG3	97.9798	11.5036	11.2668	11.3703	10.9188	10.9419	11.003	11.1555	10.9157	11.1606	11.1739	10.8208	11.6219	11.427	10.7081	11.473	11.1691	11.0813	11.2491	10.8153	10.6068	11.1093
3	M3 UpD3-D5 MYC E2F RibosomeBiogenesis Mitochondria	C5orf30	97.9798	9.9292	9.93012	9.86093	9.24883	9.44013	9.55287	9.19472	9.03766	9.10257	9.21909	9.22346	9.40069	9.44839	9.28733	9.70788	9.42724	9.21022	9.47704	9.25119	8.89259	9.12968
3	M3 UpD3-D5 MYC E2F RibosomeBiogenesis Mitochondria	CCDC138	97.9798	9.11244	9.26228	9.22386	8.76692	9.11622	8.99076	9.0282	9.09561	9.05016	8.9808	9.01774	9.33268	9.33914	8.81029	9.41284	9.31667	8.94956	9.2329	8.63143	8.44892	8.82257
3	M3 UpD3-D5 MYC E2F RibosomeBiogenesis Mitochondria	CENPI	97.9798	9.65444	9.93046	9.67137	9.04816	9.35861	9.00548	9.55685	9.60085	9.45083	9.52528	9.65584	9.54713	9.45839	9.12664	9.56301	9.58106	9.47863	9.53296	9.08424	8.83721	9.08817
3	M3 UpD3-D5 MYC E2F RibosomeBiogenesis Mitochondria	CFAP97	97.9798	8.86295	9.00085	8.82411	8.53323	8.68485	8.74474	8.75085	8.71562	8.5243	8.70124	8.85144	8.90558	8.74557	8.3122	8.82706	8.56709	8.46638	8.42195	8.59645	8.41176	8.44887
3	M3 UpD3-D5 MYC E2F RibosomeBiogenesis Mitochondria	CMAS	97.9798	11.5651	11.3125	11.3991	10.881	11.1723	10.9551	11.1361	11.3103	11.1701	11.1354	11.3704	11.4647	11.3904	10.6098	11.2589	10.7504	10.8884	10.8428	10.8029	10.5912	10.6572
3	M3 UpD3-D5 MYC E2F RibosomeBiogenesis Mitochondria	CMSS1	97.9798	10.8924	11.2369	10.8776	10.4746	10.8084	10.8671	10.5598	10.4853	10.7656	10.4875	10.274	10.8541	10.9717	10.7038	10.8445	11.0214	11.0123	10.7391	10.4286	9.8899	10.4462
3	M3 UpD3-D5 MYC E2F RibosomeBiogenesis Mitochondria	DDX39B	97.9798	12.092	12.3082	12.2648	11.9122	11.8725	11.8943	11.8461	12.1637	12.1723	12.1185	12.087	12.2896	12.3762	11.8241	12.1891	11.9639	11.8438	11.8957	11.8789	11.7643	11.733
3	M3 UpD3-D5 MYC E2F RibosomeBiogenesis Mitochondria	DDX46	97.9798	10.0027	10.2928	10.3093	9.73111	10.1031	10.1139	9.8038	10.1431	10.0943	10.1591	10.3557	10.6371	10.743	9.61788	10.6917	10.0923	9.90637	10.1489	9.55357	9.18937	9.48796
3	M3 UpD3-D5 MYC E2F RibosomeBiogenesis Mitochondria	ENOPH1	97.9798	11.7412	11.825	12.1646	11.015	11.5523	11.819	11.0465	11.2276	11.4856	11.534	11.682	12.0601	11.7723	10.8714	12.1516	11.8438	11.5122	11.9045	11.3263	10.9724	11.5281
3	M3 UpD3-D5 MYC E2F RibosomeBiogenesis Mitochondria	ERICH1	97.9798	10.522	10.7975	10.841	10.3936	10.6305	10.6367	10.1105	10.4149	10.4936	10.4552	10.5573	10.727	10.5307	10.0971	10.852	10.3522	10.4926	10.5579	10.1352	10.059	10.3812
3	M3 UpD3-D5 MYC E2F RibosomeBiogenesis Mitochondria	FNTA	97.9798	11.288	11.3019	11.417	10.6746	11.0474	11.033	11.0155	11.0523	11.0567	10.872	11.0981	11.3252	11.0993	10.2785	11.0471	10.7969	10.7372	10.721	10.5985	10.2949	10.4078
3	M3 UpD3-D5 MYC E2F RibosomeBiogenesis Mitochondria	GART	97.9798	11.2672	11.7923	11.3556	11.0102	11.3258	11.1564	11.0259	11.3687	11.0093	11.1066	11.4057	11.4403	11.4212	10.7468	11.4796	11.0767	10.8251	10.8387	10.5252	9.81751	10.4149
3	M3 UpD3-D5 MYC E2F RibosomeBiogenesis Mitochondria	GUCD1	97.9798	12.2775	12.1608	12.2542	12.227	12.1947	12.0977	12.1811	12.1482	11.8578	12.1986	12.257	12.4237	12.3092	12.1274	12.4423	12.0538	11.9245	12.2648	11.6622	11.6832	11.9074
3	M3 UpD3-D5 MYC E2F RibosomeBiogenesis Mitochondria	GUF1	97.9798	10.0981	10.4356	10.2747	9.77749	10.0143	10.0296	9.82317	9.99629	9.98635	9.76622	9.84055	10.0015	9.96221	9.85709	10.1494	10.1345	9.85849	9.95535	9.41247	9.12792	9.61258
3	M3 UpD3-D5 MYC E2F RibosomeBiogenesis Mitochondria	HELLS	97.9798	9.98037	9.9294	10.084	9.75658	9.8879	9.75041	9.80384	9.91725	10.1431	9.82184	9.88801	9.96834	10.0559	9.56842	10.0791	10.2101	9.74922	10.15	9.39932	8.75155	9.41478
3	M3 UpD3-D5 MYC E2F RibosomeBiogenesis Mitochondria	HSF2	97.9798	9.79481	9.62098	9.94356	9.05601	9.39093	9.38591	9.42263	9.55735	9.48962	9.63245	9.7085	9.63125	9.74955	9.04628	9.72632	9.63759	9.32605	9.47442	9.51854	9.20771	9.31257
3	M3 UpD3-D5 MYC E2F RibosomeBiogenesis Mitochondria	KNOP1	97.9798	9.70257	9.81898	9.67193	9.08923	9.25443	9.02385	9.34436	9.50034	9.28272	9.42847	9.40681	9.77904	9.81746	9.21853	9.71912	9.47497	9.13687	9.35773	8.8145	8.6684	8.87234
3	M3 UpD3-D5 MYC E2F RibosomeBiogenesis Mitochondria	LOC100128765	97.9798	8.89317	9.05523	8.9724	8.7022	8.70111	8.52367	8.73076	8.86123	8.80663	8.76399	9.02763	8.88227	8.95507	8.54384	8.92724	8.79037	8.89065	8.88669	8.50381	8.41657	8.69601
3	M3 UpD3-D5 MYC E2F RibosomeBiogenesis Mitochondria	LOC100133328	97.9798	11.2795	11.2406	11.3356	10.7649	11.1825	11.1225	10.9406	11.0244	10.8048	10.9571	11.0618	11.3552	11.189	11.7623	11.3608	10.7806	10.9571	11.5529	10.0503	9.90382	10.6015
3	M3 UpD3-D5 MYC E2F RibosomeBiogenesis Mitochondria	LOC649553	97.9798	13.1581	13.244	13.316	12.9464	12.8073	13.1164	12.9994	13.0244	13.1151	13.3075	13.0831	13.7318	13.4802	12.3413	13.6203	13.0396	12.5902	13.0294	12.2979	11.4958	12.4015
3	M3 UpD3-D5 MYC E2F RibosomeBiogenesis Mitochondria	LOC652481	97.9798	11.4657	11.2287	11.0207	10.4028	11.1032	11.0024	10.5923	10.7852	10.9119	10.671	10.6523	11.3533	11.5607	10.1081	11.2347	11.1001	10.6714	10.7527	10.5524	10.15	10.4293
3	M3 UpD3-D5 MYC E2F RibosomeBiogenesis Mitochondria	LOC652595	97.9798	12.2423	12.0584	11.9496	11.2579	11.6767	11.9143	11.2276	11.2101	11.5649	11.1944	10.9688	11.3563	12.1554	11.3218	12.2289	11.9061	11.6109	11.562	11.4405	10.8723	11.2934
3	M3 UpD3-D5 MYC E2F RibosomeBiogenesis Mitochondria	LOC652903	97.9798	8.99871	8.99787	8.88331	8.49321	8.76866	8.76343	8.64524	8.93147	8.74299	9.01342	8.8041	8.96938	9.0266	8.55187	9.06502	8.94706	8.64731	8.72284	8.54177	8.45228	8.58117
3	M3 UpD3-D5 MYC E2F RibosomeBiogenesis Mitochondria	LOC727761	97.9798	11.2749	11.4418	11.2868	10.6271	11.1786	11.0287	10.9044	11.0413	11.2337	11.0506	10.9552	11.6814	11.8655	11.1313	11.5793	11.4932	11.0947	11.1752	11.0226	10.2296	10.6043
3	M3 UpD3-D5 MYC E2F RibosomeBiogenesis Mitochondria	MAP4K4	97.9798	9.10284	9.19908	9.1804	8.77521	9.02884	8.97419	8.86887	8.97809	8.98085	9.05486	9.1927	9.08606	9.06339	8.47668	8.98173	8.67117	8.60129	8.73623	8.62974	8.59055	8.50756
3	M3 UpD3-D5 MYC E2F RibosomeBiogenesis Mitochondria	MTERF3	97.9798	11.1411	11.3406	11.5193	10.7047	10.8849	10.6289	10.9834	11.205	11.1072	11.0227	11.1635	11.4763	11.1804	10.3683	11.1865	10.902	10.8672	10.9549	10.2125	10.0909	10.4092
3	M3 UpD3-D5 MYC E2F RibosomeBiogenesis Mitochondria	N6AMT1	97.9798	9.01142	9.06617	8.83184	8.52222	8.78936	8.77483	8.99758	8.76983	8.77708	8.86133	8.92275	9.14818	9.10399	8.81683	9.17794	8.85541	8.72984	8.9798	8.58821	8.42894	8.57881
3	M3 UpD3-D5 MYC E2F RibosomeBiogenesis Mitochondria	NAA15	97.9798	10.016	10.4503	10.0846	9.29732	9.9974	9.64879	9.49342	9.8516	9.61033	9.66903	9.95386	10.2472	9.891	9.20999	10.1625	9.67217	9.57059	9.89682	9.32684	8.91466	9.24251
3	M3 UpD3-D5 MYC E2F RibosomeBiogenesis Mitochondria	NLN	97.9798	9.08904	9.14282	8.72676	8.65126	8.88048	8.66784	8.41279	8.69421	8.6405	8.67366	8.64785	8.87746	8.90118	8.40698	8.75798	8.71494	8.55374	8.53398	8.48946	8.38228	8.45784
3	M3 UpD3-D5 MYC E2F RibosomeBiogenesis Mitochondria	NUDT3	97.9798	10.8606	11.0936	10.8737	10.4977	10.9073	10.71	10.5094	10.7109	10.6231	10.6751	10.6864	10.7884	10.6105	10.5904	10.866	10.7733	10.6898	10.8009	10.5126	10.1142	10.3506
3	M3 UpD3-D5 MYC E2F RibosomeBiogenesis Mitochondria	NUP155	97.9798	11.3823	11.5537	11.0346	10.9231	11.1468	10.8474	11.0235	10.9953	10.8991	11.0273	10.9741	11.1305	11.148	10.6456	11.1816	10.9048	10.768	11.0197	10.1941	9.79371	10.5617
3	M3 UpD3-D5 MYC E2F RibosomeBiogenesis Mitochondria	OPA1	97.9798	9.88594	10.2036	9.91149	9.5819	9.79602	9.84975	9.31655	9.63774	9.50328	9.68928	9.67809	9.85599	9.74857	9.11909	9.97626	9.45341	9.4949	9.6136	9.40504	9.42714	9.55388
3	M3 UpD3-D5 MYC E2F RibosomeBiogenesis Mitochondria	PAICS	97.9798	13.5103	13.2881	13.373	13.0971	13.1104	13.1574	13.1081	13.1077	12.8683	13.4887	13.2746	13.4968	13.708	12.9202	13.5314	13.3607	13.0596	13.1708	12.7117	12.3582	12.6631
3	M3 UpD3-D5 MYC E2F RibosomeBiogenesis Mitochondria	PBRM1	97.9798	9.96568	9.63744	9.48892	9.38232	9.46938	9.75814	9.42387	9.46631	9.63858	9.3664	9.37628	9.78862	9.89595	9.22003	9.54375	9.2805	9.33733	9.51139	8.95441	8.69806	8.97663
3	M3 UpD3-D5 MYC E2F RibosomeBiogenesis Mitochondria	PFKM	97.9798	11.0883	11.0397	11.1199	10.6535	10.4063	10.7022	10.1973	10.1643	10.15	10.8836	10.5407	11.0713	10.7703	10.3979	10.7692	10.2081	10.0374	10.3705	9.82837	9.6697	9.94356
3	M3 UpD3-D5 MYC E2F RibosomeBiogenesis Mitochondria	PGM2	97.9798	9.90276	10.3738	10.2827	9.63008	9.84273	9.96837	9.82903	9.88015	9.89893	9.95204	10.1432	10.5472	10.019	9.24664	10.3603	9.84105	9.72795	9.83559	9.24632	8.94623	9.40078
3	M3 UpD3-D5 MYC E2F RibosomeBiogenesis Mitochondria	PGRMC1	97.9798	11.8132	11.8741	11.96	11.4207	11.9379	11.8132	11.9655	11.8213	11.8725	11.6028	11.9706	12.0363	11.9655	11.2737	11.8586	11.6379	11.5628	11.6616	11.1363	10.785	11.0925
3	M3 UpD3-D5 MYC E2F RibosomeBiogenesis Mitochondria	PNPO	97.9798	11.9929	12.0109	12.2624	11.347	11.6495	11.9211	11.4611	11.6854	11.7124	11.9253	12.1003	12.3264	11.506	11.888	12.0816	11.9728	11.8586	11.7316	11.3085	11.8033	11.7687
3	M3 UpD3-D5 MYC E2F RibosomeBiogenesis Mitochondria	POLR3G	97.9798	10.6873	10.8019	10.6039	10.0343	10.1088	10.1897	9.82685	9.75327	9.79602	10.1761	9.88114	10.6672	10.6459	10.0459	10.5769	10.491	9.93527	10.1605	9.62397	8.90283	9.47181
3	M3 UpD3-D5 MYC E2F RibosomeBiogenesis Mitochondria	PPIH	97.9798	12.2306	12.0435	11.9797	11.7833	11.9019	12.0529	11.7863	11.6899	11.8918	11.724	11.7067	11.9003	12.1149	11.7863	11.9993	12.0083	11.9868	11.9194	11.5108	11.2767	11.3674
3	M3 UpD3-D5 MYC E2F RibosomeBiogenesis Mitochondria	PRELID3B	97.9798	11.646	11.5737	11.4742	11.2437	11.4002	11.3014	11.1939	11.1154	11.1321	10.9602	11.0655	11.2647	11.6636	10.5895	11.3696	11.257	11.2873	11.1739	11.1912	10.8719	11.0263
3	M3 UpD3-D5 MYC E2F RibosomeBiogenesis Mitochondria	PRMT3	97.9798	11.3307	11.6666	11.5381	10.8687	11.1934	11.2281	10.7757	10.9792	11.0113	11.1063	11.2707	11.3686	10.8691	10.7426	11.4565	11.3143	10.7772	10.7821	10.4484	9.7187	10.4701
3	M3 UpD3-D5 MYC E2F RibosomeBiogenesis Mitochondria	PRPS2	97.9798	11.1099	11.2474	11.2885	10.738	11.1646	11.1058	10.7424	10.853	10.9831	10.8894	11.1744	11.3345	11.0744	10.7256	11.3453	11.5523	10.9907	11.1727	10.6805	10.3705	10.6105
3	M3 UpD3-D5 MYC E2F RibosomeBiogenesis Mitochondria	PTS	97.9798	10.3491	10.3052	9.91274	9.75854	10.2252	10.028	10.0208	9.85421	10.0791	10.1278	9.85917	10.187	10.423	9.84762	10.3317	10.3887	10.0056	10.0469	9.71058	9.36737	9.90076
3	M3 UpD3-D5 MYC E2F RibosomeBiogenesis Mitochondria	PUM3	97.9798	11.5962	11.888	11.794	11.0465	11.4454	11.3546	11.0322	11.4682	11.3841	11.2927	11.4002	11.9207	12.0269	10.7003	11.9559	11.5335	11.2503	11.3241	10.5975	9.84975	10.8801
3	M3 UpD3-D5 MYC E2F RibosomeBiogenesis Mitochondria	PUS7	97.9798	11.0005	10.6589	10.9559	10.28	10.3071	10.2469	10.4825	10.4075	10.4098	10.7554	10.5819	10.9576	10.998	10.1742	10.9877	10.6446	10.1384	10.6568	9.6289	8.9883	9.90828
3	M3 UpD3-D5 MYC E2F RibosomeBiogenesis Mitochondria	RAD54B	97.9798	9.97848	9.77124	10.0024	9.30927	9.32313	9.16542	9.74895	9.93182	9.62132	9.7442	9.79797	10.0331	10.1797	9.12304	9.86719	9.65949	9.56483	9.72795	9.12805	8.78798	9.12478
3	M3 UpD3-D5 MYC E2F RibosomeBiogenesis Mitochondria	RAN	97.9798	12.9617	12.9857	13.0906	12.6862	12.836	12.9455	12.8173	12.8435	13.0497	12.7232	12.6813	13.0874	13.0655	12.3064	13.0023	12.7628	12.5511	12.7827	12.2761	11.7467	12.4312
3	M3 UpD3-D5 MYC E2F RibosomeBiogenesis Mitochondria	RANBP1	97.9798	12.9562	13.1365	13.0421	12.4739	12.8382	12.8967	12.292	12.8379	12.8502	12.5656	12.7838	12.6094	12.9239	12.6989	13.1633	13.0503	12.6012	12.5465	12.1726	11.0572	11.8676
3	M3 UpD3-D5 MYC E2F RibosomeBiogenesis Mitochondria	RBBP9	97.9798	9.76072	9.62838	9.87054	9.17772	9.30357	9.32708	9.21719	9.21092	9.36335	9.62478	9.29855	9.65086	9.63178	8.58663	9.57419	9.3864	9.08471	9.45002	8.80717	8.76733	9.21909
3	M3 UpD3-D5 MYC E2F RibosomeBiogenesis Mitochondria	RHEBL1	97.9798	10.1477	9.9958	10.2977	9.31582	9.69631	9.7902	9.34136	9.32862	9.43546	9.42399	9.1768	9.59168	9.79625	9.69485	9.89595	9.75922	9.43762	9.85585	9.33194	8.93427	9.36935
3	M3 UpD3-D5 MYC E2F RibosomeBiogenesis Mitochondria	RPIA	97.9798	11.0086	11.2956	11.2155	10.4181	11.0684	10.9935	10.438	10.8233	10.8727	10.4822	10.9875	10.8709	10.9285	10.7501	11.1749	11.1028	10.7907	10.953	10.621	10.1308	10.5024
3	M3 UpD3-D5 MYC E2F RibosomeBiogenesis Mitochondria	RRP1B	97.9798	10.2529	10.4391	10.0964	9.54347	9.98197	10.0959	9.56372	9.81962	9.9112	10.0784	10.0503	10.5642	10.8097	9.28807	10.8653	10.1643	9.8022	10.5236	9.71169	9.43308	10.0626
3	M3 UpD3-D5 MYC E2F RibosomeBiogenesis Mitochondria	SNHG3-RCC1	97.9798	10.8355	11.0878	10.8243	10.6323	10.6924	10.5711	10.752	10.6718	10.3872	10.7854	10.7496	11.1367	11.3552	10.6118	11.2546	10.5788	10.6105	10.8982	9.418	8.90901	9.79541
3	M3 UpD3-D5 MYC E2F RibosomeBiogenesis Mitochondria	SNORD68	97.9798	10.0006	9.63231	9.84408	9.21636	9.58771	9.43614	9.23803	9.23993	9.34157	9.75787	9.22541	9.33027	9.42714	8.97293	9.72546	9.5379	9.19417	9.36443	9.32636	9.27352	9.11831
3	M3 UpD3-D5 MYC E2F RibosomeBiogenesis Mitochondria	SRSF7	97.9798	11.205	11.4039	11.1347	10.4146	10.958	10.8771	10.6706	10.8719	10.9243	11.6807	11.7091	11.794	11.1837	10.7589	11.4067	11.0397	11.1601	10.9148	10.612	10.6902	10.7804
3	M3 UpD3-D5 MYC E2F RibosomeBiogenesis Mitochondria	STK39	97.9798	11.0129	11.2298	11.414	10.6511	10.7467	10.8173	10.7823	11.1106	10.6342	11.3804	11.5036	11.4552	11.074	10.5994	11.2873	10.7748	10.8586	11.1058	10.5213	10.4488	10.7931
3	M3 UpD3-D5 MYC E2F RibosomeBiogenesis Mitochondria	SUPV3L1	97.9798	10.134	10.3132	10.1101	9.95003	9.99016	9.93876	9.88114	9.97024	9.86601	10.023	9.9974	10.2248	10.1142	9.78774	10.1884	9.87312	9.80409	9.98133	9.42997	9.52282	9.50275
3	M3 UpD3-D5 MYC E2F RibosomeBiogenesis Mitochondria	TIGAR	97.9798	10.7212	10.4833	10.5065	10.076	10.3646	10.3803	10.1749	10.2008	10.3948	10.2997	10.4211	10.751	10.5971	10.0647	10.6598	10.5335	10.0448	10.5828	9.71897	9.06512	9.85128
3	M3 UpD3-D5 MYC E2F RibosomeBiogenesis Mitochondria	TIMM23B	97.9798	9.76016	9.34031	9.33279	9.02051	9.18669	9.40037	9.30118	9.1137	9.35506	9.11745	9.04598	9.52611	9.50022	8.75469	9.4499	9.38915	9.29391	9.42941	9.00031	8.68189	9.06326
3	M3 UpD3-D5 MYC E2F RibosomeBiogenesis Mitochondria	TUBA1A	97.9798	13.2281	13.9109	13.0964	12.7695	13.5078	13.1062	12.5095	13.5301	13.2389	12.5188	13.184	12.806	13.5756	12.0756	12.7341	13.3144	12.7889	12.1283	12.4804	11.1555	11.346
3	M3 UpD3-D5 MYC E2F RibosomeBiogenesis Mitochondria	VPS45	97.9798	9.865	10.1557	10.1314	9.7594	9.77499	9.64117	9.87548	10.0561	9.66658	10.0644	10.1823	10.2658	10.2589	9.65279	9.9928	9.73335	9.83773	9.95019	9.73591	9.65192	9.84338
3	M3 UpD3-D5 MYC E2F RibosomeBiogenesis Mitochondria	WDHD1	97.9798	9.47467	9.30378	9.57831	8.77301	8.85092	8.77708	8.84497	9.01315	9.00595	9.17092	9.25783	9.39813	9.36908	8.86038	9.41475	9.13371	8.97153	9.32279	8.71431	8.48113	8.76386
3	M3 UpD3-D5 MYC E2F RibosomeBiogenesis Mitochondria	WDR12	97.9798	11.9874	12.0307	11.9286	11.2596	11.4969	11.3644	11.4461	11.4425	11.4419	11.419	11.3928	11.9122	11.8006	11.1035	11.9312	11.5996	11.319	11.424	10.8729	10.097	10.7575
3	M3 UpD3-D5 MYC E2F RibosomeBiogenesis Mitochondria	ATP5G3	96.9697	9.38318	9.31168	9.31032	8.69827	9.1701	9.07045	9.02892	9.09928	9.07751	9.18937	9.07089	9.4548	9.29843	9.23969	9.48199	9.19836	9.19054	9.51393	8.62487	8.62273	9.05793
3	M3 UpD3-D5 MYC E2F RibosomeBiogenesis Mitochondria	BAZ1A	96.9697	11.2081	11.0839	11.215	10.8433	11.0995	10.6793	10.8474	11.2914	11.1589	10.9429	11.181	11.3876	11.2631	10.2238	11.408	11.0874	10.8602	11.1443	10.6975	10.4753	10.9858
3	M3 UpD3-D5 MYC E2F RibosomeBiogenesis Mitochondria	C9orf40	96.9697	10.0164	10.01	10.0483	9.64716	10.0299	9.90828	9.87695	10.3003	10.5223	9.83918	10.1447	10.2879	10.2446	9.28979	10.2855	9.45198	9.59009	10.0138	9.03928	8.68649	9.34786
3	M3 UpD3-D5 MYC E2F RibosomeBiogenesis Mitochondria	CCDC77	96.9697	10.6303	10.4272	10.886	10.2869	10.4719	10.3703	10.4213	10.694	10.9046	10.3894	10.7316	10.5145	10.2821	10.1508	10.6338	10.6888	10.5869	10.366	10.1761	9.78806	9.98197
3	M3 UpD3-D5 MYC E2F RibosomeBiogenesis Mitochondria	CCNA2	96.9697	12.5064	12.9572	12.5127	12.0308	12.5499	12.1755	12.5758	12.7429	12.7089	12.3751	12.6905	12.8637	12.6989	11.9754	12.6706	12.6625	12.6387	12.5222	12.1811	11.6681	12.1845
3	M3 UpD3-D5 MYC E2F RibosomeBiogenesis Mitochondria	CHEK1	96.9697	11.2377	11.5688	11.4513	11.1912	11.5858	11.4134	11.4745	11.6807	11.6275	11.195	11.5943	11.6927	11.582	10.9119	11.6311	11.5281	11.4996	11.5793	10.7664	10.0619	11.071
3	M3 UpD3-D5 MYC E2F RibosomeBiogenesis Mitochondria	CHORDC1	96.9697	10.2137	10.5223	10.467	9.82668	10.2858	10.1034	9.91537	10.5255	10.8233	10.1116	11.1121	10.9907	10.55	10.0793	10.8191	10.8559	10.3404	10.2603	9.61138	9.2883	9.52141
3	M3 UpD3-D5 MYC E2F RibosomeBiogenesis Mitochondria	CUL2	96.9697	11.1917	11.3966	11.2737	10.9493	11.4778	11.047	11.2347	11.7478	11.4459	11.1982	11.3961	11.5347	11.4519	10.1278	11.4302	11.1245	11.1032	11.2841	10.7911	10.513	11.0623
3	M3 UpD3-D5 MYC E2F RibosomeBiogenesis Mitochondria	CWF19L2	96.9697	9.90318	9.92802	9.89499	9.53981	9.73207	9.65381	10.3329	10.0736	10.1127	10.0552	10.2377	10.0343	10.0595	9.61049	10.0637	10.0814	10.0782	9.9339	9.78351	9.77566	9.8182
3	M3 UpD3-D5 MYC E2F RibosomeBiogenesis Mitochondria	DDX1	96.9697	12.7002	12.7912	12.8271	12.595	12.7067	12.6501	12.7889	12.8231	12.8825	12.7775	12.7956	13.0333	12.8207	12.1662	12.8567	12.8034	12.6121	12.5992	12.3836	12.2764	12.5127
3	M3 UpD3-D5 MYC E2F RibosomeBiogenesis Mitochondria	DDX21	96.9697	12.8841	13.205	12.8825	12.8129	12.9739	13.0414	12.6121	12.6095	12.5929	12.8795	12.6638	13.0907	13.4595	11.8528	13.1666	12.8153	12.311	12.595	12.3877	11.4224	12.1367
3	M3 UpD3-D5 MYC E2F RibosomeBiogenesis Mitochondria	FUBP1	96.9697	9.28016	9.44918	9.2637	9.00681	9.50495	9.32245	9.50226	9.64701	9.47612	9.19105	9.56804	9.71695	9.23059	9.19559	9.68481	9.22524	9.47641	9.5829	9.16116	8.7559	9.12194
3	M3 UpD3-D5 MYC E2F RibosomeBiogenesis Mitochondria	HEATR1	96.9697	11.6001	12.0143	11.8148	11.5628	11.878	11.5323	11.6054	11.7533	11.661	11.6109	11.7863	11.857	11.629	11.0676	11.9811	11.488	11.3453	11.5335	10.8102	11.0951	11.0239
3	M3 UpD3-D5 MYC E2F RibosomeBiogenesis Mitochondria	HENMT1	96.9697	10.5819	10.6347	10.5806	9.92616	10.321	10.1503	10.5934	10.7332	10.7003	10.559	10.8371	10.6957	10.7268	10.3429	10.5052	10.6604	10.5888	10.5475	10.3176	10.2471	10.403
3	M3 UpD3-D5 MYC E2F RibosomeBiogenesis Mitochondria	HIGD1A	96.9697	13.0364	12.9058	13.0294	12.6529	13.0775	12.8795	13.0627	12.9168	13.0935	12.7962	12.7341	13.1553	12.9752	12.521	13.2139	13.1436	12.8493	12.9072	12.5645	12.0176	12.5324
3	M3 UpD3-D5 MYC E2F RibosomeBiogenesis Mitochondria	HSPA9	96.9697	13.4172	13.6415	13.6203	13.3194	13.5877	13.5434	13.0672	13.603	13.5853	13.2299	13.5966	13.5175	13.5539	12.6571	13.8648	13.3229	13.2692	13.501	12.8166	12.3588	12.9408
3	M3 UpD3-D5 MYC E2F RibosomeBiogenesis Mitochondria	KIF2A	96.9697	11.2636	11.1769	11.4524	10.9399	10.9917	10.9966	10.8173	10.971	11.0898	10.8937	10.8777	11.4217	11.3074	10.411	11.4332	10.9274	10.8656	11.154	10.7296	10.2433	10.8448
3	M3 UpD3-D5 MYC E2F RibosomeBiogenesis Mitochondria	LIMA1	96.9697	9.74195	9.75357	9.752	9.07561	9.28667	9.30411	9.31179	9.11999	9.19641	9.70512	9.72426	10.0168	9.78002	9.64156	9.73054	9.4101	9.62344	9.72028	9.19691	9.21072	9.64156
3	M3 UpD3-D5 MYC E2F RibosomeBiogenesis Mitochondria	MBD2	96.9697	9.84854	9.95768	9.70815	9.51921	9.85492	9.85372	9.73335	10.0564	10.1664	9.73026	9.87252	10.1944	10.317	9.33322	9.85259	9.9382	9.65868	9.57016	9.83312	9.1679	9.24438
3	M3 UpD3-D5 MYC E2F RibosomeBiogenesis Mitochondria	MFAP1	96.9697	11.1651	11.3184	11.1623	11.0293	11.2565	11.1017	11.4302	11.4617	11.4349	11.0713	11.3025	11.3925	11.2451	10.6431	11.2652	11.1679	11.3294	11.3339	10.6635	10.4714	10.9724
3	M3 UpD3-D5 MYC E2F RibosomeBiogenesis Mitochondria	NCL	96.9697	12.1603	12.1767	12.1537	12.1372	11.7089	12.0529	11.7783	11.8199	11.9106	11.7379	11.6356	12.217	12.4485	11.4906	12.3785	12.0137	11.5573	11.986	11.29	10.676	11.5253
3	M3 UpD3-D5 MYC E2F RibosomeBiogenesis Mitochondria	NGRN	96.9697	10.6365	10.6973	10.6238	10.2893	10.531	10.403	10.4814	10.5212	10.7563	10.5103	10.5053	11.1318	10.8504	10.1211	10.8966	10.3778	10.4094	10.5932	10.3895	10.0065	10.4741
3	M3 UpD3-D5 MYC E2F RibosomeBiogenesis Mitochondria	NUP107	96.9697	11.8017	12.1109	12.0619	11.488	11.9101	11.4718	11.4991	12.1206	11.9094	11.5079	11.8825	12.1474	11.8546	10.7996	11.9797	11.5593	11.5195	11.7591	11.1225	10.7045	11.2903
3	M3 UpD3-D5 MYC E2F RibosomeBiogenesis Mitochondria	NUTF2	96.9697	10.853	10.6801	10.5451	9.97657	10.6019	10.6374	10.0135	10.6249	10.6176	9.90549	10.5227	10.508	10.7436	10.2255	10.593	10.509	10.6246	10.892	10.1209	9.96441	10.3452
3	M3 UpD3-D5 MYC E2F RibosomeBiogenesis Mitochondria	OIP5	96.9697	11.1119	10.8913	10.9978	10.4252	10.6657	10.6454	10.8938	10.822	11.1794	10.7926	10.9086	11.2137	10.9534	10.9961	11.0498	10.9986	10.9892	11.0927	10.5855	10.4489	10.8531
3	M3 UpD3-D5 MYC E2F RibosomeBiogenesis Mitochondria	PLRG1	96.9697	12.0842	12.0704	12.2165	11.7324	12.0219	11.8617	12.0986	12.1947	12.0886	11.7932	12.1931	12.1919	12.087	11.2652	12.1367	11.8927	12.0569	11.8476	11.7131	11.6839	11.8498
3	M3 UpD3-D5 MYC E2F RibosomeBiogenesis Mitochondria	POLD3	96.9697	9.59594	9.53732	9.38514	9.32463	9.48518	9.39296	9.29344	9.50927	9.3002	9.49639	9.50378	9.66794	9.66077	8.68858	9.56971	9.42592	9.28253	9.49177	9.06839	8.65965	9.07821
3	M3 UpD3-D5 MYC E2F RibosomeBiogenesis Mitochondria	POLR2H	96.9697	13.5175	13.3408	13.5115	13.0414	13.1986	13.1122	13.2798	13.0935	13.0041	13.2604	13.1888	13.1294	13.205	13.3599	13.3542	13.2948	13.3373	13.3999	12.8254	12.8949	12.9464
3	M3 UpD3-D5 MYC E2F RibosomeBiogenesis Mitochondria	PPP2R1B	96.9697	9.61841	9.82412	9.83272	8.90558	9.49454	9.61919	9.25217	9.44064	9.5151	9.04874	9.47529	9.64014	9.61733	8.99228	9.57086	9.79572	9.70586	9.47656	9.2878	8.84341	9.29819
3	M3 UpD3-D5 MYC E2F RibosomeBiogenesis Mitochondria	PTRH2	96.9697	11.9397	11.6007	11.6318	11.3049	11.3241	11.479	11.2238	11.1234	11.1623	11.3345	10.9986	11.4939	11.4772	11.0787	11.3582	11.2936	11.1089	11.0848	10.9806	10.6081	10.8541
3	M3 UpD3-D5 MYC E2F RibosomeBiogenesis Mitochondria	RMI1	96.9697	10.1197	10.1546	10.1936	9.80373	10.2223	10.0681	10.1678	10.4101	10.5505	10.0743	10.4444	10.4265	10.0742	9.92532	10.3221	10.4204	10.2345	10.2058	9.87341	9.63794	10.0084
3	M3 UpD3-D5 MYC E2F RibosomeBiogenesis Mitochondria	RPS21	96.9697	13.2604	13.1581	12.7659	12.1253	13.0115	12.4257	12.6917	12.7901	12.3457	12.5453	12.64	12.4961	12.8343	12.5179	12.4927	12.8606	12.6905	12.4341	12.2317	12.2279	11.7949
3	M3 UpD3-D5 MYC E2F RibosomeBiogenesis Mitochondria	RRM1	96.9697	12.9478	13.369	13.1598	12.9616	13.3125	13.2281	13.1436	13.5455	13.356	13.2673	13.4802	13.5715	13.2817	12.7756	13.5745	13.0596	13.2817	13.3761	12.7912	12.5324	12.8437
3	M3 UpD3-D5 MYC E2F RibosomeBiogenesis Mitochondria	RRS1	96.9697	10.6115	10.8894	10.2474	10.0586	10.5787	10.1908	10.416	10.5882	10.4189	10.3794	10.4232	10.9052	11.093	10.1127	11.043	10.4822	10.1221	10.6116	9.49952	8.97743	9.8752
3	M3 UpD3-D5 MYC E2F RibosomeBiogenesis Mitochondria	SET	96.9697	13.3671	13.6756	13.603	13.3094	13.2948	13.3357	13.1921	13.3616	13.3861	13.3542	13.2855	13.7841	13.6285	12.6964	13.7914	13.2337	13.0716	13.3336	13.1484	12.6425	13.0613
3	M3 UpD3-D5 MYC E2F RibosomeBiogenesis Mitochondria	SETP14	96.9697	13.5474	14.1322	13.7925	13.7146	13.85	13.5859	13.615	13.8222	13.5978	13.597	13.7303	13.8325	14.0833	13.2092	14.0415	13.3927	13.5592	13.733	12.9847	12.6297	13.0297
3	M3 UpD3-D5 MYC E2F RibosomeBiogenesis Mitochondria	SGO2	96.9697	10.1739	9.95221	10.4555	9.69356	10.0158	9.94662	10.4006	10.2752	10.3329	9.89175	10.1527	10.0826	10.5795	9.50691	10.3796	9.90397	10.2595	10.256	9.99221	9.67168	10.2745
3	M3 UpD3-D5 MYC E2F RibosomeBiogenesis Mitochondria	SLC25A12	96.9697	10.406	10.0597	10.2373	9.95991	9.88823	10.1554	9.94859	9.77499	9.81458	9.93349	9.74702	10.233	10.1188	9.50275	10.2962	10.111	9.75801	10.1797	9.80255	9.3474	9.89682
3	M3 UpD3-D5 MYC E2F RibosomeBiogenesis Mitochondria	SNRPF	96.9697	14.062	13.9705	13.6327	13.2611	13.7789	13.3198	13.5743	13.7446	13.3811	13.4101	13.6151	13.2891	13.4795	13.4154	13.2119	13.4161	13.6052	13.396	13.1235	12.9053	12.9757
3	M3 UpD3-D5 MYC E2F RibosomeBiogenesis Mitochondria	SNRPGP2	96.9697	14.526	14.1197	14.1658	13.9903	13.9686	13.8501	13.9542	13.7702	13.6532	13.9061	13.7137	13.9631	14.0982	14.0289	14.1627	13.9686	13.986	14.155	13.5606	13.2476	13.8376
3	M3 UpD3-D5 MYC E2F RibosomeBiogenesis Mitochondria	TFAM	96.9697	12.296	12.3203	12.3774	11.916	12.2533	12.2533	12.145	12.167	12.3409	12.0721	11.9842	12.5136	12.4507	11.5477	12.5312	12.1049	11.6993	12.2915	11.3476	10.7617	11.56
3	M3 UpD3-D5 MYC E2F RibosomeBiogenesis Mitochondria	THOC1	96.9697	10.3603	10.3953	10.7088	9.92545	10.3552	10.2776	10.1503	10.6535	10.6527	10.0459	10.6777	10.7158	10.3503	9.84369	10.6453	10.5602	10.388	10.4749	10.0367	9.88717	10.2935
3	M3 UpD3-D5 MYC E2F RibosomeBiogenesis Mitochondria	TMPO	96.9697	9.52692	9.61999	9.56693	9.36581	9.83973	9.69319	9.58479	10.5073	10.2059	9.61258	10.0027	10.2199	10.1635	8.40977	10.2427	9.88655	9.66329	10.0151	9.34579	8.80174	9.62838
3	M3 UpD3-D5 MYC E2F RibosomeBiogenesis Mitochondria	TPX2	96.9697	11.0346	11.0528	10.889	10.7827	11.0454	10.8194	11.1696	11.4166	11.262	10.93	11.2303	11.0256	11.2927	10.4973	11.2389	10.9839	11.1315	11.149	10.5232	10.4347	10.9184
3	M3 UpD3-D5 MYC E2F RibosomeBiogenesis Mitochondria	VPS35	96.9697	12.0087	12.0074	12.2213	11.2265	11.6162	11.9576	11.6792	11.781	12.2414	11.6934	11.8602	12.3222	12.079	11.0356	12.296	11.612	11.6832	12.0569	11.6047	11.6135	11.6877
3	M3 UpD3-D5 MYC E2F RibosomeBiogenesis Mitochondria	WEE1	96.9697	10.0681	9.98133	10.2634	10.263	10.5528	10.5165	10.0681	10.6785	10.4253	10.1127	10.579	10.5932	10.5213	9.73069	10.6331	10.3692	10.3666	10.8032	10.2433	9.98728	10.5491
3	M3 UpD3-D5 MYC E2F RibosomeBiogenesis Mitochondria	ZC3H14	96.9697	9.63592	9.62158	9.53183	9.28678	9.56858	9.36562	9.52581	9.69516	9.75762	9.53883	9.65074	9.96208	9.64914	8.50655	9.76938	9.49561	9.35524	9.49357	9.20145	9.22515	9.4565
3	M3 UpD3-D5 MYC E2F RibosomeBiogenesis Mitochondria	ZDHHC13	96.9697	9.56511	9.86884	9.79187	9.56852	9.95426	9.72333	9.51616	10.1887	9.96888	9.62351	10.1278	10.0831	9.86211	9.34262	10.0762	9.77965	10.0293	9.95541	9.45068	9.42097	9.64974
3	M3 UpD3-D5 MYC E2F RibosomeBiogenesis Mitochondria	ZWINT	96.9697	10.0353	10.1489	10.1914	9.80402	10.2396	10.2431	9.9647	10.3708	10.4279	10.3372	10.5014	10.7046	10.3373	10.2335	10.6068	10.5716	10.3769	10.5052	9.87295	9.47581	9.97213
3	M3 UpD3-D5 MYC E2F RibosomeBiogenesis Mitochondria	APEX1	95.9596	12.7246	12.9697	12.5599	12.4695	12.4865	12.3761	12.46	12.5123	12.3839	12.7839	12.6034	12.7075	12.8225	12.3652	12.6164	12.2943	12.027	11.9883	11.5209	11.308	11.3435
3	M3 UpD3-D5 MYC E2F RibosomeBiogenesis Mitochondria	CAPRIN1	95.9596	10.5558	10.9503	10.8401	10.1406	10.3461	10.3118	10.2514	10.5921	10.5902	10.144	10.488	10.8786	10.7743	9.71993	10.5984	10.4792	10.3656	10.6123	10.3609	10.0532	10.4055
3	M3 UpD3-D5 MYC E2F RibosomeBiogenesis Mitochondria	DCUN1D5	95.9596	11.7436	12.0844	12.0561	10.9906	11.6299	11.8219	11.0372	11.5435	11.6693	11.0731	11.1828	11.5268	11.5581	11.319	11.5385	11.4048	11.5052	11.3589	11.449	11.1914	11.2537
3	M3 UpD3-D5 MYC E2F RibosomeBiogenesis Mitochondria	DNAJA4	95.9596	9.16369	9.60305	9.69501	9.07798	9.34362	9.09686	8.99717	9.96892	9.63915	9.60758	10.056	9.99221	9.37218	9.38307	10.1718	8.86426	9.20552	9.74055	8.42328	8.49768	8.82388
3	M3 UpD3-D5 MYC E2F RibosomeBiogenesis Mitochondria	ELOC	95.9596	12.463	12.4664	12.256	11.7974	12.2828	12.1639	12.0144	12.0905	12.1811	11.8079	11.8041	11.8439	12.3124	11.8807	12.0727	12.0769	11.9196	11.8301	11.9261	11.7786	11.9581
3	M3 UpD3-D5 MYC E2F RibosomeBiogenesis Mitochondria	KDSR	95.9596	10.6729	10.7179	10.7179	10.6279	10.5586	10.5971	10.2825	10.1453	10.2547	10.3564	10.1904	10.3708	10.71	9.93894	10.5157	10.2829	10.0496	10.2579	9.97753	9.76876	9.91519
3	M3 UpD3-D5 MYC E2F RibosomeBiogenesis Mitochondria	LOC100131735	95.9596	12.0747	12.2146	11.8228	11.7764	11.9237	11.8314	12.1698	12.0569	11.7855	11.794	11.7006	11.8205	12.296	11.4663	11.852	12.0151	11.7917	11.6508	11.77	11.2303	11.5607
3	M3 UpD3-D5 MYC E2F RibosomeBiogenesis Mitochondria	MRPL21	95.9596	12.5954	12.5382	12.1492	11.9724	12.4277	12.1668	12.312	12.1072	12.0584	12.1298	11.9154	12.0751	12.436	12.0397	12.2286	12.1798	12.2472	12.0724	11.7944	11.6277	11.7399
3	M3 UpD3-D5 MYC E2F RibosomeBiogenesis Mitochondria	ORC2	95.9596	10.966	10.7222	10.9008	9.80923	10.21	9.87296	10.4563	10.4189	10.5683	10.6378	10.6568	10.8425	10.7475	10.0105	10.8009	10.694	10.7304	10.7547	10.4251	10.2817	10.5313
3	M3 UpD3-D5 MYC E2F RibosomeBiogenesis Mitochondria	POLR2B	95.9596	11.387	11.2731	10.9671	10.7729	11.0835	10.8028	11.0186	11.122	10.9724	10.958	11.1266	10.9751	11.1523	10.2454	11.0049	11.1151	10.7733	10.7518	10.9309	10.7611	10.9863
3	M3 UpD3-D5 MYC E2F RibosomeBiogenesis Mitochondria	RFC4	95.9596	12.5387	12.2298	12.5234	11.926	11.8586	11.9674	12.2083	12.0576	12.4054	12.255	12.1109	12.5487	12.4352	11.9936	12.436	12.3708	12.145	12.3792	12.0101	11.2696	12.1233
3	M3 UpD3-D5 MYC E2F RibosomeBiogenesis Mitochondria	SKP2	95.9596	10.4203	10.7412	10.4418	9.75242	9.9449	10.1471	9.8516	9.56672	9.62446	9.54138	9.39016	9.93542	9.88402	9.62266	9.97795	10.0862	10.011	9.87695	9.89014	9.6144	9.64956
3	M3 UpD3-D5 MYC E2F RibosomeBiogenesis Mitochondria	SRPK1	95.9596	11.935	11.743	12.1703	11.4818	11.4121	11.5718	11.607	11.5558	11.6567	12.0877	11.6001	12.2635	12.16	10.7116	12.1931	12.0136	11.6907	11.9363	11.4918	11.2582	11.7124
3	M3 UpD3-D5 MYC E2F RibosomeBiogenesis Mitochondria	ADK	94.9495	9.90914	9.91054	10.1912	9.17944	9.65731	9.96208	9.32636	9.36465	10.1052	9.27352	9.35228	9.97226	10.0852	8.8546	9.75895	9.64104	9.3541	9.30675	9.17116	8.88678	9.08001
3	M3 UpD3-D5 MYC E2F RibosomeBiogenesis Mitochondria	AGK	94.9495	11.2597	11.1986	11.465	10.9106	11.1961	11.2091	11.1342	11.1902	11.1628	10.9473	11.1225	11.2369	11.1754	10.2759	11.2631	10.9054	10.8305	11.0813	10.5804	10.2302	10.8422
3	M3 UpD3-D5 MYC E2F RibosomeBiogenesis Mitochondria	AP1S1	94.9495	10.838	10.8097	10.575	10.0324	10.5511	10.3547	10.2325	10.189	10.2649	10.0272	10.2538	10.2872	10.3972	10.1338	10.2649	10.2155	10.4533	9.88743	10.088	10.076	9.96995
3	M3 UpD3-D5 MYC E2F RibosomeBiogenesis Mitochondria	ARMC10	94.9495	11.4513	11.7825	11.5329	10.751	11.3919	11.5114	11.2652	11.1332	11.5368	10.9535	11.0892	11.6156	11.3783	10.9101	11.5491	11.1791	11.3369	11.2674	10.9444	10.8754	11.2293
3	M3 UpD3-D5 MYC E2F RibosomeBiogenesis Mitochondria	C1QBP	94.9495	13.6111	13.7057	13.5606	13.3144	13.3034	13.5773	13.3919	13.3955	13.6463	13.1824	13.0716	13.4355	13.4388	13.1183	13.592	13.3761	12.9308	13.3634	12.8883	12.0478	12.4341
3	M3 UpD3-D5 MYC E2F RibosomeBiogenesis Mitochondria	CD55	94.9495	9.24344	8.80426	9.73378	9.18609	8.87476	9.80982	8.6207	8.60531	9.09252	8.56078	8.7113	9.23345	8.82684	8.66473	8.633	9.18357	8.74646	8.92337	8.74131	8.6057	8.51628
[truncated: 6,658 more rows]
