# Supplementary material for: A dichotomy of gene regulatory associations during the activated B-cell to plasmablast transition
Source: Life Sci Alliance. 2020 Aug 25;3(10):e202000654. doi: 10.26508/lsa.202000654 (PMC7471511; doi:10.26508/lsa.202000654)
Supplement: Supplementary file 6 [file LSA-2020-00654_TableS6.xlsx]

## Sheet: Day3.3_Std_vs_G9AKD
gene=probe	logFC	AveExpr	t	P.Value	adj.P.Val	B
NDRG2=380228	0.28616	8.0872	4.33248	9.88239e-05	0.999906	-1.84658
HS.183831=2070041	-0.239634	8.1332	-3.77104	0.000534886	0.999906	-2.42066
POLR3G=6450274	0.235699	8.18686	3.66749	0.000723888	0.999906	-2.52587
RHEB=2450139	-0.488521	10.9345	-3.49808	0.00117916	0.999906	-2.69687
DAD1P1=2350154	0.268453	8.4543	3.44511	0.00137085	0.999906	-2.74998
CLEC4D=7050519	0.224237	8.11839	3.31622	0.00196972	0.999906	-2.87835
ST13P2=2260091	-0.199642	8.07241	-3.25468	0.00233697	0.999906	-2.93916
LOC645416=2140010	0.230879	8.14902	3.06582	0.00391299	0.999906	-3.12341
RPL29P26=3840598	0.382877	14.0445	3.0413	0.00417935	0.999906	-3.14704
CDRT15P2=5290129	0.212639	8.25649	3.0356	0.00424376	0.999906	-3.15253
PRPH=5960180	0.160855	8.05073	3.02917	0.00431748	0.999906	-3.15871
SWT1=3290017	-0.247008	8.42985	-2.93194	0.00558918	0.999906	-3.25152
LOC100130513=5890431	0.178834	8.1209	2.89974	0.00608261	0.999906	-3.28199
HS.445365=6250152	-0.271689	8.1168	-2.87017	0.00657128	0.999906	-3.30983
UBE2J2=1410392	0.261798	8.32456	2.83044	0.00728566	0.999906	-3.34704
IRAK4=3310491	0.334849	9.05842	2.78454	0.00820074	0.999906	-3.38973
LGALS8=540020	-0.651356	9.35403	-2.77901	0.00831813	0.999906	-3.39487
ZDBF2=2650634	-0.212002	8.19381	-2.77316	0.00844379	0.999906	-3.40028
WASF4P=3930022	-0.406025	8.84682	-2.75066	0.00894373	0.999906	-3.42105
EIF3B=5390280	0.523559	9.35355	2.74755	0.00901493	0.999906	-3.42391
HS.528854=6550630	0.185256	8.15783	2.72864	0.00945946	0.999906	-3.44129
SNHG7=6280433	0.354444	8.66761	2.72676	0.00950467	0.999906	-3.44302
NAXD=4060327	0.326031	9.6715	2.71414	0.00981384	0.999906	-3.45458
COG7=1030358	0.366699	8.57041	2.70863	0.00995178	0.999906	-3.45962
HS.22302=1400193	-0.165253	8.22847	-2.70188	0.0101234	0.999906	-3.4658
FAAP24=4890364	0.32404	8.86765	2.69699	0.0102492	0.999906	-3.47026
TGFBR2=5310041	0.418862	8.44706	2.68863	0.0104676	0.999906	-3.47788
LOC100132369=4880768	0.152241	8.07955	2.67976	0.0107043	0.999906	-3.48595
HS.435263=4900048	0.186014	8.19602	2.67967	0.0107066	0.999906	-3.48603
ZDHHC5=130670	-0.289784	10.1939	-2.67579	0.0108118	0.999906	-3.48957
NEMP2=3520201	0.159566	8.18591	2.67408	0.0108582	0.999906	-3.49111
ZNF385C=520121	-0.2217	8.16735	-2.66875	0.0110048	0.999906	-3.49596
HS.308031=6370524	0.190574	8.07415	2.66454	0.0111217	0.999906	-3.49978
SPRY2=6590575	-0.258426	8.13291	-2.6639	0.0111395	0.999906	-3.50035
EXO5=6280132	0.270695	8.35971	2.65351	0.0114336	0.999906	-3.50977
GABRE=6060102	0.294559	8.24614	2.64093	0.0117991	0.999906	-3.52114
VIPAS39=6110538	0.379464	8.7998	2.63556	0.0119582	0.999906	-3.52598
HS.121224=6450086	0.18465	8.21095	2.63555	0.0119584	0.999906	-3.52599
RPL17=1450390	0.350099	14.2758	2.60497	0.0129038	0.999906	-3.55349
RPS15P1=460736	-0.309721	13.374	-2.60477	0.0129102	0.999906	-3.55367
HPS1=4670494	0.190024	8.2957	2.59679	0.0131682	0.999906	-3.56082
BOLA2B=4150762	-0.196317	8.10189	-2.57439	0.0139173	0.999906	-3.58081
DSTYK=5560360	-0.467224	9.58809	-2.57253	0.0139814	0.999906	-3.58247
ZNF26=2750133	-0.246912	8.81678	-2.56084	0.0143894	0.999906	-3.59287
HS.406106=5340521	-0.182772	8.49992	-2.55753	0.014507	0.999906	-3.59581
UBR2=1990725	0.358489	10.2387	2.54434	0.014984	0.999906	-3.6075
CC2D1B=5810575	0.241223	8.13111	2.53671	0.0152664	0.999906	-3.61424
INTS5=4810288	0.641952	9.66026	2.52585	0.0156768	0.999906	-3.62383
AGFG1=4280681	-0.44421	8.73102	-2.52493	0.0157121	0.999906	-3.62464
VWA1=50682	0.164836	8.17792	2.52437	0.0157337	0.999906	-3.62514
RAD51=3780609	-0.332163	9.06797	-2.51794	0.0159821	0.999906	-3.6308
RPS2=5220037	-0.341953	14.2371	-2.51395	0.0161382	0.999906	-3.63431
ANKLE2=6400523	0.189785	8.08475	2.51394	0.0161386	0.999906	-3.63432
RPL7L1=1770609	0.401676	10.9437	2.5105	0.0162744	0.999906	-3.63734
GTPBP10=1010332	0.181142	8.24189	2.50789	0.0163779	0.999906	-3.63963
PRR22=2970746	0.226602	8.1131	2.50698	0.0164141	0.999906	-3.64043
LOC728755=5670280	0.354271	9.00535	2.50585	0.0164594	0.999906	-3.64143
MARS=2690707	0.36021	10.8307	2.50314	0.0165681	0.999906	-3.6438
LDB1=2140148	0.1816	8.16404	2.50238	0.0165985	0.999906	-3.64447
STK40=1850717	0.250352	8.16012	2.4981	0.0167718	0.999906	-3.64822
ATP5A1=6110674	-0.275337	14.248	-2.49582	0.0168647	0.999906	-3.65021
LOC653904=4610088	0.232769	8.20515	2.48454	0.017332	0.999906	-3.66009
PCIF1=3890139	0.335575	8.24376	2.48369	0.0173675	0.999906	-3.66082
NUFIP1=3850521	0.183597	8.20768	2.48179	0.0174477	0.999906	-3.66249
HS.377021=7320022	0.173182	8.14132	2.47973	0.0175345	0.999906	-3.66428
RPL35P5=580717	0.369829	14.2336	2.47706	0.0176481	0.999906	-3.66661
TOM1L2=3520730	0.208478	8.29408	2.47655	0.0176698	0.999906	-3.66706
FEZF1-AS1=2640639	0.176965	8.14462	2.46822	0.0180285	0.999906	-3.67431
ALG1L9P=1260554	-0.181973	8.08565	-2.46812	0.0180328	0.999906	-3.6744
DCBLD2=60132	0.159541	8.23781	2.45626	0.0185549	0.999906	-3.6847
LOC645133=5560735	-0.147534	8.1229	-2.45548	0.0185897	0.999906	-3.68538
LAT=5080608	-0.152609	8.103	-2.45491	0.0186153	0.999906	-3.68588
DGKE=3180543	0.208936	8.58574	2.44887	0.018887	0.999906	-3.69111
LOC100133771=5310382	0.196139	8.09828	2.43965	0.0193092	0.999906	-3.69909
HS.158888=1570097	0.191579	8.08929	2.43662	0.0194497	0.999906	-3.70171
MSH3=2760753	0.478532	14.1793	2.43619	0.01947	0.999906	-3.70208
LCE1C=580253	0.17365	8.08261	2.43008	0.0197567	0.999906	-3.70736
PRPF3=2260615	0.27568	10.4909	2.42533	0.0199817	0.999906	-3.71144
CYP27B1=2900725	-0.344849	8.3007	-2.42277	0.0201043	0.999906	-3.71365
C21orf33=5870576	0.230465	8.79886	2.41732	0.0203673	0.999906	-3.71834
BRI3P1=540601	-0.530581	9.32317	-2.41117	0.0206676	0.999906	-3.72362
ACADS=110441	0.171323	8.23162	2.40735	0.0208565	0.999906	-3.7269
LOC100132323=3930670	0.373295	8.76525	2.40707	0.0208701	0.999906	-3.72714
TTC32=5670114	-0.582707	9.51222	-2.40619	0.0209143	0.999906	-3.7279
MTA2=2000204	0.426353	10.2957	2.39872	0.0212886	0.999906	-3.7343
TBC1D17=2510441	0.177567	8.12749	2.39719	0.021366	0.999906	-3.73561
PCLAF=7550470	0.418384	14.1737	2.39575	0.0214391	0.999906	-3.73684
TSC22D1=2450639	-0.213423	8.55979	-2.3911	0.0216766	0.999906	-3.74081
RPL15P11=2650026	-0.405135	13.4681	-2.39076	0.0216938	0.999906	-3.7411
HS.569411=5910608	0.157623	8.11688	2.38966	0.0217504	0.999906	-3.74204
CEBPD=5490408	0.576745	9.07586	2.37833	0.0223415	0.999906	-3.75171
HS.31532=2060014	0.274873	8.72118	2.37222	0.0226661	0.999906	-3.75691
BAG5=130669	-0.243195	11.083	-2.37178	0.0226892	0.999906	-3.75728
ASTN2-AS1=780170	0.357776	14.2542	2.36929	0.0228228	0.999906	-3.75939
AGPAT4=3440025	-0.308688	8.43083	-2.36799	0.0228928	0.999906	-3.7605
HS.551307=2320022	0.152537	8.10387	2.36662	0.0229671	0.999906	-3.76167
ZFP3=4640020	0.208743	8.46308	2.3648	0.0230656	0.999906	-3.76321
TRPM7=4280452	-0.149855	8.09853	-2.36181	0.0232287	0.999906	-3.76575
NACAD=6590156	0.185622	8.12815	2.35985	0.0233359	0.999906	-3.76741
SAMD4A=2680523	0.13689	8.09487	2.35968	0.023345	0.999906	-3.76755
PRKCSH=2850639	0.258653	8.35124	2.35796	0.0234398	0.999906	-3.76901
VPS13C=1070181	-0.186327	8.22516	-2.35734	0.0234739	0.999906	-3.76953
PHLPP2=6560193	-0.292309	8.81671	-2.35144	0.0238015	0.999906	-3.77453
HS.541829=7000241	0.364768	8.48932	2.3504	0.02386	0.999906	-3.77541
DUX3=4180670	0.140688	8.0913	2.34279	0.0242894	0.999906	-3.78183
GCSAM=7200711	-0.185802	8.27135	-2.34243	0.0243098	0.999906	-3.78214
PTP4A2=4250747	0.494664	9.92665	2.33912	0.0244993	0.999906	-3.78493
OGDH=20066	0.14946	8.13496	2.33784	0.0245728	0.999906	-3.78601
KAT14=460292	0.24018	8.24038	2.33493	0.0247402	0.999906	-3.78846
USP12=2360521	-0.590916	8.82144	-2.33263	0.0248736	0.999906	-3.7904
CHSY1=3060128	-0.33541	10.9746	-2.33049	0.0249982	0.999906	-3.79219
MMAB=4150768	0.161406	8.12762	2.32924	0.0250715	0.999906	-3.79325
PHF8=7100079	0.187292	8.08787	2.32875	0.0251003	0.999906	-3.79366
LOC100128591=290711	0.151618	8.10271	2.32617	0.025252	0.999906	-3.79583
LOC643452=1570347	-0.474385	9.07333	-2.32316	0.0254297	0.999906	-3.79836
DNAJC24=5890300	0.243551	8.99575	2.32218	0.0254878	0.999906	-3.79918
SYAP1=6580678	-0.58164	8.88326	-2.31909	0.0256722	0.999906	-3.80177
NOL9=6220196	0.469541	8.40214	2.31849	0.0257078	0.999906	-3.80227
KIAA1551=7570477	0.313711	9.99018	2.31432	0.0259588	0.999906	-3.80577
MEPCE=2940576	0.421608	9.67061	2.31152	0.0261287	0.999906	-3.80812
HS.98737=3140315	0.156887	8.0928	2.30985	0.0262303	0.999906	-3.80952
CCR6=5220296	0.362475	14.2195	2.30903	0.0262801	0.999906	-3.8102
TTC5=3440201	0.323247	9.38293	2.30878	0.0262951	0.999906	-3.8104
GUSBP2=4280630	0.35139	9.57624	2.30752	0.0263726	0.999906	-3.81146
IKBIP=3170605	-0.224751	8.29981	-2.29923	0.026885	0.999906	-3.81839
RASL11B=3370129	-0.163777	8.11898	-2.28924	0.0275136	0.999906	-3.8267
ROCK2=4860719	0.364226	14.1662	2.28765	0.0276155	0.999906	-3.82803
ADAM17=5260546	0.331906	9.73339	2.28244	0.0279494	0.999906	-3.83235
BCL7B=2850360	0.226805	8.71378	2.28231	0.027958	0.999906	-3.83247
AMER1=5420400	0.301432	9.26829	2.28171	0.0279965	0.999906	-3.83296
ZC3H10=2140026	0.276917	8.97052	2.27697	0.0283049	0.999906	-3.8369
IFITM3=6650242	0.272072	8.65168	2.27608	0.028363	0.999906	-3.83764
GCLM=4480053	0.48416	8.98969	2.27588	0.0283762	0.999906	-3.8378
MSH5=3930414	0.28675	8.42753	2.27583	0.028379	0.999906	-3.83784
FANCA=770398	0.131676	8.13353	2.2735	0.0285322	0.999906	-3.83978
SMA4=510133	0.318481	9.16528	2.27302	0.0285634	0.999906	-3.84017
SF3B1=3800435	-0.250601	11.8945	-2.27204	0.0286281	0.999906	-3.84098
ARL6=5270646	-0.179908	8.11585	-2.26879	0.0288432	0.999906	-3.84367
HS.461819=7210671	0.181897	8.24685	2.26445	0.0291328	0.999906	-3.84726
ESM1=3420605	-0.142867	8.10484	-2.26443	0.029134	0.999906	-3.84728
SDCBP=630167	-0.46411	9.12826	-2.26297	0.0292319	0.999906	-3.84848
GOLGA2P10=5550445	-0.316157	8.84855	-2.26055	0.0293947	0.999906	-3.85048
PDE7A=4890592	0.486507	9.67236	2.25806	0.0295636	0.999906	-3.85254
TMEM87A=7150196	-0.373895	12.4978	-2.25751	0.0296007	0.999906	-3.85299
HS.564658=270369	-0.179625	8.12956	-2.25664	0.0296596	0.999906	-3.8537
MAGIX=2100047	0.178614	8.18436	2.25449	0.0298066	0.999906	-3.85548
LOC100130553=6060523	0.193295	14.5818	2.25124	0.0300292	0.999906	-3.85815
UBE3D=4570372	0.133943	8.2689	2.25121	0.0300313	0.999906	-3.85818
PPP2R1A=5570767	0.363134	11.74	2.25102	0.0300445	0.999906	-3.85834
AMER1=70192	0.143084	8.1426	2.25033	0.0300922	0.999906	-3.8589
LOC730284=4540692	0.205364	8.27711	2.24807	0.0302484	0.999906	-3.86077
UBC=3060300	0.217605	14.5708	2.2473	0.0303018	0.999906	-3.8614
LEO1=2970674	0.253853	9.92594	2.24663	0.030348	0.999906	-3.86195
ZNF271P=3180189	0.192413	9.22418	2.24629	0.0303717	0.999906	-3.86223
FLJ45966=6400187	0.191321	8.18414	2.24493	0.0304666	0.999906	-3.86335
BRCA1=5820703	0.180031	8.29701	2.24253	0.0306341	0.999906	-3.86532
ANKFY1=6980639	0.159901	8.20994	2.24195	0.0306746	0.999906	-3.86579
HNRNPKP3=7320392	-0.118117	8.23719	-2.24022	0.0307963	0.999906	-3.86721
ARHGEF39=6370528	0.392847	8.4	2.23768	0.0309756	0.999906	-3.8693
LOC388237=6960221	-0.159843	8.10435	-2.23665	0.0310484	0.999906	-3.87014
MBLAC2=7380463	-0.190732	8.17626	-2.23659	0.0310531	0.999906	-3.87019
ZNF879=2350646	-0.134764	8.12618	-2.23487	0.0311752	0.999906	-3.8716
LOC651212=5690195	-0.171049	8.1162	-2.23256	0.0313396	0.999906	-3.87349
ZNF676=4730601	0.136034	8.16003	2.23078	0.0314669	0.999906	-3.87495
POGZ=1780445	0.196294	8.54878	2.22994	0.0315274	0.999906	-3.87564
CXorf21=2640397	-0.18813	8.30603	-2.22941	0.0315653	0.999906	-3.87607
DPF2=3890274	0.350574	10.7268	2.22761	0.0316953	0.999906	-3.87754
MRPL4=1170121	0.385969	9.33931	2.22676	0.031757	0.999906	-3.87824
HLF=540706	-0.159087	8.12326	-2.22622	0.0317956	0.999906	-3.87868
HNRNPL=2360608	0.430107	10.4912	2.2241	0.0319495	0.999906	-3.88041
PRPF4=6100441	0.237969	11.1953	2.2223	0.0320812	0.999906	-3.88188
SLC25A38=2680639	0.314602	8.98965	2.22216	0.032091	0.999906	-3.88199
HS.542027=6200564	0.150407	8.18229	2.22099	0.0321764	0.999906	-3.88295
PIAS1=1820019	0.261283	10.1521	2.22056	0.0322083	0.999906	-3.8833
LOC651820=150088	-0.1827	8.13057	-2.22052	0.0322113	0.999906	-3.88334
HS.444329=450754	0.132861	8.11734	2.21978	0.0322656	0.999906	-3.88394
TSPY1=4250097	-0.147117	8.10434	-2.21948	0.0322873	0.999906	-3.88418
PHB2=4060722	0.288477	11.582	2.21648	0.0325081	0.999906	-3.88663
NONO=5560445	0.255612	8.91766	2.21613	0.032534	0.999906	-3.88691
RPS29=2140370	0.29235	14.3813	2.21587	0.032553	0.999906	-3.88712
KIFC1=7330674	0.404644	11.0439	2.21516	0.0326059	0.999906	-3.88771
RHBDD3=2100224	0.24721	8.49631	2.21282	0.0327793	0.999906	-3.88961
KCTD20=7000086	0.373614	10.6465	2.21117	0.0329024	0.999906	-3.89095
DNAJB12=520296	0.149721	8.20381	2.21055	0.0329489	0.999906	-3.89146
LOC646496=1410327	0.18018	8.15227	2.20798	0.0331413	0.999906	-3.89355
LOC729143=4120315	-0.170434	8.28925	-2.20792	0.0331461	0.999906	-3.8936
ARL6=1090482	-0.221971	8.06115	-2.20561	0.0333198	0.999906	-3.89547
NSD2=5130600	0.135734	8.05064	2.20486	0.0333761	0.999906	-3.89608
LOC650803=4830068	-0.307187	9.17583	-2.19974	0.0337652	0.999906	-3.90024
IFT52=3420270	0.285087	8.83478	2.19855	0.0338568	0.999906	-3.90121
YTHDC1=6900288	0.279198	11.8831	2.19555	0.0340866	0.999906	-3.90363
LOC100049716=2600471	0.151471	8.14083	2.19459	0.034161	0.999906	-3.90441
EPC2=630750	0.125679	8.13979	2.19428	0.0341851	0.999906	-3.90467
HS.573541=3460215	-0.254574	8.3207	-2.19315	0.0342726	0.999906	-3.90558
CXorf40B=7150608	-0.381857	9.44722	-2.19213	0.0343512	0.999906	-3.9064
CSPP1=6860709	-0.157582	8.3466	-2.19088	0.0344481	0.999906	-3.90741
LOC100133129=6960736	0.357195	8.60324	2.19061	0.0344694	0.999906	-3.90763
ECT2=6840215	-0.810292	10.2768	-2.18826	0.0346529	0.999906	-3.90954
ALAS1=5860278	-0.238615	8.56133	-2.18712	0.0347419	0.999906	-3.91046
HS.373429=5670270	-0.321947	8.16108	-2.18642	0.0347971	0.999906	-3.91102
HS.112932=3460519	0.133902	8.11594	2.18619	0.0348149	0.999906	-3.91121
CPXM1=730577	-0.146793	8.28593	-2.18573	0.0348512	0.999906	-3.91158
SNX6=3420008	-0.158762	8.17404	-2.18484	0.0349209	0.999906	-3.9123
LOC407835=730195	0.467366	9.31441	2.18227	0.0351238	0.999906	-3.91437
LYRM2=3440014	0.319576	9.78677	2.18175	0.0351645	0.999906	-3.91479
LOC644764=940762	-0.162454	8.07243	-2.18049	0.0352651	0.999906	-3.91581
RNF214=6940600	0.219729	8.42409	2.17975	0.0353233	0.999906	-3.9164
TBC1D4=7650669	-0.261087	8.23973	-2.17945	0.0353476	0.999906	-3.91665
UBTF=5670296	0.401396	8.70892	2.17929	0.0353599	0.999906	-3.91677
HS.554324=580102	0.532291	10.7028	2.179	0.0353835	0.999906	-3.91701
HS.565146=4120397	0.143061	8.16503	2.17898	0.0353845	0.999906	-3.91702
TUT1=3930113	0.487891	9.03869	2.17537	0.0356736	0.999906	-3.91994
VAMP1=2350541	0.183106	8.20583	2.17533	0.0356767	0.999906	-3.91997
LINC01547=6660296	0.166545	8.21758	2.1745	0.0357432	0.999906	-3.92064
THEM5=990471	-0.16682	8.19587	-2.17416	0.0357704	0.999906	-3.92091
CARD10=3840678	0.145881	8.08159	2.17288	0.0358733	0.999906	-3.92194
PPIL3=1430161	0.186073	8.1563	2.17122	0.0360074	0.999906	-3.92327
HNRNPA1L2=1450326	0.180325	8.39741	2.17101	0.0360244	0.999906	-3.92344
IL18RAP=6520180	-0.346353	8.55791	-2.17015	0.0360941	0.999906	-3.92413
DFFA=4390576	0.16966	8.33919	2.16952	0.0361449	0.999906	-3.92464
TRNT1=460477	-0.153442	8.14453	-2.16883	0.0362013	0.999906	-3.9252
MON1B=5310674	0.306636	9.06488	2.16797	0.036271	0.999906	-3.92588
HS.570338=7330603	-0.139309	8.14486	-2.16684	0.036363	0.999906	-3.92679
EEF1AKMT2=6370075	-0.158108	8.32589	-2.16541	0.0364802	0.999906	-3.92794
CCDC150=3710246	0.212448	8.4082	2.16384	0.0366089	0.999906	-3.9292
UNKL=7570671	0.230436	8.53161	2.16259	0.0367115	0.999906	-3.93021
ZNF799=6270333	-0.135596	8.19482	-2.16066	0.0368708	0.999906	-3.93175
HS.579295=4060129	-0.237722	8.40899	-2.15961	0.036957	0.999906	-3.93259
LOC729417=4210156	0.173892	8.33807	2.15687	0.037185	0.999906	-3.93479
LOC728787=3460730	0.279005	8.7402	2.15607	0.0372511	0.999906	-3.93543
HS.47702=5900215	0.119017	8.08953	2.15313	0.037497	0.999906	-3.93778
LOC648931=1940754	-0.188343	8.17407	-2.15278	0.0375264	0.999906	-3.93806
MKS1=4260176	0.138855	8.19164	2.15217	0.0375773	0.999906	-3.93855
LOC729324=2320731	0.424831	14.2256	2.14959	0.0377949	0.999906	-3.94061
DMD=1820224	0.169689	8.18933	2.14836	0.0378989	0.999906	-3.94159
ZPR1=7050561	0.295973	10.0203	2.14574	0.038121	0.999906	-3.94368
NSD3=870689	-0.167287	8.11145	-2.14563	0.0381303	0.999906	-3.94377
HS.544884=7380044	-0.150835	8.19749	-2.1428	0.0383718	0.999906	-3.94603
SHOX2=2680132	0.148097	8.19583	2.13992	0.0386186	0.999906	-3.94832
AKR1A1=5550543	-0.181285	8.17943	-2.13973	0.0386349	0.999906	-3.94847
PSMA6=5080326	-0.30366	13.8694	-2.139	0.0386981	0.999906	-3.94906
HS.540264=6650021	0.150193	8.13068	2.13617	0.0389424	0.999906	-3.95131
YWHAQ=3850131	-0.318757	13.8878	-2.13588	0.0389677	0.999906	-3.95154
MED9=2900477	-0.243535	8.84918	-2.13561	0.0389906	0.999906	-3.95175
ADRM1=4280136	0.462177	10.0863	2.1354	0.0390091	0.999906	-3.95192
LRRC46=6960204	0.163241	8.18937	2.13362	0.0391644	0.999906	-3.95334
SUV39H2=6330441	0.16662	8.29171	2.12599	0.0398336	0.999906	-3.95939
IPP=2100519	0.525896	9.03584	2.12568	0.0398606	0.999906	-3.95964
LOC100131323=7100400	-0.323657	8.53158	-2.12462	0.0399545	0.999906	-3.96048
KCTD7=4010446	0.23414	8.41059	2.12446	0.0399688	0.999906	-3.9606
HIPK3=5490092	-0.156961	8.08448	-2.12357	0.0400483	0.999906	-3.96131
BCOR=1770435	0.221306	8.27478	2.12051	0.0403209	0.999906	-3.96374
ETHE1=7570008	-0.282962	8.46987	-2.12046	0.0403251	0.999906	-3.96377
PAXBP1=5670072	-0.194628	8.35775	-2.11464	0.0408484	0.999906	-3.96838
FLJ37396=3450133	0.192517	8.40105	2.11325	0.0409745	0.999906	-3.96948
SNORA55=3390360	0.10461	8.14582	2.11243	0.0410483	0.999906	-3.97012
OAZ1=7100239	0.225359	14.4789	2.11123	0.0411579	0.999906	-3.97107
C4orf46=4480121	-0.333386	9.1014	-2.11023	0.0412484	0.999906	-3.97186
HS.582025=3310372	0.176288	8.31483	2.10983	0.0412846	0.999906	-3.97217
LOC100130367=4060044	0.584943	9.13018	2.10873	0.0413857	0.999906	-3.97304
OXSR1=4920669	0.348993	10.9187	2.10798	0.0414545	0.999906	-3.97364
HS.232649=6220193	0.12715	8.10312	2.10759	0.0414903	0.999906	-3.97395
SLC22A5=7050180	0.153723	8.21786	2.10742	0.0415059	0.999906	-3.97408
LOC100130413=6060204	-0.145522	8.24866	-2.10625	0.0416127	0.999906	-3.975
GSR=4540392	0.147178	8.13234	2.10535	0.0416954	0.999906	-3.97571
LOC401127=6220537	-0.388951	8.71895	-2.10405	0.0418151	0.999906	-3.97673
TTI1=4810220	0.394092	8.75848	2.10275	0.0419351	0.999906	-3.97775
LIF=2650390	0.165664	8.18772	2.10174	0.0420292	0.999906	-3.97855
C11orf58=3990161	-0.188125	8.38555	-2.10055	0.042139	0.999906	-3.97948
WBP4=5700592	-0.354798	9.76495	-2.09909	0.0422752	0.999906	-3.98063
HS.334831=3800424	-0.19752	8.82969	-2.09687	0.0424821	0.999906	-3.98237
PRCC=6520156	0.2148	9.06177	2.09682	0.0424876	0.999906	-3.98242
ZNF320=2690711	0.331504	9.19362	2.09641	0.0425252	0.999906	-3.98274
LONP1=540717	0.471827	10.6954	2.09587	0.0425757	0.999906	-3.98316
SPAG16=5050717	-0.379286	8.71943	-2.0933	0.0428174	0.999906	-3.98518
FBXW11=3460711	-0.270904	11.1247	-2.09308	0.0428385	0.999906	-3.98535
GNE=6060209	-0.369309	10.1654	-2.0925	0.0428927	0.999906	-3.98581
LOC651213=2940653	0.123238	8.11614	2.09059	0.0430738	0.999906	-3.98731
GPR19=1710634	-0.176613	8.0509	-2.08987	0.0431423	0.999906	-3.98788
HNRNPM=2360669	0.316305	11.9965	2.08973	0.0431555	0.999906	-3.98798
ADCK5=2480709	0.260192	8.47504	2.08815	0.0433055	0.999906	-3.98922
HS.123349=70164	0.153596	8.19104	2.0874	0.0433769	0.999906	-3.98981
ALDOA=6590253	0.439071	12.3419	2.0865	0.0434628	0.999906	-3.99051
KIF20A=1050195	0.413051	10.4311	2.08451	0.0436532	0.999906	-3.99207
TRAFD1=1570129	0.363627	9.21102	2.08447	0.0436569	0.999906	-3.9921
LINC01098=4390437	0.18275	8.15235	2.08383	0.0437184	0.999906	-3.9926
NUP98=3440528	0.34073	8.96097	2.08363	0.0437368	0.999906	-3.99275
LOC286453=7150674	-0.216529	8.98936	-2.08356	0.0437435	0.999906	-3.99281
GUSBP2=5670672	0.398081	10.1469	2.08332	0.0437671	0.999906	-3.993
OR2A42=6020379	-0.220264	8.70921	-2.08329	0.0437695	0.999906	-3.99302
LOC650159=1340079	-0.17557	8.11427	-2.08311	0.0437868	0.999906	-3.99316
TMEM47=2570730	0.134498	8.09771	2.08131	0.04396	0.999906	-3.99457
NR2E1=4260446	-0.128237	8.21681	-2.08095	0.0439952	0.999906	-3.99485
HS.222909=6380010	-0.138996	8.16121	-2.08041	0.0440476	0.999906	-3.99528
BTBD6P1=3180475	0.184407	8.22239	2.07901	0.0441823	0.999906	-3.99637
EXOC3=4730682	0.628066	9.56891	2.07826	0.0442554	0.999906	-3.99696
KLHL12=6840500	0.264138	9.30694	2.07783	0.044297	0.999906	-3.99729
ATXN10=6180014	0.195773	8.5107	2.07601	0.044474	0.999906	-3.99871
TBCCD1=5260022	0.222281	8.59109	2.07525	0.0445479	0.999906	-3.9993
HEATR3=4850440	0.365893	9.41471	2.07216	0.0448499	0.999906	-4.00171
SDHAP1=2450332	0.22467	8.7228	2.07039	0.0450239	0.999906	-4.00309
DENND2C=3990671	-0.171493	8.34535	-2.06785	0.0452751	0.999906	-4.00507
TMEM191A=1340477	0.418446	9.64823	2.06467	0.0455906	0.999906	-4.00754
SPTLC1=4810671	-0.288932	8.37325	-2.06466	0.0455919	0.999906	-4.00755
FLJ10088=3390037	0.172834	8.05336	2.06385	0.045672	0.999906	-4.00818
FOSL1=6960332	0.186983	8.22304	2.06125	0.0459323	0.999906	-4.0102
FCF1=60307	0.405155	8.70493	2.05842	0.0462166	0.999906	-4.0124
GALNT14=5310270	-0.13524	8.06346	-2.05838	0.0462206	0.999906	-4.01243
NCAN=540326	0.202872	8.41621	2.0563	0.0464307	0.999906	-4.01404
HS.466840=2900215	-0.137661	8.1954	-2.05562	0.0464993	0.999906	-4.01457
CELA3B=7510072	0.15337	8.1339	2.05443	0.04662	0.999906	-4.01549
SCLY=1580519	0.199836	8.4607	2.05356	0.046708	0.999906	-4.01616
HS.211821=5490075	0.160957	8.1813	2.05253	0.0468132	0.999906	-4.01696
PRKCA=6560564	-0.125129	8.12724	-2.05253	0.0468134	0.999906	-4.01696
GNL3L=5900746	0.710691	10.8584	2.0518	0.0468877	0.999906	-4.01753
TCEA2=4880014	0.309003	8.97694	2.05058	0.0470116	0.999906	-4.01847
RDM1=5820056	-0.157445	8.24939	-2.04867	0.0472073	0.999906	-4.01994
FAM177A1=610112	0.313851	14.2464	2.04539	0.0475453	0.999906	-4.02248
SLC25A29=2710463	0.204869	8.1935	2.04486	0.0475996	0.999906	-4.02289
RPS10P8=4250722	-0.184556	8.3282	-2.04453	0.0476344	0.999906	-4.02315
SLC4A2=1010309	0.280036	8.54222	2.04449	0.0476386	0.999906	-4.02318
SNHG12=3990500	-0.405312	8.70794	-2.04442	0.047645	0.999906	-4.02323
HS.129244=7100619	0.201982	8.36217	2.0442	0.0476684	0.999906	-4.0234
HS.232520=3520100	0.116683	8.12835	2.04233	0.0478623	0.999906	-4.02485
ZNF763=7210433	0.318748	8.6755	2.04148	0.0479503	0.999906	-4.0255
CDC25B=2190392	0.197919	8.06485	2.04022	0.0480819	0.999906	-4.02647
RPL10A=6350544	0.216245	14.3363	2.0381	0.0483029	0.999906	-4.0281
RN7SL1=2340452	0.388951	14.1735	2.03664	0.048456	0.999906	-4.02923
RASSF1=6350121	-0.372816	8.44598	-2.0344	0.0486923	0.999906	-4.03096
NRP2=1410402	-0.180543	8.04841	-2.03398	0.0487361	0.999906	-4.03128
NPTN=830553	-0.370455	11.813	-2.03384	0.0487514	0.999906	-4.03139
HS.538558=2190114	-0.171544	8.08343	-2.03358	0.0487781	0.999906	-4.03158
RPS10=4570482	0.300901	14.2643	2.0333	0.0488084	0.999906	-4.0318
HTT=3990612	0.35534	8.67971	2.03244	0.0488993	0.999906	-4.03246
EIF4G1=3930189	0.448049	11.0141	2.03196	0.0489497	0.999906	-4.03283
RPL15P7=6060129	0.348921	14.2239	2.03114	0.0490361	0.999906	-4.03346
ITGA1=460220	-0.174814	7.99895	-2.02994	0.0491637	0.999906	-4.03438
HS.546213=6270072	0.182388	8.10106	2.02946	0.0492148	0.999906	-4.03475
EXOSC10=7610468	0.244949	9.97309	2.0289	0.0492752	0.999906	-4.03519
LOC728728=6330711	0.15599	8.21426	2.02885	0.0492802	0.999906	-4.03522
LOC729715=6020672	0.172445	8.09196	2.02809	0.0493615	0.999906	-4.03581
LOC100129055=5550609	0.224773	8.49108	2.0276	0.049413	0.999906	-4.03618
HSD17B6=4040441	0.137165	8.36732	2.02229	0.0499837	0.999906	-4.04026
SPATC1L=1500390	0.168516	8.30112	2.0219	0.0500257	0.999906	-4.04055
SLC35G2=4860368	-0.206625	8.05826	-2.02146	0.0500732	0.999906	-4.04089
LOC100131409=5550670	0.167889	8.18268	2.02084	0.05014	0.999906	-4.04136
SPECC1=2710692	0.126709	8.15964	2.02061	0.0501647	0.999906	-4.04154
PPM1D=5690554	-0.319882	9.69981	-2.02023	0.0502061	0.999906	-4.04183
TCF19=3890097	0.191672	8.95643	2.02001	0.0502296	0.999906	-4.042
UBE2NL=2030195	0.1032	8.1796	2.01996	0.0502355	0.999906	-4.04204
NFYB=6100435	0.183363	8.46578	2.01719	0.0505355	0.999906	-4.04415
ALKBH1=1780020	-0.196251	8.21948	-2.01699	0.0505574	0.999906	-4.04431
LOC728565=2060372	0.244166	9.07187	2.01544	0.0507269	0.999906	-4.0455
NR4A2=650639	-0.545529	8.22165	-2.01391	0.0508946	0.999906	-4.04667
CTBP2=4880292	-0.158104	8.11443	-2.01187	0.0511181	0.999906	-4.04822
GGA1=2570156	0.379162	14.2464	2.01169	0.0511379	0.999906	-4.04836
PIDD1=580242	0.410685	8.63608	2.01096	0.0512178	0.999906	-4.04891
LOC649987=2340647	-0.13661	8.07972	-2.0102	0.0513025	0.999906	-4.0495
NRDE2=10551	0.451365	9.82498	2.00946	0.0513843	0.999906	-4.05007
GSR=5220762	-0.261326	9.60597	-2.00816	0.0515279	0.999906	-4.05106
EEF1GP5=1170309	0.348324	14.1051	2.00647	0.0517151	0.999906	-4.05234
RPL7AP30=6550139	0.278866	14.2232	2.0061	0.0517562	0.999906	-4.05262
AK9=5270670	0.136125	8.06704	2.00573	0.0517976	0.999906	-4.05291
CLUH=7400711	0.231314	9.09914	2.00532	0.0518429	0.999906	-4.05322
SETD5=6350768	0.248449	8.50507	2.00481	0.0519001	0.999906	-4.05361
UBE2D3=1570458	-0.324181	13.2234	-2.00423	0.0519647	0.999906	-4.05405
MAT2A=7150176	0.457415	12.6278	2.00329	0.0520691	0.999906	-4.05476
FAM78B=7000674	-0.154972	8.07353	-2.00324	0.0520749	0.999906	-4.0548
YARS2=4570333	0.291685	10.7434	2.0025	0.052158	0.999906	-4.05537
ORAI2=6400113	0.333147	8.5848	1.999	0.0525506	0.999906	-4.05803
ARF5=3370189	0.273846	10.3442	1.99899	0.052552	0.999906	-4.05803
RPL18AP3=510397	-0.653067	13.4677	-1.9972	0.0527541	0.999906	-4.0594
F2R=7160743	0.341923	14.2482	1.9945	0.05306	0.999906	-4.06144
WARS=3710068	0.369183	12.4719	1.99285	0.053248	0.999906	-4.0627
COX5A=4900670	-0.281961	13.8687	-1.99237	0.0533024	0.999906	-4.06306
OR51M1=6650392	-0.138264	8.08154	-1.99158	0.0533922	0.999906	-4.06366
FAM69A=5290646	-0.109958	8.15684	-1.9914	0.0534129	0.999906	-4.06379
LOC728352=6510504	-0.169338	8.11093	-1.99091	0.0534692	0.999906	-4.06417
PPP1R3F=1500162	0.216828	8.54551	1.99047	0.0535191	0.999906	-4.0645
TCTA=540100	0.30888	8.93307	1.98926	0.0536575	0.999906	-4.06541
RGPD1=2970634	0.159127	8.09266	1.98869	0.053723	0.999906	-4.06585
FUZ=5900414	0.235255	8.3708	1.98826	0.0537726	0.999906	-4.06617
MNX1=4280333	-0.134167	8.12505	-1.98721	0.0538938	0.999906	-4.06697
SAP30L=2320053	-0.380009	10.4789	-1.98681	0.0539392	0.999906	-4.06727
GINS4=3060433	0.858606	9.58344	1.98676	0.0539452	0.999906	-4.06731
SELENOT=1190202	0.18092	8.15462	1.98552	0.0540883	0.999906	-4.06825
UBE2E1=2060465	-0.304911	12.335	-1.98471	0.0541822	0.999906	-4.06886
C17orf51=3390653	0.162021	8.18993	1.98469	0.0541844	0.999906	-4.06887
STIP1=620711	0.480823	10.9929	1.98414	0.054248	0.999906	-4.06929
RDH16=4200041	-0.103691	8.01466	-1.98399	0.054265	0.999906	-4.0694
HS.581028=4040603	-0.156338	8.10029	-1.98349	0.0543234	0.999906	-4.06978
MOSPD2=1240072	-0.30576	8.4364	-1.98345	0.0543282	0.999906	-4.06981
HS.542495=4260717	-0.114522	8.18491	-1.98282	0.0544014	0.999906	-4.07029
PPAN=1230673	0.303547	8.85016	1.98234	0.0544574	0.999906	-4.07065
WRB=4590102	-0.51262	9.10581	-1.98067	0.0546518	0.999906	-4.07192
FAM238A=1260097	0.132814	8.06297	1.97964	0.0547716	0.999906	-4.07269
RP2=2710332	-0.239053	8.84791	-1.97885	0.0548637	0.999906	-4.07329
CLPTM1L=1050750	0.476846	11.0163	1.97875	0.0548757	0.999906	-4.07336
PEF1=6180670	0.358835	9.50055	1.97831	0.0549272	0.999906	-4.0737
HS.371060=5360296	0.202705	8.653	1.97829	0.0549294	0.999906	-4.07371
OSGIN2=2070309	-0.28265	9.2926	-1.97459	0.0553639	0.999906	-4.0765
PLS3=2710730	-0.128604	8.05696	-1.97437	0.0553903	0.999906	-4.07667
RPSAP39=2190546	-0.762401	14.1602	-1.97336	0.0555086	0.999906	-4.07742
LOC100132784=1660639	-0.111163	8.13011	-1.97149	0.0557301	0.999906	-4.07883
MPST=4570379	0.236911	8.89003	1.97115	0.0557711	0.999906	-4.07909
TFEC=1070356	0.178144	8.22263	1.97083	0.0558088	0.999906	-4.07933
MTX2=2480044	-0.340024	9.66161	-1.97063	0.0558323	0.999906	-4.07948
SMARCD2=1580327	0.350693	9.25134	1.96973	0.0559388	0.999906	-4.08015
MID2=2450193	-0.269375	8.21344	-1.96869	0.056063	0.999906	-4.08094
HS.572219=4200753	-0.451107	9.71336	-1.96728	0.0562307	0.999906	-4.082
HS.551249=2480240	0.159408	8.12481	1.96718	0.0562436	0.999906	-4.08208
LOC100131271=2230445	0.134725	8.15639	1.96696	0.0562693	0.999906	-4.08224
GOLGA6L1=5670131	0.119368	8.13711	1.9639	0.0566357	0.999906	-4.08453
SUPT16H=780753	0.334651	12.0097	1.96375	0.0566541	0.999906	-4.08465
RPGR=1770592	-0.282095	8.60804	-1.9631	0.0567323	0.999906	-4.08514
SPDYE8P=6480626	0.131814	8.13876	1.96271	0.0567793	0.999906	-4.08543
HS.345700=5090692	-0.121709	8.18655	-1.96159	0.056915	0.999906	-4.08627
HS.544069=630239	0.123797	8.18894	1.96129	0.0569504	0.999906	-4.08649
DUSP15=150022	-0.167708	8.26285	-1.96107	0.056977	0.999906	-4.08666
HARBI1=4390600	0.1792	8.24857	1.96031	0.0570695	0.999906	-4.08723
TUBA3FP=6860661	0.332692	14.2394	1.95988	0.0571217	0.999906	-4.08755
LGALS8=6270554	-0.25773	9.64974	-1.95968	0.0571459	0.999906	-4.0877
FBXO33=5870202	-0.297821	11.3039	-1.95929	0.0571926	0.999906	-4.08799
PGAM1P8=4180278	0.309769	13.9749	1.95925	0.057198	0.999906	-4.08803
CEP104=6650288	0.332748	8.78574	1.95854	0.0572831	0.999906	-4.08855
LOC154761=3180360	0.242266	8.57879	1.95652	0.0575294	0.999906	-4.09007
HS.583661=5270050	-0.123421	8.21183	-1.95619	0.0575701	0.999906	-4.09032
FPR1=1030270	0.15976	8.19019	1.95557	0.0576457	0.999906	-4.09078
DDX24=1010735	0.377885	11.2004	1.95536	0.0576705	0.999906	-4.09093
LANCL1=4150138	-0.289047	10.5814	-1.95482	0.0577371	0.999906	-4.09134
DARS=6840711	-0.318348	13.7358	-1.95367	0.057877	0.999906	-4.0922
CLIC4P1=3190195	-0.201104	8.21732	-1.95337	0.0579143	0.999906	-4.09242
PIGH=3520523	-0.498567	9.17131	-1.95291	0.0579701	0.999906	-4.09276
HS.171009=6250575	-0.294584	8.2686	-1.95212	0.0580681	0.999906	-4.09336
LEMD3=6580349	-0.273631	10.7648	-1.95189	0.0580959	0.999906	-4.09353
EIF5=6550035	-0.122472	8.09574	-1.95063	0.0582506	0.999906	-4.09447
LOC100129522=6620575	-0.166851	8.61094	-1.94982	0.0583508	0.999906	-4.09508
TMEM185A=6980400	0.19515	8.97702	1.94687	0.058716	0.999906	-4.09728
UBAP2=5490097	0.28162	9.16798	1.94522	0.0589203	0.999906	-4.09851
SECISBP2L=2470762	0.29311	9.71324	1.94342	0.0591448	0.999906	-4.09985
MAP3K20=4830279	-0.149754	8.11837	-1.94328	0.0591621	0.999906	-4.09995
ATP6AP1L=5490270	0.140337	8.28344	1.9422	0.0592965	0.999906	-4.10075
LOC643293=2680204	-0.148365	8.09443	-1.94133	0.0594064	0.999906	-4.10141
NOMO1=3310056	0.278187	9.01927	1.94129	0.0594105	0.999906	-4.10143
ANKRA2=7400114	-0.554706	9.40346	-1.94081	0.0594711	0.999906	-4.10179
SFR1=380669	0.122872	8.22728	1.93941	0.059647	0.999906	-4.10284
RPL10A=4040100	-0.459058	14.2008	-1.93883	0.0597202	0.999906	-4.10327
HS.491292=3460735	0.142467	8.16342	1.93881	0.0597218	0.999906	-4.10328
HMGB3P6=6400093	-0.161552	8.1739	-1.93877	0.059727	0.999906	-4.10331
HPRT1=6400270	-0.271955	12.2791	-1.93803	0.0598212	0.999906	-4.10386
CTNND1=4200019	0.179433	8.21118	1.93603	0.0600726	0.999906	-4.10534
CCDC134=2640132	0.133169	8.30687	1.93479	0.0602302	0.999906	-4.10627
SF3B2=3930070	0.495675	11.6323	1.934	0.0603308	0.999906	-4.10686
NFATC3=3140386	0.189956	8.47423	1.9338	0.0603552	0.999906	-4.107
MAN1C1=6280184	0.166304	8.04109	1.93312	0.0604422	0.999906	-4.10751
H3F3AP4=840296	-0.275671	14.369	-1.93245	0.0605267	0.999906	-4.108
LOC730202=3520259	0.260965	8.77553	1.93238	0.060536	0.999906	-4.10805
PMS2P1=1580278	-0.151171	8.2305	-1.9319	0.0605978	0.999906	-4.10841
MATR3=2360220	-0.29072	13.3261	-1.93143	0.0606566	0.999906	-4.10876
MALT1=1770386	-0.335594	9.4935	-1.93117	0.0606909	0.999906	-4.10896
PDPK2P=5420156	-0.182205	8.15392	-1.93092	0.0607225	0.999906	-4.10914
GPR132=5870692	0.329356	9.10699	1.93055	0.0607692	0.999906	-4.10941
KDM4D=1850048	-0.158858	8.14229	-1.93027	0.0608056	0.999906	-4.10962
RPL21P105=50615	0.318556	14.2549	1.92964	0.0608862	0.999906	-4.11009
ARPC5=20142	-0.417335	13.6402	-1.92934	0.0609242	0.999906	-4.11031
HS.362343=70128	-0.121024	8.17448	-1.92908	0.0609579	0.999906	-4.1105
MARCH5=6450324	-0.150384	8.17054	-1.92906	0.0609603	0.999906	-4.11052
CDO1=3780315	-0.176189	8.15896	-1.928	0.0610957	0.999906	-4.1113
SRPK1=7050056	-0.396633	11.4757	-1.92701	0.0612231	0.999906	-4.11204
EIF2S1=3870110	-0.374298	9.64109	-1.92679	0.0612513	0.999906	-4.1122
ZNF880=2850224	0.543821	8.9181	1.92649	0.0612906	0.999906	-4.11242
NLRP5=6200079	-0.135624	8.08494	-1.92648	0.0612915	0.999906	-4.11243
KEAP1=3420497	0.500389	9.65273	1.92643	0.0612982	0.999906	-4.11247
RPS4XP16=6200747	-0.743556	12.3037	-1.92587	0.0613695	0.999906	-4.11288
HSD17B12=6280050	-0.391317	12.1588	-1.92523	0.0614525	0.999906	-4.11335
HIST3H2A=1500192	-0.201025	8.52615	-1.92486	0.0614994	0.999906	-4.11362
NAA30=2230059	-0.223122	8.76982	-1.92426	0.0615769	0.999906	-4.11407
CARS=20010	-0.301623	8.70344	-1.92248	0.0618084	0.999906	-4.11539
LINS1=5890524	-0.262621	8.5653	-1.92242	0.0618153	0.999906	-4.11543
FARSA=2360167	0.433447	9.5364	1.92235	0.0618252	0.999906	-4.11549
SV2B=4540102	-0.0944648	8.12732	-1.92157	0.0619255	0.999906	-4.11606
SMIM15=2640431	-0.119482	8.15877	-1.92007	0.0621206	0.999906	-4.11716
PIN4=1030475	-0.145309	8.38703	-1.91942	0.0622057	0.999906	-4.11765
HS.537754=6520037	-0.128214	8.10727	-1.91927	0.0622245	0.999906	-4.11775
FAM241A=290368	-0.183196	8.13013	-1.91919	0.0622359	0.999906	-4.11782
SNAP47=5560100	0.329598	8.83891	1.91916	0.0622396	0.999906	-4.11784
THOC6=3450364	0.347783	9.10489	1.91895	0.0622665	0.999906	-4.11799
RPS29P16=2750066	-0.755498	10.6492	-1.91867	0.0623028	0.999906	-4.1182
HS.575812=2140110	-0.165709	8.17952	-1.91752	0.0624536	0.999906	-4.11905
NLRP3=3420154	-0.136598	8.06488	-1.91724	0.0624904	0.999906	-4.11926
MYADM=2970594	-0.678097	9.01255	-1.91713	0.0625051	0.999906	-4.11934
IDH2=4880433	0.608718	10.8673	1.91642	0.0625971	0.999906	-4.11986
HS.121667=3120553	0.133686	8.31029	1.91628	0.0626161	0.999906	-4.11996
TMEM109=6130193	0.542803	11.525	1.91624	0.0626206	0.999906	-4.11999
MYH14=2750240	-0.171124	8.14646	-1.91509	0.0627726	0.999906	-4.12084
ATF7IP=2570682	0.14399	8.12606	1.91345	0.0629881	0.999906	-4.12205
FXR2=5690280	0.265604	9.19503	1.91321	0.0630187	0.999906	-4.12222
UBTD2=2360274	-0.202249	8.50041	-1.91263	0.0630956	0.999906	-4.12265
KLHDC2=2810364	-0.287019	10.8361	-1.91054	0.0633722	0.999906	-4.12419
CCDC173=6620041	-0.196413	8.1146	-1.90858	0.0636322	0.999906	-4.12563
ATP6V0C=3610397	-0.321559	13.4276	-1.90855	0.0636357	0.999906	-4.12565
ADAL=5910554	-0.184844	8.62825	-1.90853	0.0636386	0.999906	-4.12567
HS.142570=520709	-0.137496	8.20556	-1.9083	0.0636697	0.999906	-4.12584
HS.547824=1050338	0.122322	8.08855	1.90804	0.0637044	0.999906	-4.12603
DDX10P2=5570632	-0.171661	8.12867	-1.90781	0.0637341	0.999906	-4.1262
HS.581234=4050440	0.147953	8.28822	1.90772	0.0637465	0.999906	-4.12626
ZNF334=6110768	0.15772	8.21813	1.90648	0.0639118	0.999906	-4.12718
PTPRA=5870273	0.143599	8.33794	1.90607	0.0639661	0.999906	-4.12748
ASB8=2490441	0.220321	9.55147	1.90579	0.0640036	0.999906	-4.12768
LOC729439=3370356	0.359103	14.2125	1.90493	0.0641188	0.999906	-4.12831
COQ8B=4290053	0.328306	8.73417	1.90433	0.0641994	0.999906	-4.12876
BRWD1=4200482	-0.13334	8.3125	-1.904	0.0642426	0.999906	-4.12899
LOC100128775=130487	-0.370084	8.60694	-1.90385	0.0642634	0.999906	-4.12911
LOC646916=7380672	0.224561	8.70808	1.90372	0.0642809	0.999906	-4.1292
RASSF6=630240	0.704468	9.13852	1.90134	0.0645999	0.999906	-4.13094
LOC730060=2750112	0.499093	9.16722	1.90109	0.0646346	0.999906	-4.13113
GXYLT1=7330131	-0.224721	9.1119	-1.9	0.0647806	0.999906	-4.13193
PRRC2A=5080333	0.306904	8.5811	1.89958	0.064838	0.999906	-4.13224
TMEM159=2000431	0.143628	8.61971	1.89926	0.0648804	0.999906	-4.13247
SMTN=6020441	0.248316	8.3155	1.89781	0.0650765	0.999906	-4.13353
SNAPIN=870041	-0.228355	9.59783	-1.89733	0.0651416	0.999906	-4.13388
SIRT6=1850739	0.154667	8.17668	1.89696	0.0651917	0.999906	-4.13415
RAB21=1770661	-0.22848	10.3658	-1.8955	0.0653906	0.999906	-4.13522
ZNF574=580044	0.165265	8.1415	1.89516	0.0654364	0.999906	-4.13547
BTF3=2650468	-0.231341	14.1289	-1.89477	0.0654894	0.999906	-4.13575
HS.252466=4250487	-0.139625	8.11871	-1.89457	0.0655178	0.999906	-4.13591
CLUAP1=4610296	0.152739	8.58268	1.89435	0.0655468	0.999906	-4.13606
CNOT3=380309	0.293274	8.66975	1.89393	0.0656045	0.999906	-4.13637
MTCH1=3460181	-0.183562	12.8056	-1.8936	0.0656495	0.999906	-4.13661
LOC100134440=5870259	0.135664	8.17122	1.89298	0.0657341	0.999906	-4.13707
ALDH5A1=2640274	-0.342683	8.36268	-1.89293	0.0657407	0.999906	-4.1371
PSMD10=5340370	-0.353356	8.65947	-1.89262	0.0657832	0.999906	-4.13733
RAB11FIP1=4050102	-0.45173	9.02712	-1.89256	0.0657919	0.999906	-4.13738
HS.504036=2320646	0.132884	8.12062	1.89221	0.0658399	0.999906	-4.13763
TOP1MT=6130338	-0.139682	8.10655	-1.89216	0.0658464	0.999906	-4.13767
OGFR=6860382	0.483923	9.34571	1.89195	0.0658743	0.999906	-4.13782
ITIH5=1170609	0.406627	14.1773	1.89016	0.0661203	0.999906	-4.13913
GNG10=6370717	-0.373305	8.46648	-1.89003	0.0661382	0.999906	-4.13922
FERMT3=7050736	0.380716	9.56614	1.88835	0.0663689	0.999906	-4.14044
POLRMT=1990053	0.52104	9.57094	1.88773	0.0664542	0.999906	-4.1409
SLC38A11=6450612	0.155358	8.21476	1.88769	0.066461	0.999906	-4.14093
NUFIP2=5690113	-0.252951	10.4805	-1.88683	0.0665795	0.999906	-4.14156
IDI1=2640670	-0.919781	10.677	-1.88569	0.066736	0.999906	-4.14238
ACSL1=1030431	-0.86125	10.0664	-1.88555	0.066756	0.999906	-4.14249
TRAF7=2350706	0.196103	8.32824	1.88456	0.066893	0.999906	-4.14321
LOC100133607=5090341	0.321196	14.165	1.88446	0.0669065	0.999906	-4.14328
SLTM=4060136	-0.285499	10.4061	-1.88372	0.0670102	0.999906	-4.14382
ZNF785=6560477	0.291116	8.33468	1.88286	0.0671292	0.999906	-4.14445
ERCC5=5820343	0.302253	10.6978	1.88283	0.0671341	0.999906	-4.14447
HS.388997=3440193	-0.172356	8.15623	-1.88213	0.067231	0.999906	-4.14498
IMPDH1=360162	0.13694	8.19435	1.88158	0.067307	0.999906	-4.14537
PLCG1=2260131	0.223443	8.90358	1.8814	0.0673333	0.999906	-4.14551
PRUNE1=6420521	0.267426	8.90585	1.88093	0.0673985	0.999906	-4.14585
KLHL17=3850504	0.133119	8.12542	1.88073	0.0674268	0.999906	-4.146
FBXO7=4780048	0.370605	10.5144	1.87983	0.0675514	0.999906	-4.14665
SLC44A4=5690647	0.139051	8.11259	1.87977	0.06756	0.999906	-4.14669
SNRNP70=3120133	0.288631	8.99335	1.87973	0.0675655	0.999906	-4.14672
HS.128527=1580376	0.128046	8.11516	1.87934	0.0676209	0.999906	-4.14701
MVP=160291	0.522758	9.53514	1.87843	0.0677478	0.999906	-4.14767
CRAT=3120437	0.210601	8.31108	1.87826	0.0677715	0.999906	-4.14779
THAP12P1=5260379	-0.131273	8.31873	-1.8776	0.0678648	0.999906	-4.14827
NOL8=4120722	0.179141	10.5939	1.87756	0.0678706	0.999906	-4.1483
CACFD1=1990477	0.18115	8.46538	1.87748	0.067882	0.999906	-4.14836
RPL15P20=5080372	-0.255418	9.34936	-1.87731	0.0679049	0.999906	-4.14848
TIMM29=6290253	0.291714	9.24808	1.87707	0.0679389	0.999906	-4.14866
PAXBP1=6770753	0.237716	8.75447	1.87644	0.0680274	0.999906	-4.14911
PER2=6040286	-0.347522	9.74062	-1.87633	0.0680436	0.999906	-4.1492
HS.254477=20441	0.220847	8.27063	1.87611	0.0680738	0.999906	-4.14935
SLC39A4=4040750	0.251179	8.48984	1.87607	0.0680802	0.999906	-4.14939
HS.556018=6350093	-0.532776	9.65376	-1.87526	0.0681935	0.999906	-4.14997
CCSER2=2190224	-0.322673	9.18601	-1.87457	0.0682914	0.999906	-4.15047
CXCR5=5290647	0.339015	9.35476	1.87442	0.0683119	0.999906	-4.15058
SLC30A1=5860521	-0.462888	8.91621	-1.87406	0.0683631	0.999906	-4.15084
LOC100134178=2710482	0.144938	8.11245	1.87379	0.068401	0.999906	-4.15104
PDLIM5=3930767	0.149095	8.16288	1.87342	0.0684533	0.999906	-4.1513
SEPHS2=2030736	0.30528	11.553	1.87223	0.068622	0.999906	-4.15217
RNPS1=2630022	0.352886	11.4267	1.87097	0.0688007	0.999906	-4.15308
LOC100132716=3940110	-0.140669	8.07216	-1.8709	0.068811	0.999906	-4.15313
PHC2=1500524	0.182021	8.38043	1.87087	0.0688155	0.999906	-4.15316
LOC646194=1580438	-0.132474	8.13673	-1.87027	0.0688998	0.999906	-4.15359
ELMO1=2750154	0.487516	10.7669	1.87	0.0689389	0.999906	-4.15378
LOC644404=6550717	0.105072	8.17256	1.86975	0.0689747	0.999906	-4.15397
PHLDA1=5900725	-0.339257	8.19868	-1.86966	0.0689878	0.999906	-4.15403
LOC100134584=6770192	0.193319	8.32103	1.86918	0.0690552	0.999906	-4.15438
PRM3=7550040	0.128495	8.12674	1.86892	0.069092	0.999906	-4.15456
HS.344350=5220039	0.131499	8.22127	1.86876	0.0691153	0.999906	-4.15468
KLF9=3390292	-0.504168	10.1329	-1.86854	0.0691467	0.999906	-4.15484
HS.128035=6100280	-0.131184	8.17988	-1.86829	0.0691818	0.999906	-4.15502
LOC100130990=540687	-0.110803	8.13293	-1.86823	0.0691911	0.999906	-4.15507
RAD51AP1=4150196	-0.282488	10.7866	-1.86792	0.0692352	0.999906	-4.15529
HS.50571=380431	-0.132341	8.09401	-1.86626	0.069473	0.999906	-4.15649
LOC641844=7330491	-0.357403	11.1917	-1.86527	0.0696153	0.999906	-4.15721
YIF1B=3440097	-0.193665	8.67921	-1.86521	0.0696239	0.999906	-4.15725
CHD4=4640435	0.351541	10.1964	1.86465	0.0697041	0.999906	-4.15766
VN1R2=1440553	-0.211334	8.40255	-1.86326	0.0699041	0.999906	-4.15866
IDS=2600138	-0.4195	8.51454	-1.86306	0.0699326	0.999906	-4.1588
HS.561603=3930504	-0.174375	8.20001	-1.86285	0.0699632	0.999906	-4.15896
FBXW7=1850504	0.387728	9.46927	1.86284	0.0699644	0.999906	-4.15896
GPNMB=1570154	-0.146376	8.09968	-1.86183	0.0701091	0.999906	-4.15969
LOC728969=4590369	0.353189	8.82632	1.86028	0.0703344	0.999906	-4.16081
LOC100130263=1820110	-0.264826	8.30416	-1.85933	0.070472	0.999906	-4.1615
EIF3B=6290603	0.487343	11.1889	1.8593	0.0704754	0.999906	-4.16151
CD302=4640630	-0.140629	8.20887	-1.85899	0.0705201	0.999906	-4.16174
STX2=7400343	-0.365196	9.54433	-1.85819	0.0706373	0.999906	-4.16232
TMEM185A=4640196	0.255209	8.85325	1.85722	0.0707774	0.999906	-4.16301
HSPA8=430672	0.36644	14.1064	1.85714	0.0707901	0.999906	-4.16308
SDC4=2650193	-0.190471	8.14337	-1.85678	0.0708419	0.999906	-4.16333
CAMSAP1=1340411	-0.332883	9.523	-1.85593	0.0709666	0.999906	-4.16395
UGT2B11=5560170	-0.116281	8.12494	-1.85582	0.070982	0.999906	-4.16402
PHF23=6980092	-0.267453	10.0891	-1.8555	0.0710289	0.999906	-4.16426
KEAP1=4570598	0.401369	9.67904	1.85493	0.0711121	0.999906	-4.16467
HCG2040054=5050482	0.12208	8.13428	1.85474	0.0711392	0.999906	-4.1648
CCNG2=130215	-0.154956	8.28858	-1.85382	0.0712749	0.999906	-4.16547
LOC388720=1940050	0.265325	14.3382	1.85355	0.0713136	0.999906	-4.16566
SWSAP1=2490674	0.162394	8.15507	1.85298	0.0713974	0.999906	-4.16607
CUL9=6580491	0.264546	8.60407	1.85221	0.0715108	0.999906	-4.16662
HS.415576=2680670	-0.434792	8.6671	-1.85195	0.0715485	0.999906	-4.16681
NOP56=5560465	-0.722493	10.0173	-1.851	0.0716881	0.999906	-4.16749
PHF3=6400048	0.206005	11.2187	1.85037	0.0717812	0.999906	-4.16795
MADD=4830484	0.226828	8.37669	1.84966	0.071885	0.999906	-4.16845
RPL18AP6=870593	-0.459582	13.6675	-1.84962	0.0718916	0.999906	-4.16848
LOC641849=3850278	-0.623872	9.44106	-1.84917	0.0719579	0.999906	-4.16881
TMEM250=7380367	0.450705	9.42026	1.84871	0.0720256	0.999906	-4.16914
HS.582136=3120754	0.187232	8.23399	1.84851	0.0720549	0.999906	-4.16928
HS.574008=1260224	0.190932	8.30323	1.84793	0.0721416	0.999906	-4.1697
FEV=2510187	-0.204047	8.16756	-1.84766	0.0721816	0.999906	-4.16989
RPS4XP6=1240427	0.381177	14.0818	1.84736	0.072226	0.999906	-4.17011
HSPA2=2940577	0.15535	8.30276	1.84571	0.0724708	0.999906	-4.17129
ANXA11=1300274	-0.30132	9.48735	-1.84561	0.0724854	0.999906	-4.17136
SUPT5H=6760576	0.620773	10.494	1.84509	0.0725619	0.999906	-4.17173
TGFBRAP1=6660133	0.362638	9.11583	1.84369	0.0727702	0.999906	-4.17274
N4BP2L1=620112	-0.294058	8.67689	-1.84263	0.0729291	0.999906	-4.1735
MMD=5550431	-0.23025	10.3178	-1.84214	0.0730024	0.999906	-4.17385
GSS=110474	0.429978	9.28005	1.84168	0.0730707	0.999906	-4.17418
MLF2=6400474	0.259944	9.72805	1.84123	0.0731379	0.999906	-4.1745
SCARNA27=3990551	-0.172037	8.0607	-1.84044	0.0732562	0.999906	-4.17506
FZR1=2370338	0.100851	8.13677	1.84034	0.0732707	0.999906	-4.17513
CEP164=1070376	0.312883	8.92772	1.84028	0.0732805	0.999906	-4.17518
LOC728148=3780576	-0.236809	8.44912	-1.83884	0.0734965	0.999906	-4.17621
TM9SF4=70674	0.410259	9.93627	1.83866	0.0735235	0.999906	-4.17634
THAP7=2450132	0.200943	8.6916	1.83812	0.0736044	0.999906	-4.17672
PYROXD1=2120639	-0.335642	8.58078	-1.838	0.0736228	0.999906	-4.17681
MTMR9=6960014	-0.247828	9.91196	-1.83671	0.0738177	0.999906	-4.17774
RPS2P28=4150615	-1.12567	11.9095	-1.83635	0.0738708	0.999906	-4.17799
TAB1=1500148	0.49334	9.19214	1.83622	0.0738916	0.999906	-4.17809
YTHDC1=4040196	0.198202	8.39045	1.83603	0.0739193	0.999906	-4.17822
FOXRED2=6180487	0.194517	8.50708	1.83592	0.0739357	0.999906	-4.17829
HS.127148=4560392	-0.109754	8.12484	-1.83581	0.0739522	0.999906	-4.17837
LOC285696=3190762	0.19035	8.30145	1.83564	0.0739785	0.999906	-4.1785
LOC442711=4590414	0.144527	8.18286	1.83424	0.0741904	0.999906	-4.1795
TRMT2B=6350736	0.501608	8.85032	1.83284	0.0744022	0.999906	-4.18049
KAT7=1770468	0.130079	8.25816	1.83269	0.0744251	0.999906	-4.1806
SPATA2L=450673	-0.260695	9.29636	-1.83234	0.074479	0.999906	-4.18085
CACYBP=7320477	0.140104	8.13275	1.83185	0.0745531	0.999906	-4.1812
HS.575095=4480195	-0.148015	8.26846	-1.83173	0.0745714	0.999906	-4.18129
FGFR1OP2=1340681	-0.39291	9.14847	-1.83097	0.0746871	0.999906	-4.18183
TNK2=7050164	0.130817	8.13649	1.83091	0.074696	0.999906	-4.18187
SNRNP35=6100681	0.139711	8.54018	1.82992	0.0748465	0.999906	-4.18257
DDX12P=610370	0.357462	8.51738	1.82967	0.074885	0.999906	-4.18275
TRAPPC6B=2190022	-0.311611	8.34391	-1.82844	0.0750735	0.999906	-4.18363
LOC646144=6270132	0.132839	8.19606	1.82736	0.0752381	0.999906	-4.1844
LOC646813=3060037	-0.110609	8.0958	-1.82661	0.0753544	0.999906	-4.18494
LOC732425=3930497	0.31783	8.40362	1.82657	0.0753606	0.999906	-4.18497
LOC729417=840020	0.136383	8.19468	1.82603	0.0754427	0.999906	-4.18535
LOC648963=1260121	0.117183	8.09281	1.82593	0.0754576	0.999906	-4.18542
PAFAH1B1=5670075	0.351625	10.6418	1.82388	0.0757745	0.999906	-4.18688
C18orf54=2760520	-0.320142	8.86912	-1.82364	0.0758105	0.999906	-4.18705
IPO9=5090541	0.272933	9.55441	1.82338	0.0758514	0.999906	-4.18723
GOSR2=1050403	0.13961	8.34019	1.82327	0.0758675	0.999906	-4.18731
TUBA4A=4760474	-0.716786	11.2683	-1.82314	0.0758884	0.999906	-4.1874
EFCAB5=1170521	0.159127	8.11279	1.82149	0.0761434	0.999906	-4.18858
PRKAB2=5860307	-0.172469	8.63908	-1.82125	0.076181	0.999906	-4.18875
LOC729057=4760139	0.123287	8.23217	1.82105	0.0762107	0.999906	-4.18888
TTC13=4490014	0.223005	9.94476	1.82076	0.0762564	0.999906	-4.18909
LOC100133177=4260112	0.306097	14.0386	1.82074	0.0762597	0.999906	-4.18911
DAPK3=840682	0.203443	8.42753	1.81972	0.0764174	0.999906	-4.18983
PHAX=4260364	-0.353614	10.2687	-1.81928	0.0764865	0.999906	-4.19015
HMGN4=5270689	-0.261513	11.9782	-1.81864	0.0765849	0.999906	-4.19059
MCHR2=5670709	0.236695	8.33533	1.81739	0.0767803	0.999906	-4.19148
DSCR10=3190273	0.148653	8.15775	1.81722	0.0768071	0.999906	-4.19161
SLC2A3P2=430019	-0.188313	8.20709	-1.81678	0.0768762	0.999906	-4.19192
SLC38A6=4010452	-0.228992	8.37057	-1.81675	0.0768804	0.999906	-4.19194
TPI1P2=7560053	-0.573976	10.8766	-1.8152	0.0771218	0.999906	-4.19303
RNU4ATAC=1660021	0.465026	10.0769	1.81505	0.0771459	0.999906	-4.19314
SPECC1=6550551	-0.122748	8.08232	-1.81468	0.0772032	0.999906	-4.1934
BRF1=5670382	0.30594	8.39856	1.81429	0.0772655	0.999906	-4.19368
CISD3=3870465	-0.126266	8.18162	-1.81384	0.0773361	0.999906	-4.194
UTP14A=1400008	0.24695	10.1626	1.81234	0.0775709	0.999906	-4.19506
TRIM7=6330397	-0.122081	8.0999	-1.80874	0.0781392	0.999906	-4.1976
HIST1H2AM=3120114	0.228771	8.34256	1.80828	0.0782124	0.999906	-4.19793
LOC399491=4250224	-0.21622	8.4122	-1.80794	0.0782655	0.999906	-4.19817
UBE2I=2570546	0.131848	8.16234	1.80734	0.0783611	0.999906	-4.19859
HS.544707=5570086	0.125668	8.21739	1.80717	0.0783876	0.999906	-4.19871
ADGRG1=4890241	0.136894	8.11084	1.80668	0.0784657	0.999906	-4.19906
ULK4P2=6060192	-0.174097	8.21853	-1.80616	0.0785484	0.999906	-4.19943
CGRRF1=1940561	-0.344404	9.58301	-1.80612	0.0785553	0.999906	-4.19946
HSP90B1=2480326	0.332509	13.8665	1.80573	0.0786175	0.999906	-4.19973
PLD4=1580014	-0.159192	8.16507	-1.80535	0.0786774	0.999906	-4.2
HS.462257=830129	0.135	8.15124	1.80533	0.0786802	0.999906	-4.20001
CLDN9=3290767	0.118711	8.16591	1.80468	0.0787849	0.999906	-4.20047
EIF1=3710544	-0.588195	12.5885	-1.80454	0.0788067	0.999906	-4.20057
GPX8=4730138	0.16804	8.35051	1.80448	0.0788156	0.999906	-4.20061
FPGS=6650066	-0.121177	8.08388	-1.80445	0.0788212	0.999906	-4.20063
APOBEC3D=4760035	0.349327	9.39838	1.80367	0.0789445	0.999906	-4.20118
SMAP1=6020201	0.2066	8.59107	1.80352	0.0789687	0.999906	-4.20129
STAR=7040224	0.22976	8.37615	1.80342	0.0789849	0.999906	-4.20136
MB21D2=2030687	-0.318714	8.27506	-1.80317	0.0790252	0.999906	-4.20153
STX18=6560630	0.11495	8.15125	1.80266	0.0791074	0.999906	-4.2019
SLC25A5=6550673	-0.182053	14.3486	-1.80242	0.0791456	0.999906	-4.20207
MED15=5420243	0.197481	8.22659	1.80115	0.079348	0.999906	-4.20296
TNPO3=3360241	0.416963	10.2971	1.80027	0.0794898	0.999906	-4.20358
LOC728476=3890672	-0.192413	8.50388	-1.8001	0.0795174	0.999906	-4.2037
LCN1P1=6100689	0.175947	8.49501	1.79937	0.0796348	0.999906	-4.20421
MIR22HG=5290161	-0.456138	9.15238	-1.79934	0.0796394	0.999906	-4.20423
FBXL3=1470497	-0.499148	8.91194	-1.79933	0.0796401	0.999906	-4.20424
APRT=160746	0.307337	10.7589	1.79897	0.0796982	0.999906	-4.20449
SENP1=780291	0.131778	8.27216	1.79856	0.0797653	0.999906	-4.20478
SOCS2=6770673	-0.363793	9.46445	-1.79832	0.0798031	0.999906	-4.20495
CALR=2760370	0.570967	11.4728	1.79805	0.0798474	0.999906	-4.20514
LOC644113=2360241	-0.156966	8.43402	-1.79798	0.0798589	0.999906	-4.20519
CCS=2750630	0.340947	8.60009	1.79784	0.0798812	0.999906	-4.20529
TSEN34=5820528	-0.266644	11.0735	-1.7978	0.0798878	0.999906	-4.20532
CAMK1D=2030280	0.352689	9.1399	1.7971	0.0800006	0.999906	-4.20581
LOC653829=840195	0.442478	9.11422	1.79702	0.0800128	0.999906	-4.20586
GDE1=6520075	0.241405	8.74034	1.7969	0.0800332	0.999906	-4.20595
LTBP4=4290315	0.370779	8.72895	1.79679	0.0800501	0.999906	-4.20602
HNRNPA1P2=4280044	-0.725128	13.1951	-1.79582	0.0802075	0.999906	-4.20671
PIP4P1=5220152	0.456005	9.72834	1.79536	0.0802819	0.999906	-4.20703
CRNKL1=270309	0.182911	8.69055	1.79466	0.0803952	0.999906	-4.20752
KNL1=4260050	0.257669	9.23559	1.79405	0.0804934	0.999906	-4.20795
LOC90462=6280435	0.127942	8.19306	1.79349	0.0805851	0.999906	-4.20834
ZNF696=3310523	0.187113	8.82287	1.79349	0.0805853	0.999906	-4.20834
PBRM1=4390020	-0.180231	8.25963	-1.79334	0.0806084	0.999906	-4.20844
FAM76B=6130273	-0.256771	9.45247	-1.7922	0.0807954	0.999906	-4.20925
SECTM1=5360093	0.121341	8.14029	1.79187	0.0808481	0.999906	-4.20948
DEPTOR=3800095	-0.108787	8.05225	-1.79109	0.0809754	0.999906	-4.21003
KIF18A=2470035	-0.216633	9.10095	-1.79107	0.0809784	0.999906	-4.21004
HNRNPDL=2570358	-0.349643	9.23922	-1.79069	0.0810404	0.999906	-4.2103
RAB33B=5870594	-0.47705	8.60987	-1.78996	0.0811597	0.999906	-4.21082
PAPOLA=6940719	-0.276109	12.0977	-1.78994	0.0811631	0.999906	-4.21083
RNF213=7400743	0.577956	10.4248	1.78974	0.0811957	0.999906	-4.21097
FILIP1L=4490709	0.171949	8.22447	1.78967	0.0812067	0.999906	-4.21102
RCC1L=4900356	0.199846	8.73179	1.78914	0.0812942	0.999906	-4.21139
BDH1=5490593	0.334911	8.60488	1.78828	0.0814349	0.999906	-4.21199
PKM=160170	0.403389	11.9181	1.78825	0.0814405	0.999906	-4.21202
FAM184A=4490333	0.105907	8.11158	1.78816	0.081454	0.999906	-4.21208
PTBP3=6370678	-0.676198	11.8767	-1.78805	0.0814728	0.999906	-4.21216
BEST3=1070750	0.133543	8.14085	1.78748	0.0815662	0.999906	-4.21256
EIF1AX=3930296	-0.909252	10.1604	-1.78726	0.0816027	0.999906	-4.21271
LOC641772=3940129	-0.1367	8.14588	-1.78614	0.0817865	0.999906	-4.21349
AHDC1=4250376	0.160337	8.1273	1.78606	0.0817988	0.999906	-4.21355
HS.19193=360291	-0.293016	8.30372	-1.78598	0.081813	0.999906	-4.21361
PDCD10=4890047	0.112037	8.18363	1.78578	0.0818452	0.999906	-4.21374
HS.40061=4590379	0.12335	8.16089	1.78561	0.0818743	0.999906	-4.21387
LOC728779=3870332	0.294347	8.78996	1.78495	0.0819823	0.999906	-4.21433
LOC650737=6250114	0.199696	9.23314	1.78482	0.0820041	0.999906	-4.21442
RPS9P4=7550750	-0.586795	10.1205	-1.7845	0.0820561	0.999906	-4.21464
HUS1B=5900187	0.170702	8.32454	1.78399	0.0821404	0.999906	-4.215
UBE2H=6020736	-0.298624	9.22617	-1.78209	0.0824555	0.999906	-4.21633
SMYD5=4670437	0.130277	8.18538	1.78141	0.0825673	0.999906	-4.2168
DHX37=5670438	0.123891	8.1979	1.78087	0.0826576	0.999906	-4.21718
MOK=1470348	-0.298228	8.81449	-1.779	0.0829686	0.999906	-4.21848
MOSPD1=2680433	-0.235559	8.37673	-1.77891	0.0829829	0.999906	-4.21854
ZCCHC17=2450280	0.368793	10.1597	1.77857	0.0830399	0.999906	-4.21878
STAC2=70086	-0.125595	8.14184	-1.7783	0.0830842	0.999906	-4.21897
RPS18P12=6330408	-0.646024	12.9805	-1.77808	0.083122	0.999906	-4.21913
DLL3=4210382	0.200165	8.66219	1.77749	0.0832204	0.999906	-4.21954
HDGFL2=6900037	0.230242	8.57262	1.77557	0.0835401	0.999906	-4.22087
CCL3L1=6660288	-0.461916	8.2568	-1.77531	0.0835842	0.999906	-4.22105
SIRT5=2850195	-0.0933916	8.12671	-1.77507	0.0836246	0.999906	-4.22122
ABHD18=5810192	0.411178	9.19782	1.77493	0.0836472	0.999906	-4.22131
HS.560896=5960072	-0.133199	8.38265	-1.77455	0.0837117	0.999906	-4.22158
LOC100129532=7330088	0.121186	8.1534	1.77412	0.0837843	0.999906	-4.22188
SELENON=1780402	0.205224	8.42145	1.77404	0.0837963	0.999906	-4.22193
SLC46A1=4070348	-0.114183	8.14342	-1.77402	0.0838002	0.999906	-4.22195
CSF2=2750196	-0.324262	8.16571	-1.77269	0.0840239	0.999906	-4.22288
USB1=2750360	0.32554	9.83282	1.77231	0.0840881	0.999906	-4.22314
APEX1=6510053	0.332116	12.3371	1.77187	0.0841625	0.999906	-4.22345
OSBPL3=2360446	-0.199104	8.36477	-1.77186	0.0841647	0.999906	-4.22346
MRPL15=4760520	-0.60347	10.9702	-1.77171	0.0841889	0.999906	-4.22356
ZEB2=5050441	-0.40216	8.89699	-1.7711	0.0842918	0.999906	-4.22398
RPL15P22=7210593	-0.239704	8.47168	-1.77049	0.0843951	0.999906	-4.22441
YWHAH=4810653	-0.393941	13.5152	-1.77021	0.0844425	0.999906	-4.2246
ZNF385D=6380646	0.11055	8.1417	1.76999	0.0844791	0.999906	-4.22475
TAOK2=520333	0.274964	8.60908	1.76988	0.0844975	0.999906	-4.22483
RPS15P4=5490603	0.324228	14.1602	1.76898	0.0846499	0.999906	-4.22545
NCSTN=7210719	0.339825	11.201	1.76893	0.0846589	0.999906	-4.22549
TPX2=6290358	0.390241	10.4944	1.76855	0.0847236	0.999906	-4.22576
HS.282470=6770458	-0.111363	8.12183	-1.76853	0.0847271	0.999906	-4.22577
FAIM=150747	-0.487559	8.64886	-1.76832	0.0847623	0.999906	-4.22591
HNRNPUL1=5890156	0.393538	12.1711	1.76802	0.0848135	0.999906	-4.22612
SETDB1=6450722	0.348279	9.48261	1.7675	0.084901	0.999906	-4.22648
HS.551074=2750022	-0.113441	8.15493	-1.76708	0.084972	0.999906	-4.22677
RPRD2=6650634	0.307343	8.49039	1.76708	0.0849728	0.999906	-4.22677
PSMD1=5090647	0.285594	10.8845	1.76686	0.0850096	0.999906	-4.22693
WDR91=7150367	0.166271	8.72749	1.76674	0.0850304	0.999906	-4.22701
PRRT2=6350112	0.14869	8.1193	1.76665	0.0850455	0.999906	-4.22707
MOV10=6580484	0.358318	8.74914	1.76637	0.0850931	0.999906	-4.22727
LOC730704=1990403	0.108431	8.14865	1.76634	0.0850975	0.999906	-4.22728
RNU12-2P=2000133	0.148136	8.18214	1.76627	0.08511	0.999906	-4.22733
LOC729832=1170008	-0.146369	8.21058	-1.76592	0.0851702	0.999906	-4.22758
PXDC1=5550307	-0.153763	8.1634	-1.76585	0.0851811	0.999906	-4.22762
RPS3A=6380255	0.314983	14.1578	1.76578	0.0851941	0.999906	-4.22768
E2F1=4590553	-0.237925	8.3924	-1.76578	0.0851943	0.999906	-4.22768
RPAP1=1450678	0.39001	8.74399	1.76542	0.0852544	0.999906	-4.22792
PRDX5=520750	0.321781	11.3285	1.76526	0.0852816	0.999906	-4.22803
TESK1=4860315	0.378132	9.23528	1.76526	0.085283	0.999906	-4.22804
DDX49=450309	0.25135	8.66054	1.76424	0.0854557	0.999906	-4.22874
SORL1=2480274	0.323878	8.40609	1.76413	0.0854741	0.999906	-4.22882
ALG1L7P=4610292	0.164397	8.43769	1.76398	0.0854996	0.999906	-4.22892
GABPB2=1170706	0.239194	14.2552	1.76396	0.0855042	0.999906	-4.22894
SUMO1P3=4050358	-0.69075	10.2263	-1.76251	0.0857523	0.999906	-4.22994
LOC644563=6560139	0.108785	8.09685	1.76238	0.0857744	0.999906	-4.23003
EDC3=7000500	0.37632	9.06555	1.76218	0.0858087	0.999906	-4.23017
RPL32=6400437	0.222751	14.3445	1.7612	0.0859757	0.999906	-4.23085
ERCC3=6840040	0.410858	9.73926	1.76091	0.0860261	0.999906	-4.23105
LOC730534=1450674	-0.329496	13.9658	-1.76083	0.0860399	0.999906	-4.23111
CXorf40B=5890259	-0.220932	8.33892	-1.76068	0.0860653	0.999906	-4.23121
MAGEA6=5490367	-0.124108	8.1147	-1.76005	0.0861741	0.999906	-4.23165
VPS72=7650735	0.281355	9.1662	1.75964	0.0862443	0.999906	-4.23193
MECR=7100458	0.177032	8.19211	1.75858	0.0864265	0.999906	-4.23266
HNRNPA1P36=6420228	-0.489138	8.91743	-1.75762	0.0865926	0.999906	-4.23333
RNF31=840482	0.521051	9.80398	1.7572	0.0866641	0.999906	-4.23361
LCMT1=3930376	0.279297	10.0636	1.75706	0.0866886	0.999906	-4.23371
FKBP1AP1=360010	0.310668	8.42405	1.75696	0.0867054	0.999906	-4.23378
LOC442329=3370670	0.133157	8.11688	1.7567	0.0867515	0.999906	-4.23396
LOC100132032=4670136	-0.165947	8.4479	-1.75589	0.0868906	0.999906	-4.23452
USP15=520484	-0.191667	9.01232	-1.75513	0.0870228	0.999906	-4.23504
CIAO1=6980156	0.295526	10.8694	1.75414	0.0871953	0.999906	-4.23573
FAM35A=1470192	-0.20142	8.37652	-1.75413	0.0871963	0.999906	-4.23574
MTHFD2=1300706	-0.551509	11.9392	-1.75388	0.0872403	0.999906	-4.23591
RPS16P10=4920224	0.301729	14.3106	1.75379	0.0872551	0.999906	-4.23597
HS.530149=520373	0.120741	8.10479	1.75234	0.0875073	0.999906	-4.23697
ZCCHC11=4260093	0.265241	9.81999	1.7521	0.08755	0.999906	-4.23714
ARPC4=2690601	0.437642	11.3965	1.75208	0.087552	0.999906	-4.23715
DCAF11=2260672	-0.144752	8.1381	-1.75183	0.0875963	0.999906	-4.23732
PAIP1=1580097	-0.138031	8.46203	-1.75178	0.0876057	0.999906	-4.23736
GPR146=7100092	0.156691	8.1683	1.75146	0.0876613	0.999906	-4.23758
ETF1=650315	-0.392431	9.16827	-1.75075	0.0877849	0.999906	-4.23807
MCM6=5690274	-0.339669	13.3704	-1.75062	0.0878065	0.999906	-4.23815
OGN=2940280	-0.132228	8.10206	-1.75058	0.087815	0.999906	-4.23819
POLD1=290731	0.519676	9.64311	1.75045	0.0878379	0.999906	-4.23828
FAM50B=5570376	0.463317	9.30009	1.75017	0.087886	0.999906	-4.23847
DPP3=4560484	0.203691	8.61608	1.75017	0.0878864	0.999906	-4.23847
DUSP4=2060102	0.230529	8.37633	1.74975	0.0879603	0.999906	-4.23876
MKNK2=5050553	0.264636	8.98739	1.74948	0.0880071	0.999906	-4.23894
LRRC34=5290519	-0.150507	8.20286	-1.74936	0.0880273	0.999906	-4.23902
FXYD5=1470332	0.439004	11.8632	1.7486	0.0881609	0.999906	-4.23955
FLAD1=3990372	0.103583	8.14993	1.74798	0.0882691	0.999906	-4.23997
MDH2=6420369	-0.213422	14.0973	-1.74789	0.0882845	0.999906	-4.24003
FAM126B=4880110	-0.397609	9.42269	-1.74767	0.0883235	0.999906	-4.24019
PSEN1=5700538	-0.186048	8.38216	-1.7469	0.088459	0.999906	-4.24072
KCMF1=4670168	0.128178	8.18602	1.74659	0.0885139	0.999906	-4.24093
CHD4=430224	0.287145	11.3378	1.74589	0.088636	0.999906	-4.24141
STIM2=6220719	-0.202701	8.81561	-1.74574	0.088663	0.999906	-4.24151
CRHR1=1400079	0.161776	8.30331	1.74494	0.0888046	0.999906	-4.24207
MAP4K5=2350451	-0.425741	8.72958	-1.74431	0.0889143	0.999906	-4.24249
GSTA4=130561	-0.249659	8.49013	-1.7437	0.0890234	0.999906	-4.24292
HCFC2=1050044	-0.325072	8.90376	-1.74359	0.0890428	0.999906	-4.24299
RPS27P6=3460537	0.25294	14.4397	1.74345	0.089066	0.999906	-4.24308
ADNP2=7330270	-0.378035	9.50088	-1.74316	0.0891174	0.999906	-4.24328
PKM=2030093	0.286849	10.3744	1.74298	0.0891499	0.999906	-4.24341
SIRT2=4890066	0.106301	8.18999	1.74276	0.0891888	0.999906	-4.24356
GPAA1=2480288	0.314874	8.93884	1.74234	0.0892623	0.999906	-4.24385
ZNF174=130300	0.173042	8.55861	1.74228	0.0892737	0.999906	-4.24389
TEP1=6380433	0.212864	8.10525	1.7418	0.0893586	0.999906	-4.24422
PPP2CA=3190647	-0.204319	13.6192	-1.74106	0.0894902	0.999906	-4.24473
G6PD=430465	0.502387	9.33324	1.74096	0.0895074	0.999906	-4.2448
TOP3A=7560014	0.290964	8.62512	1.74064	0.0895644	0.999906	-4.24502
SON=2370368	-0.128565	8.21065	-1.74027	0.0896295	0.999906	-4.24527
TAGLN2=4070736	0.432156	12.1538	1.73974	0.0897252	0.999906	-4.24564
UNC119=2940681	-0.261602	9.52401	-1.73962	0.0897451	0.999906	-4.24571
CDIPT=50048	0.121723	8.1282	1.73951	0.0897647	0.999906	-4.24579
ARL13B=4480722	-0.237258	8.36457	-1.73919	0.0898218	0.999906	-4.24601
BLMH=4880482	-0.241471	10.155	-1.73847	0.0899498	0.999906	-4.2465
GART=20544	0.298387	11.6157	1.73838	0.0899661	0.999906	-4.24656
EIF4H=4540397	0.221358	12.1168	1.73805	0.0900256	0.999906	-4.24679
RABGGTB=3990482	-0.333519	10.3292	-1.7379	0.0900526	0.999906	-4.2469
DCLRE1C=430044	0.386368	9.10273	1.73761	0.090104	0.999906	-4.24709
ROPN1B=1710390	0.135976	8.12773	1.73755	0.0901143	0.999906	-4.24713
LOC653496=4230672	-0.230366	8.53802	-1.73633	0.0903329	0.999906	-4.24797
GMFB=5260044	-0.285351	11.5937	-1.73624	0.0903487	0.999906	-4.24803
TPI1P1=7400193	-0.661321	11.1382	-1.73602	0.0903876	0.999906	-4.24818
LOC728046=1780725	-0.113839	8.0834	-1.73571	0.0904435	0.999906	-4.2484
MED23=4900474	-0.474234	9.28212	-1.73452	0.0906555	0.999906	-4.2492
BRD8=3420689	0.238913	9.60174	1.7342	0.0907139	0.999906	-4.24943
HS.374903=2630736	0.120904	8.12385	1.73382	0.090782	0.999906	-4.24969
LOC100130904=3460048	-0.131909	8.12058	-1.73378	0.0907888	0.999906	-4.24971
ELOVL1=3370722	0.239436	9.34596	1.73333	0.0908694	0.999906	-4.25002
KBTBD3=1740661	-0.108833	8.11048	-1.73326	0.0908832	0.999906	-4.25007
LAMA1=610037	0.117804	8.19896	1.73303	0.0909243	0.999906	-4.25023
LOC100134815=7150228	0.110814	8.1555	1.73274	0.090976	0.999906	-4.25043
NOMO1=2650040	0.420587	9.06035	1.73193	0.0911222	0.999906	-4.25098
C4orf46=4730397	-0.405028	9.03515	-1.73154	0.0911929	0.999906	-4.25125
BAX=3520092	0.379199	10.6636	1.73119	0.0912551	0.999906	-4.25148
HS.240801=6560176	0.317557	8.30168	1.73097	0.0912941	0.999906	-4.25163
PDF=580154	0.125776	8.21764	1.73081	0.0913233	0.999906	-4.25174
TMEM214=1820048	0.452756	9.82765	1.73051	0.0913772	0.999906	-4.25195
SLC25A16=270746	-0.142864	8.06976	-1.73049	0.0913822	0.999906	-4.25197
SLC25A5P8=1990372	-0.217311	8.28371	-1.73022	0.0914302	0.999906	-4.25215
RCAN1=620239	-0.23649	8.08797	-1.73011	0.0914502	0.999906	-4.25222
LOC440313=2510561	-0.122065	8.15836	-1.72873	0.091699	0.999906	-4.25316
DUBR=2750593	0.146423	8.11678	1.72854	0.0917345	0.999906	-4.25329
EIF1AX=6370736	-0.397827	8.60164	-1.72812	0.0918103	0.999906	-4.25358
KDM8=3890040	0.120112	8.1731	1.72794	0.0918436	0.999906	-4.25371
ANKRD16=50070	0.134122	8.39743	1.72757	0.0919091	0.999906	-4.25395
LOC554208=4590431	-0.107308	8.19432	-1.72738	0.0919441	0.999906	-4.25408
PRPF38A=4260184	0.229925	9.83197	1.72619	0.0921612	0.999906	-4.2549
ORMDL1=7650341	-0.123871	8.07474	-1.7255	0.0922866	0.999906	-4.25537
SCML1=5570646	-0.128669	8.27624	-1.72549	0.0922871	0.999906	-4.25537
OR7G2=830041	-0.168635	8.23043	-1.7254	0.0923037	0.999906	-4.25543
LOC642838=1820519	0.11532	8.22165	1.72534	0.0923145	0.999906	-4.25547
TADA1=3840463	-0.316675	9.72466	-1.72462	0.0924464	0.999906	-4.25597
SLC39A6=3060291	-0.319366	8.60931	-1.72454	0.0924601	0.999906	-4.25602
HS.447508=110332	0.103868	8.18572	1.72436	0.0924934	0.999906	-4.25614
POLRMTP1=5130161	0.373947	9.3929	1.72433	0.0924991	0.999906	-4.25616
LOC653506=2030132	-0.685956	10.073	-1.72398	0.0925624	0.999906	-4.2564
EML4=110139	-0.293773	11.3209	-1.72396	0.0925677	0.999906	-4.25642
PRKCZ=2750324	0.32789	9.23253	1.72385	0.092586	0.999906	-4.25649
POLR3D=2030189	0.163101	8.43436	1.72368	0.0926179	0.999906	-4.25661
HMGA1=7400286	0.38873	11.3468	1.72325	0.0926961	0.999906	-4.2569
SLFN11=3440358	-0.576324	9.77884	-1.72291	0.0927593	0.999906	-4.25713
PLEKHB1=2690133	0.237657	8.40387	1.72239	0.0928541	0.999906	-4.25749
SPRTN=20553	-0.185695	9.06561	-1.72237	0.0928578	0.999906	-4.2575
RSC1A1=1850176	0.174006	8.94649	1.72226	0.0928781	0.999906	-4.25757
RANP6=520427	-0.464041	11.9943	-1.72145	0.0930251	0.999906	-4.25812
AGAP10P=7320209	-0.157067	8.22281	-1.72142	0.093031	0.999906	-4.25814
SPRED1=5700707	-0.424458	8.75519	-1.72105	0.0930999	0.999906	-4.2584
CTCF=5220196	0.36072	9.85696	1.71994	0.0933019	0.999906	-4.25915
RPL21P134=3840471	-0.549653	13.341	-1.71935	0.0934111	0.999906	-4.25955
SNORD30=1400056	-0.288693	8.4918	-1.7188	0.0935116	0.999906	-4.25992
ACER3=2360228	0.398021	8.48025	1.71841	0.0935835	0.999906	-4.26019
ERAP2=1010296	0.614912	13.7723	1.71833	0.0935994	0.999906	-4.26025
MAK16=3060397	-0.540938	10.3883	-1.71786	0.0936853	0.999906	-4.26056
PI4K2B=770047	-0.273814	10.9929	-1.71686	0.093869	0.999906	-4.26124
MIGA2=5090603	0.329009	8.70696	1.71677	0.0938866	0.999906	-4.2613
ARL4A=7560615	-0.190063	8.37769	-1.71646	0.0939439	0.999906	-4.26151
COPG2IT1=430364	-0.107388	8.14105	-1.71625	0.0939835	0.999906	-4.26166
ATP5F1=4060326	-0.222459	13.2191	-1.71608	0.0940141	0.999906	-4.26177
ARID4B=2940722	-0.238755	8.47655	-1.71488	0.0942365	0.999906	-4.26259
NFATC3=10474	0.231989	8.9147	1.71434	0.0943357	0.999906	-4.26295
CPT2=5360653	0.312424	10.0696	1.71396	0.0944066	0.999906	-4.26321
NRF1=4570646	0.148284	8.22532	1.7139	0.094417	0.999906	-4.26325
NMT2=5860066	-0.123346	8.13004	-1.71387	0.0944228	0.999906	-4.26327
AP2A1=4390180	0.109525	8.10109	1.71343	0.0945044	0.999906	-4.26357
ZNF160=6980474	0.299641	9.01738	1.71336	0.0945175	0.999906	-4.26361
ATXN7L2=2710187	0.279353	8.74387	1.71291	0.0946008	0.999906	-4.26392
CHST10=270348	0.172397	8.31447	1.7128	0.0946224	0.999906	-4.264
KLF4=510044	0.183766	8.32237	1.71256	0.0946665	0.999906	-4.26416
MACROD1=2370279	0.152373	8.04315	1.71238	0.0946996	0.999906	-4.26428
LOC651149=6590446	-0.671656	10.7346	-1.71227	0.0947198	0.999906	-4.26435
RPSAP55=580274	0.21358	8.26541	1.71179	0.0948098	0.999906	-4.26468
HS.245405=6660440	0.136296	8.42039	1.71158	0.0948483	0.999906	-4.26482
TRIM28=3890600	0.623123	9.89336	1.71098	0.0949601	0.999906	-4.26522
PON2=7150167	-0.244246	8.54281	-1.71077	0.0949992	0.999906	-4.26537
MRPL4=6220450	0.201635	8.5821	1.71076	0.0950026	0.999906	-4.26538
CDCA2=2940398	0.341974	10.0181	1.71001	0.0951424	0.999906	-4.26589
HS.569104=5550458	-0.175556	8.55376	-1.70985	0.0951725	0.999906	-4.26599
SEC14L1P1=1400671	0.14289	8.23528	1.70978	0.0951843	0.999906	-4.26604
LSP1=6420403	0.199498	8.83811	1.70974	0.0951912	0.999906	-4.26606
LRRN1=3870161	-0.143087	8.16468	-1.70946	0.0952443	0.999906	-4.26625
RPL12P14=4040307	-0.367464	9.48463	-1.70943	0.0952504	0.999906	-4.26628
LOC730081=6770441	-0.11445	8.1619	-1.70941	0.0952529	0.999906	-4.26629
MOCS1=6900343	0.151489	8.07938	1.70899	0.0953324	0.999906	-4.26657
SCARF1=5390204	-0.142551	8.11232	-1.7086	0.0954056	0.999906	-4.26684
ZNF500=4280167	0.238011	8.6977	1.70851	0.0954228	0.999906	-4.2669
MORC2=3060543	0.295357	8.84946	1.70714	0.0956788	0.999906	-4.26782
HS.37204=5670685	0.113009	8.1995	1.70705	0.0956962	0.999906	-4.26789
SSR2=2320577	0.109153	8.13113	1.70698	0.0957097	0.999906	-4.26793
C21orf58=70471	0.163118	8.23834	1.70695	0.0957153	0.999906	-4.26795
HS.120193=5720037	0.108162	8.16966	1.70573	0.0959434	0.999906	-4.26877
PTHLH=6900414	-0.139133	8.05596	-1.70532	0.0960202	0.999906	-4.26905
BBIP1=4610022	-0.348082	8.5484	-1.70528	0.0960289	0.999906	-4.26908
RNLS=7330278	-0.124675	8.42935	-1.70452	0.0961721	0.999906	-4.2696
MIER3=6100092	-0.146643	8.10335	-1.70422	0.0962286	0.999906	-4.2698
ERCC4=3710767	0.125572	8.23815	1.70386	0.0962955	0.999906	-4.27004
ACTG1P4=2690747	0.296879	9.32795	1.7037	0.0963251	0.999906	-4.27014
PTGS1=6840626	-0.100182	8.11348	-1.7031	0.0964394	0.999906	-4.27055
CHMP5=4640703	-0.547892	11.4684	-1.70309	0.0964411	0.999906	-4.27056
RFPL3S=1240731	0.155697	8.21432	1.70209	0.096629	0.999906	-4.27123
PITRM1=1510072	0.375504	9.68572	1.70111	0.0968146	0.999906	-4.27189
LOC649009=6770300	-0.270169	9.14042	-1.70106	0.0968256	0.999906	-4.27193
ARMC6=2060128	0.21463	8.99943	1.70009	0.0970084	0.999906	-4.27258
FCF1=1990402	0.458277	9.3241	1.69987	0.0970504	0.999906	-4.27273
RPS19BP1=6590209	0.245943	10.4501	1.69975	0.097074	0.999906	-4.27281
DHX16=1570520	0.267033	10.926	1.69969	0.0970845	0.999906	-4.27285
SFMBT1=2650433	0.192058	9.07331	1.69944	0.0971328	0.999906	-4.27302
ZADH2=6040743	0.163295	8.64159	1.69943	0.0971331	0.999906	-4.27302
LINC01567=2810037	0.170592	8.47751	1.69919	0.09718	0.999906	-4.27319
C6orf62=5870215	0.0986552	8.11697	1.69875	0.0972638	0.999906	-4.27348
SZT2=1990348	0.10695	8.11736	1.69841	0.0973279	0.999906	-4.27371
AIF1=3800047	0.2673	9.58398	1.69794	0.0974177	0.999906	-4.27403
POLR2G=7100066	-0.166196	12.4401	-1.69769	0.0974646	0.999906	-4.27419
LOC730183=6350181	0.181112	8.57248	1.69748	0.0975045	0.999906	-4.27433
ZDHHC7=5360154	0.201343	10.773	1.69729	0.0975421	0.999906	-4.27447
KIAA1147=6760470	-0.141456	8.08181	-1.69662	0.0976684	0.999906	-4.27491
LOC387686=4760446	0.0984615	8.14686	1.69581	0.0978231	0.999906	-4.27546
SOD2=3890326	-0.280201	11.2476	-1.69574	0.0978363	0.999906	-4.2755
RABIF=2230343	0.148416	8.33355	1.69531	0.0979185	0.999906	-4.27579
FADS3=1230132	0.140772	8.21072	1.69523	0.0979342	0.999906	-4.27585
SMARCB1=130241	0.330102	9.53606	1.69501	0.0979762	0.999906	-4.27599
DCAF15=1230438	0.22867	8.66144	1.69467	0.0980415	0.999906	-4.27622
CUL7=2030541	0.108942	8.15703	1.69455	0.0980653	0.999906	-4.27631
GTF3C3=3830156	-0.199517	10.6995	-1.69292	0.0983776	0.999906	-4.2774
CLN8=290661	0.317501	8.56802	1.69263	0.0984331	0.999906	-4.2776
EPHX1=6900563	-0.117201	8.1158	-1.6926	0.098439	0.999906	-4.27762
PLIN3=620008	-0.241352	12.5475	-1.69167	0.0986176	0.999906	-4.27824
HDLBP=5810706	-0.0969636	8.11907	-1.69152	0.0986465	0.999906	-4.27834
MGC12965=2850468	-0.123223	8.04519	-1.6911	0.0987278	0.999906	-4.27862
TFEB=1050086	0.172271	8.36127	1.69067	0.09881	0.999906	-4.27891
HS.566280=5720689	0.191512	8.20073	1.69045	0.0988516	0.999906	-4.27905
SRSF7=450168	0.191991	10.7548	1.69037	0.0988676	0.999906	-4.27911
LOC650293=5340682	-0.225991	8.47556	-1.68999	0.0989415	0.999906	-4.27937
IRF1=6250064	-0.619694	11.6725	-1.68988	0.0989617	0.999906	-4.27944
ABCC10=650646	0.20641	8.46151	1.68964	0.0990079	0.999906	-4.2796
POMP=1030010	-0.363161	13.4553	-1.689	0.0991317	0.999906	-4.28003
ADAP1=7570669	0.285713	8.43782	1.68875	0.0991805	0.999906	-4.2802
TWSG1=940041	-0.292691	9.98424	-1.68819	0.0992884	0.999906	-4.28057
PPP1CA=3990368	0.326464	11.1695	1.68793	0.0993381	0.999906	-4.28074
CPNE8=1470386	-0.367271	9.02179	-1.68742	0.0994379	0.999906	-4.28109
ZNF670=1050201	-0.23929	8.38654	-1.68728	0.0994645	0.999906	-4.28118
PRELID3A=6980544	-0.144542	8.10344	-1.68727	0.0994664	0.999906	-4.28119
LOC654096=5050538	-0.204377	8.38557	-1.68672	0.099574	0.999906	-4.28156
TPRA1=2360626	0.235755	9.15308	1.68648	0.0996189	0.999906	-4.28171
RPL7AP70=5860136	-0.308649	12.7452	-1.6862	0.0996741	0.999906	-4.2819
LOC100133876=6040397	0.238029	14.3266	1.68558	0.0997941	0.999906	-4.28232
MYBBP1A=6250072	0.174416	8.30259	1.68505	0.0998981	0.999906	-4.28267
DMD=6290129	0.191869	8.57304	1.68496	0.0999152	0.999906	-4.28273
USP1=1170689	-0.560818	10.9621	-1.68436	0.100032	0.999906	-4.28314
TMCO3=1410020	0.215723	9.54566	1.6842	0.100062	0.999906	-4.28324
POLR1B=6180626	0.122799	8.29738	1.68396	0.10011	0.999906	-4.2834
AMMECR1L=4900605	-0.336697	9.21855	-1.68331	0.100236	0.999906	-4.28383
ZFP69B=5860367	-0.277343	8.39868	-1.6812	0.100648	0.999906	-4.28525
RPL7AP62=160575	-0.453934	10.3915	-1.68089	0.100708	0.999906	-4.28545
EID3=3190672	-0.136708	8.26466	-1.67998	0.100886	0.999906	-4.28606
HS.130036=1240333	-0.235437	9.20427	-1.67991	0.1009	0.999906	-4.2861
MED1=6130088	0.138137	8.81021	1.67983	0.100916	0.999906	-4.28616
IL1R2=1740451	-0.189084	8.1909	-1.67949	0.100983	0.999906	-4.28639
HS.581657=7560477	-0.135471	8.129	-1.67933	0.101014	0.999906	-4.28649
LOC391692=7000239	0.108359	8.11866	1.67928	0.101025	0.999906	-4.28653
CNOT1=6520382	0.268709	12.402	1.67902	0.101075	0.999906	-4.2867
SEC31A=3840100	0.219073	10.4098	1.67874	0.101131	0.999906	-4.28689
AHCTF1=1230196	0.210711	9.77234	1.67852	0.101173	0.999906	-4.28703
EIF4A1P7=4780692	-0.206816	8.49221	-1.67796	0.101283	0.999906	-4.28741
MBTD1=3170450	0.246824	8.74694	1.67794	0.101287	0.999906	-4.28742
GTF2F1=5810452	0.321654	10.2872	1.6776	0.101355	0.999906	-4.28765
SYT15=4810592	-0.376756	8.60861	-1.67696	0.10148	0.999906	-4.28807
TMEM161A=4540703	0.148384	8.1688	1.67651	0.101569	0.999906	-4.28837
PCF11=430639	-0.204684	9.51844	-1.67596	0.101678	0.999906	-4.28874
ABHD17AP6=50646	0.371761	9.29244	1.67575	0.101719	0.999906	-4.28888
PIGO=3310451	0.320354	9.12811	1.67507	0.101853	0.999906	-4.28933
AP2A2=6270041	0.159313	8.27616	1.67502	0.101862	0.999906	-4.28936
UBA1=150288	0.708995	11.2067	1.67499	0.101869	0.999906	-4.28939
LOC644117=1440349	0.119393	8.17325	1.67439	0.101988	0.999906	-4.28978
SHPK=5310070	0.220713	10.6106	1.67391	0.102082	0.999906	-4.2901
LOC642921=3400327	0.210937	8.6808	1.67383	0.102098	0.999906	-4.29016
SLC38A2=1740136	-0.614074	11.2442	-1.6738	0.102105	0.999906	-4.29018
RPS8P9=4010541	0.143812	8.4534	1.6735	0.102164	0.999906	-4.29038
RNF138=870563	-0.277204	9.69226	-1.6734	0.102183	0.999906	-4.29044
SLC16A9=6290161	-0.146282	8.02868	-1.67248	0.102366	0.999906	-4.29106
SRI=6770392	-0.338041	8.9615	-1.67203	0.102455	0.999906	-4.29135
CNOT4=1940246	0.0956213	8.13301	1.67085	0.10269	0.999906	-4.29214
FADD=1300674	-0.191267	10.8634	-1.67066	0.102728	0.999906	-4.29227
FLJ46552=6100730	-0.221324	8.54186	-1.66978	0.102904	0.999906	-4.29285
HIP1R=2450670	0.24038	8.24054	1.66966	0.102926	0.999906	-4.29293
ZNF165=6200014	-0.279676	9.03047	-1.66927	0.103004	0.999906	-4.29319
TGM3=4920075	0.116624	8.25028	1.66898	0.103062	0.999906	-4.29338
RNF219=6980286	-0.413758	8.61948	-1.66826	0.103206	0.999906	-4.29386
ATG3=1690253	0.12924	8.2213	1.66804	0.103251	0.999906	-4.29401
ZNF335=6480164	0.18192	8.28471	1.66792	0.103273	0.999906	-4.29408
FAM217B=770221	0.364449	10.0249	1.66791	0.103276	0.999906	-4.29409
LOC100129534=610687	0.0979512	8.12524	1.66747	0.103364	0.999906	-4.29438
TANGO6=6330437	0.126798	8.55165	1.66727	0.103405	0.999906	-4.29452
GPR101=7560332	0.153665	8.10901	1.66692	0.103474	0.999906	-4.29475
RAB8A=7150678	0.242136	12.4479	1.66686	0.103487	0.999906	-4.29479
RPS10P13=1170551	-0.814316	13.5652	-1.6668	0.103499	0.999906	-4.29483
NDUFS2=430717	-0.17691	8.63554	-1.66619	0.10362	0.999906	-4.29523
RNU2-1=4640082	-0.133383	8.12799	-1.66618	0.103622	0.999906	-4.29524
CHERP=3130180	0.343822	8.85359	1.66572	0.103715	0.999906	-4.29554
KPNA2=6250609	-0.527609	9.14919	-1.6652	0.103819	0.999906	-4.29589
LOC100128994=650411	0.167622	8.3215	1.66503	0.103854	0.999906	-4.296
INO80=3400148	0.122339	8.24001	1.66469	0.103921	0.999906	-4.29622
SIPA1=2140768	0.418189	8.83846	1.66455	0.10395	0.999906	-4.29632
PGP=4230301	0.169705	8.3785	1.66433	0.103994	0.999906	-4.29646
TBC1D3B=630762	0.202413	8.34957	1.66392	0.104076	0.999906	-4.29674
SPNS3=1740022	0.136736	8.11046	1.66381	0.104098	0.999906	-4.29681
SLC29A1=5910424	0.260773	8.561	1.66378	0.104104	0.999906	-4.29683
RPS16=6450553	0.352306	14.1451	1.663	0.10426	0.999906	-4.29734
ZNF513=1470538	0.250294	8.70573	1.66293	0.104275	0.999906	-4.29739
LOC100128805=2070193	0.260918	9.49599	1.66264	0.104333	0.999906	-4.29758
SERPINE1=770408	-0.148692	8.21061	-1.66229	0.104404	0.999906	-4.29781
HS.564338=240349	-0.102923	8.18183	-1.66206	0.10445	0.999906	-4.29796
RABIF=4010338	-0.107567	8.21134	-1.662	0.104463	0.999906	-4.29801
FKBP2=1010068	0.256031	10.388	1.6611	0.104644	0.999906	-4.2986
RNF125=2970703	0.251463	8.46134	1.66104	0.104656	0.999906	-4.29864
MAX=3180133	-0.271037	8.48014	-1.66096	0.104672	0.999906	-4.29869
HS.544806=7150095	0.133156	8.18867	1.66082	0.1047	0.999906	-4.29878
RCBTB2=6290064	-0.121462	8.26505	-1.66074	0.104717	0.999906	-4.29884
GRINA=70070	0.220493	8.81747	1.6607	0.104725	0.999906	-4.29886
FTH1=5220240	-0.283478	9.41337	-1.6599	0.104887	0.999906	-4.29939
CRYZL1=4220379	0.2836	9.05761	1.65839	0.105194	0.999906	-4.30039
GABPB2=1470400	0.129817	8.21111	1.65824	0.105222	0.999906	-4.30049
PMAIP1=2750367	-0.662027	9.4705	-1.65766	0.105342	0.999906	-4.30088
THUMPD1=6480600	-0.403352	8.83793	-1.65749	0.105375	0.999906	-4.30098
TRIM7=580746	-0.156903	8.1781	-1.65722	0.105431	0.999906	-4.30117
RPS12P4=3390674	-1.01433	13.1937	-1.65718	0.105439	0.999906	-4.30119
GTF3C1=2750296	0.314135	8.64005	1.65715	0.105445	0.999906	-4.30121
TEX33=6960278	-0.102875	8.17104	-1.65683	0.10551	0.999906	-4.30142
SP100=4200240	0.452692	9.42285	1.65662	0.105553	0.999906	-4.30156
MAP3K4=7320731	0.346542	10.1387	1.65582	0.105715	0.999906	-4.30209
PABPC4=5310278	0.404887	11.7976	1.65565	0.10575	0.999906	-4.3022
PIN1=4640168	0.371607	12.3796	1.6556	0.105761	0.999906	-4.30223
NF2=5820168	-0.11418	8.16854	-1.65555	0.105771	0.999906	-4.30227
ZNF136=4860768	0.200787	8.77381	1.65523	0.105835	0.999906	-4.30248
ANKRD52=3870402	0.145321	8.29517	1.65523	0.105836	0.999906	-4.30248
TSC22D4=6200240	0.269001	8.71303	1.65513	0.105855	0.999906	-4.30254
FIRRE=780040	-0.115184	8.17609	-1.65405	0.106077	0.999906	-4.30326
CEP41=2600647	0.238185	8.67354	1.65371	0.106146	0.999906	-4.30348
C1orf43=4890113	-0.432201	8.97426	-1.6537	0.106147	0.999906	-4.30348
LOC100130285=1710133	0.112336	8.11134	1.6535	0.106189	0.999906	-4.30362
CAMK1=4610338	0.162753	8.34674	1.65341	0.106207	0.999906	-4.30368
HIF1AN=2070095	0.270876	9.18734	1.65336	0.106216	0.999906	-4.30371
NAV2=3940095	-0.11307	8.16318	-1.65326	0.106239	0.999906	-4.30378
PJVK=630202	-0.192133	8.47972	-1.65321	0.106248	0.999906	-4.30381
PPT2=1780397	0.116601	8.13296	1.65303	0.106286	0.999906	-4.30393
SEC63=4290598	-0.168983	8.47244	-1.65293	0.106305	0.999906	-4.30399
ATF4=7610187	-0.509536	9.798	-1.65292	0.106308	0.999906	-4.304
PEX14=1170482	0.201455	8.6954	1.65291	0.106309	0.999906	-4.304
RUFY2=3130255	-0.105914	8.2672	-1.65278	0.106337	0.999906	-4.30409
HS.259679=1030274	-0.207634	8.47644	-1.65272	0.106349	0.999906	-4.30413
DNAJC19P9=830468	-0.167101	8.15	-1.65255	0.106384	0.999906	-4.30424
LOC650826=1230066	0.112076	8.39806	1.65189	0.106519	0.999906	-4.30468
ZNF764=5550470	0.1289	8.13218	1.65165	0.106568	0.999906	-4.30484
NCOA5=2690292	0.408281	9.69454	1.65078	0.106745	0.999906	-4.30541
RPL4P5=3890747	-0.51505	12.9672	-1.65044	0.106816	0.999906	-4.30563
PLPP1=1770201	0.118215	8.16353	1.65012	0.106881	0.999906	-4.30584
LOC649555=2680102	-0.977479	9.90308	-1.65001	0.106904	0.999906	-4.30591
SLC25A24=1710739	0.106372	8.11086	1.64891	0.107131	0.999906	-4.30664
HS.130455=4830360	-0.113369	8.1291	-1.64831	0.107254	0.999906	-4.30703
KIAA0492=2480309	0.376805	8.84378	1.64828	0.107261	0.999906	-4.30705
CD81=1500189	-0.23781	14.3287	-1.64824	0.107268	0.999906	-4.30707
HNRNPA1P35=5050491	-0.171067	8.25007	-1.64803	0.107312	0.999906	-4.30722
FBXL19-AS1=6480343	0.175999	8.42402	1.648	0.107317	0.999906	-4.30723
MFSD12=2900358	0.237165	8.89728	1.64792	0.107335	0.999906	-4.30729
ATP5H=4290300	0.162496	12.7794	1.64761	0.107398	0.999906	-4.30749
AP5S1=3940059	0.447729	9.17253	1.64746	0.107429	0.999906	-4.30759
CDC14A=6590475	-0.156955	8.23116	-1.6472	0.107484	0.999906	-4.30776
PRDM6=6220768	0.172997	8.17193	1.64701	0.107523	0.999906	-4.30789
FBXO46=2360328	0.290506	9.83301	1.64663	0.107602	0.999906	-4.30814
XKR6=4730672	0.171673	8.66849	1.64659	0.10761	0.999906	-4.30816
EIF4B=5390494	0.372244	12.5487	1.6464	0.107649	0.999906	-4.30829
PARVB=2140221	0.197902	8.50337	1.64597	0.107738	0.999906	-4.30857
PBX4=2760544	-0.161685	8.24376	-1.64577	0.107778	0.999906	-4.3087
CCDC152=5810079	0.14144	8.36519	1.64567	0.1078	0.999906	-4.30877
B3GNT6=2850041	-0.12755	8.15339	-1.6456	0.107813	0.999906	-4.30881
SNORD84=4540544	0.155799	8.3999	1.6447	0.108	0.999906	-4.3094
NDUFA3=50240	0.29459	12.0621	1.64457	0.108027	0.999906	-4.30949
HS.578080=2900008	0.113209	8.06317	1.643	0.108353	0.999906	-4.31051
PRKCI=3930561	-0.309329	8.61159	-1.64273	0.108409	0.999906	-4.31069
LOC647055=5050048	-0.117835	8.13141	-1.64269	0.108418	0.999906	-4.31072
PHF19=5550402	0.384752	9.85014	1.6425	0.108458	0.999906	-4.31085
HSPD1P4=6180301	0.237187	14.2624	1.6424	0.108478	0.999906	-4.31091
CCDC32=5570575	-0.187666	9.51288	-1.64238	0.108483	0.999906	-4.31092
CNR2=6860041	0.167724	8.10865	1.64227	0.108506	0.999906	-4.311
MTMR6=160026	-0.512618	9.98951	-1.64176	0.108612	0.999906	-4.31133
FHL3=4210564	0.261933	8.32118	1.64151	0.108664	0.999906	-4.31149
NCDN=5310458	0.194066	8.53548	1.64079	0.108814	0.999906	-4.31197
DPP3=430408	0.418109	9.50756	1.64072	0.108828	0.999906	-4.31201
ANKMY2=4890136	-0.177736	9.52978	-1.64068	0.108836	0.999906	-4.31203
HMGB1P37=450546	-0.963695	12.3949	-1.64039	0.108897	0.999906	-4.31223
LOC100132394=4670634	0.913249	8.96038	1.64027	0.108923	0.999906	-4.31231
TSTD2=5960632	-0.0958226	8.30304	-1.63998	0.108982	0.999906	-4.31249
RPL37=1070653	-0.098475	8.13096	-1.63976	0.109029	0.999906	-4.31264
SDF4=1980360	0.563431	10.4599	1.63883	0.109224	0.999906	-4.31325
PRMT2=1470392	0.206718	9.10842	1.63864	0.109262	0.999906	-4.31337
IL10RA=4490053	0.534387	9.8543	1.63857	0.109277	0.999906	-4.31342
SNRNP27=2260632	-0.249134	11.0823	-1.63713	0.109579	0.999906	-4.31436
RANBP3=1500195	0.114557	8.19906	1.63669	0.109672	0.999906	-4.31465
COPZ1=6330309	0.260265	10.1049	1.63665	0.10968	0.999906	-4.31467
TEKT1=1430431	0.119767	8.19829	1.63661	0.109688	0.999906	-4.3147
PARD6A=4540240	0.215612	8.55052	1.63633	0.109747	0.999906	-4.31488
RBM38=3140750	0.512988	10.3325	1.63607	0.109803	0.999906	-4.31505
DYNC2H1=4220215	-0.12175	8.70153	-1.6356	0.109902	0.999906	-4.31536
FAM162A=5310736	-0.722204	9.17022	-1.63559	0.109902	0.999906	-4.31536
HLX=4230753	0.182936	8.38363	1.63524	0.109976	0.999906	-4.31559
ACSM3=4180292	-0.11602	8.13417	-1.63511	0.110004	0.999906	-4.31568
MND1=7550730	-0.395328	9.35692	-1.63492	0.110043	0.999906	-4.3158
PHF12=4570292	0.225961	8.58706	1.63486	0.110056	0.999906	-4.31584
UBC=1430239	-0.168955	14.6909	-1.63468	0.110095	0.999906	-4.31596
USP9X=780180	-0.113759	8.24549	-1.63445	0.110143	0.999906	-4.31611
LOC100129705=7570431	-0.110399	8.12495	-1.63438	0.110157	0.999906	-4.31615
TEFM=1050427	-0.261974	9.58165	-1.63414	0.110208	0.999906	-4.31631
TMCO1=1470209	-0.210617	12.4993	-1.63402	0.110234	0.999906	-4.31639
RPSAP47=3180131	-0.306128	9.16245	-1.63384	0.110272	0.999906	-4.31651
GTF2IP20=2850437	0.301792	8.45389	1.63371	0.1103	0.999906	-4.3166
PRR11=2370072	0.221071	9.3854	1.63289	0.110471	0.999906	-4.31713
SPAG4=1190670	-0.134966	8.17996	-1.63278	0.110495	0.999906	-4.3172
HS.560046=780209	0.163736	8.10909	1.63237	0.110583	0.999906	-4.31747
RRP7BP=840703	0.223673	14.3629	1.63197	0.110666	0.999906	-4.31773
FABP5P9=630682	-0.131027	8.08931	-1.63187	0.110687	0.999906	-4.31779
TACR3=4250519	-0.0932793	8.1265	-1.63171	0.110722	0.999906	-4.3179
PSMA6=7040470	-0.525379	12.0695	-1.63081	0.110913	0.999906	-4.31849
TMEM50B=4480647	0.176901	8.47187	1.63046	0.110985	0.999906	-4.31871
WASH7P=1450039	0.141605	8.24619	1.63032	0.111017	0.999906	-4.31881
LOC728452=6900300	0.223668	8.42787	1.63015	0.111051	0.999906	-4.31891
LCMT2=5310332	0.220358	9.38721	1.62996	0.111092	0.999906	-4.31904
PIP5K1C=2570008	0.386922	9.05209	1.62972	0.111144	0.999906	-4.3192
UPF1=1450168	0.368181	9.44332	1.62953	0.111184	0.999906	-4.31932
UQCRB=520681	-0.190532	8.56721	-1.62913	0.111268	0.999906	-4.31958
ARF1=1430259	0.168318	9.50206	1.62908	0.11128	0.999906	-4.31961
LOC642017=20736	0.148167	8.43849	1.62862	0.111377	0.999906	-4.31991
PARP16=1770035	0.24989	8.55691	1.62831	0.111444	0.999906	-4.32012
MAN2B1=6330068	0.437058	9.15518	1.6283	0.111446	0.999906	-4.32012
HSD17B4=4220088	0.160888	10.892	1.62798	0.111513	0.999906	-4.32033
MED6=7200598	-0.166649	12.1899	-1.62738	0.111641	0.999906	-4.32072
CLPTM1=770168	0.550229	9.7969	1.62729	0.111661	0.999906	-4.32078
PRRC2A=1430059	0.470112	9.45096	1.62721	0.111677	0.999906	-4.32083
DCTD=4670519	0.243302	10.7015	1.62721	0.111678	0.999906	-4.32083
LOC100130880=2600520	0.128359	8.08848	1.62653	0.111823	0.999906	-4.32127
ZNF674=3610717	0.291163	14.2703	1.62624	0.111885	0.999906	-4.32146
APH1A=1850221	0.384816	11.1102	1.62609	0.111915	0.999906	-4.32155
GNA13=3800730	-0.373407	11.218	-1.6258	0.111978	0.999906	-4.32174
HS.336370=6770487	-0.156603	8.29946	-1.62578	0.111983	0.999906	-4.32176
ORC6=2230296	0.256474	14.3607	1.62553	0.112035	0.999906	-4.32192
LOC649604=2060528	-0.193355	8.28068	-1.62552	0.112038	0.999906	-4.32193
RPL23AP42=2350327	0.249148	14.0756	1.62545	0.112053	0.999906	-4.32197
HOXB8=870524	-0.217769	8.06385	-1.62543	0.112056	0.999906	-4.32198
DBNL=6590292	0.35973	10.3078	1.62528	0.11209	0.999906	-4.32209
KPTN=2630167	0.143108	8.27071	1.62511	0.112125	0.999906	-4.32219
CDK1=2760603	-0.70105	9.49749	-1.6249	0.112169	0.999906	-4.32233
FAHD2A=6020136	-0.330354	8.72588	-1.62474	0.112204	0.999906	-4.32243
OR2T11=6330209	-0.159764	8.24781	-1.62452	0.112252	0.999906	-4.32258
AMY1B=4070164	0.111261	8.13695	1.62401	0.11236	0.999906	-4.32291
HNRNPA1P12=6840520	-0.241565	8.44273	-1.62326	0.112522	0.999906	-4.3234
NAA35=2470746	0.157825	9.18799	1.62282	0.112615	0.999906	-4.32368
ZNF407=770537	0.246811	9.34521	1.62275	0.112631	0.999906	-4.32373
TGFBR3=3190379	-0.37815	8.27544	-1.62264	0.112655	0.999906	-4.3238
IGF2BP2=7040709	0.113494	8.33622	1.62213	0.112765	0.999906	-4.32413
PCGF5=3440377	-0.277803	8.79551	-1.62131	0.11294	0.999906	-4.32466
C5orf30=3120037	-0.229179	8.96789	-1.62105	0.112996	0.999906	-4.32483
NUP88=3800678	-0.296281	11.7758	-1.62079	0.113052	0.999906	-4.325
LOC643011=5420706	0.175573	8.65635	1.62068	0.113075	0.999906	-4.32507
TAPT1-AS1=3780240	0.259045	8.5532	1.6204	0.113135	0.999906	-4.32525
TNFRSF9=5670440	-0.336698	8.57849	-1.62027	0.113163	0.999906	-4.32533
TNFRSF10C=2260746	0.145463	8.35468	1.61992	0.11324	0.999906	-4.32556
SEC24B=150048	-0.397224	9.83418	-1.61937	0.113359	0.999906	-4.32592
VCPKMT=6860743	-0.470248	9.83034	-1.6193	0.113373	0.999906	-4.32596
TTC30B=7000324	-0.107522	8.1131	-1.61901	0.113435	0.999906	-4.32615
PPIA=1850035	-0.238917	8.59315	-1.61886	0.113468	0.999906	-4.32625
ZNF626=2320482	0.292263	8.50288	1.61885	0.11347	0.999906	-4.32626
RFPL1=5910519	-0.107293	8.10897	-1.61878	0.113487	0.999906	-4.3263
APRT=6510603	0.283074	10.2974	1.61863	0.113518	0.999906	-4.3264
LOC158301=780717	0.35201	9.07954	1.61689	0.113894	0.999906	-4.32752
MBTD1=4890703	0.73542	9.37633	1.61662	0.113953	0.999906	-4.3277
PSMA4=3420543	-0.306374	13.0947	-1.61648	0.113983	0.999906	-4.32779
RECQL=1110112	-0.451022	9.89389	-1.61647	0.113985	0.999906	-4.3278
LOC100133465=1260161	0.301335	14.2157	1.6164	0.113999	0.999906	-4.32784
RPS2P40=2370341	-0.179617	14.5444	-1.61638	0.114005	0.999906	-4.32786
HS.430851=6520553	0.302172	9.3871	1.61611	0.114063	0.999906	-4.32803
NRDC=3290315	0.291038	11.9239	1.61609	0.114068	0.999906	-4.32804
MTOR=1410243	0.379652	10.2218	1.616	0.114086	0.999906	-4.3281
PPP6R2=6200615	0.473885	10.3281	1.6157	0.114153	0.999906	-4.3283
RBBP5=940180	0.205357	9.15285	1.61544	0.114209	0.999906	-4.32847
PRCP=6110386	-0.374216	10.3352	-1.61481	0.114346	0.999906	-4.32887
PHLDB1=5130093	0.127095	8.21972	1.61462	0.114387	0.999906	-4.32899
CLDN12=1070133	-0.32419	8.75475	-1.61452	0.114408	0.999906	-4.32906
MBNL2=990128	-0.455879	10.3144	-1.61448	0.114417	0.999906	-4.32908
HS.561844=6940047	0.155219	8.4297	1.61413	0.114494	0.999906	-4.32931
TRIT1=7210092	-0.262869	9.82488	-1.61407	0.114506	0.999906	-4.32935
RDH13=1300187	0.343586	8.90046	1.61381	0.114562	0.999906	-4.32951
C18orf25=1410563	-0.213135	10.2955	-1.61343	0.114646	0.999906	-4.32976
LY6E=4890270	0.311993	10.964	1.61314	0.114709	0.999906	-4.32995
RYK=940424	-0.193901	8.51234	-1.61303	0.114733	0.999906	-4.33002
ZRANB2=3850228	-0.324219	11.8382	-1.61246	0.114857	0.999906	-4.33039
TBC1D22A=10369	0.137959	8.30263	1.61154	0.115057	0.999906	-4.33098
ADAT1=1710204	0.393635	9.47212	1.61097	0.115182	0.999906	-4.33135
TYW1B=1710402	0.330112	10.0526	1.61082	0.115215	0.999906	-4.33145
HNRNPA1P2=1710192	-1.01859	11.1137	-1.61071	0.11524	0.999906	-4.33152
LOC651166=1570706	0.0937587	8.19256	1.61021	0.115348	0.999906	-4.33184
POLR1B=5890646	0.127826	8.33638	1.60998	0.115399	0.999906	-4.33199
RPL23AP21=6900458	-0.679363	13.6352	-1.60967	0.115466	0.999906	-4.33219
HTATIP2=4670575	-0.243524	10.8223	-1.60941	0.115523	0.999906	-4.33236
TDG=1990253	-0.258777	11.8774	-1.60928	0.115552	0.999906	-4.33244
LOC441506=2370192	-0.392956	13.4821	-1.60927	0.115555	0.999906	-4.33245
CD2BP2=2490066	0.235661	12.1146	1.60903	0.115607	0.999906	-4.3326
CCNH=1980242	-0.740549	9.95855	-1.60898	0.115618	0.999906	-4.33264
RRAS2=620546	-0.558125	9.70201	-1.60874	0.115671	0.999906	-4.33279
LILRA4=4760364	-0.145347	8.16591	-1.60826	0.115775	0.999906	-4.3331
TBC1D31=6040554	0.288366	9.99744	1.60811	0.115808	0.999906	-4.33319
LOC644310=3850452	-0.349367	8.81096	-1.60811	0.115809	0.999906	-4.3332
BAG6=5340382	0.505928	9.74026	1.60747	0.115949	0.999906	-4.33361
TGOLN2=5700672	0.254943	10.9234	1.60689	0.116076	0.999906	-4.33398
SNORD114-7=150278	-0.110805	8.09514	-1.60655	0.116152	0.999906	-4.3342
LOC731049=4610608	0.441643	12.3849	1.6064	0.116184	0.999906	-4.3343
DBI=2480338	-0.768519	10.2597	-1.60594	0.116285	0.999906	-4.33459
RIC8A=6860373	0.344298	11.3106	1.60591	0.116292	0.999906	-4.33461
HS.437160=1340615	0.129916	8.1581	1.60575	0.116327	0.999906	-4.33471
PLA1A=3400307	-0.198506	8.13523	-1.60479	0.11654	0.999906	-4.33533
YWHAG=1770433	-0.634281	11.5256	-1.60457	0.116587	0.999906	-4.33547
MAP2K1=1050600	-0.254449	11.435	-1.60447	0.11661	0.999906	-4.33554
CANT1=5860358	0.295035	9.75053	1.60444	0.116617	0.999906	-4.33556
B9D2=4280088	-0.21734	9.65491	-1.60434	0.116639	0.999906	-4.33562
TTC9C=3830682	-0.236699	8.39516	-1.604	0.116714	0.999906	-4.33584
TMEM179B=50450	0.28991	9.96111	1.6037	0.116779	0.999906	-4.33603
NUDT15=3450370	-0.429433	8.54334	-1.60334	0.11686	0.999906	-4.33627
DDX23=5090450	0.32991	10.3375	1.60305	0.116924	0.999906	-4.33645
NMD3=5360204	-0.492841	9.58391	-1.6021	0.117134	0.999906	-4.33706
SNRNP40=6130220	0.227111	11.0896	1.6015	0.117266	0.999906	-4.33744
RPL18AP16=2570286	-0.281449	13.2516	-1.60136	0.117299	0.999906	-4.33754
HLA-DRA=270168	-0.305541	14.1678	-1.60127	0.117319	0.999906	-4.3376
GPHN=6250494	-0.165034	8.17115	-1.60109	0.117359	0.999906	-4.33771
KLHL26=580446	0.14213	8.32012	1.60103	0.117371	0.999906	-4.33775
PIGO=3890196	0.359652	9.21471	1.60092	0.117396	0.999906	-4.33782
TOMM40L=4260152	0.283957	9.54628	1.6009	0.1174	0.999906	-4.33783
HS.545514=1570008	0.107022	8.15712	1.60066	0.117453	0.999906	-4.33799
CES2=3850471	0.380059	8.78659	1.6006	0.117468	0.999906	-4.33803
PSMC1P9=270692	-0.58413	9.18487	-1.60035	0.117522	0.999906	-4.33818
OXSM=3710746	0.197254	8.99421	1.60021	0.117554	0.999906	-4.33828
COL6A2=4010195	0.112585	8.19455	1.60012	0.117574	0.999906	-4.33833
AVL9=5270564	-0.259279	8.99876	-1.59974	0.117658	0.999906	-4.33858
CWF19L2=1580296	0.223233	9.7876	1.59934	0.117747	0.999906	-4.33883
ZBED1=4180468	0.318885	10.8716	1.59912	0.117797	0.999906	-4.33898
ARID4B=6590722	0.261504	8.83585	1.59889	0.117847	0.999906	-4.33912
NUAK1=1690156	-0.152882	8.28635	-1.5987	0.117889	0.999906	-4.33924
RPL12P32=2600373	-0.409414	13.3121	-1.59848	0.117939	0.999906	-4.33939
MAK=5290100	-0.265758	8.20256	-1.59828	0.117983	0.999906	-4.33951
RNH1=20427	0.337524	9.501	1.59797	0.118051	0.999906	-4.33971
CDK10=6130762	0.123905	8.29034	1.59794	0.118058	0.999906	-4.33973
SETP14=3190450	-0.255517	13.7602	-1.59781	0.118089	0.999906	-4.33982
SASS6=4830291	-0.338925	8.89756	-1.59775	0.118101	0.999906	-4.33985
LOC649679=6550274	-0.244629	8.50324	-1.59768	0.118117	0.999906	-4.3399
STAG1=940097	-0.233509	9.90181	-1.59735	0.11819	0.999906	-4.34011
ZNF772=650528	-0.190013	8.31632	-1.59719	0.118227	0.999906	-4.34021
SCAF1=2940564	0.154276	8.19033	1.5971	0.118247	0.999906	-4.34027
PRPF31=1190707	0.333339	10.9517	1.59703	0.118262	0.999906	-4.34032
MRPL12=5080546	0.305555	10.0677	1.59678	0.118318	0.999906	-4.34048
MARCH8=3170482	-0.116192	8.56216	-1.59637	0.118409	0.999906	-4.34074
MIEN1=10717	-0.136783	8.37268	-1.59637	0.118409	0.999906	-4.34074
FHL1=4640446	0.17379	8.37298	1.59612	0.118464	0.999906	-4.3409
NFKBIE=540139	-0.571918	10.369	-1.59598	0.118497	0.999906	-4.34099
SPG21=20632	-0.114585	8.26921	-1.59555	0.118593	0.999906	-4.34126
EVI2B=7050152	0.411748	10.6988	1.5955	0.118603	0.999906	-4.34129
CNOT7=4590241	-0.248065	10.3843	-1.59533	0.118643	0.999906	-4.34141
TRIM49C=2350673	-0.112472	8.19257	-1.59529	0.11865	0.999906	-4.34143
HS.562230=780458	0.131163	8.09439	1.59524	0.118662	0.999906	-4.34146
AIFM1=5420414	-0.127104	8.25506	-1.59509	0.118697	0.999906	-4.34156
ADH5P3=6940411	-0.246706	8.39171	-1.59478	0.118766	0.999906	-4.34176
ZNF444=670242	0.338442	9.12004	1.59476	0.11877	0.999906	-4.34177
PIK3C3=6560121	-0.341186	9.08993	-1.59448	0.118832	0.999906	-4.34195
TRMU=3420097	0.186174	8.53546	1.5941	0.118918	0.999906	-4.34219
PSMC1P9=6520161	-0.426987	8.68573	-1.59405	0.118929	0.999906	-4.34222
MCL1=610750	-0.385672	11.0348	-1.5935	0.119053	0.999906	-4.34258
FURIN=3870706	0.413357	9.32331	1.59345	0.119063	0.999906	-4.3426
SAMSN1=4390079	-0.63971	8.90549	-1.59341	0.119073	0.999906	-4.34263
GOLGA2=4040292	0.141202	8.69978	1.59312	0.119138	0.999906	-4.34282
VWA3A=290398	0.108391	8.18978	1.59267	0.119239	0.999906	-4.34311
ITGAV=2690209	-0.175369	8.67778	-1.59256	0.119263	0.999906	-4.34317
MIB2=2260619	0.430405	8.71461	1.59239	0.119303	0.999906	-4.34329
TFPT=1500678	0.378445	9.80801	1.5922	0.119344	0.999906	-4.3434
POLDIP3=5700370	0.450779	10.7049	1.59213	0.119359	0.999906	-4.34345
NUCB1=6520026	0.244353	13.2052	1.59209	0.11937	0.999906	-4.34348
LOC645385=2490445	-0.456294	13.769	-1.59143	0.119517	0.999906	-4.3439
RPS3AP25=1440121	-0.572676	9.618	-1.59122	0.119566	0.999906	-4.34404
ARL6IP4=4900053	0.401849	9.62997	1.59086	0.119647	0.999906	-4.34426
ABHD4=3120014	0.191963	8.4829	1.59078	0.119665	0.999906	-4.34431
CCNE1=6590093	-0.1148	8.0961	-1.59061	0.119703	0.999906	-4.34442
GDPD4=6840768	-0.153886	8.25693	-1.59038	0.119755	0.999906	-4.34457
ABCA2=2320243	0.13287	8.10382	1.59031	0.11977	0.999906	-4.34461
ZNF773=630332	0.352353	9.11101	1.5903	0.119772	0.999906	-4.34462
ALYREF=1660309	-0.535111	9.90038	-1.58987	0.119869	0.999906	-4.34489
RPS2P48=2120703	-0.252324	13.8032	-1.58946	0.119962	0.999906	-4.34516
BORCS6=6400114	0.245535	8.66669	1.58927	0.120004	0.999906	-4.34528
SLC35E1=5390403	0.338927	10.3614	1.58899	0.120069	0.999906	-4.34546
RPS2P9=4890358	-0.693368	9.97352	-1.58841	0.120201	0.999906	-4.34583
NSD1=7210661	0.174531	8.58272	1.58828	0.120229	0.999906	-4.34591
LOC402677=2940307	-0.21189	8.8695	-1.58824	0.120237	0.999906	-4.34593
KLHL5=1570349	-0.181163	9.48658	-1.58809	0.120273	0.999906	-4.34603
CLIP1=3390026	-0.181827	8.46531	-1.58802	0.120287	0.999906	-4.34607
HOXC6=2630647	-0.179893	8.27173	-1.58774	0.120352	0.999906	-4.34626
PTBP2=5820521	-0.332483	8.82096	-1.58755	0.120394	0.999906	-4.34637
HTR3A=6840128	0.128708	8.16667	1.58751	0.120404	0.999906	-4.3464
SLC14A1=540689	0.187459	8.13109	1.58742	0.120423	0.999906	-4.34646
TMEM217=5340161	-0.178529	8.34853	-1.58722	0.12047	0.999906	-4.34659
TCF4=2510672	0.535813	10.8225	1.58705	0.120507	0.999906	-4.34669
ZNF18=1230274	0.28679	9.18725	1.58695	0.120532	0.999906	-4.34676
HS.565001=5700341	-0.100219	8.15351	-1.58692	0.120537	0.999906	-4.34678
VPS4A=3460220	0.321815	9.05142	1.58664	0.1206	0.999906	-4.34695
EFNA1=3710397	-0.112545	7.99215	-1.58643	0.120647	0.999906	-4.34709
SPATA7=3360609	-0.124838	8.09428	-1.58597	0.120752	0.999906	-4.34738
LACTB=5900524	-0.274119	8.61953	-1.58523	0.120922	0.999906	-4.34786
RTP5=7570600	0.37744	8.39607	1.58506	0.120959	0.999906	-4.34796
TUBA1A=5340187	0.249395	14.3279	1.58493	0.120989	0.999906	-4.34804
KPNA2=4230196	-0.741129	10.6527	-1.58465	0.121053	0.999906	-4.34822
LOC100132888=1010717	-0.101315	8.17583	-1.58448	0.121092	0.999906	-4.34833
CBFA2T3=630053	0.139897	8.19063	1.58438	0.121114	0.999906	-4.34839
FAM156B=240326	0.212729	9.85753	1.58435	0.121122	0.999906	-4.34842
SCML1=1430152	-0.189988	8.69023	-1.58419	0.121157	0.999906	-4.34851
HNRNPA2B1=4230091	-0.367289	13.7937	-1.58419	0.121157	0.999906	-4.34851
LOC400743=3290397	0.138983	8.09191	1.58364	0.121284	0.999906	-4.34887
LARP4B=6100619	0.266601	10.7986	1.58316	0.121392	0.999906	-4.34917
SLC30A5=4810451	-0.151408	9.88318	-1.58302	0.121424	0.999906	-4.34926
MAL=4040398	-0.129147	8.05157	-1.58266	0.121508	0.999906	-4.34949
PRKAR1A=130368	-0.172294	12.595	-1.58257	0.121527	0.999906	-4.34955
PDE8A=2070450	-0.153781	8.20425	-1.5825	0.121543	0.999906	-4.34959
MYO5C=1980246	-0.250288	8.72687	-1.58238	0.121571	0.999906	-4.34967
NTN5=1580270	0.119755	8.11823	1.58228	0.121593	0.999906	-4.34973
HS.552917=1190484	0.164918	8.22923	1.58207	0.121642	0.999906	-4.34987
FANCI=3170066	-0.349783	10.3731	-1.58192	0.121676	0.999906	-4.34996
APEX2=1430047	0.439886	10.5844	1.58189	0.121682	0.999906	-4.34998
COCH=5910408	-0.157375	8.06222	-1.58189	0.121682	0.999906	-4.34998
MXRA7=1820181	-0.111706	8.11787	-1.58177	0.121711	0.999906	-4.35006
ZNF616=150291	0.155646	8.47004	1.58157	0.121756	0.999906	-4.35018
SEMA4A=2850576	0.546227	10.7361	1.58141	0.121792	0.999906	-4.35028
LOC100133741=1780722	-0.130043	8.09807	-1.58137	0.121801	0.999906	-4.35031
SKP2=5420026	-0.131878	8.136	-1.581	0.121886	0.999906	-4.35055
KSR1=2630500	0.254873	8.45213	1.58025	0.122057	0.999906	-4.35102
TRIP11=2760136	0.226838	9.75833	1.58008	0.122096	0.999906	-4.35113
RHEBL1=4590398	-0.319766	8.99613	-1.58002	0.12211	0.999906	-4.35117
RPS29P17=4250133	-0.956463	12.8224	-1.57941	0.122251	0.999906	-4.35156
PPP1R14BP2=4670010	-0.142485	8.26681	-1.57896	0.122354	0.999906	-4.35184
RPL13P5=6840324	-0.386162	10.0974	-1.57884	0.122382	0.999906	-4.35192
PDGFB=5390615	-0.0997012	8.17327	-1.57882	0.122386	0.999906	-4.35193
PSMC3IP=50382	-0.36311	8.67088	-1.57843	0.122476	0.999906	-4.35218
GSTK1=5900692	0.358583	11.7756	1.57821	0.122526	0.999906	-4.35232
APOPT1=430056	-0.13333	8.13358	-1.57819	0.12253	0.999906	-4.35233
STXBP2=6960026	0.49611	9.72606	1.57815	0.122539	0.999906	-4.35235
PPP1R14C=5490437	0.112793	8.05246	1.57813	0.122544	0.999906	-4.35237
PMP22=7560138	-0.229951	8.05237	-1.57813	0.122544	0.999906	-4.35237
LOC643997=2510022	-0.697219	9.8027	-1.57781	0.122617	0.999906	-4.35257
TMEM259=4280193	0.247051	9.18518	1.57772	0.122639	0.999906	-4.35263
ANP32A-IT1=1980259	0.415477	8.94388	1.57727	0.122742	0.999906	-4.35291
HS.320051=7380593	0.14173	8.22924	1.57717	0.122766	0.999906	-4.35298
INTS1=2260541	0.390288	8.91682	1.57696	0.122814	0.999906	-4.35311
ANKS6=1410121	-0.143772	8.26704	-1.57638	0.122947	0.999906	-4.35348
RTL8A=5810373	0.249124	8.73275	1.57631	0.122964	0.999906	-4.35352
FAM86JP=3370669	-0.125736	8.29759	-1.5761	0.123011	0.999906	-4.35365
PRMT5=3850520	0.227719	10.3914	1.57595	0.123046	0.999906	-4.35375
LOC647361=6840170	0.281059	14.2441	1.57585	0.123069	0.999906	-4.35381
XPO5=6590400	0.20228	9.99723	1.57584	0.123073	0.999906	-4.35382
RPS16P1=6280021	0.125449	14.6702	1.57568	0.123107	0.999906	-4.35392
ETNK1=2600224	-0.484023	8.95597	-1.57557	0.123134	0.999906	-4.35399
HS.581975=1990470	0.101208	8.11762	1.57551	0.123148	0.999906	-4.35403
LOC730100=2760482	0.109369	8.13633	1.57521	0.123217	0.999906	-4.35422
PCNX3=580273	0.227515	8.7953	1.57502	0.123261	0.999906	-4.35434
CLBA1=3180445	0.100501	8.10723	1.57494	0.123279	0.999906	-4.35439
PEX26=7000280	-0.115486	8.19262	-1.57454	0.123373	0.999906	-4.35465
SRP72=2710386	-0.408195	11.0823	-1.57448	0.123385	0.999906	-4.35468
TIMM23=520577	-0.465781	9.69408	-1.57448	0.123385	0.999906	-4.35468
LOC402644=6130259	-1.05645	11.0952	-1.57438	0.123408	0.999906	-4.35474
AKNA=2850010	0.709369	11.2023	1.574	0.123496	0.999906	-4.35498
SRM=5570088	0.490344	10.6721	1.57399	0.123499	0.999906	-4.35499
TBCB=5690576	0.368703	11.0993	1.57387	0.123528	0.999906	-4.35507
HS.581662=1660288	-0.12218	8.32774	-1.57373	0.123558	0.999906	-4.35516
ANGPTL6=5050707	0.249999	8.65945	1.57357	0.123595	0.999906	-4.35526
MGRN1=1510414	0.289168	8.95361	1.57348	0.123617	0.999906	-4.35532
PURG=5670450	0.123029	8.23409	1.57334	0.12365	0.999906	-4.3554
CDR2L=3940482	0.131185	8.19302	1.57332	0.123655	0.999906	-4.35542
LOC136143=4760431	-0.250301	9.84788	-1.57305	0.123717	0.999906	-4.35559
F11R=3850561	-0.425683	8.73526	-1.57285	0.123763	0.999906	-4.35572
NUP210=2320215	0.644453	10.388	1.57277	0.12378	0.999906	-4.35576
LOC652608=1740598	0.195837	8.66411	1.57234	0.123882	0.999906	-4.35604
MRPS27=6110561	0.202588	10.8295	1.57206	0.123945	0.999906	-4.35621
EI24=5310707	-0.329623	8.8386	-1.57158	0.124057	0.999906	-4.35652
HS.541084=3710441	-0.101102	8.14701	-1.57152	0.124071	0.999906	-4.35655
POP4=1410528	-0.394067	9.76304	-1.57126	0.124132	0.999906	-4.35672
FAM234B=1580333	-0.147342	8.54922	-1.57108	0.124173	0.999906	-4.35683
MUS81=2850497	0.388996	10.0589	1.57096	0.124201	0.999906	-4.35691
PCGF3=2000291	0.157671	8.33906	1.57064	0.124276	0.999906	-4.35711
PALB2=4120370	0.16955	8.82409	1.5694	0.124563	0.999906	-4.35789
NCK2=4230021	-0.338651	11.2212	-1.56913	0.124628	0.999906	-4.35807
PADI2=4730746	-0.107068	8.12156	-1.56883	0.124698	0.999906	-4.35826
ANKRD36B=6100066	0.136334	8.23402	1.56856	0.124761	0.999906	-4.35843
ZNF93=3930484	0.233463	9.35598	1.568	0.12489	0.999906	-4.35878
PGRMC2=1690326	-0.330041	10.6552	-1.56776	0.124947	0.999906	-4.35893
HCG2040054=4850520	-0.116264	8.19095	-1.56771	0.12496	0.999906	-4.35897
ZNF177=5820494	0.12623	8.27838	1.56769	0.124962	0.999906	-4.35897
SPAG9=1070687	-0.145735	8.44036	-1.56668	0.125199	0.999906	-4.35961
MTND5P10=4880477	0.964914	12.6967	1.56655	0.12523	0.999906	-4.3597
MEIG1=2140626	-0.0983114	8.11688	-1.56644	0.125256	0.999906	-4.35977
LOC100130229=2360390	1.03349	10.483	1.56596	0.125368	0.999906	-4.36007
WAPL=3440672	-0.213566	9.60657	-1.56593	0.125374	0.999906	-4.36008
COLGALT1=7380279	0.319737	10.2508	1.5659	0.125382	0.999906	-4.36011
YEATS2=5260537	0.307472	9.73577	1.56578	0.12541	0.999906	-4.36018
UBA2=4290632	-0.251409	8.79394	-1.56487	0.125623	0.999906	-4.36075
LOC653438=4010438	0.324071	9.31198	1.56399	0.125829	0.999906	-4.36131
GNG2=2190020	-0.323301	9.38053	-1.56379	0.125877	0.999906	-4.36144
TGFB3=1030008	-0.119799	8.18635	-1.56351	0.125943	0.999906	-4.36161
PLPP2=6620725	-0.142013	8.12554	-1.56348	0.125948	0.999906	-4.36163
ZCCHC18=6580128	-0.140275	8.44496	-1.56292	0.126082	0.999906	-4.36199
GHITM=4850754	-0.315612	13.3876	-1.56264	0.126146	0.999906	-4.36216
MIER1=4490452	-0.193432	9.75717	-1.56257	0.126163	0.999906	-4.3622
SRD5A1=1050278	0.14145	8.78265	1.56245	0.126191	0.999906	-4.36228
SLC25A17=2490403	-0.173166	9.1583	-1.56203	0.126291	0.999906	-4.36254
CLASP1=5290215	0.295364	10.0777	1.56177	0.126351	0.999906	-4.3627
ZC3H12C=380672	-0.522801	8.4264	-1.56156	0.126402	0.999906	-4.36284
CSPP1=3870608	-0.19	9.43623	-1.56078	0.126586	0.999906	-4.36333
RAVER1=7560328	0.455321	9.54553	1.56053	0.126645	0.999906	-4.36349
ID2=1660296	-0.800167	10.1416	-1.5605	0.126653	0.999906	-4.36351
UBE2E1=4050070	-0.44395	9.03044	-1.56018	0.126726	0.999906	-4.36371
OTUB1=4780707	0.318128	9.06322	1.55992	0.126788	0.999906	-4.36387
LOC100134499=6400767	0.109505	8.07236	1.55987	0.1268	0.999906	-4.3639
MBD1=2340445	0.236111	8.9776	1.55971	0.126837	0.999906	-4.364
DDX59=7210138	-0.16013	8.11382	-1.55931	0.126933	0.999906	-4.36425
RAD23A=3520095	0.230434	10.9193	1.55918	0.126963	0.999906	-4.36433
LOC100133055=840504	-0.159515	8.47856	-1.55881	0.127051	0.999906	-4.36457
PPP1R11=620376	0.251061	11.6748	1.55862	0.127096	0.999906	-4.36469
C19orf38=870133	0.136296	8.18965	1.55855	0.127112	0.999906	-4.36473
C18orf21=450070	-0.199336	10.177	-1.55806	0.12723	0.999906	-4.36504
PLA2G6=3390270	0.146657	8.21547	1.55805	0.127231	0.999906	-4.36504
RTN4IP1=1240477	-0.189057	9.64347	-1.55755	0.127349	0.999906	-4.36536
CNOT10=1300463	0.22519	9.51961	1.55748	0.127367	0.999906	-4.36541
ACTL6A=5220358	-0.345472	10.7285	-1.55727	0.127417	0.999906	-4.36554
HS.542803=2570735	0.106493	8.12391	1.55716	0.127443	0.999906	-4.36561
CCND1=5820601	-0.214806	8.07991	-1.55714	0.127446	0.999906	-4.36561
KIF22=10326	0.294046	11.0804	1.55696	0.12749	0.999906	-4.36573
NLGN2=4830477	-0.159105	8.30746	-1.55638	0.127627	0.999906	-4.36609
LOC642550=2140592	-0.123281	8.03556	-1.55588	0.127747	0.999906	-4.36641
ADD1=1230289	0.316486	9.08699	1.55562	0.127808	0.999906	-4.36657
WRB=3390370	-0.328727	9.21656	-1.55548	0.127842	0.999906	-4.36666
ZNF322=6660347	-0.195366	8.64055	-1.5552	0.127907	0.999906	-4.36683
BCL2=4150201	-0.42535	9.89664	-1.55504	0.127945	0.999906	-4.36693
DDX54=4760301	0.238906	9.22562	1.5548	0.128004	0.999906	-4.36709
NUP85=1430402	0.272129	10.9287	1.55474	0.128018	0.999906	-4.36712
LOC732172=2450682	0.124636	8.24189	1.55472	0.128023	0.999906	-4.36714
HLA-B=5310168	0.231267	13.6249	1.5547	0.128027	0.999906	-4.36715
LOC644949=7100438	0.317396	8.68572	1.55449	0.128078	0.999906	-4.36728
MLEC=1780601	0.39041	10.3594	1.55442	0.128094	0.999906	-4.36733
PRKRA=770021	-0.522289	10.6279	-1.55434	0.128112	0.999906	-4.36737
PARP8=6330341	-0.383536	8.83894	-1.55407	0.128177	0.999906	-4.36754
LOC100129759=6980482	-0.356714	8.81409	-1.55397	0.128201	0.999906	-4.36761
ANGPTL4=2450592	0.206093	8.57036	1.55354	0.128303	0.999906	-4.36787
PMS2P12=4920259	0.132104	8.34386	1.55322	0.12838	0.999906	-4.36808
RSPH4A=2630519	-0.132869	8.19876	-1.55279	0.128482	0.999906	-4.36834
VPS50=1110435	-0.141016	8.26855	-1.55267	0.128511	0.999906	-4.36842
HS.546375=6860240	-0.342536	9.21257	-1.55247	0.128558	0.999906	-4.36854
TBL3=3400050	0.228382	8.54902	1.55229	0.128601	0.999906	-4.36866
B3GALT6=2510477	0.317287	9.17747	1.55184	0.12871	0.999906	-4.36894
XAB2=5490671	0.435761	10.2842	1.55165	0.128754	0.999906	-4.36906
LOC729964=840048	-0.599455	10.2651	-1.55102	0.128907	0.999906	-4.36946
HS.564859=450370	-0.130005	8.16779	-1.55074	0.128972	0.999906	-4.36963
PPIAL4G=3140300	0.275428	8.66564	1.55071	0.12898	0.999906	-4.36965
EXOC6=7330196	0.172746	9.8255	1.55058	0.129011	0.999906	-4.36973
MEAF6=5570131	-0.124834	8.2826	-1.54994	0.129165	0.999906	-4.37013
ERCC6L2=2510768	0.408652	9.20806	1.54989	0.129177	0.999906	-4.37016
LOC442180=6840431	0.119775	8.12783	1.54988	0.129179	0.999906	-4.37017
ALDH8A1=2100546	0.132578	8.35908	1.54913	0.129359	0.999906	-4.37064
TBC1D24=3120161	0.11905	8.20093	1.54909	0.129369	0.999906	-4.37066
TOLLIP=6650612	0.208835	8.43982	1.54877	0.129444	0.999906	-4.37086
CASP2=4570026	0.377134	9.67441	1.54877	0.129445	0.999906	-4.37086
SCYL1=1470376	0.423475	10.2784	1.54863	0.12948	0.999906	-4.37095
HCG2P7=1660452	-0.101153	8.15916	-1.54851	0.129507	0.999906	-4.37102
USE1=4570296	0.198021	8.42998	1.54841	0.129531	0.999906	-4.37108
RMND1=3360220	0.166845	8.93814	1.54812	0.129603	0.999906	-4.37127
CD274=4900239	-0.143491	8.14202	-1.54811	0.129605	0.999906	-4.37127
AP2M1=240187	0.347969	10.4914	1.54792	0.129651	0.999906	-4.37139
PRKRIP1=1710746	-0.134348	9.28015	-1.54772	0.129697	0.999906	-4.37151
SLC9B1=3610731	-0.0877654	8.15183	-1.54769	0.129706	0.999906	-4.37154
NOA1=5220068	0.414125	11.059	1.54756	0.129735	0.999906	-4.37161
DNAJC14=3440608	0.193797	9.39388	1.54754	0.129742	0.999906	-4.37163
GUSBP2=60722	0.22951	9.36297	1.54747	0.129757	0.999906	-4.37167
ZSWIM6=770152	-0.362165	10.1229	-1.54739	0.129778	0.999906	-4.37172
RPL17P25=7400427	-0.47854	9.54471	-1.54736	0.129785	0.999906	-4.37174
GPAT2P1=4210079	0.12908	8.17422	1.54713	0.129839	0.999906	-4.37188
UBA1=6860500	0.67474	12.0677	1.54588	0.130141	0.999906	-4.37266
MRPS5=10343	0.164899	10.1448	1.54574	0.130174	0.999906	-4.37275
FAM98C=6900400	0.153623	8.35974	1.54554	0.130224	0.999906	-4.37288
PHF19=2570091	0.441269	10.4927	1.54479	0.130404	0.999906	-4.37334
WDR44=2140681	-0.178925	8.35949	-1.54476	0.130412	0.999906	-4.37336
RBM11=7210278	-0.10711	8.13173	-1.54461	0.130448	0.999906	-4.37346
RPL17L=2470541	0.17455	14.4304	1.54454	0.130465	0.999906	-4.3735
TRIM62=6900553	-0.10286	8.12746	-1.54429	0.130526	0.999906	-4.37366
GPR108=5390682	0.217723	8.77158	1.54425	0.130534	0.999906	-4.37368
CFAP58=580025	-0.0931407	8.15613	-1.54401	0.130593	0.999906	-4.37383
FAM234A=6250553	0.270241	8.72398	1.54354	0.130707	0.999906	-4.37413
CCSER2=4920327	-0.256242	9.43247	-1.54299	0.13084	0.999906	-4.37447
CPNE1=6180184	0.236045	9.54429	1.54292	0.130857	0.999906	-4.37451
LOC100134098=6840647	0.0995503	8.21755	1.54285	0.130875	0.999906	-4.37456
LOC650677=5810066	0.125225	8.14934	1.54254	0.13095	0.999906	-4.37475
NUDT8=1430382	0.107374	8.14888	1.54224	0.131022	0.999906	-4.37493
MAPK6=7160348	-0.437738	10.7126	-1.54211	0.131054	0.999906	-4.37501
HS.382131=7040192	0.115282	8.11724	1.54208	0.131061	0.999906	-4.37503
METTL17=1070288	0.284809	10.1204	1.54149	0.131205	0.999906	-4.3754
MPRIP=4880563	0.572383	10.3759	1.54136	0.131236	0.999906	-4.37548
RPL29P15=4560669	-0.914964	10.972	-1.5413	0.13125	0.999906	-4.37552
TMEM223=4290132	0.263745	9.25986	1.54121	0.131272	0.999906	-4.37557
RPS14P3=2320291	-0.698983	12.7007	-1.5411	0.1313	0.999906	-4.37565
HS.141883=4480424	0.165566	8.42004	1.541	0.131324	0.999906	-4.37571
SLC6A6=2810280	-0.091835	8.11173	-1.54086	0.131356	0.999906	-4.37579
LMAN2=3850092	0.166664	8.61224	1.54066	0.131406	0.999906	-4.37592
LOC648210=6510246	-0.84997	12.7627	-1.54055	0.131433	0.999906	-4.37599
TRIM39=7510273	0.0929718	8.30791	1.5402	0.131517	0.999906	-4.3762
RASGRP1=2760239	-0.437297	9.34367	-1.53981	0.131614	0.999906	-4.37645
PPP2R3B=3440315	0.186074	8.24298	1.53961	0.131662	0.999906	-4.37657
LOC647920=5870246	-0.105376	8.08858	-1.53944	0.131704	0.999906	-4.37668
TIMM44=7550402	0.233853	9.02756	1.53929	0.131741	0.999906	-4.37677
LOC643304=2060703	-0.115351	8.14694	-1.539	0.13181	0.999906	-4.37695
RRN3P2=1400187	-0.103673	8.23078	-1.53878	0.131864	0.999906	-4.37709
LAMB1=2630746	-0.0915305	8.14008	-1.53863	0.131901	0.999906	-4.37718
HS.562888=5220288	0.124416	8.15074	1.53853	0.131924	0.999906	-4.37724
GOLGA1=2570246	0.116075	8.46046	1.53827	0.131987	0.999906	-4.3774
RPS2P11=650377	0.31647	14.0427	1.53798	0.132059	0.999906	-4.37759
RPS4XP13=4730368	-0.35428	9.39022	-1.53797	0.132063	0.999906	-4.37759
ZCCHC3=1820195	0.197799	8.84144	1.53789	0.13208	0.999906	-4.37764
RPS28=650349	-0.880415	12.824	-1.53779	0.132106	0.999906	-4.3777
CS=6380333	-0.189516	13.1091	-1.53751	0.132174	0.999906	-4.37788
LOC100130492=4060156	0.222943	8.37389	1.53742	0.132195	0.999906	-4.37793
MRPL57=7550452	0.33091	9.82447	1.5372	0.132249	0.999906	-4.37807
LOC729683=4920017	-0.14338	8.17496	-1.53715	0.132263	0.999906	-4.3781
NSUN5=5340458	0.213392	8.95812	1.53708	0.132279	0.999906	-4.37814
IER5L=2710142	0.132461	8.10982	1.5368	0.132348	0.999906	-4.37832
MAGEE1=4760653	0.0950649	8.17191	1.53647	0.132429	0.999906	-4.37852
MAD2L1=1780576	-0.322415	8.57353	-1.53615	0.132508	0.999906	-4.37872
DHX34=3310725	0.288985	8.96674	1.53601	0.132542	0.999906	-4.37881
TPM3P5=1940008	-0.357465	9.58609	-1.53555	0.132654	0.999906	-4.3791
OSCP1=5420289	-0.116489	8.09016	-1.53554	0.132656	0.999906	-4.3791
AMD1=50050	-0.51488	11.2941	-1.53543	0.132684	0.999906	-4.37917
AURKA=5420309	0.206227	11.5279	1.53536	0.132699	0.999906	-4.37921
CPNE1=3290132	-0.192639	8.19415	-1.53533	0.132707	0.999906	-4.37923
UGP2=3930035	-0.187969	11.8855	-1.53515	0.132752	0.999906	-4.37934
LOC391334=4150121	0.139569	8.51427	1.53514	0.132755	0.999906	-4.37935
RIPOR3=2120129	0.177793	8.35035	1.53506	0.132773	0.999906	-4.3794
DCAF12=3290091	0.232128	10.4231	1.53503	0.132782	0.999906	-4.37942
SNX14=4260504	-0.385829	10.4509	-1.53493	0.132806	0.999906	-4.37948
FOXRED2=160181	0.340234	9.07756	1.53488	0.132818	0.999906	-4.37951
RAPGEF2=4120615	-0.459544	9.96842	-1.53443	0.132929	0.999906	-4.37979
TMEM60=4480368	-0.320785	10.6723	-1.53434	0.132951	0.999906	-4.37985
DVL1=5960609	-0.0923825	8.15592	-1.53408	0.133015	0.999906	-4.38001
MCTS1=1690025	-0.743347	9.964	-1.53398	0.133038	0.999906	-4.38007
LOC100133459=240278	-0.116946	8.33749	-1.53387	0.133066	0.999906	-4.38014
PEX7=4040017	-0.17831	9.0379	-1.5337	0.133108	0.999906	-4.38024
MEN1=1410204	0.142652	8.23757	1.53369	0.13311	0.999906	-4.38025
UBXN4=1450537	0.550102	11.6058	1.53368	0.133112	0.999906	-4.38025
IL17RA=3710221	0.303663	8.60882	1.53353	0.133148	0.999906	-4.38034
FAM53C=2650019	-0.329645	11.4888	-1.53347	0.133163	0.999906	-4.38038
URI1=2600040	-0.297971	9.84815	-1.53307	0.133263	0.999906	-4.38063
HS.572999=1400162	0.155249	8.30235	1.53273	0.133345	0.999906	-4.38084
PAK2=6220403	0.468412	9.2253	1.53272	0.133349	0.999906	-4.38085
TMEM39B=1570066	0.360575	9.52391	1.53265	0.133366	0.999906	-4.38089
HS.563980=2230102	0.111967	8.1241	1.53248	0.133408	0.999906	-4.381
MED12=620504	0.269481	8.54631	1.53232	0.133447	0.999906	-4.3811
PCYOX1=840392	0.460089	9.2777	1.53226	0.133461	0.999906	-4.38113
JKAMP=5700196	-0.221848	10.1769	-1.53223	0.133469	0.999906	-4.38115
PROSER3=5560546	-0.151923	8.28452	-1.53185	0.133562	0.999906	-4.38139
SRGN=360500	-0.825195	13.0711	-1.5317	0.1336	0.999906	-4.38148
LOC646103=2850242	0.139238	8.42264	1.53159	0.133627	0.999906	-4.38155
HS.575583=2470450	0.231899	9.07739	1.53155	0.133637	0.999906	-4.38157
GPANK1=4280546	0.186937	8.60769	1.53153	0.133642	0.999906	-4.38159
DHX30=1340193	0.424274	9.93474	1.53148	0.133654	0.999906	-4.38162
LOC100134291=1660209	-0.472486	9.16004	-1.53142	0.133668	0.999906	-4.38165
FAM199X=7380768	-0.285904	8.66648	-1.53113	0.133739	0.999906	-4.38183
ARHGEF11=7150070	-0.131997	8.21818	-1.53109	0.13375	0.999906	-4.38186
ECHDC1=7650053	-0.508884	9.00991	-1.53106	0.133758	0.999906	-4.38188
TP53TG3D=2650056	-0.14893	8.10931	-1.53055	0.133882	0.999906	-4.38219
CAMK1D=4210022	0.226176	8.74427	1.53046	0.133905	0.999906	-4.38225
LOC651064=1230600	-0.493295	10.9353	-1.53045	0.133909	0.999906	-4.38226
C9orf85=3310274	-0.438025	8.7638	-1.53033	0.133938	0.999906	-4.38233
IFNG=630725	-0.761766	8.43144	-1.53028	0.133949	0.999906	-4.38236
LINC00268=6980519	-0.119476	8.26569	-1.52994	0.134033	0.999906	-4.38257
CHRNA5=6280731	1.20544	11.9062	1.52994	0.134034	0.999906	-4.38257
COL1A1=6960142	0.116232	8.13657	1.52993	0.134037	0.999906	-4.38258
BMP1=1430142	-0.10388	8.1151	-1.52975	0.134082	0.999906	-4.38269
VDR=5960440	-0.182889	9.05076	-1.52923	0.134209	0.999906	-4.38301
LINC01300=6960441	0.12721	8.48285	1.52914	0.134231	0.999906	-4.38306
CDK1=1050706	-0.465004	11.5372	-1.52904	0.134258	0.999906	-4.38313
MAZ=4830689	-0.181154	8.38711	-1.52889	0.134293	0.999906	-4.38322
SNUPN=1340349	0.396949	9.68021	1.52863	0.134358	0.999906	-4.38338
BBS7=70528	-0.169189	8.49608	-1.52812	0.134484	0.999906	-4.38369
NFATC3=2260255	0.241645	8.80738	1.52765	0.134601	0.999906	-4.38399
LOC100129426=2000463	-0.118134	8.24825	-1.52725	0.1347	0.999906	-4.38423
ATP5A1=940711	-0.264463	14.1719	-1.52698	0.134766	0.999906	-4.3844
HS.211724=150341	0.13003	8.22548	1.52694	0.134778	0.999906	-4.38443
SCARB1=1170338	0.563149	9.68047	1.52664	0.134853	0.999906	-4.38461
RAPGEF1=1340414	0.108334	8.18753	1.52651	0.134883	0.999906	-4.38469
NMD3=4010048	-0.485562	10.4951	-1.52644	0.134902	0.999906	-4.38474
MOB4=6940307	-0.236561	9.85573	-1.52601	0.135008	0.999906	-4.385
SMAD5=7560367	-0.272016	9.68546	-1.5253	0.135185	0.999906	-4.38544
RPS27=5090424	0.309261	14.1219	1.52517	0.135216	0.999906	-4.38552
MRPL19=2680541	-0.535514	10.1042	-1.52442	0.135403	0.999906	-4.38598
ST14=4260278	0.246263	8.41019	1.52414	0.135474	0.999906	-4.38615
LOC648403=2060008	-0.110042	8.10722	-1.52407	0.13549	0.999906	-4.38619
P2RY10=7400152	-0.420439	9.98818	-1.52386	0.135543	0.999906	-4.38633
IL27RA=4250735	0.308115	9.15702	1.52379	0.13556	0.999906	-4.38637
ELF2P4=2760424	-0.32205	9.08092	-1.52284	0.135797	0.999906	-4.38695
ZSWIM1=4230286	0.377968	10.152	1.5225	0.135882	0.999906	-4.38716
LOC642229=1190615	0.107027	8.08059	1.52242	0.135903	0.999906	-4.38721
NAP1L4=70181	0.471695	12.0272	1.5223	0.135932	0.999906	-4.38729
MFSD14A=1850544	-0.276312	8.46304	-1.52199	0.136009	0.999906	-4.38748
ENGASE=430390	0.228364	8.38846	1.52139	0.13616	0.999906	-4.38785
LPXN=2350091	-0.296221	14.0041	-1.52122	0.136202	0.999906	-4.38795
POLR1D=6370484	-0.354532	12.5731	-1.52082	0.136302	0.999906	-4.3882
SLC52A2=2140528	0.449622	10.3325	1.5208	0.136308	0.999906	-4.38821
IRF2BP2=6660768	0.300875	8.87243	1.52067	0.13634	0.999906	-4.38829
CA13=3130703	-0.121603	8.25103	-1.52041	0.136407	0.999906	-4.38845
HS.533562=3460047	0.0786721	8.11262	1.52015	0.136471	0.999906	-4.38861
CCL3L1=610524	-0.738724	8.64023	-1.52005	0.136496	0.999906	-4.38867
GMFG=3370452	-0.285141	12.0479	-1.51978	0.136563	0.999906	-4.38884
LOC648069=5560600	-0.13601	8.11229	-1.5196	0.136609	0.999906	-4.38895
ATP11C=430332	0.129489	8.26499	1.51883	0.136802	0.999906	-4.38942
HERC6=6860482	0.190164	8.59617	1.51833	0.136927	0.999906	-4.38973
LOC100170939=5860669	0.240621	8.38242	1.51809	0.136987	0.999906	-4.38988
RPS19P3=7560707	-0.165256	8.47381	-1.51791	0.137034	0.999906	-4.38999
RSU1=6110209	-0.350313	9.82059	-1.51778	0.137067	0.999906	-4.39007
ZDHHC12=580204	0.322588	9.59376	1.51764	0.137101	0.999906	-4.39016
HSH2D=6040647	0.578649	10.4222	1.5176	0.137111	0.999906	-4.39018
RBM27=2060133	-0.173072	9.23421	-1.5175	0.137137	0.999906	-4.39024
SNORA80A=5260280	0.278157	8.78855	1.5166	0.137364	0.999906	-4.3908
IRAK1=4040564	0.348827	11.4765	1.51639	0.137416	0.999906	-4.39092
MIR1909=3140253	0.101161	8.12008	1.51618	0.137469	0.999906	-4.39105
MSANTD2=2600092	-0.202325	8.18163	-1.51611	0.137486	0.999906	-4.39109
NUP35=4850521	-0.310863	9.13078	-1.51596	0.137524	0.999906	-4.39119
ASB1=1820347	-0.167884	9.53148	-1.51596	0.137525	0.999906	-4.39119
MFSD14A=270601	-0.243129	9.4818	-1.5159	0.137541	0.999906	-4.39123
LOC731314=4120538	0.460288	11.4125	1.51574	0.137581	0.999906	-4.39133
EXTL3=10184	0.226	8.53808	1.51551	0.137638	0.999906	-4.39146
PTGES3=1780719	-1.00331	10.9226	-1.51546	0.13765	0.999906	-4.39149
HS.575085=1430255	-0.122954	8.39426	-1.51546	0.137652	0.999906	-4.3915
ZSCAN21=940576	0.14508	8.89722	1.51532	0.137686	0.999906	-4.39158
DSC3=3990184	0.104981	8.15164	1.51532	0.137687	0.999906	-4.39158
MSL2=6020717	-0.0907315	8.11966	-1.51409	0.137997	0.999906	-4.39234
BTBD1=4480008	-0.409197	9.18255	-1.51402	0.138014	0.999906	-4.39238
FBXL6=1580215	0.259946	8.86524	1.51402	0.138016	0.999906	-4.39238
FOSB=7160239	-0.717086	8.89243	-1.5139	0.138046	0.999906	-4.39245
FBXW8=1470592	-0.148157	8.52401	-1.51289	0.1383	0.999906	-4.39307
HS.21177=6580674	-0.204307	8.68315	-1.51288	0.138304	0.999906	-4.39308
LAMP2=780041	-0.284066	10.9406	-1.51272	0.138345	0.999906	-4.39318
LOC440063=10441	-1.29947	12.0269	-1.51217	0.138483	0.999906	-4.39351
SLC3A2=5420575	0.336375	10.8424	1.51216	0.138487	0.999906	-4.39352
MGAT5B=2470195	0.123718	8.17232	1.51154	0.138643	0.999906	-4.3939
GDF5OS=7210626	-0.139771	8.16047	-1.51151	0.138651	0.999906	-4.39392
TPRN=1440050	0.15882	8.56504	1.511	0.138781	0.999906	-4.39423
PRR13=6960471	-0.233527	8.39138	-1.51059	0.138884	0.999906	-4.39448
EEF1A1P12=6620563	0.159539	14.4192	1.51059	0.138885	0.999906	-4.39448
ADAT3=2230253	0.299709	8.5282	1.51022	0.138979	0.999906	-4.39471
BLCAP=2690524	0.348848	9.53199	1.5102	0.138983	0.999906	-4.39472
OR1J1=4670626	0.133581	8.12754	1.51018	0.13899	0.999906	-4.39474
HS.130664=2030634	0.103069	8.16295	1.50993	0.139054	0.999906	-4.39489
LOC650757=4900192	-0.0784261	8.21145	-1.50988	0.139064	0.999906	-4.39491
ERI1=7650373	-0.233622	8.24749	-1.50948	0.139166	0.999906	-4.39516
SCARNA3=4850451	0.344039	8.53902	1.50948	0.139168	0.999906	-4.39516
LINC00452=7610553	0.111681	8.28643	1.5093	0.139214	0.999906	-4.39527
SLC19A1=4760014	0.199153	8.66547	1.50915	0.139251	0.999906	-4.39536
LCP1=6350161	0.109574	14.4837	1.50883	0.139333	0.999906	-4.39556
LOC646897=5310162	0.279477	8.46539	1.50881	0.139338	0.999906	-4.39557
LOC645365=2350164	-0.109101	8.11161	-1.50825	0.139482	0.999906	-4.39592
HS.46839=2650767	-0.130211	8.59235	-1.50825	0.139482	0.999906	-4.39592
SF3A2=3890202	0.555754	10.963	1.50821	0.13949	0.999906	-4.39594
KCTD8=1980079	0.112715	8.14691	1.50725	0.139735	0.999906	-4.39652
LOC100128510=5670431	0.293227	9.41675	1.50718	0.139753	0.999906	-4.39656
HIVEP2=6590730	-0.165471	8.70868	-1.50706	0.139784	0.999906	-4.39664
TRIM52=6130044	0.275419	8.80486	1.50704	0.139789	0.999906	-4.39665
SRP68=1340750	0.245772	10.9513	1.5069	0.139826	0.999906	-4.39674
RSRC2=4540139	-0.292605	11.8066	-1.5069	0.139826	0.999906	-4.39674
IL17RC=4480414	-0.173875	8.26641	-1.50668	0.139882	0.999906	-4.39687
PRR13=3890300	-0.188316	14.2843	-1.50667	0.139884	0.999906	-4.39688
NCOR1=270646	0.161886	8.75512	1.50647	0.139935	0.999906	-4.397
RPLP1=5290082	0.22687	14.3048	1.5064	0.139954	0.999906	-4.39704
HS.541273=3710538	0.114231	8.10486	1.50627	0.139987	0.999906	-4.39712
RAB11FIP1=6130156	-0.294553	11.7285	-1.50624	0.139993	0.999906	-4.39714
FAM204A=3310543	-0.118004	8.40301	-1.50622	0.139999	0.999906	-4.39715
NR3C1=6560402	-0.11212	8.08289	-1.50613	0.140024	0.999906	-4.39721
LOC100130483=2060168	-0.109248	8.12354	-1.50607	0.140038	0.999906	-4.39725
CAAP1=380348	-0.198043	8.79151	-1.50596	0.140066	0.999906	-4.39731
FAM83D=150543	0.300897	9.8008	1.50596	0.140066	0.999906	-4.39731
FBXO3=5490707	-0.187841	8.81783	-1.50577	0.140116	0.999906	-4.39743
HS.238996=6100240	0.144881	8.23456	1.50555	0.140171	0.999906	-4.39756
CNEP1R1=5340148	-0.304239	9.72183	-1.50552	0.140178	0.999906	-4.39758
MEN1=6770204	0.262212	8.63221	1.50547	0.140192	0.999906	-4.39761
IMPDH2=4590026	0.243991	12.6291	1.50484	0.140353	0.999906	-4.398
MAGED2=940612	-0.179626	8.29194	-1.50456	0.140426	0.999906	-4.39817
POLA1=1010619	-0.0936794	8.13155	-1.50434	0.140481	0.999906	-4.3983
PCOLCE=4120386	0.104891	8.16788	1.50405	0.140556	0.999906	-4.39848
SLC35C2=4230437	0.443952	10.2244	1.504	0.140569	0.999906	-4.39851
ANKRD10=6900674	-0.277939	9.78771	-1.50388	0.140598	0.999906	-4.39858
LOC648039=4540152	0.0857976	8.13393	1.50378	0.140624	0.999906	-4.39864
GABPA=270053	-0.27707	8.89587	-1.5037	0.140644	0.999906	-4.39869
MLEC=1990546	0.46345	11.3978	1.50288	0.140856	0.999906	-4.39919
GHDC=2030754	0.514034	9.3882	1.50266	0.140914	0.999906	-4.39933
PSMC3IP=3990148	-0.272583	8.56732	-1.5026	0.140928	0.999906	-4.39936
MKNK1=6450278	0.317637	9.92747	1.50258	0.140934	0.999906	-4.39938
MAPK14=4860600	-0.106099	8.17701	-1.50246	0.140964	0.999906	-4.39945
BTN2A1=2570477	-0.274325	10.1833	-1.50242	0.140975	0.999906	-4.39947
RAB5B=2850626	0.301557	11.3515	1.50204	0.141073	0.999906	-4.3997
PSRC1=1070762	0.217708	8.58505	1.50202	0.141077	0.999906	-4.39971
LOC339047=650767	0.0970056	8.16157	1.50177	0.141142	0.999906	-4.39987
RPH3AL=5260408	0.104459	8.13082	1.50154	0.141202	0.999906	-4.40001
HERC1=1820274	0.303987	9.51747	1.50131	0.141259	0.999906	-4.40015
REPS2=20239	0.0894788	8.10889	1.5011	0.141314	0.999906	-4.40028
IFFO2=4900653	-0.214584	8.5946	-1.50087	0.141374	0.999906	-4.40042
RTL8B=1470368	-0.116398	8.14724	-1.50065	0.141431	0.999906	-4.40055
FAM86MP=5870445	0.212384	8.48858	1.50053	0.141462	0.999906	-4.40063
TIAM2=7050612	-0.539831	8.56168	-1.50042	0.141489	0.999906	-4.40069
ERCC-00157=1660692	-0.105005	8.11835	-1.50021	0.141544	0.999906	-4.40082
MRPS27=5390681	0.209214	11.0977	1.50016	0.141556	0.999906	-4.40085
PHKB=1740682	0.238046	10.1553	1.49979	0.141654	0.999906	-4.40108
MAVS=3420402	0.179056	8.2471	1.4997	0.141675	0.999906	-4.40113
MAPK1=2490446	0.157502	8.33012	1.49961	0.1417	0.999906	-4.40119
SEC24C=4280722	0.506035	11.8477	1.49942	0.141749	0.999906	-4.4013
ZCCHC4=5870156	0.0924094	8.09493	1.49882	0.141902	0.999906	-4.40166
LOC643947=5670537	0.112539	8.20534	1.4987	0.141933	0.999906	-4.40174
POMT1=4390687	0.270178	8.95909	1.49869	0.141937	0.999906	-4.40174
POM121=3930475	0.168418	8.12225	1.4986	0.141959	0.999906	-4.4018
ELAC2=60202	0.306754	9.57536	1.49857	0.141968	0.999906	-4.40182
SLC35F6=830176	0.154416	8.48794	1.4979	0.142142	0.999906	-4.40223
ZNF398=1410259	0.124642	8.39647	1.49783	0.14216	0.999906	-4.40227
ZNF518B=1050132	0.135383	9.73159	1.49773	0.142186	0.999906	-4.40233
RPL7AP10=870019	-0.411159	12.3378	-1.49759	0.142221	0.999906	-4.40241
DCTN3=7320187	0.245298	11.4148	1.49733	0.142288	0.999906	-4.40257
PTGES3P3=1090181	-0.356363	8.81358	-1.49681	0.142423	0.999906	-4.40289
DCAF6=5080594	-0.304667	8.45624	-1.49625	0.142569	0.999906	-4.40323
SLC39A3=5670136	0.277058	8.45699	1.49617	0.14259	0.999906	-4.40328
L3HYPDH=1300719	-0.23341	8.4501	-1.49616	0.142591	0.999906	-4.40328
CALCOCO1=2140398	0.162028	8.30729	1.49561	0.142735	0.999906	-4.40362
TTC31=5690156	0.347099	10.1041	1.49559	0.142741	0.999906	-4.40363
SCMH1=510692	0.130193	8.19442	1.4954	0.142789	0.999906	-4.40374
LRG1=6660162	-0.143969	8.38573	-1.49539	0.142792	0.999906	-4.40375
ENG=4610753	0.292024	8.33418	1.49516	0.142853	0.999906	-4.40389
ARL6IP6=670382	-0.572609	10.0524	-1.49485	0.142933	0.999906	-4.40408
GADD45G=5570114	-0.505189	8.48355	-1.49459	0.143	0.999906	-4.40423
SNORD33=830349	-0.121172	8.3482	-1.49451	0.143022	0.999906	-4.40429
TMCC2=3840156	-0.0877081	8.05029	-1.49434	0.143065	0.999906	-4.40438
LOC100132705=5960170	0.122624	8.33081	1.49434	0.143067	0.999906	-4.40439
RAB8B=1740497	-0.541467	10.5641	-1.49411	0.143127	0.999906	-4.40453
WDR24=2680630	0.20679	8.42976	1.4935	0.143285	0.999906	-4.4049
PSMC1P4=4570400	-0.098269	8.17317	-1.49348	0.14329	0.999906	-4.40491
EOGT=2480440	-0.268663	8.87164	-1.49325	0.143349	0.999906	-4.40505
ECE1=270050	0.147189	8.27141	1.49323	0.143356	0.999906	-4.40506
ARL6IP4=2350192	0.197533	9.15057	1.49276	0.143477	0.999906	-4.40534
KPNB1=6840577	-0.40648	13.4298	-1.49242	0.143567	0.999906	-4.40555
VARS=6980100	0.351822	11.7401	1.49234	0.143587	0.999906	-4.4056
NUBP1=4220026	0.232817	9.57975	1.49181	0.143726	0.999906	-4.40592
RAB12=4670681	0.360881	9.08176	1.49168	0.14376	0.999906	-4.406
CDIPT=990161	0.307232	9.35767	1.49125	0.143872	0.999906	-4.40626
RPS17=1580187	0.184836	14.3245	1.49117	0.143892	0.999906	-4.40631
LOC653321=7570470	-0.142508	8.05761	-1.49106	0.143921	0.999906	-4.40637
C1orf189=6510014	-0.101489	8.35924	-1.49091	0.14396	0.999906	-4.40646
UNC119B=1500576	-0.126756	8.60853	-1.49087	0.143972	0.999906	-4.40649
CROCCP2=7330408	0.285595	8.61874	1.49085	0.143976	0.999906	-4.4065
GNB4=2940484	0.360355	8.63228	1.49084	0.143978	0.999906	-4.40651
HAT1=4250500	-0.670963	9.39818	-1.49075	0.144004	0.999906	-4.40656
GPR65=6550273	-0.303354	8.81058	-1.49061	0.144039	0.999906	-4.40665
DGCR6L=5420014	0.313405	9.56309	1.49048	0.144073	0.999906	-4.40673
HS.558286=830008	-0.111431	8.09994	-1.48872	0.144535	0.999906	-4.40779
LOC100130138=4890653	0.112469	8.31958	1.48846	0.144603	0.999906	-4.40795
RPS28P4=2360139	0.214918	14.4018	1.48821	0.144668	0.999906	-4.4081
DDX20=2900300	-0.156762	8.25637	-1.48814	0.144687	0.999906	-4.40814
RIOK3=4210019	-0.290128	10.8522	-1.48794	0.144739	0.999906	-4.40826
NSMCE3=540762	-0.136422	8.50999	-1.48773	0.144794	0.999906	-4.40839
LSM11=940221	0.189527	8.19536	1.48759	0.144832	0.999906	-4.40848
TGIF1=3140369	-0.205339	8.51856	-1.48701	0.144984	0.999906	-4.40883
PUM1=3870543	-0.180629	11.0669	-1.48694	0.145001	0.999906	-4.40887
ARAP1=7560044	0.260437	8.88124	1.48687	0.145021	0.999906	-4.40891
C8orf44=4220070	0.139438	8.15511	1.48685	0.145025	0.999906	-4.40892
HYKK=6660041	0.458855	8.89131	1.48651	0.145115	0.999906	-4.40913
NUDT16L1=2850180	0.245014	9.53827	1.4863	0.145171	0.999906	-4.40925
TMED10P1=1260129	-0.260478	12.1762	-1.4862	0.145197	0.999906	-4.40931
NELFB=6860113	0.422213	9.67135	1.48609	0.145228	0.999906	-4.40938
CDCA8=4830634	0.303087	10.6051	1.48602	0.145246	0.999906	-4.40943
MARCH3=6760167	-0.290669	9.44789	-1.48583	0.145294	0.999906	-4.40954
HS.560701=4830088	0.0910122	8.08777	1.48513	0.14548	0.999906	-4.40996
FEN1=3370703	0.356847	12.5404	1.48505	0.1455	0.999906	-4.41001
NME6=1850446	0.160519	9.38514	1.4848	0.145567	0.999906	-4.41016
TSC22D2=7100215	-0.209597	8.81141	-1.48465	0.145606	0.999906	-4.41025
EARS2=1170156	0.166532	9.23149	1.48425	0.145712	0.999906	-4.41049
USP21=3360445	0.177499	8.57171	1.4839	0.145803	0.999906	-4.4107
ALDH6A1=5820373	0.31037	9.7981	1.48372	0.145853	0.999906	-4.41081
MKL1=7210685	0.350155	8.76472	1.48369	0.145859	0.999906	-4.41083
HMGN2P25=1110433	-0.17189	8.66049	-1.48264	0.146138	0.999906	-4.41147
LOC441511=6860592	-0.213755	8.43894	-1.48243	0.146193	0.999906	-4.41159
LOC100133950=4180180	0.172695	8.54159	1.48226	0.146238	0.999906	-4.41169
PUS7L=540487	0.18924	9.04467	1.48216	0.146266	0.999906	-4.41175
LOC730392=6860601	0.138258	8.07983	1.4821	0.146282	0.999906	-4.41179
KIAA2013=2710672	0.279892	10.4884	1.48169	0.14639	0.999906	-4.41204
TARBP2=1980392	0.16588	8.65634	1.48163	0.146404	0.999906	-4.41207
HS.132457=5130463	-0.0980284	8.11058	-1.48156	0.146423	0.999906	-4.41211
LOC644816=5820630	0.101436	8.23814	1.48131	0.146489	0.999906	-4.41226
HS.162932=6900768	-0.138768	8.25113	-1.4811	0.146547	0.999906	-4.41239
VSX2=3890020	-0.169215	8.32485	-1.48094	0.146588	0.999906	-4.41249
LOC729669=1410707	0.127087	8.08238	1.48094	0.146589	0.999906	-4.41249
MAP4K3=450019	-0.127488	8.29741	-1.48076	0.146636	0.999906	-4.4126
RNF40=7560762	0.459829	9.82388	1.48045	0.146717	0.999906	-4.41278
FUT6=5420373	0.445361	8.63855	1.47994	0.146855	0.999906	-4.41309
HS.474713=2810379	0.114171	8.20947	1.47992	0.146859	0.999906	-4.4131
HS.568058=5560037	0.113156	8.12565	1.4799	0.146864	0.999906	-4.41311
SFMBT1=1780152	0.180559	8.93161	1.47981	0.146888	0.999906	-4.41317
OTULIN=1070253	-0.312291	10.3794	-1.47974	0.146908	0.999906	-4.41321
HS.254006=5360315	-0.130604	8.68488	-1.47958	0.14695	0.999906	-4.41331
URGCP=3610647	0.440895	9.15252	1.47934	0.147013	0.999906	-4.41345
LOC642469=3440164	0.115881	8.10646	1.47927	0.147033	0.999906	-4.4135
SMA4=4260672	0.297926	9.00687	1.47923	0.147042	0.999906	-4.41352
HS.539664=7100609	-0.101103	8.1346	-1.47887	0.147138	0.999906	-4.41373
GGH=2510338	-0.230012	11.33	-1.47873	0.147175	0.999906	-4.41382
CCDC9=4390255	0.0965502	8.11304	1.47836	0.147274	0.999906	-4.41404
TOP3A=3890553	0.357554	10.3592	1.47822	0.147311	0.999906	-4.41412
SERPINB7=7200243	-0.13321	8.19404	-1.47806	0.147353	0.999906	-4.41422
CLASRP=2510722	0.222609	8.86757	1.47798	0.147376	0.999906	-4.41427
INTS10=3310441	0.208469	11.4602	1.47798	0.147377	0.999906	-4.41427
CENPV=10722	0.237215	8.69656	1.47783	0.147417	0.999906	-4.41436
GGPS1=1260520	-0.204457	10.2082	-1.47781	0.14742	0.999906	-4.41437
DDX42=6110035	0.203965	11.0625	1.4775	0.147504	0.999906	-4.41456
G6PC3=380242	0.319231	8.89941	1.47744	0.147521	0.999906	-4.4146
RPS2P55=630128	-0.513866	13.5767	-1.4773	0.147556	0.999906	-4.41468
SBNO1=1010397	-0.226848	8.49831	-1.47685	0.147677	0.999906	-4.41495
CAD=3360402	0.354177	9.43515	1.47682	0.147685	0.999906	-4.41497
DGKG=6350521	0.14705	8.18354	1.47643	0.147789	0.999906	-4.4152
RRP9=3460634	0.140422	8.3183	1.47642	0.147791	0.999906	-4.41521
HS.570988=4010100	-0.243046	8.94561	-1.47636	0.147807	0.999906	-4.41524
SNAP25=3440253	-0.174313	8.21167	-1.47616	0.147863	0.999906	-4.41537
RPL4P2=5490202	-0.485862	13.803	-1.47614	0.147866	0.999906	-4.41537
GIGYF1=6450020	-0.108731	8.1908	-1.4759	0.147931	0.999906	-4.41552
RPL37A=4180110	-0.169703	8.74826	-1.47491	0.148195	0.999906	-4.41611
LOC401676=610577	-0.254783	8.74746	-1.47457	0.148286	0.999906	-4.41632
RIF1=1660646	-0.40728	9.34003	-1.47448	0.148312	0.999906	-4.41637
HS.209583=6760411	0.139949	8.15451	1.47428	0.148364	0.999906	-4.41649
LOC654155=5290326	-0.128956	8.4008	-1.4741	0.148413	0.999906	-4.4166
LAMTOR1=290035	0.320131	11.1055	1.47378	0.148498	0.999906	-4.41679
RPL18AP11=4260326	-0.0941555	8.19247	-1.47365	0.148534	0.999906	-4.41687
HSPD1=70605	0.232837	13.9572	1.47318	0.14866	0.999906	-4.41715
TRIM3=5390041	0.139414	8.21195	1.47296	0.148719	0.999906	-4.41728
DNAL1=2810500	-0.285333	8.68603	-1.47283	0.148753	0.999906	-4.41736
TCAF2=3190347	-0.144149	8.06792	-1.47255	0.148829	0.999906	-4.41753
NPM1P25=160091	-0.649847	13.0253	-1.47221	0.148921	0.999906	-4.41774
GGCT=620187	-0.523611	9.73587	-1.47138	0.149144	0.999906	-4.41823
MYL12BP1=3850025	-0.396743	8.92318	-1.47091	0.149269	0.999906	-4.41851
BTF3L4=5490730	-0.307736	9.74067	-1.47071	0.149324	0.999906	-4.41863
NCOA3=1450669	-0.0967921	8.14789	-1.47064	0.149343	0.999906	-4.41868
PIGM=1230719	0.302851	10.0386	1.47022	0.149455	0.999906	-4.41892
DCAF13P3=6280703	-0.109686	8.08875	-1.46962	0.149618	0.999906	-4.41929
LOC100134364=2630347	0.461908	9.04234	1.46928	0.14971	0.999906	-4.41949
LRRC75A-AS1=7100632	-0.293495	13.8508	-1.4692	0.14973	0.999906	-4.41953
AASDHPPT=6060767	-0.252383	9.67218	-1.46903	0.149777	0.999906	-4.41964
RNF114=3450041	0.156659	9.91862	1.46891	0.149809	0.999906	-4.41971
VPS39=2710204	0.286065	8.83354	1.46876	0.149849	0.999906	-4.4198
ESS2=7560554	0.142557	8.54043	1.46858	0.149899	0.999906	-4.41991
NDUFB11=5550377	0.313067	12.5177	1.46856	0.149905	0.999906	-4.41992
HDAC9=2480605	-0.236249	8.29577	-1.46846	0.149931	0.999906	-4.41998
LOC100130445=2320382	0.309039	13.8248	1.46843	0.149938	0.999906	-4.41999
LOC648434=7210731	0.119361	8.18726	1.46788	0.150087	0.999906	-4.42032
CRY1=2850059	-0.415008	9.50552	-1.46777	0.150116	0.999906	-4.42039
ZNF330=5260639	-0.274174	9.23421	-1.46751	0.150187	0.999906	-4.42055
ATP11C=6040204	-0.345447	8.82306	-1.4667	0.150406	0.999906	-4.42103
SEH1L=1580286	-0.280667	8.98432	-1.46661	0.150431	0.999906	-4.42108
SUPT4H1=1770070	0.239774	10.1597	1.46655	0.150447	0.999906	-4.42112
PHBP11=2710088	-0.39866	9.68449	-1.46641	0.150485	0.999906	-4.4212
PTPN12=3140364	-0.256705	10.0478	-1.46624	0.150532	0.999906	-4.42131
MMACHC=3610398	0.278015	9.06271	1.4661	0.150568	0.999906	-4.42139
HS.444550=160719	0.106923	8.13411	1.46601	0.150594	0.999906	-4.42144
SIX5=5810672	0.212919	8.49027	1.46549	0.150736	0.999906	-4.42175
GTF2H4=1500609	0.305867	9.44035	1.46526	0.150797	0.999906	-4.42189
CDPF1=3370440	0.15584	8.45352	1.46516	0.150824	0.999906	-4.42195
ZFP57=5670646	-0.0933994	8.13154	-1.46502	0.150864	0.999906	-4.42204
CCDC84=6760762	0.298247	9.29227	1.46495	0.150882	0.999906	-4.42208
CDK5RAP2=4260017	0.264097	8.97615	1.46477	0.15093	0.999906	-4.42218
COPS8=6940092	-0.484894	11.0114	-1.46451	0.151	0.999906	-4.42234
CREB1=7510470	1.09686	12.1951	1.4639	0.151167	0.999906	-4.4227
SF3B3=1090239	0.307882	9.80457	1.46368	0.151227	0.999906	-4.42283
SNORD36A=2750446	-0.443018	8.80302	-1.46361	0.151246	0.999906	-4.42288
H3F3A=3460477	-0.206521	14.3636	-1.46334	0.15132	0.999906	-4.42304
MAP3K20=3360431	-0.283434	8.73824	-1.46333	0.151321	0.999906	-4.42304
FBXO16=2690167	0.0903137	8.11898	1.46324	0.151347	0.999906	-4.4231
DPP3=6760274	0.357112	9.77507	1.46318	0.151362	0.999906	-4.42313
LOC728416=6420441	-0.287417	8.73772	-1.463	0.151413	0.999906	-4.42324
IDH3B=3290246	0.240911	11.017	1.46277	0.151474	0.999906	-4.42337
RPL23P6=650246	-0.220876	8.73871	-1.46274	0.151482	0.999906	-4.42339
MED26=730468	0.237741	8.77782	1.46269	0.151496	0.999906	-4.42342
MRPL47=5130300	-0.47093	8.7025	-1.46249	0.151551	0.999906	-4.42354
ARHGAP27P1=70554	-0.131023	8.28287	-1.46227	0.151611	0.999906	-4.42368
EAPP=10452	-0.441728	9.5397	-1.46212	0.151653	0.999906	-4.42377
ZNF573=6400711	0.291624	8.9581	1.46203	0.151676	0.999906	-4.42382
PFKFB3=4120053	0.460944	12.8085	1.46165	0.15178	0.999906	-4.42404
RNF38=1230632	-0.171781	8.39453	-1.46149	0.151823	0.999906	-4.42414
EXOC4=3180278	0.160644	8.60259	1.46134	0.151864	0.999906	-4.42423
SLC38A7=3420017	0.136285	8.23707	1.46128	0.151881	0.999906	-4.42427
CHN1=610332	0.104999	8.12044	1.4611	0.15193	0.999906	-4.42437
LOC642210=6510753	0.118057	14.6552	1.4606	0.152068	0.999906	-4.42467
PAIP2=240725	-0.181118	12.2433	-1.46052	0.152087	0.999906	-4.42471
CMTR1=2940059	0.203557	9.71625	1.4604	0.15212	0.999906	-4.42479
SMARCAD1=6280053	0.169154	9.42661	1.46031	0.152145	0.999906	-4.42484
LGALSL=1740435	-0.233117	8.48282	-1.45993	0.152251	0.999906	-4.42507
TOGARAM1=4890082	-0.357831	8.63733	-1.45979	0.152289	0.999906	-4.42515
C2orf69=3390220	-0.233544	8.34274	-1.45946	0.152379	0.999906	-4.42535
COX15=4200100	0.285341	9.16362	1.45912	0.152472	0.999906	-4.42555
GABPB1=150753	-0.2362	8.98187	-1.45906	0.152487	0.999906	-4.42558
TAP1=7330392	-0.366277	13.3458	-1.45906	0.152489	0.999906	-4.42559
RPL31P49=1170575	-0.557587	9.22483	-1.45901	0.152503	0.999906	-4.42562
ISCA1P1=7160139	-0.401213	8.78888	-1.45874	0.152577	0.999906	-4.42578
MRPL47=6100014	-0.262998	9.73739	-1.45834	0.152686	0.999906	-4.42601
GPALPP1=2320164	-0.14768	8.31304	-1.45786	0.152817	0.999906	-4.4263
CDK2AP2=2100411	0.535979	10.2084	1.45783	0.152826	0.999906	-4.42632
ITK=7560632	-0.37345	9.12117	-1.45778	0.152838	0.999906	-4.42635
APBB3=7320402	0.33595	9.34657	1.45722	0.152992	0.999906	-4.42668
PANK2=3130474	-0.184164	10.6674	-1.45675	0.153123	0.999906	-4.42696
OSGEPL1=2060603	-0.196698	8.30638	-1.4567	0.153134	0.999906	-4.42699
RPL15P3=5050541	-0.681747	11.8043	-1.45645	0.153205	0.999906	-4.42714
EIF3I=2710068	0.198405	12.6021	1.45641	0.153216	0.999906	-4.42716
VDAC3P1=2190474	-0.731498	9.87668	-1.45622	0.153268	0.999906	-4.42728
MARCH5=1300059	-0.125375	8.61968	-1.4562	0.153273	0.999906	-4.42729
HS.560906=4280050	0.109925	8.18596	1.45536	0.153503	0.999906	-4.42778
KLF3=580594	-0.133305	8.14696	-1.45511	0.153573	0.999906	-4.42793
SNORD52=6840326	-0.211112	8.65476	-1.45485	0.153646	0.999906	-4.42809
[truncated: 19,084 more rows]

## Sheet: Day3.6_Std_Vs_G9AKD
gene=probe	logFC	AveExpr	t	P.Value	adj.P.Val	B
HS.276854=6450386	0.330478	8.02207	3.93985	0.000324529	0.999927	-1.93649
LOC100134234=2810750	0.182202	8.16808	3.53656	0.00105631	0.999927	-2.40646
CPS1=6110044	-0.248964	8.16345	-3.46704	0.00128811	0.999927	-2.48643
SNRNP35=6100681	-0.220873	8.54018	-3.23445	0.00247125	0.999927	-2.75069
HS.540009=360398	-0.136607	8.11838	-3.22811	0.00251482	0.999927	-2.75781
HS.66072=1410519	0.202153	8.11339	3.20856	0.00265389	0.999927	-2.77975
LOC642943=5810014	-0.197862	8.10396	-3.12294	0.00335314	0.999927	-2.87523
ST13P2=2260091	0.170417	8.07241	3.10616	0.00350928	0.999927	-2.89383
THEM4=6100010	0.223648	8.41769	3.09565	0.00361047	0.999927	-2.90546
LOC387790=1690390	0.211555	8.15937	3.0878	0.00368785	0.999927	-2.91414
JAKMIP1=6650110	0.16209	8.14571	3.04396	0.00414971	0.999927	-2.96244
APAF1=2760082	-0.195812	8.16423	-3.03522	0.00424808	0.999927	-2.97203
HERC4=3830040	-0.241877	9.70085	-3.0312	0.00429398	0.999927	-2.97644
LOC727808=3890630	0.424835	14.2984	3.02958	0.00431266	0.999927	-2.97822
PRPH=5960180	0.141151	8.05073	2.97185	0.00502961	0.999927	-3.04126
DENND4A=4670288	-0.163098	8.10052	-2.95032	0.00532462	0.999927	-3.06465
FAM206A=3140280	0.316587	8.94986	2.94603	0.00538527	0.999927	-3.0693
KBTBD4=5700017	-0.180449	8.30755	-2.91755	0.00580491	0.999927	-3.1001
HS.565857=430246	-0.184567	8.167	-2.90598	0.00598394	0.999927	-3.11258
HS.553134=4490458	-0.195767	8.08632	-2.89377	0.00617837	0.999927	-3.12571
HS.541596=4830392	0.175354	8.18506	2.87455	0.00649654	0.999927	-3.14634
FAM157A=50445	0.255554	8.2981	2.86272	0.00669995	0.999927	-3.15901
ZSCAN32=2190687	0.258594	9.55654	2.85139	0.00690038	0.999927	-3.17112
HS.545298=3850369	0.150598	8.12072	2.79953	0.00789076	0.999927	-3.22625
PODXL2=3360669	0.164341	8.10128	2.78359	0.0082209	0.999927	-3.24311
FAM177A1=610112	0.377551	14.2464	2.75095	0.00893703	0.999927	-3.27746
ZNF26=2750133	0.23687	8.81678	2.74667	0.00903522	0.999927	-3.28196
ZNF518A=4220161	-0.266013	9.44958	-2.73021	0.00942185	0.999927	-3.29919
LOC100133607=5090341	0.415846	14.165	2.72775	0.00948074	0.999927	-3.30176
HS.380659=240259	0.166108	8.13004	2.72184	0.00962424	0.999927	-3.30793
WT1=7380603	0.164215	8.09961	2.71429	0.00981024	0.999927	-3.31581
NPR2=2190731	-0.194007	8.17701	-2.70962	0.00992701	0.999927	-3.32068
RPLP1=6380639	0.217872	14.1911	2.69554	0.0102867	0.999927	-3.33532
LOC220729=5260543	0.203841	8.26797	2.67533	0.0108243	0.999927	-3.35627
KLHL35=510632	0.261536	8.46515	2.67466	0.0108424	0.999927	-3.35696
HS.543983=2030537	0.136679	8.15597	2.66454	0.0111216	0.999927	-3.36742
CRYAA=6510068	-0.179023	8.12653	-2.64541	0.0116675	0.999927	-3.38714
DBIL5P=630184	-0.208823	8.06422	-2.6343	0.011996	0.999927	-3.39856
HS.444839=5550162	-0.175089	8.27121	-2.63277	0.0120417	0.999927	-3.40012
HS.123349=70164	0.173061	8.19104	2.62954	0.0121392	0.999927	-3.40344
CCNG2=130215	-0.195816	8.28858	-2.61915	0.0124574	0.999927	-3.41408
LGALS9B=610682	-0.183497	8.18868	-2.6174	0.0125118	0.999927	-3.41587
C8orf33=1470397	0.293914	10.2715	2.60274	0.0129753	0.999927	-3.43084
BRD4=6060768	-0.134262	8.16589	-2.60198	0.013	0.999927	-3.43162
HACL1=460047	0.278504	11.1916	2.578	0.013794	0.999927	-3.456
ZNF583=5050341	0.247504	8.75001	2.57703	0.0138271	0.999927	-3.45698
RTF1=6520551	0.15149	8.34794	2.56414	0.0142731	0.999927	-3.47003
LOC650919=3460475	-0.175079	8.12498	-2.55389	0.0146372	0.999927	-3.48039
PNPLA8=7610026	-0.493848	8.53014	-2.55268	0.0146807	0.999927	-3.48161
HS.438858=270521	-0.245169	8.24245	-2.55089	0.0147455	0.999927	-3.48342
SUSD5=4640575	0.177516	8.22476	2.55005	0.0147758	0.999927	-3.48427
SRSF7=450168	0.257775	10.7548	2.53744	0.0152391	0.999927	-3.49696
RPL18AP11=4260326	-0.143674	8.19247	-2.51409	0.0161328	0.999927	-3.52038
C1QL2=7210041	-0.171144	8.11578	-2.51144	0.0162371	0.999927	-3.52303
ZCCHC24=6110195	0.200946	8.40927	2.50751	0.0163932	0.999927	-3.52696
HS.534439=2750575	-0.190103	8.53578	-2.49404	0.0169377	0.999927	-3.54038
COPG2IT1=430364	0.138444	8.14105	2.47373	0.0177904	0.999927	-3.56055
C8orf33=6350671	0.246571	9.0307	2.47293	0.017825	0.999927	-3.56135
PCLAF=7550470	0.383961	14.1737	2.45815	0.0184707	0.999927	-3.57596
NDRG2=4210411	0.13303	8.15785	2.44973	0.0188483	0.999927	-3.58427
LOC100131970=3420563	-0.233396	8.23275	-2.44273	0.0191675	0.999927	-3.59116
KCNJ10=4480110	0.174978	8.38132	2.44078	0.0192569	0.999927	-3.59307
VCX2=1990736	0.142873	8.10727	2.42528	0.0199845	0.999927	-3.60829
SRSF5=4730543	0.483938	12.5262	2.41792	0.0203383	0.999927	-3.61549
RNASEH1=1510661	0.284471	10.4465	2.41576	0.0204431	0.999927	-3.61759
HS.574475=6960167	0.144193	8.14395	2.41222	0.0206162	0.999927	-3.62105
SDR42E1=4390326	0.140441	8.25388	2.40782	0.0208333	0.999927	-3.62535
REXO5=3060703	0.262251	9.36995	2.40351	0.0210479	0.999927	-3.62955
IFT52=3420270	0.277774	8.83478	2.395	0.0214771	0.999927	-3.63783
GEM=1440408	-0.166246	8.08657	-2.394	0.0215283	0.999927	-3.6388
LOC729324=2320731	0.422644	14.2256	2.39094	0.0216846	0.999927	-3.64177
KDM2B=1780528	-0.156666	8.23836	-2.38873	0.0217983	0.999927	-3.64391
AK9=5270670	-0.144468	8.06704	-2.37992	0.0222577	0.999927	-3.65246
STAG2=620180	-0.291656	10.6638	-2.36985	0.0227929	0.999927	-3.66219
LOC100133836=7510168	0.151	8.0886	2.36688	0.0229531	0.999927	-3.66506
DNAJB12=3780326	0.229996	8.87648	2.36594	0.0230036	0.999927	-3.66596
U2AF1L4=4050059	0.261688	9.4358	2.36242	0.0231952	0.999927	-3.66936
PDCD2=4010546	0.281403	9.5178	2.35976	0.0233406	0.999927	-3.67192
HS.583250=6040041	-0.160135	8.22954	-2.35907	0.0233788	0.999927	-3.67259
F8=5550193	0.175556	8.18752	2.3501	0.0238765	0.999927	-3.68122
TTC37=6660709	-0.252627	10.6857	-2.34156	0.0243594	0.999927	-3.68941
FMO5=2350243	-0.183952	8.17787	-2.33919	0.0244949	0.999927	-3.69168
ZNF17=4850600	0.172216	9.31615	2.33706	0.0246174	0.999927	-3.69373
HS.505398=5910730	0.128328	8.17404	2.33525	0.0247218	0.999927	-3.69546
AMY1B=4070164	-0.142329	8.13695	-2.32271	0.0254561	0.999927	-3.70743
TRIM9=2320398	0.232263	8.49857	2.30558	0.0264914	0.999927	-3.72373
TRIM45=6290431	0.139716	8.16336	2.30497	0.0265292	0.999927	-3.72432
HS.147496=7650719	-0.142667	8.13341	-2.30204	0.0267099	0.999927	-3.72709
ACTR2=5570196	-0.320736	12.7504	-2.2998	0.026849	0.999927	-3.72922
KLHL36=2000767	0.268552	9.82691	2.2993	0.0268804	0.999927	-3.72969
TMEM151A=4850543	-0.179292	8.16496	-2.29508	0.0271443	0.999927	-3.73369
MINOS1=4290136	0.229052	8.62736	2.29499	0.02715	0.999927	-3.73377
KCNK12=1940193	0.298112	8.84061	2.29103	0.0274	0.999927	-3.73752
HS.105575=2690092	-0.127546	8.18641	-2.28897	0.0275309	0.999927	-3.73947
HS.570189=7150139	0.223582	8.24216	2.2888	0.0275418	0.999927	-3.73963
WWP2=3800603	0.354392	9.2499	2.28696	0.0276591	0.999927	-3.74136
SHE=1440189	0.11652	8.13009	2.28307	0.0279094	0.999927	-3.74504
LOC643293=2680204	0.156027	8.09443	2.28256	0.0279417	0.999927	-3.74552
YAF2=4590593	0.144607	8.49452	2.28097	0.028045	0.999927	-3.74702
HS.541235=6550241	0.132613	8.15197	2.27769	0.0282579	0.999927	-3.75011
HSP90AA1=3390544	-0.37218	13.6129	-2.27565	0.0283909	0.999927	-3.75203
PEG10=7570630	-0.207013	8.23892	-2.26905	0.0288259	0.999927	-3.75824
TMEM134=5690711	0.221388	9.36103	2.26894	0.0288334	0.999927	-3.75835
TSPAN17=3710609	0.243425	10.4587	2.26716	0.0289517	0.999927	-3.76002
ARPC2=5340546	0.165943	8.09179	2.2536	0.0298675	0.999927	-3.77273
ECHS1=5670093	0.306102	11.5464	2.24622	0.0303764	0.999927	-3.77962
CPM=1980719	0.152561	8.20343	2.24512	0.0304533	0.999927	-3.78065
CASP3=2260215	0.307899	11.9854	2.24498	0.0304633	0.999927	-3.78079
LOC100128291=2490110	-0.261049	8.17005	-2.23728	0.0310041	0.999927	-3.78796
TMEM184C=6200592	-0.132213	8.14745	-2.23365	0.0312621	0.999927	-3.79134
GJC1=6370270	0.314803	14.242	2.23286	0.031318	0.999927	-3.79207
RWDD1=1510202	0.273183	12.601	2.22959	0.0315528	0.999927	-3.79511
MTMR14=1260373	0.301108	11.897	2.22256	0.032062	0.999927	-3.80164
SLC25A3=4040224	-0.179235	13.3776	-2.21999	0.0322499	0.999927	-3.80402
HS.538746=4050730	0.160236	8.12117	2.21699	0.0324708	0.999927	-3.8068
TCAF2=2630544	0.13447	8.12629	2.21574	0.0325627	0.999927	-3.80795
PHF19=7650474	0.408143	10.2222	2.21316	0.0327542	0.999927	-3.81034
LOC401650=2690241	-0.15937	8.20978	-2.21201	0.0328399	0.999927	-3.8114
ROCK2=5670333	-0.199636	8.76636	-2.21169	0.0328638	0.999927	-3.8117
TRMT61A=4150484	0.185354	8.57635	2.21014	0.0329793	0.999927	-3.81313
NCKAP5L=1990762	0.214988	8.35585	2.21004	0.032987	0.999927	-3.81322
U2AF1L4=5570546	0.130616	8.5317	2.20398	0.0334432	0.999927	-3.81882
SCCPDH=4490220	0.254344	8.71371	2.20359	0.0334726	0.999927	-3.81917
BCL7A=3460458	-0.13763	8.1355	-2.20263	0.0335452	0.999927	-3.82006
MED4=1710132	0.203896	10.2556	2.20182	0.0336073	0.999927	-3.82081
DNAJB4=4250537	-0.201942	8.22999	-2.1991	0.0338143	0.999927	-3.82331
TBX19=630722	-0.117065	8.18027	-2.1987	0.033845	0.999927	-3.82368
ANXA2P2=4890494	0.320096	14.1878	2.19826	0.0338791	0.999927	-3.82409
LOC728031=2230725	-0.401666	13.6141	-2.19509	0.0341224	0.999927	-3.827
DNAJC3=7000630	0.271925	9.24896	2.18985	0.0345286	0.999927	-3.83182
LOC100130928=360672	0.12556	8.17186	2.18969	0.0345412	0.999927	-3.83196
RTCB=5810632	0.299624	11.0834	2.18814	0.0346623	0.999927	-3.83339
TGM5=3450131	-0.183122	7.99287	-2.1867	0.0347749	0.999927	-3.83471
LOC650276=4150524	0.26972	13.9594	2.18589	0.0348386	0.999927	-3.83545
UBL3=6620538	0.252148	9.96629	2.18548	0.0348705	0.999927	-3.83582
RPLP1=5290082	0.294246	14.3048	2.18438	0.0349571	0.999927	-3.83683
RPL38=5720273	0.184837	14.3988	2.18081	0.0352392	0.999927	-3.8401
LOC642916=1580441	0.26832	8.34317	2.18021	0.0352873	0.999927	-3.84066
FAM149B1=3130035	-0.186333	9.2354	-2.1794	0.0353517	0.999927	-3.8414
NLRX1=6280022	0.203481	8.34609	2.17811	0.0354538	0.999927	-3.84257
ATAT1=2710538	-0.113969	8.12932	-2.17209	0.0359374	0.999927	-3.84808
ZNF280D=770605	0.279427	9.08268	2.16943	0.0361522	0.999927	-3.8505
CYP2A7=4780202	-0.144299	8.07356	-2.16844	0.0362332	0.999927	-3.85141
BTBD7=3440259	0.162558	8.79712	2.16798	0.0362701	0.999927	-3.85183
PRDM4=20243	0.271582	10.8067	2.16748	0.0363111	0.999927	-3.85228
HS.582594=2690110	-0.123796	8.14896	-2.16743	0.0363153	0.999927	-3.85233
LOC402251=3440670	-0.961534	13.1651	-2.16474	0.0365347	0.999927	-3.85478
IFI16=3870594	-0.336529	11.7637	-2.16009	0.0369174	0.999927	-3.85901
CCDC94=2370601	0.241272	10.6569	2.15786	0.037102	0.999927	-3.86104
CHMP2A=4260762	0.287407	10.9957	2.1575	0.0371321	0.999927	-3.86137
LOC645785=7550228	0.157021	8.08584	2.1571	0.0371655	0.999927	-3.86173
LOC650526=650026	-0.125871	8.11409	-2.1569	0.0371824	0.999927	-3.86192
HS.253646=1030608	0.127232	8.15956	2.15478	0.0373589	0.999927	-3.86384
HLF=540706	-0.137695	8.12326	-2.15431	0.0373985	0.999927	-3.86427
TMEM64=4070047	0.155955	8.09965	2.15096	0.0376792	0.999927	-3.86731
TSPAN17=840403	0.152288	8.99026	2.14961	0.0377926	0.999927	-3.86853
CENPU=2120678	0.342902	9.65176	2.14829	0.0379044	0.999927	-3.86973
HS.520750=5260373	0.132123	8.15666	2.14523	0.0381639	0.999927	-3.8725
PGAM1P8=4180278	0.302936	13.9749	2.14219	0.038424	0.999927	-3.87526
NFATC2IP=4670129	-0.139649	8.16739	-2.14197	0.0384428	0.999927	-3.87545
FARSB=5550463	0.321129	14.2929	2.13968	0.0386395	0.999927	-3.87753
DSCAM=2480112	-0.140776	8.21773	-2.1378	0.0388016	0.999927	-3.87922
SNORA16A=2640092	0.445799	8.56667	2.13606	0.0389522	0.999927	-3.8808
LOC100130445=2320382	-0.402007	13.8248	-2.13565	0.0389873	0.999927	-3.88116
TP53BP2=150095	0.281149	9.69621	2.13476	0.039065	0.999927	-3.88197
RPL30=6660554	0.291918	14.2658	2.13471	0.0390691	0.999927	-3.88201
RN7SL1=2340452	0.364032	14.1735	2.13115	0.0393796	0.999927	-3.88522
HS.196122=4280082	0.169882	8.22578	2.12885	0.0395811	0.999927	-3.88729
LOC642468=7380300	0.165238	8.38044	2.12667	0.0397739	0.999927	-3.88926
HS.539385=780026	0.13604	8.09844	2.1256	0.0398681	0.999927	-3.89022
XKRX=4010356	0.163765	8.45066	2.1224	0.0401525	0.999927	-3.8931
BNIP1=6420376	0.179573	8.72794	2.12229	0.0401621	0.999927	-3.8932
FUT8-AS1=5080725	-0.173651	8.33981	-2.12093	0.0402828	0.999927	-3.89442
HPS5=1030259	0.307167	9.79335	2.12036	0.0403338	0.999927	-3.89493
ALAS1=5220097	0.148231	8.14153	2.11507	0.0408094	0.999927	-3.89968
FAM86C1=670446	0.169299	8.256	2.11393	0.0409122	0.999927	-3.9007
GDPD1=4280634	-0.127839	8.1554	-2.11302	0.0409951	0.999927	-3.90152
RNF169=3940681	0.159282	8.37045	2.10783	0.0414683	0.999927	-3.90617
LOC646144=6270132	0.136693	8.19606	2.10234	0.0419733	0.999927	-3.91107
YAF2=780630	-0.148089	8.30569	-2.09788	0.0423879	0.999927	-3.91505
FAM185A=1980370	0.178802	8.41688	2.09742	0.0424311	0.999927	-3.91547
HS.389313=6660717	-0.13958	8.07999	-2.0943	0.0427239	0.999927	-3.91825
PRR3=5670458	0.39465	9.32911	2.08967	0.0431606	0.999927	-3.92236
ATL3=1240243	0.349579	10.9404	2.08638	0.0434736	0.999927	-3.92529
C5orf51=3180132	-0.2419	10.3808	-2.08618	0.0434934	0.999927	-3.92547
NAA30=2230059	-0.21614	8.76982	-2.08406	0.0436957	0.999927	-3.92735
RAB4A=5810097	0.136504	8.6471	2.08359	0.0437411	0.999927	-3.92777
C19orf53=3460184	0.262038	11.5206	2.08294	0.0438031	0.999927	-3.92834
POLR2B=3130632	-0.245407	10.8798	-2.08272	0.043825	0.999927	-3.92854
CPSF2=1430110	0.186836	9.44408	2.08132	0.0439599	0.999927	-3.92979
LOC100129720=1940168	-0.116276	8.17478	-2.07979	0.0441067	0.999927	-3.93114
CBWD6=3420369	0.117739	8.16195	2.07961	0.0441242	0.999927	-3.9313
OR4M2=2970725	0.12052	8.09101	2.07826	0.0442555	0.999927	-3.9325
AFG3L2=1170538	0.346515	11.3383	2.07452	0.0446189	0.999927	-3.9358
GTF2IP1=10470	-0.391701	10.1747	-2.07291	0.0447767	0.999927	-3.93723
NRF1=3360376	-0.113721	8.12849	-2.07289	0.0447789	0.999927	-3.93725
RPS2P17=770554	-0.188529	14.4575	-2.07182	0.0448838	0.999927	-3.9382
MDH2=6420369	-0.226121	14.0973	-2.07049	0.0450147	0.999927	-3.93937
HS.537754=6520037	0.123664	8.10727	2.06967	0.0450951	0.999927	-3.94009
LRP11=240615	-0.127416	8.15663	-2.06859	0.0452016	0.999927	-3.94105
LOC100134528=2100564	-0.149634	8.16195	-2.06468	0.0455892	0.999927	-3.9445
AJAP1=6480484	0.136847	8.19953	2.06204	0.0458529	0.999927	-3.94683
LOC641772=3940129	0.140896	8.14588	2.05825	0.0462337	0.999927	-3.95017
HS.541273=3710538	-0.139442	8.10486	-2.05572	0.0464889	0.999927	-3.95239
LOC651166=1570706	0.107016	8.19256	2.05483	0.0465791	0.999927	-3.95317
GNE=6060209	-0.324213	10.1654	-2.05382	0.0466818	0.999927	-3.95406
SLC38A2=1740136	-0.673304	11.2442	-2.05186	0.0468811	0.999927	-3.95578
GPR35=6520328	0.145623	8.08172	2.0507	0.0469999	0.999927	-3.9568
PRR3=3930754	0.278986	9.05735	2.0501	0.0470607	0.999927	-3.95732
BRWD1=6200041	-0.129281	8.09554	-2.04918	0.0471549	0.999927	-3.95813
GIMAP2=5890661	-0.225104	8.4126	-2.04907	0.0471666	0.999927	-3.95823
CHST3=3930736	0.115823	8.20351	2.04767	0.0473104	0.999927	-3.95946
CCNG2=5360672	-0.41648	9.15495	-2.04698	0.0473818	0.999927	-3.96007
HS.122428=5700601	-0.120208	8.10593	-2.04697	0.0473825	0.999927	-3.96007
HS.423336=6940747	-0.150227	8.18122	-2.0469	0.0473893	0.999927	-3.96013
CDKL3=1240471	-0.128251	8.2712	-2.0442	0.0476681	0.999927	-3.9625
LOC100130483=2060168	0.132103	8.12354	2.03611	0.0485121	0.999927	-3.96958
LOC100132553=70711	0.162141	8.21019	2.03424	0.048709	0.999927	-3.97121
HS.527515=6650554	-0.13476	8.15026	-2.03264	0.0488778	0.999927	-3.9726
MRPL41=4780040	0.241759	10.7996	2.03196	0.0489496	0.999927	-3.9732
ZNF837=4780360	0.224822	8.66759	2.03186	0.04896	0.999927	-3.97328
CDK5RAP2=7570348	0.101884	8.1249	2.03177	0.0489694	0.999927	-3.97336
SMPD1=70433	0.155321	8.46548	2.03028	0.049128	0.999927	-3.97466
HS.566864=1230372	0.113239	8.10862	2.02964	0.0491958	0.999927	-3.97522
HS.560319=2850379	0.146829	8.14866	2.02914	0.0492491	0.999927	-3.97565
EDARADD=3710273	0.127028	8.3082	2.02543	0.0496457	0.999927	-3.97889
RPL29P11=7210026	-0.309414	13.9606	-2.02367	0.049835	0.999927	-3.98042
NSUN2=3450093	0.201739	12.1846	2.02045	0.0501822	0.999927	-3.98322
ACSS3=2810154	0.118543	8.2173	2.01918	0.0503194	0.999927	-3.98432
VWA8=4850414	0.201532	8.72743	2.01892	0.0503476	0.999927	-3.98454
LOC100132356=6250279	0.108688	8.11235	2.01875	0.0503666	0.999927	-3.98469
KIAA1147=990044	-0.253848	8.37659	-2.01642	0.0506197	0.999927	-3.98671
TRIM65=5310390	0.197896	8.50594	2.01632	0.0506303	0.999927	-3.9868
HECTD2=6250082	0.167111	8.38452	2.01404	0.0508803	0.999927	-3.98878
LOC286453=7150674	-0.186991	8.98936	-2.01171	0.0511355	0.999927	-3.99079
PSMG4=3190152	0.116808	8.11002	2.01148	0.0511614	0.999927	-3.991
HS.555208=60475	0.169789	8.35672	2.01103	0.051211	0.999927	-3.99139
HS.415576=2680670	-0.421657	8.6671	-2.00799	0.0515462	0.999927	-3.99401
TGM5=2640315	-0.26753	8.16902	-2.00461	0.0519225	0.999927	-3.99694
LOC200493=3940072	-0.122279	8.06879	-2.00414	0.051975	0.999927	-3.99735
GPR108=5390682	0.252552	8.77158	2.00271	0.0521338	0.999927	-3.99857
RNF126=6330561	0.236486	8.86113	2.00133	0.0522893	0.999927	-3.99977
ZNF134=3390608	0.131967	8.41334	1.99796	0.0526684	0.999927	-4.00268
DSC3=3990184	0.123652	8.15164	1.99549	0.052947	0.999927	-4.0048
HS.546375=6860240	-0.393504	9.21257	-1.99398	0.0531184	0.999927	-4.0061
ZSCAN25=1010497	0.133205	8.24206	1.99165	0.0533843	0.999927	-4.0081
UBXN2A=7160382	0.188869	10.0777	1.99162	0.0533881	0.999927	-4.00813
HMGN2P24=3400132	-0.355609	8.9849	-1.9907	0.0534927	0.999927	-4.00892
POFUT1=1400465	0.237876	9.43384	1.99027	0.0535421	0.999927	-4.00929
ZNF192P1=2120082	-0.138471	8.20848	-1.99025	0.0535445	0.999927	-4.00931
OR5D18=2970075	-0.128116	8.13594	-1.98961	0.0536182	0.999927	-4.00986
HPS6=2940301	0.217411	11.5473	1.98834	0.0537641	0.999927	-4.01095
CREBRF=6860228	-0.339937	8.92678	-1.98795	0.0538088	0.999927	-4.01128
UHRF2=2970612	-0.335632	9.4485	-1.98646	0.0539799	0.999927	-4.01256
HS.66049=6900370	-0.14779	8.20399	-1.98574	0.0540635	0.999927	-4.01318
CCDC12=1090468	0.287715	10.9081	1.98564	0.0540745	0.999927	-4.01326
POM121L4P=1090706	0.114901	8.11835	1.98504	0.0541435	0.999927	-4.01378
TSC1=3290382	-0.179584	8.85423	-1.98459	0.0541956	0.999927	-4.01416
HS.97408=2570521	0.119128	8.17358	1.98259	0.0544284	0.999927	-4.01588
RPL36AP49=450411	0.288519	14.1993	1.9824	0.0544503	0.999927	-4.01605
HS.553231=6180646	-0.136433	8.16307	-1.98232	0.0544592	0.999927	-4.01611
LOC649214=6520286	-0.174583	8.22971	-1.98146	0.0545596	0.999927	-4.01685
TRMT2A=1300402	0.159479	8.38412	1.98082	0.054634	0.999927	-4.0174
HS.544460=4670408	-0.111669	8.14187	-1.97877	0.0548728	0.999927	-4.01915
LOC100129282=3290039	-0.12832	8.13739	-1.97731	0.0550437	0.999927	-4.0204
MECP2=5130021	-0.128572	8.13347	-1.97685	0.0550985	0.999927	-4.0208
LINC00649=1990156	-0.17705	8.1802	-1.97537	0.0552718	0.999927	-4.02206
LRBA=4040059	-0.211332	8.91781	-1.97405	0.0554273	0.999927	-4.02318
BUB1=2070224	-0.301422	11.3838	-1.9698	0.0559307	0.999927	-4.02681
TMEM110=5270681	0.175131	8.56483	1.96837	0.0561007	0.999927	-4.02803
ZNF653=6100196	0.273271	9.49009	1.96787	0.0561604	0.999927	-4.02846
HS.560896=5960072	-0.132101	8.38265	-1.96765	0.0561866	0.999927	-4.02864
TAX1BP3=1430647	0.244545	9.62903	1.96697	0.0562685	0.999927	-4.02923
RPLP0P9=7610497	-0.131385	8.11903	-1.96406	0.0566169	0.999927	-4.0317
NUAK1=7210497	-0.126698	8.12706	-1.96305	0.0567389	0.999927	-4.03257
RPL6=4890615	0.21432	14.4172	1.9629	0.0567564	0.999927	-4.03269
HS.537004=5720292	-0.121869	8.17307	-1.96285	0.0567627	0.999927	-4.03274
COG5=4040630	-0.124473	8.19126	-1.96203	0.0568619	0.999927	-4.03344
TSC1=4040373	-0.24813	9.93115	-1.96086	0.0570025	0.999927	-4.03443
C11orf65=610050	0.115797	8.13491	1.95952	0.0571653	0.999927	-4.03557
ZNF436=1660605	0.150062	8.23843	1.95833	0.057309	0.999927	-4.03657
PHF14=2230025	0.107668	8.10461	1.95788	0.0573638	0.999927	-4.03696
LOC651894=3840722	0.36327	14.2678	1.95645	0.0575379	0.999927	-4.03817
TUBA3D=3930132	-0.265331	9.2064	-1.95603	0.0575896	0.999927	-4.03853
SURF2=2600209	0.154504	8.34245	1.95599	0.0575942	0.999927	-4.03856
DMC1=830364	-0.215337	8.60925	-1.95389	0.057851	0.999927	-4.04035
ZNF174=1340632	0.114844	8.16811	1.95283	0.0579808	0.999927	-4.04125
HS.565622=7000162	-0.113436	8.11569	-1.95074	0.0582374	0.999927	-4.04301
KATNBL1P6=7330324	-0.166745	8.20011	-1.95007	0.0583198	0.999927	-4.04358
COA7=2810022	0.261077	8.96774	1.94962	0.0583751	0.999927	-4.04396
RPL10P8=5360307	-0.362309	9.80193	-1.94848	0.0585161	0.999927	-4.04493
KRIT1=2070706	-0.175876	9.06403	-1.94698	0.0587017	0.999927	-4.04619
RPL21P105=50615	0.287387	14.2549	1.94631	0.0587847	0.999927	-4.04676
SSSCA1=6480605	0.232289	8.59722	1.94499	0.0589496	0.999927	-4.04788
MNX1=4280333	-0.117352	8.12505	-1.94332	0.0591574	0.999927	-4.04929
UBE3D=5860400	-0.232899	8.33229	-1.941	0.0594471	0.999927	-4.05125
GLB1L=2490360	0.0990088	8.21051	1.94055	0.0595041	0.999927	-4.05163
COL16A1=5360743	0.0967019	8.15381	1.93925	0.0596671	0.999927	-4.05272
E2F1=4590553	-0.233595	8.3924	-1.93827	0.05979	0.999927	-4.05355
LOC727773=5490435	0.132897	8.30279	1.93813	0.0598076	0.999927	-4.05367
NCF1B=830750	-0.177652	8.29993	-1.93794	0.0598317	0.999927	-4.05383
RNF121=2370445	0.201278	8.72399	1.93717	0.0599292	0.999927	-4.05448
SNX6=2120500	0.212944	9.50135	1.93681	0.0599744	0.999927	-4.05478
WDR36=6650100	0.20172	9.57287	1.93492	0.0602134	0.999927	-4.05637
BEND3=5900047	0.143688	8.3723	1.93479	0.0602296	0.999927	-4.05648
ABLIM1=3610315	0.122712	8.24117	1.9344	0.0602794	0.999927	-4.05681
PAPOLA=6940719	-0.266739	12.0977	-1.9333	0.0604188	0.999927	-4.05773
LOC651763=580072	-0.178348	8.16222	-1.93324	0.0604262	0.999927	-4.05778
ETV5=770746	0.279624	8.51715	1.93285	0.060476	0.999927	-4.05811
BCL7B=2850360	0.171684	8.71378	1.93155	0.0606415	0.999927	-4.0592
HS.563870=4860039	-0.119837	8.13173	-1.92971	0.0608766	0.999927	-4.06075
HS.443123=7160369	-0.120122	8.10474	-1.92811	0.061082	0.999927	-4.0621
HS.572495=20279	0.133561	8.31873	1.92718	0.0612008	0.999927	-4.06288
LOC642765=2000040	0.103137	8.11784	1.92699	0.061226	0.999927	-4.06304
DLG1=4210541	-0.134485	8.32109	-1.92674	0.0612579	0.999927	-4.06325
HCCS=3440544	-0.187617	8.26843	-1.92522	0.061453	0.999927	-4.06452
TMSB15A=1740291	-0.101285	8.09626	-1.92518	0.0614589	0.999927	-4.06456
RPL11=60053	0.343277	14.1964	1.92287	0.0617567	0.999927	-4.06649
CYTIP=1260523	-0.237072	9.19866	-1.92222	0.0618416	0.999927	-4.06704
EIF4BP7=5860142	-0.171539	8.16047	-1.9214	0.0619478	0.999927	-4.06772
ARMCX1=4230451	-0.119425	8.16113	-1.92098	0.0620031	0.999927	-4.06808
GNAZ=4640609	0.123169	8.07126	1.91994	0.0621376	0.999927	-4.06895
ADGRL1=770474	0.127184	8.12	1.91969	0.0621705	0.999927	-4.06916
TRIM9=2120112	-0.210879	8.22463	-1.91909	0.0622485	0.999927	-4.06966
GLIDR=2640364	-0.149046	8.08748	-1.91907	0.0622516	0.999927	-4.06968
INTS12=4860553	0.282287	10.6465	1.91779	0.0624184	0.999927	-4.07075
RPL4P2=5490202	-0.564317	13.803	-1.91687	0.0625385	0.999927	-4.07152
GCDH=4060731	0.151698	8.56586	1.91683	0.0625433	0.999927	-4.07155
LOC642398=20343	-0.124518	8.11054	-1.91651	0.0625853	0.999927	-4.07181
ZNF7=3400070	0.18603	9.34249	1.91599	0.0626539	0.999927	-4.07225
CTBP2=4880292	0.134514	8.11443	1.91373	0.0629514	0.999927	-4.07414
FEZ1=2350019	0.120861	8.30088	1.91168	0.0632209	0.999927	-4.07585
HACD2=4560270	-0.298747	10.4909	-1.91118	0.0632872	0.999927	-4.07627
VDAC1=4590372	-0.207767	12.9981	-1.91085	0.0633309	0.999927	-4.07654
LOC100132444=4200326	-0.366786	8.88444	-1.91078	0.0633408	0.999927	-4.07661
FAM96A=6760202	-0.446458	10.9862	-1.9105	0.0633768	0.999927	-4.07683
HS.495080=6960328	-0.121024	8.09097	-1.91038	0.0633938	0.999927	-4.07694
LOC100130906=160133	0.142709	8.33356	1.91005	0.0634371	0.999927	-4.07721
LOC729439=3370356	0.321644	14.2125	1.90761	0.0637611	0.999927	-4.07925
HSPA2=2940577	-0.143538	8.30276	-1.90666	0.0638875	0.999927	-4.08004
HS.262789=4890576	0.148512	8.17353	1.90423	0.0642125	0.999927	-4.08206
LOC730376=5130328	-0.161692	7.99287	-1.90396	0.0642484	0.999927	-4.08228
LOC100127937=6450035	0.114083	8.13034	1.90314	0.0643591	0.999927	-4.08297
HS.578552=7510546	0.12714	8.10873	1.90194	0.0645194	0.999927	-4.08396
TBC1D22B=7400070	0.139541	8.47066	1.90164	0.0645593	0.999927	-4.08421
KIF3B=2450037	0.281981	9.78906	1.90154	0.064574	0.999927	-4.0843
COPS3=1030551	0.179704	12.3422	1.90015	0.0647607	0.999927	-4.08545
ZNF772=650528	-0.202075	8.31632	-1.89907	0.0649066	0.999927	-4.08635
ATXN7L2=2710187	0.277013	8.74387	1.89905	0.0649088	0.999927	-4.08636
NPTN=830553	-0.30917	11.813	-1.89772	0.0650886	0.999927	-4.08746
ZNF114=3840477	0.105232	8.11905	1.89729	0.0651475	0.999927	-4.08783
FBXO21=2480128	0.212571	10.5702	1.89699	0.0651888	0.999927	-4.08808
LOC100134504=7050451	-0.730828	11.171	-1.89406	0.0655871	0.999927	-4.09051
ATG2B=4780762	-0.166957	8.25539	-1.89335	0.0656836	0.999927	-4.09109
CCR9=5220661	0.114928	8.17374	1.89322	0.065701	0.999927	-4.0912
DDX42=6110035	0.233468	11.0625	1.89083	0.0660278	0.999927	-4.09318
IREB2=6840240	0.195721	9.29589	1.89022	0.0661127	0.999927	-4.09369
HS.571515=670017	0.135037	8.1352	1.88943	0.0662209	0.999927	-4.09434
PROCR=290181	0.171789	8.39528	1.88831	0.0663751	0.999927	-4.09527
PSMD12=4120047	-0.266747	14.1984	-1.8877	0.0664593	0.999927	-4.09577
SLC23A1=5090279	0.113262	8.1448	1.88637	0.066643	0.999927	-4.09687
LOC650950=4780037	0.114847	8.10931	1.88624	0.0666613	0.999927	-4.09698
TYSND1=1940288	0.295392	10.8403	1.88442	0.066913	0.999927	-4.09848
MSMO1=5860348	-0.694747	10.9856	-1.88375	0.0670062	0.999927	-4.09903
PUS1=6100735	0.225807	9.16416	1.88287	0.0671275	0.999927	-4.09975
VAX2=2510685	-0.164235	8.22674	-1.8809	0.0674029	0.999927	-4.10138
POLR3H=2450634	0.329645	10.0242	1.88056	0.0674503	0.999927	-4.10166
LOC654194=1260156	-0.344235	14.004	-1.87952	0.0675959	0.999927	-4.10252
ZFR2=520736	0.122113	8.18851	1.87837	0.067756	0.999927	-4.10346
WDFY3=2140072	0.127812	8.07968	1.8755	0.06816	0.999927	-4.10583
TRAF3IP2=7510719	0.345894	10.1082	1.87517	0.0682062	0.999927	-4.1061
PLAT=3710044	-0.140689	8.10909	-1.87355	0.0684352	0.999927	-4.10743
CYP27A1=7040735	0.139556	8.19997	1.87258	0.0685731	0.999927	-4.10823
MIR130A=5360180	-0.23111	8.24619	-1.87251	0.0685818	0.999927	-4.10828
HGH1=6420333	0.191237	8.69287	1.87225	0.068619	0.999927	-4.1085
LOC642989=6280446	-0.765649	11.9566	-1.87105	0.0687894	0.999927	-4.10949
CREB1=1340358	-0.340303	14.1665	-1.87099	0.068798	0.999927	-4.10954
TRIM46=4850593	0.214345	8.4648	1.87081	0.068823	0.999927	-4.10968
ACTG1=3310424	0.239434	14.3698	1.87021	0.0689082	0.999927	-4.11017
LOC100132369=4880768	-0.094994	8.07955	-1.86946	0.0690157	0.999927	-4.11079
ARFIP1=10753	-0.213211	9.62884	-1.86937	0.0690281	0.999927	-4.11086
SIAH1=840082	0.156686	8.4234	1.86853	0.0691479	0.999927	-4.11155
ABCA5=3450278	0.132794	8.19918	1.86851	0.0691516	0.999927	-4.11157
YIPF4=7320379	-0.490192	10.152	-1.86788	0.0692404	0.999927	-4.11208
ZC3H10=2140026	0.203177	8.97052	1.86783	0.0692482	0.999927	-4.11213
HS.535360=6180068	0.170051	8.47345	1.86662	0.0694208	0.999927	-4.11312
BBS7=2230112	-0.136015	8.53346	-1.86637	0.0694577	0.999927	-4.11333
SLC25A26=1850458	0.162235	8.93789	1.86623	0.0694767	0.999927	-4.11344
MAT2B=3170398	-0.416626	12.7826	-1.86568	0.0695557	0.999927	-4.11389
SEMA4G=4060543	-0.141437	8.20082	-1.86351	0.0698679	0.999927	-4.11567
LOC653917=1340315	-0.120341	8.0776	-1.8627	0.069985	0.999927	-4.11634
FBXO21=1260164	0.176453	8.96057	1.86218	0.070059	0.999927	-4.11676
MAGEH1=1980685	0.11016	8.15872	1.86177	0.0701179	0.999927	-4.11709
SNORA58=3850646	0.123554	8.33961	1.86165	0.0701364	0.999927	-4.11719
HS.362343=70128	-0.10446	8.17448	-1.86159	0.070145	0.999927	-4.11724
LINC01116=6940059	0.103954	8.09619	1.86011	0.0703578	0.999927	-4.11845
CACFD1=1990477	0.160503	8.46538	1.85984	0.0703977	0.999927	-4.11867
CCDC115=5910095	0.175708	9.51821	1.85895	0.0705272	0.999927	-4.1194
EN2=5490377	0.102303	8.11778	1.85842	0.0706035	0.999927	-4.11983
SPIN4=3420075	-0.3619	9.36222	-1.85553	0.0710243	0.999927	-4.12219
RPL12P32=2600373	-0.42472	13.3121	-1.85396	0.0712535	0.999927	-4.12347
LAMTOR2=3460066	0.192607	12.5485	1.85232	0.0714938	0.999927	-4.12481
CCDC7=6370243	0.132704	8.16588	1.8515	0.071614	0.999927	-4.12547
RPL5P1=2000367	-0.343501	8.87401	-1.85145	0.0716217	0.999927	-4.12552
C16orf86=3140653	0.179661	8.45955	1.85091	0.071701	0.999927	-4.12596
EIF3B=5390280	0.315084	9.35355	1.84868	0.0720305	0.999927	-4.12778
LOC100133758=2030156	0.122153	8.17399	1.84771	0.0721737	0.999927	-4.12856
PDGFB=5390615	0.104352	8.17327	1.84752	0.0722013	0.999927	-4.12872
TMEM47=2570730	0.106762	8.09771	1.84712	0.0722614	0.999927	-4.12905
ATG4A=620168	0.219753	9.45828	1.84534	0.0725257	0.999927	-4.13049
COA3=2070674	-0.198721	8.30991	-1.84248	0.0729515	0.999927	-4.13282
KDM8=3890040	-0.114538	8.1731	-1.84224	0.0729869	0.999927	-4.13301
UPF2=2810592	-0.116264	8.15948	-1.84184	0.0730469	0.999927	-4.13333
DSP=3610672	0.122581	8.19801	1.84068	0.0732201	0.999927	-4.13427
MYO5C=1980246	-0.260386	8.72687	-1.84054	0.0732418	0.999927	-4.13439
LOC644563=6560139	0.101528	8.09685	1.83896	0.073479	0.999927	-4.13567
RBPJ=270594	-0.133701	8.10074	-1.83863	0.0735282	0.999927	-4.13594
TNK2=7050164	0.117472	8.13649	1.8382	0.0735922	0.999927	-4.13628
R3HCC1L=730300	0.175792	8.78405	1.83773	0.0736633	0.999927	-4.13667
XPO4=2940343	0.184314	10.5723	1.83721	0.0737418	0.999927	-4.13709
QRICH1=450608	-0.241784	8.34474	-1.83599	0.0739263	0.999927	-4.13808
LOC651075=1400653	0.154494	8.22703	1.8357	0.0739692	0.999927	-4.13831
GABPB2=1170706	0.222614	14.2552	1.83546	0.0740061	0.999927	-4.13851
KIF2C=1470647	0.252333	10.4447	1.83446	0.0741569	0.999927	-4.13931
CLUAP1=6980477	0.135117	8.72368	1.8328	0.0744082	0.999927	-4.14065
IDS=2600138	-0.368701	8.51454	-1.83073	0.0747237	0.999927	-4.14233
GCC2=6280538	0.106234	8.17788	1.82987	0.0748555	0.999927	-4.14303
ZNF317=3290768	0.260345	9.71127	1.82559	0.0755113	0.999927	-4.14648
HS.565461=6330678	0.121722	8.13054	1.82505	0.0755936	0.999927	-4.14691
PUF60=5050082	0.437767	12.5034	1.82502	0.0755979	0.999927	-4.14693
LOC100129410=2850093	0.104629	8.14442	1.82446	0.075685	0.999927	-4.14739
HECW2=6290475	-0.230295	8.40417	-1.82429	0.0757114	0.999927	-4.14753
CNOT10=1300463	0.235857	9.51961	1.8238	0.0757865	0.999927	-4.14792
RPL29P9=6040110	-0.432338	11.9068	-1.82379	0.0757869	0.999927	-4.14792
SF3A3=1230747	0.362103	11.6681	1.82302	0.0759067	0.999927	-4.14855
TMEM97=3890561	0.266707	9.46811	1.82291	0.0759236	0.999927	-4.14864
HS.121635=3400220	0.113336	8.16612	1.82247	0.0759914	0.999927	-4.14899
TMEM160=1770747	0.300367	10.6683	1.82246	0.0759931	0.999927	-4.149
HS.574278=2750754	0.153358	8.20943	1.82195	0.0760713	0.999927	-4.1494
HS.276796=1780333	0.117544	8.12663	1.82179	0.0760969	0.999927	-4.14954
MSI2=7040369	0.254674	9.09672	1.82176	0.0761018	0.999927	-4.14956
CCDC150=160528	-0.115227	8.13844	-1.82142	0.0761542	0.999927	-4.14984
USP4=6290435	0.266291	9.70726	1.82128	0.0761757	0.999927	-4.14995
PPRC1=7160100	0.283331	10.8574	1.81871	0.0765747	0.999927	-4.15201
EPS8=6650241	-0.11906	8.07026	-1.81769	0.0767338	0.999927	-4.15283
ZC3HAV1=4540382	-0.209944	9.37783	-1.81725	0.0768028	0.999927	-4.15319
BRI3P1=540601	-0.357596	9.32317	-1.81687	0.076861	0.999927	-4.15349
LOC100129434=840468	0.124652	8.11605	1.8164	0.0769355	0.999927	-4.15387
TOMM34=1190445	0.366382	11.1063	1.81509	0.0771403	0.999927	-4.15492
LOC645138=1500538	-0.615406	13.3663	-1.81491	0.0771671	0.999927	-4.15506
ZNF615=1570338	0.20028	9.02962	1.81352	0.0773855	0.999927	-4.15618
PHB2=4060722	0.210974	11.582	1.81233	0.077573	0.999927	-4.15714
ATP11C=2940551	-0.219329	8.38526	-1.81226	0.0775835	0.999927	-4.15719
CLCN3=3440463	-0.19884	9.73247	-1.81048	0.0778645	0.999927	-4.15862
SV2B=4540102	-0.079585	8.12732	-1.80998	0.077944	0.999927	-4.15902
ZNF347=6420243	0.108806	8.16816	1.80938	0.0780383	0.999927	-4.1595
LOC653855=1400538	-0.181569	8.2177	-1.80675	0.0784556	0.999927	-4.16161
DLL3=4210382	0.181882	8.66219	1.80576	0.0786114	0.999927	-4.16239
HSD17B7P2=7610142	-0.177615	8.44425	-1.80561	0.0786353	0.999927	-4.16251
TBC1D28=6520709	-0.129187	8.04926	-1.8044	0.0788296	0.999927	-4.16349
SRSF6=3060110	0.31225	12.8139	1.80439	0.0788309	0.999927	-4.16349
BAHD1=2650528	0.140459	8.21356	1.80414	0.0788709	0.999927	-4.16369
CLDN15=7100328	-0.13705	8.20028	-1.80349	0.0789746	0.999927	-4.16421
LOC642252=360059	0.105859	8.14791	1.80283	0.0790796	0.999927	-4.16474
LOC650815=5260475	-0.105952	8.15772	-1.80242	0.0791445	0.999927	-4.16506
HEATR3=5080746	-0.387153	10.0397	-1.80131	0.0793236	0.999927	-4.16595
HSP90B1=2480326	0.296516	13.8665	1.80033	0.0794802	0.999927	-4.16673
USP7=4640670	0.344012	10.2637	1.80013	0.0795118	0.999927	-4.16689
PREPL=5310204	-0.167281	8.80085	-1.80005	0.0795254	0.999927	-4.16696
SRRM1P1=3800747	-0.245832	9.07417	-1.79978	0.0795688	0.999927	-4.16717
SON=2370368	-0.118913	8.21065	-1.79962	0.0795944	0.999927	-4.1673
RPL31=430593	-0.182389	14.3328	-1.79956	0.079604	0.999927	-4.16735
MED7=3870670	-0.316738	8.35081	-1.79816	0.0798288	0.999927	-4.16846
NLE1=6510253	0.120563	8.21857	1.79764	0.0799122	0.999927	-4.16887
DIDO1=7510154	0.109115	8.071	1.79726	0.0799737	0.999927	-4.16917
S100PBP=6370433	-0.218698	8.66806	-1.79692	0.0800287	0.999927	-4.16945
PPP4R3B=2230411	-0.261727	10.8237	-1.79642	0.0801098	0.999927	-4.16985
SLC25A43=3130746	0.0988899	8.1162	1.7948	0.0803719	0.999927	-4.17113
LOC647359=5860494	-0.119066	8.12229	-1.79416	0.0804758	0.999927	-4.17164
SLC35F2=3190685	0.258222	10.5066	1.79285	0.0806882	0.999927	-4.17268
DDX18=6060201	0.245621	11.405	1.79153	0.0809042	0.999927	-4.17374
MSL3=4590446	0.203877	9.3824	1.79101	0.0809891	0.999927	-4.17415
HS.554965=3060307	0.104565	8.12512	1.79101	0.0809891	0.999927	-4.17415
KIF1BP=6330161	-0.149963	8.09741	-1.79068	0.081043	0.999927	-4.17441
LCK=130274	0.112714	8.14343	1.78953	0.0812309	0.999927	-4.17533
RPL22P11=3060408	-0.268556	8.53923	-1.78795	0.0814884	0.999927	-4.17657
PDCD2L=4590424	0.306289	9.43849	1.78774	0.0815231	0.999927	-4.17674
CCT3=5270717	-0.314249	11.4336	-1.78674	0.0816881	0.999927	-4.17754
PI4KB=4830129	0.172302	9.7494	1.78669	0.0816958	0.999927	-4.17758
PRKCQ=4640576	0.114175	8.24328	1.78646	0.0817335	0.999927	-4.17776
OLFML2A=4640209	-0.0947168	8.03498	-1.78453	0.0820511	0.999927	-4.17929
SLC30A5=4810451	-0.152637	9.88318	-1.78423	0.0821008	0.999927	-4.17953
TACC1=2940373	0.241271	12.8301	1.78281	0.0823362	0.999927	-4.18065
SRA1=3610736	0.131813	8.15449	1.78241	0.0824025	0.999927	-4.18097
ARNT=2640338	0.128716	8.24258	1.78118	0.0826061	0.999927	-4.18194
ANKRD10=6900674	-0.294329	9.78771	-1.78054	0.0827114	0.999927	-4.18245
MPP6=3370280	0.220142	9.06311	1.77994	0.0828111	0.999927	-4.18292
IDH3A=3360100	0.281863	9.54663	1.77982	0.0828309	0.999927	-4.18301
HNRNPR=6650762	0.251259	9.0689	1.77928	0.0829213	0.999927	-4.18344
ODF2=1190066	0.167262	8.74935	1.77873	0.0830129	0.999927	-4.18388
URB2=7050075	0.176173	8.6996	1.77839	0.0830699	0.999927	-4.18415
HSPA8=430672	0.313815	14.1064	1.77816	0.0831084	0.999927	-4.18433
ZNF641=6650747	0.152477	8.29887	1.77809	0.0831204	0.999927	-4.18439
C9orf62=1820220	0.186899	8.4083	1.77603	0.0834634	0.999927	-4.18601
ASCC3=650722	-0.212365	10.0059	-1.77565	0.0835271	0.999927	-4.18631
ZNF207=1660632	0.196885	12.1442	1.77392	0.083818	0.999927	-4.18768
HS.556018=6350093	-0.450754	9.65376	-1.77383	0.0838329	0.999927	-4.18775
HS.571130=6330392	0.100759	8.10776	1.7735	0.0838877	0.999927	-4.18801
AGMAT=4890255	0.201964	8.67394	1.77349	0.0838891	0.999927	-4.18801
RPL24=1940546	0.19596	14.3948	1.77287	0.0839945	0.999927	-4.18851
MMS22L=5550195	-0.15297	8.5549	-1.77256	0.0840452	0.999927	-4.18874
EIF4BP7=6420524	-0.545225	9.94854	-1.77256	0.0840455	0.999927	-4.18874
ODF1=3120427	-0.117698	8.0757	-1.77255	0.0840481	0.999927	-4.18876
HS.156574=3850736	0.13865	8.27799	1.77245	0.0840648	0.999927	-4.18884
HERPUD2=1050682	-0.307369	8.76495	-1.77226	0.0840962	0.999927	-4.18898
TNFAIP1=1690681	-0.169666	9.15916	-1.7715	0.0842237	0.999927	-4.18958
CDKN2B=7610735	-0.111698	8.18252	-1.77142	0.0842372	0.999927	-4.18964
LOC651680=1240139	-0.195133	8.44602	-1.77052	0.0843904	0.999927	-4.19036
TMEM127=7330347	0.189018	8.93679	1.7695	0.0845617	0.999927	-4.19115
DPYD=670273	-0.207945	8.45456	-1.76933	0.0845902	0.999927	-4.19129
SC5D=6220397	0.20558	9.37177	1.76881	0.0846783	0.999927	-4.1917
ARHGAP24=2260538	0.256283	9.04817	1.7683	0.0847661	0.999927	-4.1921
ABCA6=3400753	-0.0953414	8.07023	-1.7672	0.0849517	0.999927	-4.19296
RPS10P3=4590682	0.19575	8.7432	1.76622	0.0851182	0.999927	-4.19373
VPS26A=1580035	-0.217465	11.2801	-1.76564	0.085218	0.999927	-4.19419
C12orf10=1260022	0.410176	11.4472	1.76527	0.0852805	0.999927	-4.19448
SNX5P2=4850445	-0.237261	8.59265	-1.76517	0.0852983	0.999927	-4.19457
GOLGA8J=610465	0.143056	8.37166	1.76512	0.0853068	0.999927	-4.1946
LOC100133465=1260161	0.294131	14.2157	1.76399	0.085499	0.999927	-4.19549
LOC441506=2370192	-0.38524	13.4821	-1.76389	0.0855164	0.999927	-4.19557
DNAJC12=6900538	0.0962948	8.06549	1.76378	0.0855342	0.999927	-4.19565
PURA=50601	-0.238302	9.53297	-1.76358	0.0855687	0.999927	-4.19581
CIB1=4900440	0.181357	13.2123	1.76296	0.0856751	0.999927	-4.1963
ARSD=4540672	-0.0946688	8.13987	-1.76224	0.0857984	0.999927	-4.19686
HS.211821=5490075	0.123552	8.1813	1.7615	0.0859242	0.999927	-4.19744
GRIP2=2360438	0.130156	8.15967	1.76095	0.0860189	0.999927	-4.19787
HS.548302=4220348	0.133124	8.07099	1.7607	0.0860627	0.999927	-4.19807
ACTR3B=2750403	-0.12976	8.10968	-1.75943	0.0862802	0.999927	-4.19906
NCOA1=160411	0.305015	9.50737	1.75914	0.0863296	0.999927	-4.19929
NAP1L5=6860400	0.173788	8.74427	1.75808	0.0865128	0.999927	-4.20012
FMNL3=3440504	0.105372	8.11788	1.75793	0.0865384	0.999927	-4.20024
NSD2=2100278	0.0978819	8.17036	1.7577	0.0865776	0.999927	-4.20042
LCLAT1=2120148	-0.407077	8.97482	-1.75737	0.0866348	0.999927	-4.20068
SPACA4=6520474	-0.133483	8.11494	-1.75558	0.0869453	0.999927	-4.20208
HSP90AB4P=2370730	-0.113149	8.07056	-1.75497	0.0870514	0.999927	-4.20256
TMEM115=5310379	0.239728	9.97206	1.75479	0.0870825	0.999927	-4.2027
MYOM1=160692	-0.165888	8.31393	-1.75437	0.0871539	0.999927	-4.20302
CHMP4A=460468	0.256424	11.8458	1.75304	0.0873865	0.999927	-4.20407
DGUOK=5090730	0.206657	9.5599	1.75281	0.087425	0.999927	-4.20424
GLIPR1=6220746	0.353358	10.3901	1.75257	0.0874667	0.999927	-4.20443
LCLAT1=6520369	-0.197515	9.26783	-1.75182	0.0875983	0.999927	-4.20502
HS.540037=4590689	0.116085	8.19941	1.75162	0.0876321	0.999927	-4.20517
NT5DC3=6330348	0.293923	9.52186	1.75131	0.087687	0.999927	-4.20542
LOC650628=5550520	-0.109281	8.09985	-1.75103	0.0877365	0.999927	-4.20564
CNRIP1=830747	0.123259	8.07711	1.75085	0.0877681	0.999927	-4.20578
SACS=4070743	-0.172314	8.15393	-1.75011	0.0878972	0.999927	-4.20636
GRIPAP1=4560754	-0.0951924	8.23898	-1.74927	0.0880441	0.999927	-4.20701
MOSPD2=1240072	-0.241128	8.4364	-1.74881	0.0881237	0.999927	-4.20737
LOC645365=2350164	-0.113008	8.11161	-1.74665	0.0885022	0.999927	-4.20905
LYPD1=6290341	-0.119041	8.14251	-1.74618	0.0885859	0.999927	-4.20942
CHCHD6=450072	0.141347	8.36527	1.74564	0.0886808	0.999927	-4.20984
DDB2=2000482	-0.228794	8.94643	-1.74537	0.0887287	0.999927	-4.21005
ATP6V0D2=1980706	-0.13434	8.15646	-1.74506	0.0887826	0.999927	-4.21029
NOL6=3180706	0.27475	11.1053	1.74499	0.0887942	0.999927	-4.21034
LOC729964=3940315	-0.119091	8.18637	-1.74417	0.0889388	0.999927	-4.21098
FBXW11=3460711	-0.201913	11.1247	-1.74417	0.0889391	0.999927	-4.21098
NOTCH2=7210128	0.21343	9.14003	1.74113	0.0894769	0.999927	-4.21334
URI1=4220364	0.184594	11.7964	1.73996	0.0896848	0.999927	-4.21425
AIFM2=270612	0.156068	8.31051	1.73989	0.0896984	0.999927	-4.21431
LOC649365=7380736	0.141517	8.26431	1.73841	0.0899613	0.999927	-4.21546
HMGCR=6550603	-0.301192	11.0566	-1.73806	0.0900239	0.999927	-4.21573
PIK3C3=6560121	-0.33259	9.08993	-1.73777	0.090076	0.999927	-4.21596
HNRNPH1=540725	-0.565843	10.5941	-1.73749	0.0901243	0.999927	-4.21617
SREBF2=6550138	0.129422	8.2704	1.7374	0.090142	0.999927	-4.21625
KLC1=4250706	0.173817	8.99808	1.73382	0.0907815	0.999927	-4.21902
GPR156=7560494	0.118425	8.17877	1.73304	0.0909228	0.999927	-4.21962
HS.543167=730240	0.0935622	8.13749	1.73287	0.0909534	0.999927	-4.21976
RPSA=2320544	-0.31307	8.38874	-1.73181	0.0911431	0.999927	-4.22057
ALKBH2=1340537	0.250718	9.01538	1.73105	0.09128	0.999927	-4.22116
HS.173957=5090630	0.131124	8.10498	1.73057	0.0913672	0.999927	-4.22153
LINC01554=5900403	-0.119637	8.08789	-1.73048	0.0913828	0.999927	-4.2216
UBE4B=2140563	-0.24662	10.1505	-1.72989	0.0914897	0.999927	-4.22206
SRSF5=6380445	0.354834	12.3735	1.72957	0.0915477	0.999927	-4.22231
FAM160A2=5860243	0.214822	8.55239	1.72882	0.0916843	0.999927	-4.22289
SNORA29=1440730	-0.12633	8.19946	-1.72816	0.0918035	0.999927	-4.2234
EXOSC5=2810241	0.262649	9.23323	1.72816	0.0918038	0.999927	-4.2234
YY1AP1=2350209	0.25041	11.8467	1.72805	0.0918237	0.999927	-4.22348
PSMF1=3290369	0.211755	11.375	1.72775	0.0918781	0.999927	-4.22372
MTCP1=990615	-0.198334	10.521	-1.72686	0.0920383	0.999927	-4.2244
HS.552357=6480102	0.110927	8.20655	1.72654	0.0920969	0.999927	-4.22465
TUBA1B=6510176	0.237572	14.0873	1.72585	0.0922216	0.999927	-4.22518
AHCTF1=1230196	0.19367	9.77234	1.72488	0.0923998	0.999927	-4.22593
HNRNPUL1=5890156	0.343285	12.1711	1.72429	0.0925074	0.999927	-4.22639
LOC646197=110195	-0.47235	9.36431	-1.72335	0.0926785	0.999927	-4.22711
ANXA2P1=3370202	-0.957354	11.0663	-1.72243	0.092846	0.999927	-4.22782
EEF1A1P35=6290349	0.147626	14.4387	1.72214	0.0928998	0.999927	-4.22804
CCR6=5220296	0.241802	14.2195	1.72213	0.092902	0.999927	-4.22805
KRTAP13-1=4900739	-0.12882	8.08143	-1.72156	0.0930054	0.999927	-4.22849
RPS26P35=830484	-0.857969	10.8495	-1.72149	0.0930188	0.999927	-4.22854
HS.123317=5490041	0.112786	8.10188	1.72139	0.0930372	0.999927	-4.22862
SNU13=2230491	0.266622	12.2238	1.72059	0.093184	0.999927	-4.22924
HS.545626=3120300	0.12278	8.20943	1.72056	0.0931881	0.999927	-4.22925
GGTLC1=4490201	-0.138822	8.23885	-1.72029	0.0932391	0.999927	-4.22947
CREBRF=6840491	-0.243124	8.72431	-1.72025	0.0932462	0.999927	-4.2295
PRR11=2370072	0.208268	9.3854	1.7199	0.09331	0.999927	-4.22977
CCDC117=6940541	-0.255646	10.7569	-1.7198	0.093329	0.999927	-4.22985
TRNAU1AP=2060180	-0.10198	8.19961	-1.71901	0.0934739	0.999927	-4.23045
DAD1=4220181	0.235737	13.3537	1.71858	0.0935526	0.999927	-4.23078
LOC641768=4540441	-0.941661	11.0259	-1.71769	0.0937163	0.999927	-4.23146
SNORD87=3520170	-0.133424	8.14767	-1.71747	0.0937569	0.999927	-4.23163
RNPS1P1=130440	-0.106102	8.19537	-1.71729	0.0937899	0.999927	-4.23177
EFNA4=1780278	0.151627	8.47744	1.71689	0.0938636	0.999927	-4.23208
TMPPE=2120554	0.117675	8.28885	1.71674	0.0938914	0.999927	-4.23219
PAG1=1240228	0.202652	9.01953	1.71609	0.0940127	0.999927	-4.2327
HS.537742=5870682	0.103589	8.14428	1.71605	0.094019	0.999927	-4.23273
AARSD1=60154	0.205297	9.48341	1.71464	0.0942811	0.999927	-4.23381
LOC642962=7050608	-0.0928055	8.09817	-1.71381	0.0944343	0.999927	-4.23445
HS.282470=6770458	-0.0964556	8.12183	-1.71259	0.0946606	0.999927	-4.23538
AP2A1=4390180	0.0978632	8.10109	1.7117	0.0948273	0.999927	-4.23607
HS.575241=6040315	0.0891517	8.13591	1.71165	0.0948356	0.999927	-4.2361
SPAG7=3440070	0.258797	10.2121	1.71134	0.0948929	0.999927	-4.23634
DISP1=5570246	-0.223846	8.65733	-1.71112	0.0949338	0.999927	-4.23651
TAF9B=610403	-0.267227	9.26219	-1.70879	0.0953698	0.999927	-4.2383
CYTH2=990747	-0.152124	8.78791	-1.70809	0.0954998	0.999927	-4.23883
LOC100130285=1710133	0.10378	8.11134	1.70786	0.0955444	0.999927	-4.23901
HS.516420=4780601	0.113686	8.17258	1.70692	0.0957191	0.999927	-4.23972
GYPC=1090392	-0.0807607	8.14162	-1.70683	0.0957377	0.999927	-4.2398
SNHG7=4260202	0.291921	8.80359	1.70623	0.0958494	0.999927	-4.24026
MED29=70168	0.191082	10.3625	1.70619	0.095857	0.999927	-4.24029
GGACT=4760377	0.188599	8.75364	1.70564	0.0959597	0.999927	-4.2407
LOC100134144=5340088	0.110599	8.14224	1.70517	0.096049	0.999927	-4.24107
LOC653765=1010059	0.130346	8.24148	1.70456	0.0961629	0.999927	-4.24153
LAMTOR1=290035	0.330968	11.1055	1.70352	0.0963595	0.999927	-4.24233
LOC100133182=6770743	-0.0987729	8.1425	-1.70334	0.0963928	0.999927	-4.24246
MIR223=1260348	-0.130667	8.07241	-1.70278	0.0964999	0.999927	-4.24289
RPSAP30=1340608	-0.211841	14.3086	-1.70205	0.0966373	0.999927	-4.24345
GTF2H1=7570343	-0.396043	8.92317	-1.70194	0.0966575	0.999927	-4.24353
HMGN1P30=2760209	-0.663208	11.5673	-1.7012	0.0967991	0.999927	-4.2441
LOC100129585=6550093	-0.411752	9.32425	-1.70082	0.0968709	0.999927	-4.24439
MRPS12=6980487	0.13544	8.33011	1.70038	0.0969535	0.999927	-4.24472
ZNF3=1170154	-0.135484	8.28191	-1.70024	0.0969808	0.999927	-4.24483
NR2F6=1010692	0.136446	8.80553	1.69995	0.0970354	0.999927	-4.24505
LOC730081=6770441	-0.101792	8.1619	-1.69981	0.0970616	0.999927	-4.24516
SLF2=7330563	-0.143038	8.8482	-1.69864	0.0972843	0.999927	-4.24605
SLC25A5P8=1990372	-0.190753	8.28371	-1.69803	0.0973999	0.999927	-4.24652
RPL35P5=580717	0.226738	14.2336	1.69791	0.0974237	0.999927	-4.24661
MRPL46=4210762	0.263553	10.6917	1.69786	0.0974333	0.999927	-4.24665
MAP6D1=2680538	0.212882	8.6716	1.6975	0.0975011	0.999927	-4.24692
NUDT16L1=2850180	0.250282	9.53827	1.69746	0.0975083	0.999927	-4.24695
RPS13P2=7000040	-0.596284	10.9683	-1.69737	0.0975263	0.999927	-4.24702
HS.369017=3940678	0.129633	8.72116	1.69702	0.0975918	0.999927	-4.24728
SLC2A8=5870326	0.316656	9.81357	1.69661	0.0976703	0.999927	-4.2476
HS.406790=580326	-0.148312	8.03664	-1.69648	0.0976949	0.999927	-4.24769
RPL7P20=2600187	-0.358739	9.53564	-1.69615	0.0977587	0.999927	-4.24795
CENPP=6250196	0.230857	8.82025	1.69518	0.0979438	0.999927	-4.24869
GHSR=6040026	0.131166	8.08768	1.69472	0.0980323	0.999927	-4.24904
PSMD1=5090647	0.244878	10.8845	1.69379	0.0982107	0.999927	-4.24975
SPAG16=5050717	-0.274398	8.71943	-1.69317	0.0983286	0.999927	-4.25021
ULBP1=2970128	0.104977	8.10758	1.69307	0.0983486	0.999927	-4.25029
LOC649801=3180463	-0.230219	8.28403	-1.69259	0.0984402	0.999927	-4.25066
DMD=1820224	0.11957	8.18933	1.69251	0.0984561	0.999927	-4.25072
HSD17B7P2=2030672	-0.481808	10.1464	-1.69246	0.0984656	0.999927	-4.25076
TRIM33=990356	0.184127	9.31481	1.69245	0.0984667	0.999927	-4.25076
MIEF1=1500706	0.253743	10.7973	1.6916	0.0986308	0.999927	-4.25141
FXYD5=3400278	0.15708	8.29317	1.69117	0.0987131	0.999927	-4.25173
HS.584251=6250524	0.125474	8.19425	1.69041	0.0988607	0.999927	-4.25232
RBBP8=6580672	0.230822	11.0316	1.6902	0.0989006	0.999927	-4.25247
COL6A2=4010195	-0.106362	8.19455	-1.6901	0.0989204	0.999927	-4.25255
RPL21P45=4260397	-0.809641	10.2331	-1.68972	0.0989934	0.999927	-4.25284
HS.197064=7380091	-0.0942931	8.16574	-1.68922	0.0990892	0.999927	-4.25322
TUBA3FP=6860661	0.256384	14.2394	1.68862	0.0992047	0.999927	-4.25367
LONP1=540717	0.339969	10.6954	1.68841	0.0992466	0.999927	-4.25383
FAM35A=3310746	-0.32499	9.7011	-1.68751	0.0994196	0.999927	-4.25451
TWSG1=940041	-0.261679	9.98424	-1.68747	0.0994275	0.999927	-4.25454
HS.583888=1850537	0.104011	8.22631	1.6867	0.0995778	0.999927	-4.25513
CYP2U1=1470224	-0.0887732	8.27568	-1.68653	0.0996101	0.999927	-4.25526
FUS=6130161	0.157209	9.20756	1.68637	0.0996405	0.999927	-4.25538
LOC730740=6980685	-0.528701	12.8813	-1.68631	0.0996523	0.999927	-4.25542
LOC650853=4150730	0.131496	8.17418	1.68596	0.0997205	0.999927	-4.25569
LOC100129503=2000639	0.0941614	8.17397	1.68548	0.0998144	0.999927	-4.25605
RPS6KB2=2350538	0.201639	12.1464	1.68485	0.0999373	0.999927	-4.25653
LANCL2=7560301	0.166147	8.71164	1.68475	0.0999557	0.999927	-4.2566
LOC730134=270682	0.0955602	8.13067	1.68452	0.1	0.999927	-4.25678
IDI1=2640670	-0.734885	10.677	-1.68446	0.100012	0.999927	-4.25682
MRPL28=6760288	0.189183	8.95568	1.68346	0.100206	0.999927	-4.25758
CASTOR2=2360114	-0.116226	8.20745	-1.68232	0.100429	0.999927	-4.25844
LOC649957=940408	-0.112224	8.12383	-1.6804	0.100805	0.999927	-4.2599
MFSD14A=1850544	-0.272815	8.46304	-1.6801	0.100863	0.999927	-4.26012
RPS24=830066	0.247442	14.0305	1.67942	0.100996	0.999927	-4.26063
CCDC120=6350626	-0.146834	8.69135	-1.6791	0.101059	0.999927	-4.26088
CCT7=5270500	-0.274496	11.0866	-1.67908	0.101063	0.999927	-4.26089
LOC729466=1230220	0.142827	13.8857	1.67905	0.101069	0.999927	-4.26091
LRRC8D=2650100	0.155813	8.86752	1.67895	0.101088	0.999927	-4.26099
SAV1=2070025	-0.250383	8.58455	-1.67888	0.101103	0.999927	-4.26104
LINC01098=4390437	0.13168	8.15235	1.67872	0.101135	0.999927	-4.26117
LOC643947=5670537	0.112667	8.20534	1.6775	0.101375	0.999927	-4.26209
IQGAP1=6520646	-0.441662	10.7769	-1.67738	0.101398	0.999927	-4.26218
ARRDC4=6580168	-0.101807	8.09359	-1.67673	0.101527	0.999927	-4.26267
RRP1=240154	0.197762	8.91412	1.67623	0.101624	0.999927	-4.26304
LAIR1=4280307	0.245493	14.2924	1.67617	0.101637	0.999927	-4.26309
B4GALT2=510379	0.110802	8.2594	1.67575	0.101718	0.999927	-4.2634
RPL39=1850338	0.142429	14.3444	1.67555	0.101758	0.999927	-4.26355
PRR32=3180242	0.353345	9.55951	1.67548	0.101773	0.999927	-4.26361
LOC730278=6770601	-0.560533	10.2254	-1.67522	0.101824	0.999927	-4.26381
RPS2P48=2120703	-0.237838	13.8032	-1.67505	0.101858	0.999927	-4.26394
DMRTB1=1070341	-0.103817	8.09159	-1.67342	0.10218	0.999927	-4.26516
HS.559981=3190754	-0.122668	8.14804	-1.67336	0.102192	0.999927	-4.26521
IL12RB1=6400370	0.171845	9.07168	1.67261	0.10234	0.999927	-4.26577
UQCRHL=1070731	-0.439138	13.3107	-1.67257	0.102348	0.999927	-4.2658
LOC646426=150608	-0.116014	8.1225	-1.67135	0.10259	0.999927	-4.26672
FAIM=150747	-0.412102	8.64886	-1.67107	0.102647	0.999927	-4.26694
LOC646034=6200438	0.151915	8.64155	1.67077	0.102706	0.999927	-4.26716
KLHL2=1070593	-0.349646	9.06526	-1.67033	0.102794	0.999927	-4.26749
HS.5724=2760309	-0.169989	9.0006	-1.67003	0.102853	0.999927	-4.26771
PSMC1P4=4570400	0.0982784	8.17317	1.66992	0.102875	0.999927	-4.2678
KLRF1=4250630	-0.110462	8.119	-1.66959	0.10294	0.999927	-4.26804
RPL31P17=2230167	-0.792906	12.0578	-1.66747	0.103363	0.999927	-4.26964
UBE3A=1990307	0.156837	11.2728	1.66706	0.103446	0.999927	-4.26994
RP9=2970632	0.283124	10.3141	1.66678	0.103501	0.999927	-4.27015
LOC648863=4640136	-0.0988158	8.10149	-1.66635	0.103589	0.999927	-4.27048
DHX32=1980164	0.196537	10.2005	1.66627	0.103605	0.999927	-4.27054
ZNF330=5260639	-0.278192	9.23421	-1.66477	0.103905	0.999927	-4.27166
CSRP2=1990152	-0.102673	8.24764	-1.66439	0.103981	0.999927	-4.27195
SORBS1=1990088	-0.0965226	8.10646	-1.66398	0.104064	0.999927	-4.27226
ZNF200=7100300	0.187676	9.03037	1.66387	0.104086	0.999927	-4.27234
LOC642502=4640762	-0.189682	8.35898	-1.66326	0.104209	0.999927	-4.2728
ZNF350=1240286	0.105717	8.2901	1.6621	0.104443	0.999927	-4.27367
RET=630327	-0.117167	8.10534	-1.66171	0.104521	0.999927	-4.27396
SUCLG1=4150142	0.198241	11.6029	1.66126	0.104611	0.999927	-4.27429
NIN=1740114	0.141723	8.53613	1.66005	0.104856	0.999927	-4.2752
GALNT10=3610202	-0.134591	8.78744	-1.65999	0.104868	0.999927	-4.27524
PBX2=5820681	0.147015	9.25931	1.6599	0.104886	0.999927	-4.27531
SEC14L1=4200441	0.225542	10.4825	1.65862	0.105145	0.999927	-4.27627
OR10J1=2690050	0.100313	8.12723	1.65852	0.105166	0.999927	-4.27635
LOC100130138=4890653	0.112088	8.31958	1.6585	0.10517	0.999927	-4.27636
FZD7=460670	0.186174	8.74557	1.65829	0.105213	0.999927	-4.27652
MSRB2=2710646	0.303077	10.481	1.65634	0.10561	0.999927	-4.27798
ADAT2=2760725	0.103848	8.11581	1.65608	0.105662	0.999927	-4.27817
LOC732371=1850463	0.0896202	8.06494	1.65585	0.105709	0.999927	-4.27834
DYTN=6100519	0.112993	8.16354	1.65563	0.105754	0.999927	-4.27851
AACSP1=4570132	0.129569	8.24049	1.65539	0.105804	0.999927	-4.27869
SYPL1=3120519	0.210692	8.82335	1.65494	0.105896	0.999927	-4.27902
CEACAM22P=2350593	-0.132023	8.11958	-1.65366	0.106155	0.999927	-4.27997
SCAF8=7200070	-0.186643	9.20222	-1.6535	0.10619	0.999927	-4.2801
ZNF296=2970397	0.332636	10.783	1.65342	0.106206	0.999927	-4.28016
MED27=7100114	0.176715	8.84831	1.65292	0.106307	0.999927	-4.28053
RNF7=1780593	0.134173	8.42846	1.65255	0.106383	0.999927	-4.2808
LSM6=5550070	-0.599963	9.09696	-1.65252	0.10639	0.999927	-4.28083
ZNF512=6560338	-0.166876	9.82078	-1.65246	0.106401	0.999927	-4.28087
DNAJB2=2810746	0.121281	8.15196	1.65222	0.106451	0.999927	-4.28105
HS.515946=2190672	0.0878148	8.19422	1.65167	0.106564	0.999927	-4.28146
SLC25A24=3890402	0.107093	8.11509	1.65077	0.106748	0.999927	-4.28213
SPDYE8P=5690669	0.104847	8.11477	1.65056	0.106792	0.999927	-4.28229
ILK=5720487	-0.311531	8.62979	-1.64984	0.106939	0.999927	-4.28282
FAM86B2=1190132	0.106853	8.20707	1.64977	0.106954	0.999927	-4.28288
MTA3=2710471	0.156096	8.9524	1.64953	0.107003	0.999927	-4.28306
HS.434422=4250187	0.0918523	8.17514	1.64933	0.107045	0.999927	-4.28321
DCUN1D2=7320162	0.145395	8.3514	1.64915	0.107082	0.999927	-4.28334
HS.583158=1030653	-0.103655	8.12311	-1.64898	0.107117	0.999927	-4.28347
DAD1P1=2350154	0.114916	8.4543	1.64881	0.107152	0.999927	-4.28359
RBAK=2640270	0.187726	8.33949	1.64672	0.107583	0.999927	-4.28515
TDRD12=20619	-0.0842647	8.16103	-1.64639	0.107651	0.999927	-4.28539
CEP85=5310348	0.251994	9.58855	1.64537	0.107862	0.999927	-4.28615
STX18=6560630	-0.0938203	8.15125	-1.64496	0.107946	0.999927	-4.28645
NXPH4=1510382	0.102525	8.09203	1.64403	0.108139	0.999927	-4.28714
TRIM64B=6480497	0.226834	8.6698	1.64315	0.108322	0.999927	-4.2878
PRKACB=5670156	0.126298	8.36903	1.64212	0.108536	0.999927	-4.28856
RPRD1A=270524	-0.208078	10.323	-1.64207	0.108547	0.999927	-4.2886
TWF1=4290592	0.0954573	8.17366	1.64204	0.108553	0.999927	-4.28862
LDLR=1440736	-0.399804	11.5542	-1.64069	0.108834	0.999927	-4.28962
TRIM5=1660010	-0.189282	9.23309	-1.64068	0.108836	0.999927	-4.28963
ATPIF1=3780068	-0.165824	8.62851	-1.63998	0.108983	0.999927	-4.29015
SQLE=3120367	-0.248712	12.1328	-1.6397	0.109041	0.999927	-4.29035
HS.565552=7160072	-0.094453	8.15451	-1.63909	0.109169	0.999927	-4.29081
MRPL4=1170121	0.254105	9.33931	1.63904	0.10918	0.999927	-4.29085
LINC00616=4210402	0.111597	8.19279	1.63888	0.109212	0.999927	-4.29096
KTN1-AS1=4890079	0.136352	8.19772	1.63822	0.109351	0.999927	-4.29145
GGTLC5P=5910255	0.130812	8.40728	1.6382	0.109355	0.999927	-4.29147
DCUN1D3=7560288	0.161269	8.84103	1.63794	0.109411	0.999927	-4.29166
FMNL3=150551	0.162302	8.66997	1.63786	0.109427	0.999927	-4.29172
GPR19=1710634	-0.123718	8.0509	-1.63676	0.109657	0.999927	-4.29253
PGPEP1L=1690543	-0.103248	8.06931	-1.63664	0.109682	0.999927	-4.29262
HS.145039=3190528	-0.115155	8.1577	-1.63525	0.109974	0.999927	-4.29365
TMPRSS3=2480095	0.111918	8.10695	1.63484	0.11006	0.999927	-4.29395
TMEM138=6290598	0.285368	9.84819	1.63444	0.110145	0.999927	-4.29425
HMG20B=5670110	0.206983	9.99866	1.63432	0.110171	0.999927	-4.29434
CHTF8=2640072	0.131416	8.20178	1.63376	0.110289	0.999927	-4.29475
XRCC3=670014	0.222228	9.05095	1.63331	0.110384	0.999927	-4.29509
RANGRF=6370719	-0.229124	8.29991	-1.63235	0.110586	0.999927	-4.29579
ZNF404=510719	-0.101705	8.09258	-1.63194	0.110673	0.999927	-4.2961
RABIF=2230343	0.127726	8.33355	1.63118	0.110833	0.999927	-4.29666
RPS18=7570131	-0.238413	13.8456	-1.63085	0.110904	0.999927	-4.2969
EIF3B=4390136	0.201061	13.4471	1.62937	0.111218	0.999927	-4.29799
LOC100131530=1500537	0.115391	8.13562	1.62918	0.111257	0.999927	-4.29813
CCNJ=6110433	-0.148419	8.17421	-1.62819	0.111469	0.999927	-4.29886
KATNBL1=6180544	-0.194598	8.32541	-1.62711	0.111698	0.999927	-4.29966
CSAG4=3290615	0.0818288	8.12979	1.62549	0.112043	0.999927	-4.30085
HS.117259=6900240	0.124782	8.21185	1.62549	0.112044	0.999927	-4.30085
BAD=5860376	0.205197	9.09182	1.62526	0.112093	0.999927	-4.30102
HS.22302=1400193	0.0888458	8.22847	1.62409	0.112344	0.999927	-4.30188
RPL23AP87=830768	-0.967445	12.2988	-1.62275	0.112631	0.999927	-4.30286
PARPBP=1400743	-0.350997	8.82574	-1.6226	0.112663	0.999927	-4.30297
GPN1=7560327	0.291131	11.4486	1.62232	0.112722	0.999927	-4.30318
ATP6V1E1=6860543	0.274845	12.0665	1.62214	0.112761	0.999927	-4.30331
PIGH=3520523	-0.370326	9.17131	-1.62181	0.112834	0.999927	-4.30356
LOC729255=6060438	-0.375473	8.95861	-1.62066	0.113079	0.999927	-4.3044
GPRC5C=4150209	-0.108502	8.16046	-1.62051	0.113112	0.999927	-4.30451
TRMO=3440446	0.16404	9.70937	1.62036	0.113145	0.999927	-4.30462
ROM1=1470608	0.213044	8.93703	1.6203	0.113157	0.999927	-4.30466
ACBD4=70068	0.123726	8.184	1.62005	0.113211	0.999927	-4.30485
TRAF3IP1=2970348	0.105053	8.22106	1.61955	0.11332	0.999927	-4.30522
ARPP19=6620356	-0.602872	11.1684	-1.61878	0.113486	0.999927	-4.30578
PDRG1=1770519	0.157548	9.62748	1.61835	0.113579	0.999927	-4.3061
ATP5H=3450743	-0.176775	12.8245	-1.61818	0.113616	0.999927	-4.30622
CLTCL1=4730050	0.0858742	8.1635	1.61775	0.113708	0.999927	-4.30654
KIZ=1300142	-0.182793	8.36107	-1.61639	0.114002	0.999927	-4.30753
SDF2=840768	-0.141842	10.9651	-1.61631	0.11402	0.999927	-4.30759
TIA1=3120075	-0.478342	9.09649	-1.61612	0.11406	0.999927	-4.30773
CPNE8=1470386	-0.314544	9.02179	-1.61574	0.114143	0.999927	-4.30801
SPATA20=5050520	0.280016	9.49511	1.61534	0.114229	0.999927	-4.3083
HS.525400=7210324	0.092991	8.12436	1.61509	0.114284	0.999927	-4.30848
KPNA4=2850128	0.23196	11.5014	1.61454	0.114404	0.999927	-4.30888
S100A2=7550220	0.111498	8.02252	1.61452	0.114408	0.999927	-4.3089
EXO1=1770646	0.244708	10.3229	1.61439	0.114436	0.999927	-4.30899
TSLP=70053	0.175879	8.37698	1.61391	0.114542	0.999927	-4.30935
RABL2A=5080129	-0.0859305	8.15921	-1.61361	0.114607	0.999927	-4.30957
RIOK1=60500	0.255506	9.73431	1.61299	0.114742	0.999927	-4.31002
EMB=6400373	-0.220062	8.31775	-1.6126	0.114827	0.999927	-4.31031
RIPK1=5560086	0.141995	8.97881	1.61254	0.114838	0.999927	-4.31035
CDC16=5360619	0.216265	11.5637	1.61213	0.114928	0.999927	-4.31065
ZDHHC11=2370097	-0.0917148	8.08173	-1.61211	0.114933	0.999927	-4.31066
MRPS12=1850370	0.253454	13.0309	1.61115	0.115143	0.999927	-4.31137
ZNF584=2480156	0.0907568	8.19616	1.61104	0.115167	0.999927	-4.31144
KDSR=160537	-0.401239	9.87158	-1.61095	0.115186	0.999927	-4.31151
RPL15P3=5050541	-0.674055	11.8043	-1.60999	0.115398	0.999927	-4.31222
ACBD3=5890112	-0.28051	11.1282	-1.60997	0.115401	0.999927	-4.31223
ACAT2=6420056	-0.230333	8.30476	-1.60965	0.115472	0.999927	-4.31246
RALGAPA1=6940465	-0.182713	9.41911	-1.60866	0.115688	0.999927	-4.31318
TMA16=2570437	-0.152867	8.1826	-1.60818	0.115794	0.999927	-4.31354
HSPA1A=6380717	-0.819842	9.89344	-1.60813	0.115803	0.999927	-4.31357
LOC100129890=1010193	0.240622	9.07786	1.60753	0.115935	0.999927	-4.314
SLC39A3=4560671	0.319554	11.0086	1.60712	0.116026	0.999927	-4.31431
SH2D1A=5910465	0.103353	8.32342	1.60642	0.11618	0.999927	-4.31482
TBL1X=2470070	0.325933	9.18362	1.60616	0.116237	0.999927	-4.31501
STAG3L4=6380612	0.108532	8.3397	1.60598	0.116278	0.999927	-4.31514
PDCD10=4890047	0.0900824	8.18363	1.60532	0.116422	0.999927	-4.31562
LOC144438=4150167	-0.346994	9.82344	-1.6053	0.116428	0.999927	-4.31564
SDHAF2=20156	0.277666	11.7181	1.60372	0.116775	0.999927	-4.31678
SAMD8=1010181	-0.206658	8.48065	-1.60346	0.116834	0.999927	-4.31698
C9orf43=3290491	0.102141	8.08528	1.60342	0.116843	0.999927	-4.31701
IPO7P1=3290201	0.0939692	8.17844	1.6032	0.116891	0.999927	-4.31716
HMGCS1=5270112	-0.41629	11.871	-1.60309	0.116915	0.999927	-4.31724
CRYL1=3940458	0.137624	8.30107	1.60298	0.11694	0.999927	-4.31733
PCMTD1=3290187	-0.185966	9.90716	-1.60236	0.117076	0.999927	-4.31777
PARVB=2140221	0.17231	8.50337	1.60228	0.117094	0.999927	-4.31783
FTH1P12=4730181	-0.870671	11.6095	-1.60204	0.117147	0.999927	-4.31801
IDH3B=510228	0.221029	12.2129	1.60077	0.117428	0.999927	-4.31893
PPP4C=4280291	0.233663	11.5263	1.60063	0.117461	0.999927	-4.31903
TELO2=240750	-0.191173	8.72258	-1.60061	0.117466	0.999927	-4.31905
POLR2C=6960546	0.223189	9.85626	1.60041	0.117509	0.999927	-4.31919
MTFR2=70497	-0.214839	8.31196	-1.59941	0.117731	0.999927	-4.31992
METTL23=6580504	-0.247895	11.3737	-1.59897	0.117829	0.999927	-4.32024
ERI1=7650373	-0.221289	8.24749	-1.59856	0.11792	0.999927	-4.32053
SYT3=2570017	-0.117148	8.13672	-1.59843	0.11795	0.999927	-4.32063
SVBP=630086	0.203637	10.5304	1.59835	0.117968	0.999927	-4.32069
INSIG1=360192	-0.462131	12.465	-1.59834	0.117969	0.999927	-4.32069
CENPV=1030026	0.428348	9.39017	1.59826	0.117988	0.999927	-4.32075
LOC730995=6480274	0.137243	8.27112	1.59534	0.11864	0.999927	-4.32287
HMMR=4050400	-0.478823	11.1886	-1.59476	0.118769	0.999927	-4.32329
C3orf14=510215	-0.157588	8.19439	-1.59385	0.118973	0.999927	-4.32395
NEMP1=4610066	-0.197192	10.8396	-1.59293	0.119182	0.999927	-4.32462
C5orf51=1710343	-0.255611	10.361	-1.5928	0.11921	0.999927	-4.32471
SUCLA2=5220220	-0.372442	9.69908	-1.59204	0.119381	0.999927	-4.32526
SLC12A2=830022	-0.422615	8.70233	-1.59202	0.119386	0.999927	-4.32528
MRPL43=3060184	0.214326	10.9253	1.59162	0.119474	0.999927	-4.32556
ZNF630=2490736	-0.108766	8.28992	-1.59146	0.119512	0.999927	-4.32568
MRPS22=730605	0.220587	11.4719	1.59145	0.119513	0.999927	-4.32569
YIF1B=3440097	0.147787	8.67921	1.59136	0.119533	0.999927	-4.32575
ZNF251=10601	0.109985	8.10002	1.58997	0.119847	0.999927	-4.32676
ITIH5=1170609	0.305655	14.1773	1.58851	0.120178	0.999927	-4.32782
HS.99253=4730128	0.143425	8.3545	1.58835	0.120214	0.999927	-4.32793
TCP1P3=7040438	0.137138	8.34793	1.58786	0.120324	0.999927	-4.32828
RPS17=1580187	0.175954	14.3245	1.58707	0.120504	0.999927	-4.32886
HS.564874=3140273	0.247336	9.1092	1.58669	0.120589	0.999927	-4.32912
LOC731007=1850402	-0.16349	8.21593	-1.58601	0.120744	0.999927	-4.32962
ZWILCH=4850221	-0.339401	8.86009	-1.58583	0.120786	0.999927	-4.32975
TRIM17=770056	-0.0801033	8.12678	-1.58568	0.120818	0.999927	-4.32985
PPM1E=6280059	-0.100554	8.25101	-1.58564	0.120828	0.999927	-4.32989
C11orf96=2710064	-0.102894	8.12407	-1.58533	0.120898	0.999927	-4.33011
MPZL2=3890228	0.143086	8.24559	1.58531	0.120903	0.999927	-4.33012
JMJD6=4220743	0.184865	8.76146	1.58524	0.120918	0.999927	-4.33017
HS.574667=7330161	-0.0840827	8.13933	-1.58523	0.12092	0.999927	-4.33018
SDR39U1=5490315	0.0912385	8.11735	1.58501	0.120971	0.999927	-4.33034
TGOLN2=5700672	0.224912	10.9234	1.58493	0.120988	0.999927	-4.33039
PPP3R1=6200768	-0.227815	11.2381	-1.58457	0.121072	0.999927	-4.33066
RABGEF1=2750608	-0.252307	8.45793	-1.58403	0.121193	0.999927	-4.33104
DNAJC12=5720465	0.0891567	8.26526	1.58354	0.121307	0.999927	-4.3314
HS.531363=7210452	0.0946896	8.1631	1.58335	0.12135	0.999927	-4.33154
EXOSC4=7560253	0.187185	9.2641	1.58301	0.121426	0.999927	-4.33178
TIAL1=1110091	-0.384423	9.85834	-1.58163	0.121743	0.999927	-4.33278
CPTP=110132	0.201637	8.63453	1.58162	0.121745	0.999927	-4.33278
RPS2P28=4150615	-0.866896	11.9095	-1.58112	0.121858	0.999927	-4.33314
LOC644113=2360241	-0.12346	8.43402	-1.58111	0.121862	0.999927	-4.33315
HS.131074=3290202	0.0925425	8.1144	1.58061	0.121976	0.999927	-4.33351
ATG3=1690253	-0.10948	8.2213	-1.57979	0.122164	0.999927	-4.3341
ABHD17B=6180470	-0.478308	9.0235	-1.57951	0.122226	0.999927	-4.33429
FLCN=5890113	-0.116613	8.17684	-1.57933	0.12227	0.999927	-4.33443
CRNDE=4060209	-0.111112	8.1676	-1.57926	0.122284	0.999927	-4.33448
IGFBP4=7510414	0.173257	8.22295	1.57923	0.122291	0.999927	-4.3345
PHF23=6980092	-0.20357	10.0891	-1.579	0.122344	0.999927	-4.33466
TIGD5=520639	0.280208	10.0092	1.57842	0.122477	0.999927	-4.33508
PRR19=3170255	0.090404	8.14939	1.57805	0.122562	0.999927	-4.33535
RPS28P4=2360139	0.203788	14.4018	1.57771	0.122641	0.999927	-4.33559
TADA2A=4200731	-0.215379	8.71139	-1.57752	0.122685	0.999927	-4.33573
ZNF318=7050040	-0.240466	8.90684	-1.57739	0.122715	0.999927	-4.33582
PWP1=2710475	0.152976	11.8904	1.5768	0.122849	0.999927	-4.33624
KLHL7=150672	-0.192411	8.45911	-1.57577	0.123087	0.999927	-4.33698
LRP8=2850403	-0.191973	8.56569	-1.5753	0.123196	0.999927	-4.33732
MIR99AHG=6400750	0.102743	8.17615	1.57528	0.1232	0.999927	-4.33733
TPT1P4=2070324	-0.613582	11.3558	-1.57509	0.123245	0.999927	-4.33747
HS.571096=20315	-0.100018	8.12435	-1.57476	0.12332	0.999927	-4.33771
GTF2H1=3420719	-0.34855	8.48167	-1.57471	0.123332	0.999927	-4.33774
RPL29P15=2320672	-0.351978	12.3775	-1.57467	0.123341	0.999927	-4.33777
HS.386275=1030100	-0.105474	8.0881	-1.57467	0.123343	0.999927	-4.33778
TCP11L1=1070753	0.26859	9.19895	1.57347	0.123618	0.999927	-4.33863
FAM69A=5290646	0.077703	8.15684	1.57335	0.123648	0.999927	-4.33872
ZMYM5=2750259	0.145757	8.70909	1.57316	0.123691	0.999927	-4.33886
TBC1D3H=6960301	-0.0870194	8.12799	-1.57273	0.123792	0.999927	-4.33917
DYNC1LI1=6290619	-0.0954209	8.09965	-1.57259	0.123823	0.999927	-4.33926
RPS26P31=5420301	-0.851405	10.6634	-1.57246	0.123852	0.999927	-4.33935
RETREG2=3840427	-0.124828	8.09575	-1.57233	0.123884	0.999927	-4.33945
GALT=5690750	0.229941	9.62069	1.57169	0.124032	0.999927	-4.33991
IL20RB=3400095	0.0999097	8.18504	1.57086	0.124225	0.999927	-4.3405
CPPED1=6380121	-0.115262	8.14787	-1.57085	0.124228	0.999927	-4.34051
ECD=5690075	0.100587	8.66489	1.56979	0.124474	0.999927	-4.34127
LMBR1L=4120332	-0.0965002	8.15067	-1.56887	0.124689	0.999927	-4.34193
BEX3=5260349	0.100996	8.28629	1.56861	0.124748	0.999927	-4.34211
NOD1=7610390	0.156087	8.37053	1.56853	0.124766	0.999927	-4.34217
CHEK2=5260685	-0.169478	8.75273	-1.56831	0.124818	0.999927	-4.34233
PMS2P2=1410064	-0.097173	8.2542	-1.56798	0.124896	0.999927	-4.34256
HS.579714=1990392	-0.0931061	8.16565	-1.56797	0.124899	0.999927	-4.34257
ZNF668=5820647	0.174577	9.77098	1.5677	0.124961	0.999927	-4.34276
LOC642732=7150692	0.117913	8.53414	1.56767	0.124968	0.999927	-4.34279
LILRB2=7610136	0.130856	8.14037	1.56763	0.124978	0.999927	-4.34282
THSD7A=6040154	-0.096443	8.07374	-1.56752	0.125002	0.999927	-4.34289
MB=2600019	0.116261	8.09408	1.5674	0.12503	0.999927	-4.34297
LOC100128265=4070402	-0.1106	8.27847	-1.56711	0.125099	0.999927	-4.34318
FTH1P11=460164	-0.41088	9.34692	-1.566	0.125358	0.999927	-4.34398
ZNF658=6760326	-0.109351	8.07915	-1.566	0.125359	0.999927	-4.34398
LTV1=1230296	0.227989	11.2532	1.56556	0.125462	0.999927	-4.34429
VPS51=7400341	0.32752	11.9994	1.56513	0.125562	0.999927	-4.3446
HS.98960=2260575	-0.101509	8.1396	-1.56502	0.125589	0.999927	-4.34468
HS.537652=870397	-0.0900369	8.23616	-1.56495	0.125604	0.999927	-4.34472
ZNF398=3870292	-0.263949	8.98824	-1.56484	0.12563	0.999927	-4.3448
PDCD11=1030022	0.122931	8.28836	1.56477	0.125646	0.999927	-4.34485
HS.542666=6110241	0.104738	8.18877	1.56457	0.125694	0.999927	-4.345
AHCTF1=6040747	0.199034	9.57926	1.56345	0.125956	0.999927	-4.34579
RSRC2=3840398	-0.171965	8.57174	-1.56278	0.126114	0.999927	-4.34627
EPG5=4810079	-0.087331	8.21661	-1.56225	0.12624	0.999927	-4.34665
HS.147248=3710427	0.106002	8.18858	1.56166	0.126379	0.999927	-4.34707
ORC6=2230296	0.22032	14.3607	1.56121	0.126483	0.999927	-4.34739
ATE1=460731	0.09936	8.16156	1.55939	0.126914	0.999927	-4.34869
RPL37AP8=520093	-0.137913	8.33843	-1.55886	0.12704	0.999927	-4.34907
CDK17=630524	0.112548	8.32898	1.55767	0.12732	0.999927	-4.34991
CLASP2=6350370	-0.164331	9.00865	-1.55763	0.12733	0.999927	-4.34994
CEPT1=2190730	-0.226964	11.0853	-1.55742	0.127381	0.999927	-4.35009
C16orf45=5260025	0.0913034	8.18456	1.55725	0.12742	0.999927	-4.35021
TDP1=4070538	0.221807	9.09537	1.55612	0.127689	0.999927	-4.35101
DCAF11=2260672	-0.114963	8.1381	-1.55553	0.127829	0.999927	-4.35143
HS.44984=2690523	0.0911329	8.12388	1.55547	0.127844	0.999927	-4.35147
RPL4P2=6280370	-0.535865	12.4759	-1.55538	0.127866	0.999927	-4.35154
RPS4XP16=6200747	-0.537107	12.3037	-1.55536	0.127871	0.999927	-4.35155
HS.565708=3310075	0.148679	8.26992	1.55509	0.127935	0.999927	-4.35175
MYOF=6510707	0.148965	8.30293	1.55457	0.128058	0.999927	-4.35211
SLC20A2=6590037	0.151864	8.5329	1.55424	0.128136	0.999927	-4.35234
HS.445179=2140025	0.0919978	8.22538	1.55374	0.128257	0.999927	-4.3527
PCYT1A=4120598	0.0846163	8.13393	1.55365	0.128277	0.999927	-4.35276
LOC100132787=5810315	0.122477	8.17418	1.55353	0.128306	0.999927	-4.35285
CDK1=2760603	-0.599393	9.49749	-1.55326	0.128369	0.999927	-4.35304
TGM6=7150376	0.112781	8.21522	1.55283	0.128472	0.999927	-4.35334
RASSF4=540564	0.100804	8.10534	1.55225	0.128611	0.999927	-4.35376
YY1P2=150113	-0.147564	8.27121	-1.55224	0.128615	0.999927	-4.35377
RPS29P16=2750066	-0.546641	10.6492	-1.55212	0.128643	0.999927	-4.35385
ARMCX1=3170113	-0.115561	8.05309	-1.55166	0.128753	0.999927	-4.35418
ARHGEF10L=730561	0.143672	8.30563	1.55157	0.128773	0.999927	-4.35424
NACA=6180066	-0.254381	13.5889	-1.55118	0.128869	0.999927	-4.35452
HS.291319=4070193	-0.316723	9.22374	-1.5511	0.128888	0.999927	-4.35458
EMD=3140670	0.18589	12.2479	1.55094	0.128925	0.999927	-4.35469
TMEM222=6980039	0.213048	9.11623	1.54996	0.129159	0.999927	-4.35538
ARAP2=3520438	-0.168962	8.85402	-1.54983	0.12919	0.999927	-4.35547
B4GALT7=520332	0.213887	9.91957	1.54887	0.12942	0.999927	-4.35615
HTATIP2=4670575	-0.209553	10.8223	-1.54836	0.129543	0.999927	-4.35651
RPL27A=4920193	0.255385	14.4133	1.54825	0.129569	0.999927	-4.35659
GS1-124K5.11=510768	0.0961649	8.15875	1.54732	0.129794	0.999927	-4.35725
MSH3=2760753	0.271821	14.1793	1.54717	0.12983	0.999927	-4.35735
CDCA2=2940398	0.276652	10.0181	1.54665	0.129955	0.999927	-4.35772
LOC202227=5080376	0.250529	8.34218	1.54658	0.129973	0.999927	-4.35777
VAT1L=3460392	-0.119099	8.18594	-1.54626	0.13005	0.999927	-4.358
ATE1=6770243	0.129662	8.29093	1.54587	0.130145	0.999927	-4.35827
GRB14=1660689	0.099396	8.22067	1.54584	0.130152	0.999927	-4.35829
SIPA1L3=840626	-0.19247	8.95962	-1.54561	0.130207	0.999927	-4.35846
ZNF343=2350471	0.162078	8.7712	1.54542	0.130252	0.999927	-4.35859
HS.575812=2140110	0.119452	8.17952	1.5454	0.130257	0.999927	-4.3586
HS.577861=70544	-0.0861817	8.11258	-1.54533	0.130274	0.999927	-4.35865
ETS1=6370435	-0.682466	11.4963	-1.54521	0.130302	0.999927	-4.35873
XRCC6=6380347	0.372837	12.5022	1.54519	0.130307	0.999927	-4.35875
ZNF226=830184	-0.14061	8.15725	-1.54502	0.130349	0.999927	-4.35887
RBM12=2850438	0.180994	10.3917	1.54496	0.130363	0.999927	-4.35891
SNORA59B=6980594	0.102561	8.19976	1.54481	0.130399	0.999927	-4.35902
ARMC8=6550750	-0.136837	8.14435	-1.54433	0.130516	0.999927	-4.35936
NPEPPS=6480241	-0.0925669	8.14882	-1.54414	0.130562	0.999927	-4.35949
RUFY1=3710025	0.162588	9.00087	1.54387	0.130628	0.999927	-4.35969
WDR45B=2600646	0.160258	8.83462	1.54353	0.130709	0.999927	-4.35992
RUNX2=70201	-0.094202	8.19547	-1.54342	0.130736	0.999927	-4.36
ZNF589=840239	-0.173756	8.29124	-1.54324	0.130781	0.999927	-4.36013
ZNF57=430520	0.089479	8.23742	1.54298	0.130843	0.999927	-4.36031
HS.529514=6980674	0.115815	8.49535	1.54292	0.130858	0.999927	-4.36036
UBE2J1=5080020	0.266832	12.0268	1.54212	0.13105	0.999927	-4.36091
PTPRA=5870273	0.103906	8.33794	1.542	0.131081	0.999927	-4.361
CCT8P1=5820202	-0.78972	10.3603	-1.54148	0.131208	0.999927	-4.36137
RPL21P39=2680612	-0.798567	11.8027	-1.54135	0.131239	0.999927	-4.36146
HS.524847=3400465	-0.0852012	8.10025	-1.54104	0.131313	0.999927	-4.36168
DPM3=2850520	0.15759	9.11878	1.541	0.131322	0.999927	-4.3617
LOC100128364=4230154	0.0947801	8.08785	1.54095	0.131335	0.999927	-4.36174
ZNF552=4060754	0.114745	8.16814	1.54093	0.13134	0.999927	-4.36176
ERO1B=2690672	0.116048	8.23413	1.54088	0.131352	0.999927	-4.36179
MEMO1=5870736	0.139965	9.62996	1.54049	0.131447	0.999927	-4.36206
HPS3=2190403	-0.203216	9.08	-1.54015	0.131529	0.999927	-4.3623
PDGFRA=6940609	-0.300546	8.45441	-1.53989	0.131594	0.999927	-4.36249
RPS3AP44=6520273	-0.347147	10.5402	-1.53984	0.131606	0.999927	-4.36252
RABL2A=7400376	-0.231614	8.30211	-1.53974	0.13163	0.999927	-4.36259
RFXANK=60221	0.193179	9.09285	1.53947	0.131695	0.999927	-4.36278
RPL17P7=4390709	0.194815	14.134	1.5391	0.131785	0.999927	-4.36304
TXN2=5290332	0.174976	8.75009	1.53899	0.131812	0.999927	-4.36312
TTYH3=770754	0.187116	8.67803	1.53873	0.131875	0.999927	-4.3633
HMGB1P37=450546	-0.80849	12.3949	-1.53864	0.131898	0.999927	-4.36337
SRPRA=6290112	0.301779	10.2131	1.53857	0.131914	0.999927	-4.36341
TTC27=3290044	0.160303	10.5045	1.53812	0.132025	0.999927	-4.36373
MAL=4040398	-0.112242	8.05157	-1.53785	0.132091	0.999927	-4.36392
SNORA55=3390360	0.0680976	8.14582	1.53744	0.132191	0.999927	-4.36421
PGA3=4120504	-0.171286	8.27678	-1.53724	0.132239	0.999927	-4.36435
PLAGL1=1190521	-0.132903	8.15493	-1.53692	0.132317	0.999927	-4.36457
HERPUD2=3370554	-0.316298	8.42258	-1.53681	0.132345	0.999927	-4.36465
ATG12=5720142	0.130312	8.46476	1.53669	0.132374	0.999927	-4.36474
PGP=6200243	0.211821	8.60492	1.53664	0.132386	0.999927	-4.36477
LOC440927=3190348	-0.444302	13.1774	-1.53664	0.132388	0.999927	-4.36478
YPEL2=1110465	-0.155546	8.48823	-1.53633	0.132464	0.999927	-4.365
C1orf50=6350292	0.25135	10.4571	1.53615	0.132507	0.999927	-4.36512
COX8A=4490259	0.268001	13.3323	1.53612	0.132514	0.999927	-4.36514
ARFIP2=870082	0.101152	8.17657	1.53584	0.132583	0.999927	-4.36534
UTP14A=1400008	0.187146	10.1626	1.53556	0.132652	0.999927	-4.36554
NVL=2900551	0.298164	9.58144	1.53547	0.132673	0.999927	-4.3656
RPN2=3370112	-0.539749	10.6227	-1.53529	0.132717	0.999927	-4.36572
LOC730535=7100095	-0.182748	8.20346	-1.53521	0.132736	0.999927	-4.36578
TBX22=7550538	0.0801756	8.16543	1.53506	0.132775	0.999927	-4.36589
PMM2=1260315	0.271999	9.91415	1.53452	0.132907	0.999927	-4.36627
SNRPB=4860243	0.241859	12.4872	1.53445	0.132924	0.999927	-4.36631
LOC645416=2140010	-0.103345	8.14902	-1.53429	0.132963	0.999927	-4.36643
FGL1=5670736	0.214998	8.90612	1.5339	0.133058	0.999927	-4.3667
IFT57=5700224	0.158963	8.7049	1.53386	0.133069	0.999927	-4.36673
GCSAM=7200711	-0.108816	8.27135	-1.53379	0.133085	0.999927	-4.36678
GAS5=5290075	-0.0909759	8.12357	-1.5321	0.133502	0.999927	-4.36796
CARMIL3=6290162	0.10519	8.20142	1.53165	0.133612	0.999927	-4.36828
EPPIN=4230465	0.079148	8.13647	1.53133	0.133691	0.999927	-4.3685
FAAP100=4540064	0.304365	11.3388	1.53131	0.133696	0.999927	-4.36852
SLC25A17=2490403	0.151805	9.1583	1.53097	0.13378	0.999927	-4.36875
HS.581975=1990470	0.0879515	8.11762	1.53076	0.133832	0.999927	-4.3689
GLS=5570427	-0.415474	10.8723	-1.53054	0.133885	0.999927	-4.36905
HS.246508=5130341	0.0943817	8.19899	1.52998	0.134024	0.999927	-4.36945
WIPF1=5700670	-0.463993	10.2736	-1.52973	0.134085	0.999927	-4.36962
HS.123511=3170524	0.134905	8.28958	1.52909	0.134244	0.999927	-4.37007
SRF=20022	0.291834	12.0145	1.52877	0.134323	0.999927	-4.37029
LOC645411=4220730	0.0930328	8.15753	1.52873	0.134334	0.999927	-4.37032
NKAP=6110730	-0.196831	8.27685	-1.5285	0.134389	0.999927	-4.37048
COX7B=2260576	-0.578033	11.7449	-1.52814	0.134481	0.999927	-4.37074
NT5C=6220070	0.288846	12.1105	1.52798	0.13452	0.999927	-4.37085
TFAMP1=620541	0.0894393	8.19759	1.52792	0.134535	0.999927	-4.37089
C2=670594	-0.102235	8.11492	-1.52786	0.134548	0.999927	-4.37093
SUDS3=6350594	-0.111835	8.17307	-1.5273	0.134688	0.999927	-4.37132
ZNF408=5080100	0.195862	9.02564	1.52654	0.134876	0.999927	-4.37185
HS.72488=2140451	0.0895403	8.1474	1.52643	0.134903	0.999927	-4.37193
RPL13P5=6840324	-0.333894	10.0974	-1.52627	0.134943	0.999927	-4.37204
AP1S3=4480491	-0.139883	8.08953	-1.52618	0.134965	0.999927	-4.3721
C1orf43=3780411	-0.261476	11.7136	-1.52616	0.134971	0.999927	-4.37212
HS.568148=4830538	0.109122	8.12219	1.52616	0.134972	0.999927	-4.37212
LOC650128=20017	-0.330216	8.92599	-1.52536	0.135171	0.999927	-4.37268
ANXA2P1=270609	-0.288046	8.86992	-1.52522	0.135206	0.999927	-4.37278
FARP2=4830468	-0.120468	8.4393	-1.52448	0.135389	0.999927	-4.37329
METTL21A=5360731	-0.246542	8.68583	-1.52418	0.135464	0.999927	-4.3735
CCT6B=1230612	-0.119849	8.44782	-1.52388	0.13554	0.999927	-4.37372
LOC100133402=4860682	0.0860591	8.16527	1.52379	0.13556	0.999927	-4.37377
HS.547551=2360450	-0.066175	8.16171	-1.52285	0.135795	0.999927	-4.37443
HS.436189=2640095	-0.102046	8.19029	-1.52162	0.136104	0.999927	-4.37529
CENPO=7160048	0.196436	8.54597	1.52148	0.136137	0.999927	-4.37538
HS.584259=7320615	0.11057	8.17245	1.52133	0.136176	0.999927	-4.37549
RRM2B=1030639	-0.346893	8.51446	-1.52127	0.13619	0.999927	-4.37553
EXOC1=1770438	0.109804	8.15189	1.52112	0.136227	0.999927	-4.37563
RDH11=6840368	-0.264362	12.0411	-1.52069	0.136337	0.999927	-4.37594
LOC100129169=4900164	0.109991	8.08899	1.52064	0.136349	0.999927	-4.37597
ZNRF3=1340253	-0.112384	8.13997	-1.52054	0.136374	0.999927	-4.37604
AKAP8=6550053	0.189652	9.53692	1.52052	0.136377	0.999927	-4.37605
CNPY2=1510564	-0.177509	10.5886	-1.52049	0.136387	0.999927	-4.37608
NT5DC2=6840301	0.418084	9.87916	1.51975	0.136571	0.999927	-4.37659
TSC22D1=380689	-0.10807	8.09197	-1.51973	0.136576	0.999927	-4.3766
MZT1=60369	-0.342111	8.66352	-1.51947	0.136642	0.999927	-4.37679
MAT2A=7150176	0.310306	12.6278	1.51943	0.136652	0.999927	-4.37682
ZNF790=3890674	-0.101779	8.12011	-1.51921	0.136708	0.999927	-4.37697
RNF4=4200220	0.192964	9.63521	1.51904	0.136749	0.999927	-4.37708
SLC22A6=780619	-0.102234	8.12706	-1.51892	0.136778	0.999927	-4.37717
KRT75=6370309	-0.0888174	8.09894	-1.51808	0.13699	0.999927	-4.37775
SERINC3=2030279	-0.328821	8.60007	-1.51791	0.137033	0.999927	-4.37787
LYRM2=3440014	0.198849	9.78677	1.51778	0.137065	0.999927	-4.37796
HS.542573=6660672	0.075077	8.14911	1.51764	0.137102	0.999927	-4.37806
HS.551361=6100017	0.0780674	8.16976	1.51721	0.13721	0.999927	-4.37836
MCPH1=4590113	-0.121089	8.82015	-1.51671	0.137335	0.999927	-4.3787
LOC100130492=4060156	0.196693	8.37389	1.5165	0.137388	0.999927	-4.37885
RPLP2P3=4290349	-0.388997	10.5003	-1.51583	0.137558	0.999927	-4.37932
RPL36P14=150750	-0.279426	10.3823	-1.51572	0.137584	0.999927	-4.37939
SLC2A6=6180465	0.391789	10.6181	1.51541	0.137663	0.999927	-4.37961
MS4A6E=6660204	-0.185891	8.09767	-1.51536	0.137677	0.999927	-4.37965
DUSP10=4830315	-0.485076	8.96385	-1.51506	0.137751	0.999927	-4.37985
OSCP1=5420289	0.102751	8.09016	1.51432	0.137939	0.999927	-4.38037
RPS15AP17=6770315	-0.602135	13.4624	-1.5142	0.137969	0.999927	-4.38045
SNORA70C=1470343	0.0883279	8.32709	1.51398	0.138026	0.999927	-4.38061
BBS4=2470753	0.191408	8.68604	1.51356	0.138132	0.999927	-4.3809
DYRK1A=6220551	-0.232651	10.0614	-1.51303	0.138264	0.999927	-4.38126
TAB2=2470408	-0.156611	8.32252	-1.51247	0.138406	0.999927	-4.38165
FASTK=770687	-0.238244	10.3987	-1.51227	0.138457	0.999927	-4.38179
WASF4P=3930022	-0.199635	8.84682	-1.51208	0.138505	0.999927	-4.38192
BCL2=4070735	0.109159	8.17491	1.51208	0.138507	0.999927	-4.38192
LOC100129630=3990369	0.0926862	8.15579	1.51131	0.1387	0.999927	-4.38245
FAM114A2=1450768	-0.106651	8.34862	-1.51098	0.138786	0.999927	-4.38269
WBP1L=150678	-0.154615	8.71437	-1.51058	0.138888	0.999927	-4.38296
CTAGE15=3290156	0.116053	8.126	1.51024	0.138973	0.999927	-4.3832
MEGF10=840601	0.106183	8.23559	1.51017	0.138991	0.999927	-4.38324
ADI1=6620278	-0.222959	8.27773	-1.50997	0.139042	0.999927	-4.38338
HSPE1=110110	-0.80889	10.019	-1.50976	0.139095	0.999927	-4.38353
KIAA0586=990129	-0.135525	9.29394	-1.50976	0.139096	0.999927	-4.38353
RPL19P9=2320494	-0.144662	14.405	-1.50969	0.139115	0.999927	-4.38358
ORMDL3=1500112	0.167146	8.95181	1.50945	0.139174	0.999927	-4.38374
BBS5=3170326	-0.0875533	8.07378	-1.50888	0.139319	0.999927	-4.38414
RHBDD2=6650746	0.402987	9.83684	1.50867	0.139374	0.999927	-4.38429
PRKAB1=1260440	0.190992	9.73857	1.50821	0.13949	0.999927	-4.3846
RPS29P14=5290220	-0.379455	10.2694	-1.5082	0.139492	0.999927	-4.38461
PCBP2P2=4850021	-0.256574	10.3454	-1.50717	0.139757	0.999927	-4.38533
MAGEE1=4760653	0.0833993	8.17191	1.50702	0.139793	0.999927	-4.38542
LOC403323=1770148	-0.150405	9.39771	-1.507	0.1398	0.999927	-4.38544
HPDL=6480026	0.118755	8.29012	1.50699	0.139802	0.999927	-4.38545
VAMP4=3870520	-0.227816	8.87034	-1.50692	0.13982	0.999927	-4.38549
TANK=2120338	-0.349468	8.5646	-1.50667	0.139884	0.999927	-4.38567
CENPJ=460561	-0.224327	9.41731	-1.50651	0.139924	0.999927	-4.38578
NR2C1=1470521	0.184376	9.3381	1.50649	0.139931	0.999927	-4.38579
FXYD2=2710348	0.139647	8.28654	1.50644	0.139944	0.999927	-4.38583
LOC91431=7320612	-0.249258	8.8606	-1.506	0.140054	0.999927	-4.38613
HNRNPC=5670487	0.305361	10.8831	1.50592	0.140075	0.999927	-4.38618
RPL7P32=5270735	-0.569168	11.8414	-1.50548	0.140188	0.999927	-4.38649
DYRK1A=2120114	-0.22479	10.5315	-1.50489	0.140339	0.999927	-4.3869
BRCA1=5820703	0.108058	8.29701	1.50489	0.14034	0.999927	-4.3869
SNW1=830189	-0.175864	9.96769	-1.50451	0.140437	0.999927	-4.38716
ATP2B1=4230564	-0.273055	8.62096	-1.50442	0.14046	0.999927	-4.38722
ASPM=6130441	-0.242671	11.6573	-1.50412	0.140537	0.999927	-4.38743
DNAJB4=5420528	-0.121736	8.09996	-1.50402	0.140563	0.999927	-4.3875
ACBD6=870349	0.182932	9.56166	1.50381	0.140618	0.999927	-4.38765
SLC7A5=270152	0.425134	12.1252	1.50376	0.140629	0.999927	-4.38768
CLIC4P1=3190195	-0.138385	8.21732	-1.50282	0.140871	0.999927	-4.38833
MBNL1=5220315	-0.236986	12.2679	-1.50234	0.140996	0.999927	-4.38866
RBKS=4200209	0.134628	8.73081	1.50199	0.141085	0.999927	-4.3889
HNRNPH2=4150059	-0.146439	8.22415	-1.50177	0.141141	0.999927	-4.38905
B3GNT6=2850041	-0.104111	8.15339	-1.50175	0.141148	0.999927	-4.38907
TNIP2=6250129	0.147207	8.71212	1.50168	0.141164	0.999927	-4.38911
HBA2=2640286	0.0977731	8.185	1.50158	0.14119	0.999927	-4.38918
FLJ36116=450241	0.103204	8.11802	1.50156	0.141195	0.999927	-4.38919
DICER1=5390433	-0.396236	8.7829	-1.50105	0.141327	0.999927	-4.38955
SLC39A7=460021	-0.153582	8.7196	-1.50074	0.141407	0.999927	-4.38976
OSBPL9=7380470	0.118802	11.3416	1.50072	0.141412	0.999927	-4.38977
ROCK2=4860719	0.21371	14.1662	1.50071	0.141414	0.999927	-4.38978
PDS5B=5220575	0.133627	9.91295	1.4999	0.141623	0.999927	-4.39034
MAGED4B=1820180	0.103106	8.26107	1.49882	0.141902	0.999927	-4.39108
ZNF816=780471	0.203064	9.60194	1.49785	0.142155	0.999927	-4.39176
HS.563639=610438	0.109339	8.23676	1.49768	0.142199	0.999927	-4.39187
LOC728965=510333	0.112465	8.3771	1.49747	0.142253	0.999927	-4.39201
SUGCT=2470102	0.111125	8.14545	1.49733	0.142289	0.999927	-4.39211
GPNMB=1570154	-0.105262	8.09968	-1.49692	0.142395	0.999927	-4.39239
MAP4K2=6400386	0.276624	12.7338	1.49658	0.142484	0.999927	-4.39263
GSK3B=6480661	0.244234	10.2955	1.49645	0.142518	0.999927	-4.39272
HSD17B10=6100056	0.221819	9.87328	1.49553	0.142757	0.999927	-4.39335
RECK=3390487	-0.179882	8.33214	-1.49541	0.142786	0.999927	-4.39343
DDX60=7610053	-0.160894	8.51536	-1.4951	0.142868	0.999927	-4.39364
DUS3L=6270475	0.307648	9.39397	1.49503	0.142887	0.999927	-4.39369
KRCC1=5340703	-0.276391	8.89571	-1.49471	0.142969	0.999927	-4.39391
GNG10=6370717	-0.263977	8.46648	-1.49426	0.143086	0.999927	-4.39422
LOC643778=5390327	-0.113438	8.14502	-1.49345	0.143299	0.999927	-4.39478
IDH3B=3290246	0.219993	11.017	1.49343	0.143304	0.999927	-4.39479
FXN=6760088	0.174913	8.15337	1.4931	0.143389	0.999927	-4.39502
GFPT1=4920156	-0.186634	9.43516	-1.49268	0.143498	0.999927	-4.3953
HSD17B8=5700056	0.236915	9.73278	1.49261	0.143517	0.999927	-4.39535
CALM2=7100711	-0.283597	13.6756	-1.49238	0.143577	0.999927	-4.39551
RPS19BP1=6590209	0.19314	10.4501	1.49237	0.14358	0.999927	-4.39552
GPM6A=380376	0.0811298	8.02458	1.4918	0.143728	0.999927	-4.39591
CORO1C=670025	-0.290848	10.1841	-1.4913	0.143858	0.999927	-4.39625
C21orf91=6770576	-0.262154	8.79314	-1.49127	0.143868	0.999927	-4.39627
CARD10=3840678	0.0895365	8.08159	1.49106	0.143923	0.999927	-4.39642
OR8G2P=5420286	0.0940242	8.165	1.49092	0.143959	0.999927	-4.39651
NR2E1=4260446	0.0821692	8.21681	1.49078	0.143995	0.999927	-4.39661
HLA-DMA=540563	0.266266	13.4775	1.49073	0.144007	0.999927	-4.39664
DNMT3A=1300592	0.107779	8.24504	1.49053	0.14406	0.999927	-4.39678
NEMP1=1110494	-0.158963	9.77654	-1.48999	0.144201	0.999927	-4.39715
PCOLCE=4120386	-0.0929226	8.16788	-1.4897	0.144279	0.999927	-4.39735
ZNF254=2750762	-0.181206	8.31083	-1.48959	0.144306	0.999927	-4.39742
TMEM192=3850392	0.141796	8.62668	1.48914	0.144424	0.999927	-4.39773
DNAJC19P9=830468	-0.134677	8.15	-1.48909	0.144437	0.999927	-4.39776
HS.571035=6520315	0.111411	8.22949	1.48809	0.144699	0.999927	-4.39845
CA4=6380672	0.0911483	8.13481	1.48807	0.144707	0.999927	-4.39847
LOC400145=6200056	0.103385	8.14908	1.4875	0.144857	0.999927	-4.39886
RPL18AP3=510397	-0.435046	13.4677	-1.48749	0.144858	0.999927	-4.39886
GSKIP=5890608	-0.412122	9.07721	-1.48662	0.145087	0.999927	-4.39946
ZNF470=4920520	0.135441	8.43547	1.48639	0.145148	0.999927	-4.39961
RBX1=2070746	-0.396668	12.4403	-1.48609	0.145228	0.999927	-4.39982
RASSF6=2370370	0.108709	8.03702	1.48522	0.145456	0.999927	-4.40041
NXT2=5270307	-0.454262	8.94908	-1.48513	0.145479	0.999927	-4.40047
TAPT1=610768	-0.142938	8.87154	-1.48495	0.145526	0.999927	-4.40059
FBXW4=4390239	0.167996	9.58105	1.48443	0.145665	0.999927	-4.40095
FGR=6350551	0.0989344	8.12538	1.48352	0.145904	0.999927	-4.40157
BLNK=3140100	-0.17865	8.33823	-1.48334	0.145953	0.999927	-4.4017
AK3=670463	0.258941	10.5218	1.48294	0.146058	0.999927	-4.40197
TOP1=7000025	-0.124203	8.10734	-1.48288	0.146074	0.999927	-4.40201
POP4=1410528	-0.332576	9.76304	-1.4826	0.146148	0.999927	-4.4022
GMEB1=380468	0.130533	8.67909	1.48239	0.146203	0.999927	-4.40234
CHST1=5720451	0.128532	8.30509	1.48162	0.146408	0.999927	-4.40287
MRPS11=5860626	0.242624	10.4522	1.48161	0.14641	0.999927	-4.40287
RPS9P4=7550750	-0.435721	10.1205	-1.48148	0.146446	0.999927	-4.40297
PARP9=3140707	-0.392235	10.0983	-1.48114	0.146535	0.999927	-4.4032
KANK4=7610128	0.0762598	8.11627	1.48093	0.146592	0.999927	-4.40334
PCBD1=3850600	-0.145039	8.71069	-1.48062	0.146673	0.999927	-4.40355
PAICS=4050639	0.18898	12.6301	1.48009	0.146815	0.999927	-4.40391
SLTM=4060136	-0.200546	10.4061	-1.47938	0.147003	0.999927	-4.40439
ROMO1=5220438	0.246946	12.8849	1.47926	0.147034	0.999927	-4.40448
ZNF559=2940647	0.155724	9.2691	1.47911	0.147075	0.999927	-4.40458
DLG5=6510215	-0.11015	8.18723	-1.47894	0.147121	0.999927	-4.4047
FBXO30=5290307	-0.277704	8.43631	-1.47858	0.147216	0.999927	-4.40494
LOC728519=6280470	-0.133189	8.24505	-1.47856	0.147221	0.999927	-4.40495
LOC647055=5050048	-0.0948621	8.13141	-1.47853	0.14723	0.999927	-4.40497
TM2D1=10386	-0.391412	10.8399	-1.47835	0.147278	0.999927	-4.4051
ZNF92=2690370	-0.110248	8.22472	-1.47764	0.147466	0.999927	-4.40558
LOC650995=1430523	0.0843932	8.10024	1.47732	0.147552	0.999927	-4.4058
ZNF579=770148	0.170078	8.38476	1.47731	0.147555	0.999927	-4.4058
GNB4=1660246	-0.199321	8.43687	-1.47731	0.147555	0.999927	-4.40581
LOC644310=3850452	-0.287012	8.81096	-1.47703	0.14763	0.999927	-4.406
BUB3=4540338	-0.0847359	8.10256	-1.47688	0.14767	0.999927	-4.4061
DNAJB12=5560484	0.109966	8.37174	1.47639	0.147801	0.999927	-4.40643
LOC100132593=1030113	0.219071	14.2302	1.47625	0.147838	0.999927	-4.40653
FAM102B=5490184	-0.176956	9.0824	-1.47601	0.147902	0.999927	-4.40669
LEFTY2=6450291	-0.0769164	8.09589	-1.47522	0.148114	0.999927	-4.40723
TSNAX=4250280	-0.224347	8.35784	-1.47521	0.148115	0.999927	-4.40723
HS.536748=1510139	-0.306002	8.68431	-1.47518	0.148124	0.999927	-4.40725
SLC26A6=4230615	-0.0863223	8.16491	-1.4745	0.148305	0.999927	-4.40771
LOC728672=7330689	-0.628762	13.4558	-1.47384	0.148483	0.999927	-4.40816
MRPS24=2680767	0.239598	11.5837	1.47382	0.148489	0.999927	-4.40818
BIVM=1090367	-0.170179	8.7982	-1.47356	0.148559	0.999927	-4.40835
TCEA2=4880014	0.198583	8.97694	1.47337	0.148608	0.999927	-4.40848
HACD1=730221	-0.0844075	8.13797	-1.47312	0.148676	0.999927	-4.40865
KNL1=4260050	0.189171	9.23559	1.47259	0.148817	0.999927	-4.40901
RPL31P4=6020541	-0.551671	10.6726	-1.47215	0.148936	0.999927	-4.40931
VHL=6650543	0.197138	8.50315	1.47205	0.148963	0.999927	-4.40938
HOXB1=270767	0.0997602	8.12542	1.47198	0.148983	0.999927	-4.40943
KIAA2026=4860092	0.0923268	8.20186	1.47196	0.148986	0.999927	-4.40943
RNF121=5310446	0.166267	10.6126	1.47168	0.149063	0.999927	-4.40963
C11orf58=3130661	-0.244866	8.45659	-1.4713	0.149165	0.999927	-4.40988
STBD1=6180047	0.141691	8.27462	1.46961	0.149621	0.999927	-4.41103
HS.249957=1240239	0.0982641	8.07485	1.46948	0.149656	0.999927	-4.41112
LOC648103=3390475	-0.104528	8.34022	-1.4694	0.149676	0.999927	-4.41117
ARL6IP1=5960324	-0.229024	8.45335	-1.46934	0.149694	0.999927	-4.41121
C5orf63=6400487	-0.0880844	8.16692	-1.46916	0.149742	0.999927	-4.41134
LOC728460=1980279	0.0841962	8.15383	1.46881	0.149837	0.999927	-4.41157
HS.156773=2320431	0.10881	8.2572	1.46844	0.149936	0.999927	-4.41182
GAPDH=2640048	0.171211	13.4632	1.46767	0.150145	0.999927	-4.41234
ZNF85=1580280	-0.145951	8.15737	-1.46694	0.150342	0.999927	-4.41284
LOC100131091=6980681	0.0894642	8.0998	1.46688	0.150357	0.999927	-4.41287
C6orf106=5900504	0.148764	8.58301	1.46671	0.150405	0.999927	-4.41299
PPP1R11=620376	0.211259	11.6748	1.46632	0.150509	0.999927	-4.41325
HS.544914=4880241	0.0918978	8.10951	1.46628	0.15052	0.999927	-4.41328
RPL18AP6=870593	-0.325816	13.6675	-1.46604	0.150586	0.999927	-4.41344
HS.283402=3290632	-0.23901	9.33286	-1.46467	0.150959	0.999927	-4.41437
TFDP2=2340170	0.125243	8.41701	1.46415	0.1511	0.999927	-4.41472
RECQL=3890750	-0.287868	10.6519	-1.4641	0.151113	0.999927	-4.41476
PTPN11=2030523	0.179896	11.8336	1.46397	0.151147	0.999927	-4.41484
TUBA1A=5340187	0.206003	14.3279	1.4637	0.151221	0.999927	-4.41502
SLC35G1=3460551	0.176889	8.50348	1.46332	0.151324	0.999927	-4.41528
RPS7P10=1050678	-0.726018	10.1629	-1.46325	0.151345	0.999927	-4.41533
FAM138A=4830446	0.0976002	8.09354	1.46305	0.151397	0.999927	-4.41546
RPS15A=3360608	0.176334	14.4226	1.46304	0.1514	0.999927	-4.41547
ABCF2=7100039	0.226465	9.12182	1.46284	0.151455	0.999927	-4.4156
RBM22=6200630	0.15757	12.5761	1.46281	0.151465	0.999927	-4.41563
SP140L=6660750	0.101485	8.15814	1.46255	0.151535	0.999927	-4.4158
CUL2=2000193	0.193426	10.6618	1.4618	0.151738	0.999927	-4.4163
ZNF777=540615	0.195503	9.55314	1.46144	0.151839	0.999927	-4.41655
UBR7=6100576	-0.186197	11.0085	-1.46136	0.151859	0.999927	-4.4166
PPIAL4A=5890528	0.118109	14.4918	1.46121	0.1519	0.999927	-4.4167
TTC28=6280689	0.0957768	8.14361	1.46116	0.151913	0.999927	-4.41673
DCTN6=4220037	-0.136372	8.14117	-1.46057	0.152074	0.999927	-4.41713
LOC728673=6110059	-0.108185	8.10802	-1.46036	0.152133	0.999927	-4.41728
RPL21P14=4640291	-0.716279	10.792	-1.45982	0.15228	0.999927	-4.41764
FIBP=6110008	0.286572	11.4426	1.4597	0.152313	0.999927	-4.41772
RPL21P87=3930370	-0.349576	10.0291	-1.45906	0.152487	0.999927	-4.41815
LOC731196=3830068	-0.0792527	8.21454	-1.45863	0.152605	0.999927	-4.41844
CARS=20010	-0.204681	8.70344	-1.45857	0.152622	0.999927	-4.41848
ZNF879=2350646	0.078654	8.12618	1.45833	0.152689	0.999927	-4.41864
CYTIP=1980523	-0.135639	8.92931	-1.45831	0.152693	0.999927	-4.41866
RPL18P9=1820593	-0.10347	8.5367	-1.45806	0.152761	0.999927	-4.41882
CIRBP=7560047	0.246658	12.2257	1.45796	0.15279	0.999927	-4.41889
HS.334093=1820154	0.0783132	8.15388	1.45787	0.152814	0.999927	-4.41895
GIMAP2=6110747	-0.280429	8.67073	-1.45767	0.152869	0.999927	-4.41909
ATP1B3=1510088	-0.399654	12.6831	-1.45757	0.152897	0.999927	-4.41916
C9orf85=3310274	-0.37315	8.7638	-1.45755	0.152901	0.999927	-4.41917
FBXO28=6040292	0.143918	10.6086	1.45671	0.153134	0.999927	-4.41974
RBM12=2810328	0.235677	9.42267	1.4565	0.153189	0.999927	-4.41987
LINC00526=4180168	-0.083151	8.09366	-1.45602	0.153322	0.999927	-4.42019
CRAT=5810747	0.11942	8.14336	1.456	0.153328	0.999927	-4.42021
NDUFAF1=6180598	0.193476	9.76777	1.45596	0.153338	0.999927	-4.42023
HS.539981=2650500	0.0950441	8.27345	1.4557	0.15341	0.999927	-4.42041
LETM1=130270	0.220735	9.02965	1.45561	0.153435	0.999927	-4.42047
BCAT2=6560497	0.252469	9.75264	1.45559	0.15344	0.999927	-4.42048
LOC646513=7150703	-0.0867864	8.12213	-1.45537	0.153502	0.999927	-4.42063
NET1=1430735	0.221259	10.97	1.45522	0.153541	0.999927	-4.42073
PPP1R12A=4010400	-0.416379	9.38363	-1.4552	0.153547	0.999927	-4.42074
TMEM207=2760639	0.149537	8.38331	1.45513	0.153567	0.999927	-4.42079
LOC100133771=5310382	0.104594	8.09828	1.45454	0.153731	0.999927	-4.42119
ACTR5=2690670	0.16336	9.14725	1.4545	0.15374	0.999927	-4.42121
LOC642113=6450102	0.411613	12.6559	1.45433	0.153788	0.999927	-4.42133
CCT8P1=7650424	-0.249365	8.51317	-1.45432	0.153791	0.999927	-4.42134
FBXW7=1850504	0.270731	9.46927	1.45426	0.153807	0.999927	-4.42138
CNIH1=4070088	-0.177404	11.2301	-1.45386	0.153918	0.999927	-4.42165
POLR3C=6130138	0.184189	11.0891	1.45383	0.153926	0.999927	-4.42167
LOC652097=2470347	0.135762	8.23291	1.4536	0.153989	0.999927	-4.42182
CCDC9=4390255	0.0848945	8.11304	1.45332	0.154066	0.999927	-4.42201
SLC39A9=4180341	-0.179518	8.60211	-1.45298	0.154162	0.999927	-4.42224
ZNF35=5090010	0.170467	9.24706	1.45294	0.154171	0.999927	-4.42226
EIF2D=5340414	0.288928	10.3386	1.45153	0.15456	0.999927	-4.42321
PREP=6940356	0.152828	9.97465	1.45102	0.154703	0.999927	-4.42355
ATF7IP=2570682	0.0976563	8.12606	1.45091	0.154734	0.999927	-4.42363
HIKESHI=3830021	-0.319436	8.71334	-1.4509	0.154737	0.999927	-4.42363
LOC441506=1690435	-0.588672	10.8185	-1.45066	0.154802	0.999927	-4.42379
LRRC59=5910411	-0.163067	8.45378	-1.45038	0.154879	0.999927	-4.42398
LOC100134273=4480128	-0.316211	10.2352	-1.45034	0.15489	0.999927	-4.424
KANSL1=1580338	-0.324166	10.9298	-1.45022	0.154925	0.999927	-4.42409
PARP9=5700735	-0.217855	10.9738	-1.45001	0.154982	0.999927	-4.42423
JADE1=7150189	0.286005	9.65187	1.44969	0.155071	0.999927	-4.42444
DCAF13=6200470	-0.459852	8.91988	-1.44925	0.155194	0.999927	-4.42474
HS.539599=7570754	0.0810697	8.11097	1.44899	0.155267	0.999927	-4.42491
LARP4=3840360	-0.531645	9.76626	-1.44895	0.155276	0.999927	-4.42493
IFITM4P=1030347	0.101171	8.11394	1.44758	0.155659	0.999927	-4.42586
CHIC1=1010634	-0.0879647	8.11503	-1.44743	0.155698	0.999927	-4.42595
CDIP1=130709	-0.106559	8.28217	-1.44708	0.155796	0.999927	-4.42618
SAR1A=3140553	-0.355601	9.8193	-1.44708	0.155796	0.999927	-4.42619
MARCH8=430711	0.0906594	8.11952	1.44708	0.155797	0.999927	-4.42619
ANKRA2=7400114	-0.369925	9.40346	-1.44707	0.1558	0.999927	-4.4262
HSPD1P5=1510484	-0.345012	8.64893	-1.44694	0.155836	0.999927	-4.42628
SYAP1=6580678	-0.324498	8.88326	-1.44654	0.155947	0.999927	-4.42655
LOC643233=5560240	0.0946865	8.16621	1.44635	0.156001	0.999927	-4.42668
SLC9A7=3990753	0.124767	8.41333	1.44631	0.156011	0.999927	-4.4267
RPP38=1190075	0.121651	8.59526	1.44622	0.156038	0.999927	-4.42676
SOCS4=6220408	-0.0957477	8.12156	-1.44612	0.156064	0.999927	-4.42683
PYGM=6250050	-0.0797424	8.12048	-1.44515	0.156335	0.999927	-4.42748
TTC30B=7000324	-0.0858409	8.1131	-1.44512	0.156344	0.999927	-4.4275
LOC100127982=870279	0.0835855	8.13096	1.44497	0.156385	0.999927	-4.4276
SEPHS1P4=2340053	0.222789	9.88877	1.44476	0.156443	0.999927	-4.42773
EPC2=630750	-0.0739787	8.13979	-1.44408	0.156634	0.999927	-4.42819
SLC25A29=6760154	0.160688	8.31123	1.44407	0.156636	0.999927	-4.42819
DDX59=7210138	-0.132611	8.11382	-1.44376	0.156724	0.999927	-4.4284
LOC440280=2850068	-0.253096	9.71183	-1.44335	0.156838	0.999927	-4.42868
DDHD1=430367	-0.120342	8.15413	-1.44334	0.156843	0.999927	-4.42869
HS.24119=5690341	-0.280328	8.75882	-1.44316	0.156892	0.999927	-4.4288
PMS2P12=4920259	-0.109778	8.34386	-1.44307	0.156917	0.999927	-4.42886
USP46=4230215	-0.118992	8.40818	-1.44306	0.156919	0.999927	-4.42887
RBM4=520243	0.211569	9.52892	1.44293	0.156957	0.999927	-4.42896
RPL39P32=580170	-0.381733	13.4323	-1.44289	0.156967	0.999927	-4.42898
CCNB1=4590040	-0.371072	10.5093	-1.44219	0.157163	0.999927	-4.42945
HMGN2P25=1110433	-0.149543	8.66049	-1.44214	0.157179	0.999927	-4.42949
ITPKC=6330204	0.105945	8.25124	1.44212	0.157183	0.999927	-4.4295
SLC12A8=3710075	-0.544966	9.81686	-1.44196	0.157228	0.999927	-4.4296
ANAPC11=4760288	0.326452	10.8484	1.44196	0.157229	0.999927	-4.42961
ZNF638=6040075	-0.152793	8.73705	-1.44191	0.157243	0.999927	-4.42964
POLD3=4590608	0.177959	9.0345	1.44165	0.157315	0.999927	-4.42981
MUTYH=7150341	0.0967255	8.12517	1.44163	0.15732	0.999927	-4.42982
CDCA3=6370474	-0.236112	9.96007	-1.4411	0.157468	0.999927	-4.43017
ADNP2=7330270	0.279433	9.50088	1.44058	0.157615	0.999927	-4.43052
CD2BP2=2490066	0.188681	12.1146	1.44032	0.15769	0.999927	-4.4307
EEF1B2=6330373	0.249844	13.9748	1.44008	0.157755	0.999927	-4.43085
BID=1190022	0.15449	8.80736	1.43985	0.15782	0.999927	-4.43101
ZNF730=7570768	0.0920008	8.07166	1.43952	0.157915	0.999927	-4.43123
AQR=2690639	0.199208	9.72859	1.43919	0.158005	0.999927	-4.43145
UQCRFS1=7510014	0.216619	13.2241	1.43897	0.158068	0.999927	-4.43159
UBE2G2=2750750	0.230498	10.8369	1.43887	0.158097	0.999927	-4.43166
LRRC37A=3520672	0.0989181	8.23268	1.43884	0.158105	0.999927	-4.43168
HIPK3=5490092	-0.0950788	8.08448	-1.43818	0.158291	0.999927	-4.43212
YARS2=4570333	0.187203	10.7434	1.4369	0.158652	0.999927	-4.43297
ST7L=1430279	-0.102439	8.23676	-1.4366	0.158737	0.999927	-4.43317
RPS12P23=1170441	-0.684482	12.8914	-1.4365	0.158765	0.999927	-4.43324
TARS=2710195	-0.281149	11.4718	-1.43614	0.158869	0.999927	-4.43348
RPS27P29=7150414	-0.730478	12.6813	-1.43613	0.15887	0.999927	-4.43348
FTH1P2=4120039	-0.665809	10.7294	-1.43576	0.158976	0.999927	-4.43373
CAPS2=4880497	0.137394	8.72351	1.43575	0.158977	0.999927	-4.43373
LOC652685=6760707	0.178016	9.97503	1.43563	0.159011	0.999927	-4.43381
LINC00452=7610553	-0.0949944	8.28643	-1.43532	0.159099	0.999927	-4.43402
POLR2J4=840435	-0.0818636	8.19488	-1.43481	0.159244	0.999927	-4.43436
ELOF1=630709	0.246359	10.1859	1.43461	0.159302	0.999927	-4.43449
SNRPD2P2=6650167	0.0943671	8.15967	1.43459	0.159306	0.999927	-4.4345
USP53=6520619	-0.0830672	8.13509	-1.43408	0.159452	0.999927	-4.43485
SEPHS2=2030736	0.209146	11.553	1.43405	0.159459	0.999927	-4.43486
LGALS3=5420377	-0.465173	9.35409	-1.43371	0.159556	0.999927	-4.43509
HS.547503=2570670	0.10064	8.29847	1.43352	0.159609	0.999927	-4.43521
INTS8=6660286	-0.480668	9.8184	-1.43326	0.159683	0.999927	-4.43538
NR3C1=6560402	-0.095424	8.08289	-1.43315	0.159716	0.999927	-4.43546
FADD=1300674	0.146753	10.8634	1.43315	0.159717	0.999927	-4.43546
PLD6=1980474	0.124048	8.44661	1.4328	0.159815	0.999927	-4.43569
VTRNA2-1=4480685	-0.142554	8.25698	-1.43275	0.159829	0.999927	-4.43572
HS.555126=3930427	-0.0973539	8.07179	-1.43267	0.159852	0.999927	-4.43578
LPA=7330064	0.080349	8.09551	1.43226	0.159967	0.999927	-4.43605
RTN4=780402	-0.629701	9.87113	-1.43217	0.159995	0.999927	-4.43611
HS.22566=2850088	-0.130493	8.50823	-1.43198	0.160046	0.999927	-4.43623
RPS10P13=1170551	-0.625664	13.5652	-1.43181	0.160096	0.999927	-4.43635
CRYM=1010431	0.0804798	8.19014	1.43065	0.160426	0.999927	-4.43712
CDHR2=4590692	0.0879237	8.12994	1.43046	0.160481	0.999927	-4.43724
CTAGE6=5910170	-0.0854942	8.12669	-1.43023	0.160546	0.999927	-4.43739
CAP1P2=4280202	-0.202854	12.7497	-1.42956	0.160738	0.999927	-4.43784
RHOG=4010753	0.416268	12.2407	1.42832	0.161092	0.999927	-4.43866
PRKAG2=3120279	-0.147184	8.59586	-1.42821	0.161123	0.999927	-4.43873
USP13=3990075	0.211895	8.88289	1.42797	0.161192	0.999927	-4.43889
ZNF446=5810767	0.156374	8.59919	1.42728	0.161388	0.999927	-4.43934
AMER1=5420400	0.16862	9.26829	1.42704	0.161459	0.999927	-4.43951
DCPS=1500129	0.210316	9.7173	1.42652	0.161608	0.999927	-4.43985
HMGA1=1440114	0.0863001	8.15645	1.42635	0.161655	0.999927	-4.43996
PSMD4=5960739	0.21341	11.7029	1.42618	0.161705	0.999927	-4.44007
HS.440343=6350577	0.0873302	8.11506	1.42576	0.161824	0.999927	-4.44035
ZMAT2=1980500	0.212164	10.9683	1.42542	0.161923	0.999927	-4.44057
FLYWCH1=1450445	0.0845486	8.18906	1.42541	0.161926	0.999927	-4.44058
RBMXP3=3520470	-0.455016	9.1287	-1.42533	0.161948	0.999927	-4.44063
RPS27P7=4830377	-0.448441	9.66474	-1.42499	0.162047	0.999927	-4.44086
MLH3=7560274	0.112405	8.19374	1.42496	0.162055	0.999927	-4.44088
RPL21P97=6580368	-0.231813	9.20796	-1.42492	0.162066	0.999927	-4.4409
PAFAH1B3=1510521	0.216758	11.356	1.42479	0.162104	0.999927	-4.44099
RPS12P4=3390674	-0.779576	13.1937	-1.42398	0.162335	0.999927	-4.44152
DNAJC7=3290037	-0.200749	10.6873	-1.42382	0.162381	0.999927	-4.44163
RPP21=830739	0.248691	11.5784	1.42337	0.162513	0.999927	-4.44193
EI24=5310707	-0.266917	8.8386	-1.42282	0.16267	0.999927	-4.44229
VPS37A=1090221	-0.35452	10.0938	-1.4219	0.162935	0.999927	-4.44289
NUDCD2=670195	-0.388069	8.82247	-1.42189	0.162939	0.999927	-4.4429
RPS26P54=3310241	-0.362642	9.01173	-1.4213	0.163108	0.999927	-4.44329
MAP4K5=2350451	-0.310132	8.72958	-1.42063	0.163303	0.999927	-4.44373
MGC12965=2850468	-0.09258	8.04519	-1.42053	0.163332	0.999927	-4.4438
PNRC2P1=4850307	-0.490958	10.9013	-1.42018	0.163434	0.999927	-4.44403
LCE1C=580253	0.0907365	8.08261	1.41965	0.163585	0.999927	-4.44437
MCM10=7570181	-0.258034	10.8275	-1.41935	0.163671	0.999927	-4.44457
ARPP19=2140368	-0.152849	9.87687	-1.41934	0.163675	0.999927	-4.44458
GALE=6980162	0.252127	9.95901	1.41907	0.163754	0.999927	-4.44476
NDST1=2470215	0.100144	8.13932	1.41904	0.163763	0.999927	-4.44478
LOC100129101=4670632	0.0959627	8.14043	1.41897	0.163783	0.999927	-4.44482
CEP57L1=1990450	-0.128927	8.15517	-1.41892	0.163798	0.999927	-4.44486
HS.430851=6520553	0.237289	9.3871	1.41889	0.163805	0.999927	-4.44487
LOC100131223=3180280	-0.110743	8.23518	-1.41852	0.163912	0.999927	-4.44511
HS.542495=4260717	0.0732586	8.18491	1.41811	0.164033	0.999927	-4.44539
LOC100133950=4180180	0.147721	8.54159	1.41756	0.164192	0.999927	-4.44575
NACC2=630706	0.0772611	8.12189	1.4172	0.164295	0.999927	-4.44598
CSNK1A1=3170468	0.133892	9.24101	1.41694	0.164372	0.999927	-4.44616
PPP1R2=4250343	0.226862	10.5559	1.4158	0.164703	0.999927	-4.4469
RPL21P28=650735	-0.970121	12.2068	-1.41538	0.164825	0.999927	-4.44718
RPL23AP43=1450026	0.171621	14.3164	1.41523	0.164868	0.999927	-4.44727
AP5M1=2510600	0.167964	9.66825	1.4147	0.165024	0.999927	-4.44763
MOCS1=6900343	-0.112114	8.07938	-1.41408	0.165205	0.999927	-4.44803
SS18=1230333	-0.263911	10.2089	-1.41399	0.165231	0.999927	-4.44809
XPNPEP3=1710446	-0.12695	8.23816	-1.41355	0.165359	0.999927	-4.44838
PRKAB2=5860307	-0.119719	8.63908	-1.41343	0.165394	0.999927	-4.44846
TMED3=5550408	0.242374	12.5964	1.41293	0.16554	0.999927	-4.44878
HIC2=5820672	0.207949	9.15949	1.41271	0.165603	0.999927	-4.44893
HS.192506=2750327	0.104565	8.17972	1.41271	0.165603	0.999927	-4.44893
FAM53B=1690600	0.157516	8.2249	1.41212	0.165778	0.999927	-4.44932
BCKDHA=2810296	0.219916	10.3188	1.41203	0.165803	0.999927	-4.44937
DHX15=4590333	-0.206238	12.0132	-1.41183	0.165862	0.999927	-4.44951
RPS14P3=2320291	-0.57273	12.7007	-1.41178	0.165875	0.999927	-4.44953
GNPTAB=2490670	-0.215762	10.4058	-1.41114	0.166063	0.999927	-4.44996
MOB1A=2360292	-0.517821	11.3282	-1.4109	0.166133	0.999927	-4.45011
USP8=5360528	-0.192714	9.71579	-1.41036	0.166292	0.999927	-4.45047
THUMPD1=6480600	-0.306953	8.83793	-1.41024	0.166327	0.999927	-4.45054
ATP1B3=4220632	-0.58202	12.0831	-1.41007	0.166377	0.999927	-4.45066
C3orf35=610273	-0.10324	8.18473	-1.41004	0.166386	0.999927	-4.45068
BIRC6=20601	-0.123656	9.44697	-1.40994	0.166416	0.999927	-4.45074
GZMB=1850523	0.295195	13.6894	1.40993	0.166419	0.999927	-4.45075
HS.560536=4900528	-0.0901478	8.11703	-1.40966	0.166497	0.999927	-4.45092
RPL29P15=4560669	-0.748469	10.972	-1.40965	0.1665	0.999927	-4.45093
ZNF433=2600674	0.0952593	8.2742	1.40917	0.16664	0.999927	-4.45124
ZNF250=5910347	0.112821	8.48869	1.40873	0.16677	0.999927	-4.45153
TGM1=6370615	-0.0987604	8.09433	-1.40841	0.166865	0.999927	-4.45174
VPS72=7650735	0.201396	9.1662	1.40824	0.166916	0.999927	-4.45186
DHRS12=1660195	0.0769985	8.2278	1.40793	0.167005	0.999927	-4.45205
SNAPC2=1690711	0.264503	9.55719	1.40749	0.167136	0.999927	-4.45234
PHF14=6940386	-0.314137	9.78226	-1.40711	0.167246	0.999927	-4.45259
PLXND1=4210370	0.0822328	8.12101	1.4068	0.167337	0.999927	-4.45279
PIAS2=2320735	0.23766	9.7833	1.40663	0.167389	0.999927	-4.4529
NUDT6=3710088	0.109848	8.46706	1.40589	0.167606	0.999927	-4.45338
PISD=1440278	0.220249	9.31345	1.40559	0.167696	0.999927	-4.45358
LOC100133686=1580100	-0.0751816	8.1315	-1.40552	0.167715	0.999927	-4.45362
SBNO1=1010397	-0.192999	8.49831	-1.40479	0.16793	0.999927	-4.4541
MFSD6L=5050273	0.116465	8.30113	1.40423	0.168096	0.999927	-4.45447
LOC100128425=6650390	0.142063	8.61686	1.40416	0.168118	0.999927	-4.45451
LOC100134301=6280382	-0.121343	8.46107	-1.40391	0.168193	0.999927	-4.45468
NME2=3940736	0.224118	9.39001	1.40369	0.168256	0.999927	-4.45482
HS.120208=650129	0.103146	8.09208	1.40365	0.168269	0.999927	-4.45485
EEF1B2=3780246	0.244443	10.8664	1.40359	0.168285	0.999927	-4.45488
TRIP12=6590441	-0.521784	10.9236	-1.40345	0.168326	0.999927	-4.45497
CAMTA1=3930411	-0.0890107	8.118	-1.40338	0.168348	0.999927	-4.45502
ERLIN2=5570048	0.201982	9.36169	1.40329	0.168375	0.999927	-4.45508
SDC1=6590592	0.130045	8.4415	1.40321	0.168398	0.999927	-4.45513
CCDC50=3710722	-0.233817	8.48203	-1.40319	0.168404	0.999927	-4.45514
RPL23AP21=6900458	-0.529653	13.6352	-1.40308	0.168437	0.999927	-4.45522
LOC100128547=1440025	0.100156	8.15908	1.40291	0.168488	0.999927	-4.45533
PMS2=5260168	-0.196592	8.90672	-1.40288	0.168496	0.999927	-4.45535
NEMP1=870767	-0.17788	10.179	-1.40287	0.168501	0.999927	-4.45536
LOC649500=5220468	0.0657241	8.11022	1.4025	0.16861	0.999927	-4.4556
ZNF586=1400279	0.239542	10.7391	1.40248	0.168616	0.999927	-4.45561
HS.168950=5390156	-0.0992247	8.07581	-1.40231	0.168666	0.999927	-4.45572
SERTAD1=4290072	0.232241	9.7065	1.4017	0.168845	0.999927	-4.45611
TLCD1=1430681	0.176822	8.46717	1.40161	0.168874	0.999927	-4.45618
NFU1=6380291	-0.177457	10.4028	-1.40158	0.168881	0.999927	-4.45619
BSPRY=5560050	0.142583	8.67245	1.40133	0.168956	0.999927	-4.45636
HS.516729=1710619	0.129381	8.26147	1.40126	0.168975	0.999927	-4.4564
SS18=7150592	-0.0897533	8.20091	-1.40114	0.169011	0.999927	-4.45648
AMMECR1=2340601	-0.182984	9.61756	-1.40096	0.169065	0.999927	-4.45659
PCBD1=4860184	-0.157455	8.87007	-1.40096	0.169066	0.999927	-4.4566
ANLN=6450669	-0.207548	9.37723	-1.40052	0.169197	0.999927	-4.45688
LOC643287=730142	-0.705927	10.9193	-1.40042	0.169227	0.999927	-4.45695
SMPDL3A=4230669	-0.113631	8.15561	-1.40031	0.169258	0.999927	-4.45702
SYMPK=110349	0.22682	9.06641	1.39991	0.169378	0.999927	-4.45728
SUMO1P3=6980424	0.0684228	8.12195	1.39985	0.169394	0.999927	-4.45732
UIMC1=4900079	0.309602	11.5098	1.39982	0.169404	0.999927	-4.45734
RTN3=2470719	-0.209227	8.47297	-1.39967	0.16945	0.999927	-4.45744
ATL1=430372	0.135011	8.40162	1.39944	0.169518	0.999927	-4.45759
RPL10P13=2810050	-0.186858	13.764	-1.39909	0.169621	0.999927	-4.45781
HS.551307=2320022	-0.080645	8.10387	-1.3989	0.169678	0.999927	-4.45793
SNORA66=3180608	0.0950376	8.19273	1.3983	0.169858	0.999927	-4.45833
PPP1CB=5720017	-0.137777	8.2334	-1.39779	0.170008	0.999927	-4.45865
LOC643313=3370400	-0.0910029	8.13969	-1.39773	0.170026	0.999927	-4.45869
RPS4XP11=110435	-0.24183	9.13135	-1.39747	0.170104	0.999927	-4.45886
ATP5I=1580603	0.206074	13.1516	1.39738	0.170132	0.999927	-4.45892
SGCA=2690088	-0.105232	8.2411	-1.39729	0.170157	0.999927	-4.45898
R3HDM1=1410044	-0.323935	8.65384	-1.39719	0.170188	0.999927	-4.45905
FAM72B=2510315	-0.165645	8.20508	-1.39656	0.170377	0.999927	-4.45946
TROVE2=3610470	-0.232931	8.44998	-1.3965	0.170393	0.999927	-4.45949
UEVLD=6650592	-0.125041	8.30168	-1.396	0.170545	0.999927	-4.45982
ZHX1=2070215	-0.218622	8.65265	-1.39576	0.170616	0.999927	-4.45997
FUT4=7160373	0.103752	8.58031	1.39541	0.170721	0.999927	-4.4602
DROSHA=4120022	-0.198298	10.0873	-1.39501	0.170839	0.999927	-4.46046
GPBP1=1090692	-0.475123	9.23487	-1.39449	0.170995	0.999927	-4.46079
ST20=1170091	0.095631	8.07925	1.39444	0.171012	0.999927	-4.46083
SSX4=6860037	0.0753352	8.14074	1.39436	0.171036	0.999927	-4.46088
PLA2G10=2600170	-0.117623	8.1367	-1.39423	0.171075	0.999927	-4.46097
LEPR=2680382	-0.12327	8.17146	-1.39395	0.171157	0.999927	-4.46114
SMAP1=6020201	0.142823	8.59107	1.39394	0.171161	0.999927	-4.46115
RSU1=6290403	-0.0828938	8.17035	-1.3931	0.171411	0.999927	-4.46169
SHPK=5310070	0.164293	10.6106	1.39309	0.171416	0.999927	-4.4617
CHST10=270348	0.125396	8.31447	1.39288	0.171477	0.999927	-4.46183
NFKBID=3120500	-0.140412	8.46328	-1.3925	0.171592	0.999927	-4.46208
MBTPS2=4850739	-0.0854534	8.2064	-1.39237	0.171631	0.999927	-4.46217
PTGES3=1780719	-0.824277	10.9226	-1.39199	0.171745	0.999927	-4.46241
FADS2=380224	-0.112719	8.2574	-1.39153	0.171884	0.999927	-4.46271
DACT1=3520241	-0.0890975	8.04839	-1.39148	0.171901	0.999927	-4.46275
NACAD=6590156	0.0978312	8.12815	1.39055	0.172178	0.999927	-4.46334
AMER1=70192	0.0790785	8.1426	1.39049	0.172196	0.999927	-4.46338
LOC649456=580110	-0.0960244	8.12164	-1.39019	0.172289	0.999927	-4.46358
PPP2CB=6840280	-0.360745	8.59975	-1.39008	0.172321	0.999927	-4.46365
HS.211930=6840367	0.100626	8.39873	1.3899	0.172376	0.999927	-4.46377
EDEM3=5670398	-0.252163	8.92074	-1.38923	0.172576	0.999927	-4.46419
GUSBP5=3420091	0.133941	8.3212	1.38891	0.172673	0.999927	-4.4644
LOC100132418=5870754	0.192919	8.92325	1.38859	0.172769	0.999927	-4.46461
PPIL1=4200612	0.187957	10.3249	1.38856	0.17278	0.999927	-4.46463
COX15=4200100	0.242823	9.16362	1.38826	0.172869	0.999927	-4.46482
HTRA4=1580639	-0.0921225	8.14543	-1.38823	0.172879	0.999927	-4.46484
ZNF701=3780280	0.116311	8.4446	1.38819	0.172892	0.999927	-4.46487
RPS2P5=7150296	0.216483	12.0685	1.38796	0.172961	0.999927	-4.46502
LOC652324=5360168	-0.168632	8.69516	-1.38781	0.173007	0.999927	-4.46512
RPS10P11=520672	-0.617682	12.3615	-1.38742	0.173122	0.999927	-4.46536
HGS=5130253	0.289028	11.5501	1.38728	0.173167	0.999927	-4.46546
MAGEA6=5490367	0.0874913	8.1147	1.38722	0.173184	0.999927	-4.46549
DDX56=7380653	0.320029	10.4444	1.38684	0.173299	0.999927	-4.46574
ST13P4=4050195	-0.398342	10.578	-1.38647	0.173412	0.999927	-4.46598
ORMDL1=7650341	-0.0890219	8.07474	-1.38643	0.173425	0.999927	-4.466
ZNF263=2510332	0.188191	10.1446	1.38524	0.173783	0.999927	-4.46677
HS.537591=6940241	-0.0869796	8.12596	-1.38502	0.173851	0.999927	-4.46691
HS.47702=5900215	0.0684659	8.08953	1.38481	0.173914	0.999927	-4.46704
RPS18P12=6330408	-0.449978	12.9805	-1.38467	0.173956	0.999927	-4.46713
BUB3=6350348	-0.417731	10.7335	-1.38437	0.174049	0.999927	-4.46733
MAD2L1=1780576	-0.259844	8.57353	-1.38415	0.174115	0.999927	-4.46747
CRCP=6760097	0.0720836	8.14738	1.38411	0.174129	0.999927	-4.4675
WDR46=6980554	0.191326	10.256	1.38373	0.174244	0.999927	-4.46774
THAP2=5720224	-0.0815542	8.1417	-1.38339	0.174345	0.999927	-4.46796
HS.147420=6560369	0.10333	8.22671	1.38256	0.174599	0.999927	-4.46849
ZXDB=1660722	-0.112472	8.30993	-1.38235	0.174663	0.999927	-4.46863
SMAP2=3930390	-0.29601	10.1551	-1.38225	0.174693	0.999927	-4.46869
HSPA5=870131	0.236568	10.1385	1.38225	0.174693	0.999927	-4.46869
MEAF6=5570131	-0.09956	8.2826	-1.38205	0.174755	0.999927	-4.46882
LOC100134009=2000161	0.0894845	8.15672	1.38204	0.174757	0.999927	-4.46883
CCDC127=2070164	0.185939	9.05764	1.38149	0.174926	0.999927	-4.46918
PTPRR=6420273	0.0752973	8.15639	1.38148	0.174929	0.999927	-4.46919
VSIG10=1710039	0.0794398	8.12701	1.38122	0.175006	0.999927	-4.46935
LOC100130131=510639	0.154522	8.5296	1.38108	0.175051	0.999927	-4.46945
CMPK1=2640551	-0.456136	10.8328	-1.38096	0.175087	0.999927	-4.46952
SETD2=1260615	0.229827	10.2847	1.38088	0.175111	0.999927	-4.46957
RPS15=20021	0.151559	14.225	1.38068	0.175173	0.999927	-4.4697
SIN3A=6420017	0.197716	10.4117	1.38045	0.175243	0.999927	-4.46985
OSBPL11=5690041	-0.204003	8.90442	-1.38008	0.175356	0.999927	-4.47009
LAMTOR2=2230187	0.197841	10.9031	1.37993	0.175401	0.999927	-4.47018
RPS6=6270546	0.159432	14.5293	1.37966	0.175483	0.999927	-4.47035
CD164=10142	-0.320203	8.67026	-1.37932	0.175588	0.999927	-4.47057
SDAD1P2=4070441	-0.0993329	8.11101	-1.37927	0.175602	0.999927	-4.47061
DIDO1=2640402	0.0756653	8.27017	1.37927	0.175604	0.999927	-4.47061
MARS2=10440	0.159351	9.20161	1.379	0.175687	0.999927	-4.47078
GMPPB=6020228	0.178311	10.1038	1.37897	0.175696	0.999927	-4.4708
NR2C1=270544	-0.306344	8.78115	-1.37868	0.175783	0.999927	-4.47098
GTPBP6=4570494	0.19352	12.0285	1.37861	0.175805	0.999927	-4.47103
RPS10=4570482	0.182429	14.2643	1.37824	0.175917	0.999927	-4.47127
MSANTD2=2600092	-0.1645	8.18163	-1.37817	0.175939	0.999927	-4.47131
CENPQ=2350630	-0.339349	8.80184	-1.37804	0.17598	0.999927	-4.4714
AGFG1=990754	-0.106258	8.29489	-1.37799	0.175996	0.999927	-4.47143
STARD7=5720360	-0.348766	11.3451	-1.37768	0.176089	0.999927	-4.47162
NCKIPSD=5360703	0.0744487	8.11733	1.37767	0.176094	0.999927	-4.47163
LOC100134052=3060170	0.0840792	8.18245	1.37766	0.176096	0.999927	-4.47164
DUSP23=1710674	0.211194	10.8969	1.37732	0.176201	0.999927	-4.47186
SPATA7=380079	0.15964	8.64705	1.37728	0.176212	0.999927	-4.47188
APOPT1=430056	-0.10407	8.13358	-1.37724	0.176224	0.999927	-4.47191
SPSB2=380551	0.152417	8.54166	1.37678	0.176365	0.999927	-4.4722
AEN=4480288	0.208334	10.595	1.37642	0.176477	0.999927	-4.47243
TAF1C=2940707	0.16723	8.48951	1.37601	0.176602	0.999927	-4.4727
RPS12P29=3190300	-0.538356	13.317	-1.37598	0.17661	0.999927	-4.47271
CRIP2=5340246	0.179664	8.26443	1.37577	0.176675	0.999927	-4.47285
SDHAF1=380398	-0.0730247	8.20317	-1.37552	0.176752	0.999927	-4.47301
TMEM167A=3850224	-0.518515	9.37928	-1.37526	0.176832	0.999927	-4.47318
HS.31037=2970592	0.0921797	8.34419	1.37523	0.176843	0.999927	-4.4732
EIF2B3=5700647	-0.272153	9.61789	-1.37515	0.176866	0.999927	-4.47325
HNRNPUL1=1780681	-0.381366	11.1429	-1.37479	0.176977	0.999927	-4.47348
SLC22A1=2470356	0.0846528	8.24101	1.37471	0.177001	0.999927	-4.47353
CCDC90B=2750192	-0.247733	8.69015	-1.37459	0.177038	0.999927	-4.4736
NUP35=4850521	-0.252089	9.13078	-1.37445	0.177083	0.999927	-4.4737
FAHD2A=6020136	-0.249937	8.72588	-1.37433	0.177119	0.999927	-4.47377
LOC441019=6860162	0.28652	9.14158	1.37426	0.17714	0.999927	-4.47382
GRAMD1C=6860246	-0.0998929	8.09049	-1.37413	0.177179	0.999927	-4.4739
TRAPPC10=5910082	0.158388	8.58497	1.37398	0.177227	0.999927	-4.474
ACSF2=2810253	-0.168919	8.71155	-1.37388	0.177258	0.999927	-4.47406
SACM1L=2600204	-0.579341	9.87587	-1.37352	0.177368	0.999927	-4.47429
TXNL1=940386	-0.57083	9.4821	-1.37343	0.177395	0.999927	-4.47434
MRPS26=3310445	0.25082	10.1468	1.37322	0.17746	0.999927	-4.47448
METAP1=4070168	0.106785	11.4206	1.37282	0.177584	0.999927	-4.47474
DYNLL2=3400551	0.235115	9.75582	1.37273	0.177612	0.999927	-4.47479
H2AFJ=2570561	-0.0832944	8.07653	-1.37247	0.177692	0.999927	-4.47496
MGRN1=1510414	0.22557	8.95361	1.3723	0.177746	0.999927	-4.47507
HS.209253=6060114	0.103255	8.14027	1.37157	0.177969	0.999927	-4.47553
HS.552799=1690524	-0.159093	8.71037	-1.37149	0.177996	0.999927	-4.47559
RPS27P21=6650603	-0.677804	12.7353	-1.37144	0.178011	0.999927	-4.47562
MTFP1=6450184	0.146676	8.43705	1.37133	0.178043	0.999927	-4.47569
LOC728779=3870332	0.202247	8.78996	1.37121	0.178082	0.999927	-4.47577
TTN=3440685	-0.0916451	8.09902	-1.37044	0.17832	0.999927	-4.47626
PFN2=6130538	0.0789496	8.11682	1.37039	0.178334	0.999927	-4.47628
ZNF276=3190138	0.107952	8.26499	1.37027	0.178372	0.999927	-4.47636
YY1=6760017	-0.69014	10.3456	-1.36959	0.178584	0.999927	-4.4768
ZNF217=60672	-0.307272	10.2844	-1.36958	0.178585	0.999927	-4.4768
HS.544261=10471	0.0950288	8.17516	1.36944	0.178628	0.999927	-4.47689
GORAB=830441	-0.185693	9.15131	-1.3694	0.17864	0.999927	-4.47692
SOX13=4250167	0.101857	8.22216	1.36871	0.178855	0.999927	-4.47736
HS.97549=6060435	0.0931093	8.25913	1.36869	0.17886	0.999927	-4.47737
ECHDC1=2450577	-0.146506	8.26936	-1.36866	0.178871	0.999927	-4.47739
PCDHGB6=3610521	0.12413	8.55535	1.36843	0.178942	0.999927	-4.47754
SLC25A28=2360392	0.301732	11.4845	1.3684	0.178952	0.999927	-4.47756
LOC401127=6220537	-0.226128	8.71895	-1.36764	0.179188	0.999927	-4.47804
BOLA2=6370468	0.229006	12.6774	1.36707	0.179364	0.999927	-4.4784
FAM72D=1090725	-0.537375	9.69517	-1.36707	0.179365	0.999927	-4.4784
GET4=2900504	0.172923	9.20058	1.36689	0.17942	0.999927	-4.47852
ENHO=4230577	0.109685	8.31978	1.36657	0.17952	0.999927	-4.47872
HS.559564=730601	0.0824324	8.21733	1.36656	0.179524	0.999927	-4.47873
PAF1=5310768	0.259431	11.1693	1.36632	0.1796	0.999927	-4.47888
FBXO8=3420647	-0.23452	9.86768	-1.36616	0.179649	0.999927	-4.47899
RPL26P33=5910196	-0.388764	9.90939	-1.3661	0.179666	0.999927	-4.47902
NEDD4L=1570273	-0.0881464	8.34515	-1.36609	0.17967	0.999927	-4.47903
CKS2=780528	-0.354754	12.8445	-1.36598	0.179706	0.999927	-4.4791
ZNF787=3190008	0.200849	10.3792	1.36591	0.179727	0.999927	-4.47914
CHCHD5=6900392	0.215545	9.53008	1.36587	0.179738	0.999927	-4.47917
KAT8=4060041	0.207249	9.23869	1.36571	0.179788	0.999927	-4.47927
MRPL27=1570328	0.0792625	8.13181	1.3657	0.179791	0.999927	-4.47928
SCNM1=4280162	0.121341	9.91864	1.36554	0.179842	0.999927	-4.47938
NOB1=1430544	0.208978	9.27572	1.36539	0.179889	0.999927	-4.47947
SLC15A4=6650465	-0.191406	9.94598	-1.36524	0.179936	0.999927	-4.47957
ROBO3=5860717	0.090025	8.18748	1.36494	0.180028	0.999927	-4.47976
GFM2=4150424	-0.0997089	8.19006	-1.36471	0.180101	0.999927	-4.47991
UBE2R2=5270291	0.0839852	8.25609	1.3646	0.180135	0.999927	-4.47998
CD46=1050482	-0.166103	8.292	-1.36453	0.180157	0.999927	-4.48002
RPS23P8=4610681	-0.617395	13.23	-1.36447	0.180175	0.999927	-4.48006
LOC650898=3440136	-0.12237	8.19359	-1.3644	0.180197	0.999927	-4.4801
ESCO2=6590279	-0.228105	8.35299	-1.36419	0.180264	0.999927	-4.48024
DDX20=2900300	-0.128492	8.25637	-1.36374	0.180402	0.999927	-4.48052
CEP19=1430435	-0.147473	8.64779	-1.3637	0.180414	0.999927	-4.48054
C4orf46=4730397	-0.285304	9.03515	-1.36367	0.180424	0.999927	-4.48057
COX10=3930053	0.188597	10.3551	1.36365	0.180431	0.999927	-4.48058
LOC100133033=5820274	0.100266	8.19459	1.36364	0.180434	0.999927	-4.48059
COA1=6510438	-0.144522	8.20722	-1.36343	0.180499	0.999927	-4.48072
LOC100132457=5080600	-0.45477	12.1184	-1.36325	0.180554	0.999927	-4.48083
COQ6=6620315	0.190016	9.37251	1.36308	0.18061	0.999927	-4.48094
SUMO1P3=4050358	-0.477724	10.2263	-1.36283	0.180687	0.999927	-4.4811
ZMYM3=1300673	0.086065	8.08028	1.3627	0.180728	0.999927	-4.48118
LOC644173=6250301	-0.119959	8.13699	-1.36263	0.18075	0.999927	-4.48123
MKL2=4920095	-0.22946	8.37679	-1.36193	0.180968	0.999927	-4.48167
LCMT1=2810669	0.249877	11.531	1.36185	0.180992	0.999927	-4.48172
HMGB1P1=3990202	-0.73513	10.722	-1.36178	0.181016	0.999927	-4.48177
G3BP1=5720300	-0.681896	9.57522	-1.36156	0.181084	0.999927	-4.48191
LOC652837=510050	-0.238191	8.39635	-1.36113	0.181219	0.999927	-4.48218
LOC648210=4760243	-0.679801	11.9331	-1.36088	0.181297	0.999927	-4.48234
LOC651202=6020066	-0.755832	11.4402	-1.36075	0.181337	0.999927	-4.48242
SH2D4A=2680372	0.0987662	8.18166	1.36053	0.181406	0.999927	-4.48256
CTNS=5910541	-0.206036	10.6004	-1.36039	0.18145	0.999927	-4.48265
HS.566481=520328	0.0915322	8.05472	1.36008	0.181547	0.999927	-4.48284
CREG1=1090497	0.139859	8.94283	1.36007	0.181551	0.999927	-4.48285
RNF114=3450041	0.129736	9.91862	1.36005	0.181558	0.999927	-4.48286
MLST8=3710215	0.260213	9.4389	1.3595	0.18173	0.999927	-4.48321
NRDE2=10551	0.273121	9.82498	1.35944	0.181749	0.999927	-4.48325
LOC648099=5420349	0.165723	8.72817	1.35944	0.181749	0.999927	-4.48325
ERI2=4730026	-0.184431	8.34055	-1.35942	0.181755	0.999927	-4.48326
SNHG7=6280433	0.158045	8.66761	1.35936	0.181774	0.999927	-4.4833
MINPP1=6370639	-0.284838	8.84694	-1.35902	0.181882	0.999927	-4.48352
MRPL22=6580131	0.374904	11.865	1.35886	0.181931	0.999927	-4.48362
WDR11=2140139	-0.163711	9.25158	-1.35876	0.181964	0.999927	-4.48368
LOC729200=1510050	-0.38854	9.24581	-1.35864	0.182002	0.999927	-4.48376
IDNK=3390129	0.142084	9.13037	1.35831	0.182103	0.999927	-4.48396
SLC25A22=4210626	0.2453	9.91881	1.35813	0.18216	0.999927	-4.48408
LOC123855=730347	-0.079468	8.10592	-1.35801	0.1822	0.999927	-4.48416
MORF4L1=4900343	-0.476594	12.0987	-1.35781	0.182263	0.999927	-4.48428
SH3GL1=4280639	-0.131268	9.25648	-1.35777	0.182275	0.999927	-4.48431
UBC=3060300	0.117585	14.5708	1.35768	0.182302	0.999927	-4.48436
PPP1R10=6480474	-0.292005	9.44438	-1.35757	0.182337	0.999927	-4.48443
HS.582009=2900066	0.0800396	8.15415	1.35652	0.182669	0.999927	-4.4851
LOC646626=5130678	0.0819301	8.08022	1.35604	0.182821	0.999927	-4.48541
SMCHD1=3390689	-0.124767	8.38061	-1.35596	0.182846	0.999927	-4.48546
RBM26=3190689	-0.276898	9.68827	-1.35582	0.182889	0.999927	-4.48554
HNRNPA2B1=4230091	-0.281154	13.7937	-1.35581	0.182892	0.999927	-4.48555
C7orf50=5810671	0.198393	12.1174	1.35561	0.182955	0.999927	-4.48567
TRIM11=3840356	0.174953	9.35944	1.35542	0.183016	0.999927	-4.48579
STYXL1=1440187	0.165236	10.5584	1.35529	0.183056	0.999927	-4.48588
CLUAP1=70037	0.0794687	8.27087	1.35527	0.183063	0.999927	-4.48589
HS.125056=3170201	-0.313402	9.42556	-1.35525	0.183069	0.999927	-4.4859
MRM3=5560112	0.297443	11.2526	1.35509	0.18312	0.999927	-4.486
LOC647041=2760523	0.0812022	8.14457	1.35488	0.183186	0.999927	-4.48614
CRYZL1=3170315	-0.0913977	8.23466	-1.35428	0.183377	0.999927	-4.48652
PDLIM7=4560164	0.230143	9.51387	1.35404	0.183451	0.999927	-4.48666
SREK1=5900731	-0.409425	9.61711	-1.354	0.183463	0.999927	-4.48669
HECA=610367	-0.425023	9.03653	-1.35394	0.183483	0.999927	-4.48673
ABHD11=6110592	0.0857534	8.10994	1.35383	0.183516	0.999927	-4.4868
TERF1P4=430398	-0.103272	8.29363	-1.35382	0.18352	0.999927	-4.4868
FHL3=4210564	0.193208	8.32118	1.35373	0.183549	0.999927	-4.48686
TPK1=4250609	-0.17096	8.31504	-1.35297	0.18379	0.999927	-4.48734
AKIP1=3180288	0.132096	9.12843	1.35289	0.183817	0.999927	-4.48739
HS.543211=1010685	-0.0687914	8.18641	-1.35278	0.183849	0.999927	-4.48746
MRPS18B=50056	0.153368	9.23982	1.35275	0.183858	0.999927	-4.48748
HS.529631=7200286	0.0999545	8.20626	1.35271	0.183873	0.999927	-4.48751
ACSBG1=2480730	-0.0966097	8.15126	-1.3527	0.183876	0.999927	-4.48751
S1PR1=4810768	-0.36088	9.55463	-1.35263	0.183896	0.999927	-4.48755
RHOBTB2=1090487	-0.160295	8.48403	-1.35231	0.183998	0.999927	-4.48776
ODF2=770747	0.127872	8.81972	1.35225	0.184018	0.999927	-4.48779
HVCN1=3460239	-0.221105	8.99197	-1.35172	0.184187	0.999927	-4.48813
BMP4=990075	0.0731511	8.15778	1.35089	0.184451	0.999927	-4.48866
PSME2=830403	-0.293685	13.4365	-1.35079	0.184483	0.999927	-4.48872
SERPINB7=7200243	0.10888	8.19404	1.3507	0.184511	0.999927	-4.48877
ZC3H11B=70047	-0.38545	10.8119	-1.35058	0.184549	0.999927	-4.48885
WDR20=4120711	-0.0979283	8.23334	-1.35052	0.184567	0.999927	-4.48889
TMEM39A=3460575	-0.124709	8.80529	-1.35006	0.184713	0.999927	-4.48918
OR2A42=6020379	0.127667	8.70921	1.35002	0.184727	0.999927	-4.4892
PPP2R5A=5870746	0.292959	9.87346	1.34987	0.184776	0.999927	-4.4893
SLC25A38=2680639	0.170929	8.98965	1.34985	0.184781	0.999927	-4.48931
FAT1=4280100	-0.128008	8.17424	-1.34874	0.185133	0.999927	-4.49001
HSPA1B=3850433	-0.489744	10.8568	-1.34866	0.185158	0.999927	-4.49006
SPATA7=3360609	-0.0949414	8.09428	-1.34853	0.185201	0.999927	-4.49014
RPS4XP13=4730368	-0.277742	9.39022	-1.34802	0.185364	0.999927	-4.49046
DIP2C=6620703	-0.0761732	8.04025	-1.34797	0.18538	0.999927	-4.49049
TMEM199=2190056	-0.207821	9.63345	-1.3478	0.185433	0.999927	-4.4906
APP=650110	-0.193712	8.95388	-1.34766	0.185477	0.999927	-4.49068
CCDC94=2650471	0.122575	8.44259	1.34748	0.185536	0.999927	-4.4908
RPL21P131=2900470	-0.530814	12.1444	-1.3474	0.185563	0.999927	-4.49085
TRIR=6580202	0.270084	11.3053	1.3472	0.185625	0.999927	-4.49098
GKN3P=780564	0.104589	8.19661	1.34699	0.185693	0.999927	-4.49111
ZNF511=1260435	0.190093	10.9685	1.34699	0.185693	0.999927	-4.49111
TRIM41=4070397	0.0947018	8.23027	1.34596	0.186023	0.999927	-4.49176
MAGEB1=4570414	-0.106377	8.06123	-1.34588	0.186047	0.999927	-4.49181
GMFG=3370452	-0.225804	12.0479	-1.34558	0.186144	0.999927	-4.492
POLD2=4590685	0.110817	8.43464	1.34554	0.186157	0.999927	-4.49202
GOT1=5690373	0.148889	11.5459	1.34546	0.186181	0.999927	-4.49207
GTF2H2=6760044	-0.180695	8.17323	-1.34518	0.186272	0.999927	-4.49225
POLR3B=4780253	0.189025	9.95432	1.34484	0.18638	0.999927	-4.49246
TUBBP5=2360576	-0.123348	8.21433	-1.34482	0.186388	0.999927	-4.49247
ARPC1A=7610692	0.237841	10.5956	1.34456	0.18647	0.999927	-4.49264
FTH1P8=1980594	-0.742516	10.7125	-1.34417	0.186595	0.999927	-4.49288
HNRNPC=1500201	-0.590545	10.3159	-1.34413	0.186608	0.999927	-4.49291
HS.556853=5340360	0.0765459	8.16939	1.34377	0.186722	0.999927	-4.49313
PDCD2=6860452	0.171243	11.1284	1.34373	0.186736	0.999927	-4.49316
C1orf122=620433	0.182539	9.17881	1.3435	0.186808	0.999927	-4.4933
SLED1=2750601	0.0782756	8.1116	1.34328	0.18688	0.999927	-4.49344
SCAF11=780010	-0.175358	11.1749	-1.34325	0.186889	0.999927	-4.49346
NAT10=1170554	0.274625	11.4493	1.34308	0.186943	0.999927	-4.49356
SDR42E1=5550370	-0.131609	8.55214	-1.34303	0.186961	0.999927	-4.4936
MTX3=1430653	-0.159833	9.37385	-1.34301	0.186967	0.999927	-4.49361
HS.527174=3870368	0.0917011	8.19323	1.3428	0.187035	0.999927	-4.49374
RPL23AP64=6270605	-0.560858	11.4324	-1.34247	0.18714	0.999927	-4.49395
CCZ1=3130477	-0.452313	9.22716	-1.34232	0.187189	0.999927	-4.49404
LOC100131381=360538	0.0904842	8.16692	1.34224	0.187214	0.999927	-4.49409
ATF4=7610187	-0.370027	9.798	-1.34204	0.187279	0.999927	-4.49422
SLC26A2=3140102	-0.129297	8.4145	-1.34199	0.187295	0.999927	-4.49425
RAD1=2260450	-0.211005	8.62292	-1.34146	0.187463	0.999927	-4.49458
POLR2J2=3180327	-0.202384	9.00288	-1.34144	0.18747	0.999927	-4.49459
HS3ST1=4560632	0.097595	8.04779	1.34123	0.187538	0.999927	-4.49472
BOP1=1660435	0.234437	11.8079	1.34115	0.187563	0.999927	-4.49477
RPS27=6650564	-0.451444	13.1288	-1.34109	0.187582	0.999927	-4.49481
LOC100130556=840136	-0.180043	8.2166	-1.3408	0.187676	0.999927	-4.49499
SDHB=3370195	0.21114	12.4625	1.34079	0.18768	0.999927	-4.495
TEX30=1850068	-0.387754	10.0493	-1.33988	0.187975	0.999927	-4.49557
AICDA=6110358	-0.595338	9.74196	-1.33968	0.188038	0.999927	-4.49569
SLC7A3=3870541	-0.104177	8.39017	-1.33964	0.188051	0.999927	-4.49572
MIR335=160685	0.0835446	8.13554	1.33956	0.188075	0.999927	-4.49577
SLC39A14=2630563	0.145693	9.40279	1.33937	0.188139	0.999927	-4.49589
MIR192=70133	0.103353	8.08164	1.33936	0.188139	0.999927	-4.49589
CCDC14=4390612	-0.233184	10.9485	-1.33897	0.188267	0.999927	-4.49614
CA5B=1690044	-0.16316	8.53459	-1.33875	0.188336	0.999927	-4.49627
PLEKHB1=2690133	0.165217	8.40387	1.33872	0.188346	0.999927	-4.49629
SEPT6=610278	-0.175565	8.32891	-1.33872	0.188348	0.999927	-4.49629
SUGP1=4890736	0.0690235	8.14421	1.33854	0.188405	0.999927	-4.4964
HS.541685=3370068	-0.122664	8.45841	-1.33808	0.188554	0.999927	-4.49669
TRNT1=7210121	-0.204702	8.32938	-1.3377	0.188676	0.999927	-4.49693
LOC653631=2070437	-0.377128	9.00742	-1.33687	0.188946	0.999927	-4.49745
PYROXD2=1030278	-0.070996	8.00919	-1.33659	0.189034	0.999927	-4.49762
SARNP=4760523	0.225462	12.7042	1.33648	0.189073	0.999927	-4.4977
CKB=4150066	0.0916944	8.14389	1.33629	0.189133	0.999927	-4.49781
RPS3AP13=2490341	-0.804645	12.3587	-1.33623	0.189153	0.999927	-4.49785
HS.483906=5290768	-0.0925142	8.66887	-1.33623	0.189153	0.999927	-4.49785
LCLAT1=7040546	-0.240381	10.3135	-1.33608	0.189201	0.999927	-4.49794
TBC1D16=4050056	0.165121	8.54847	1.33601	0.189222	0.999927	-4.49798
C18orf32=2940201	-0.298839	8.59516	-1.33565	0.18934	0.999927	-4.49821
NBPF3=780626	-0.234324	9.21822	-1.3356	0.189357	0.999927	-4.49824
C6orf62=5860754	-0.282024	11.4953	-1.33525	0.189471	0.999927	-4.49846
ERCC6L=3370424	-0.236527	8.61207	-1.33508	0.189527	0.999927	-4.49857
XPO5=6590400	0.153245	9.99723	1.33474	0.189634	0.999927	-4.49878
PGBD4=1690289	0.0853274	8.22679	1.33466	0.189661	0.999927	-4.49883
RBFA=6770465	0.15783	8.62773	1.33462	0.189674	0.999927	-4.49885
MED1=6130088	-0.0981622	8.81021	-1.33462	0.189676	0.999927	-4.49886
CISD2=4260156	0.142918	9.62876	1.33459	0.189685	0.999927	-4.49887
ORAOV1=4880053	0.214831	9.48699	1.33426	0.189791	0.999927	-4.49908
AP1G1=1820136	-0.263614	9.17347	-1.33393	0.189899	0.999927	-4.49929
CREB1=7510092	-0.0852116	8.21339	-1.33361	0.190004	0.999927	-4.49949
CCNT2=3520382	-0.137046	9.47142	-1.33315	0.190154	0.999927	-4.49977
ZNF385C=520121	-0.0990406	8.16735	-1.33294	0.19022	0.999927	-4.4999
NSA2=7400358	0.168843	12.6351	1.33286	0.190245	0.999927	-4.49995
SLC25A16=270746	-0.098408	8.06976	-1.3327	0.190299	0.999927	-4.50005
ARF1=1430259	0.123156	9.50206	1.33267	0.190308	0.999927	-4.50007
TMEM91=3990259	0.123979	8.56034	1.33259	0.190335	0.999927	-4.50012
TBC1D5=4010437	-0.0713316	8.18616	-1.33257	0.19034	0.999927	-4.50013
C9orf72=7570022	-0.238998	8.62676	-1.33247	0.190374	0.999927	-4.50019
LANCL1=4150138	-0.17622	10.5814	-1.33244	0.190383	0.999927	-4.50021
UNC45A=3290431	0.224479	11.4655	1.33231	0.190427	0.999927	-4.5003
MRPL35=5340100	0.251853	9.85875	1.33224	0.190447	0.999927	-4.50033
CYP1A1=2940332	-0.238286	8.47	-1.33217	0.190472	0.999927	-4.50038
MEN1=1410204	0.110781	8.23757	1.33162	0.19065	0.999927	-4.50072
OSBPL8=3940358	-0.557349	10.1798	-1.33147	0.190698	0.999927	-4.50082
RHBDD2=510373	0.370198	9.6642	1.33142	0.190717	0.999927	-4.50085
NEK2=4610669	-0.438936	10.0465	-1.33137	0.190731	0.999927	-4.50088
HS.496730=6560670	0.111598	8.12792	1.33123	0.190776	0.999927	-4.50096
LY6G6C=1690685	0.0714153	8.12622	1.33115	0.190803	0.999927	-4.50102
KRTAP5-1=3170021	0.0841916	8.07224	1.33072	0.190943	0.999927	-4.50128
DNAJC30=3440647	0.0850838	8.39245	1.33037	0.191057	0.999927	-4.5015
ZHX1=6380753	0.0869238	8.2751	1.33007	0.191157	0.999927	-4.50169
LOC646214=4120044	-0.257432	9.63269	-1.32997	0.191189	0.999927	-4.50175
FKBP2=6510537	0.0689073	8.20249	1.32961	0.191306	0.999927	-4.50197
SUMO2P6=5130403	-0.160871	8.4031	-1.32918	0.191445	0.999927	-4.50224
HS.539841=2450369	0.0744907	8.1798	1.32909	0.191477	0.999927	-4.5023
NUDT3=3850167	0.1997	10.1557	1.32904	0.191491	0.999927	-4.50232
ATG12=1410348	0.163283	10.5746	1.32884	0.191559	0.999927	-4.50245
LOC648622=4050377	-0.395647	12.5281	-1.32873	0.191593	0.999927	-4.50252
CYSRT1=6450162	0.10519	8.33499	1.32861	0.191631	0.999927	-4.50259
LOC100132705=5960170	0.0975061	8.33081	1.3285	0.19167	0.999927	-4.50266
HS.573541=3460215	-0.137924	8.3207	-1.32846	0.191683	0.999927	-4.50269
RTFDC1=4180673	0.254921	12.4834	1.32829	0.191736	0.999927	-4.50279
DAPP1=1850220	-0.547536	9.34141	-1.32755	0.191978	0.999927	-4.50325
ARRB1=5670673	0.0746279	8.20429	1.32753	0.191988	0.999927	-4.50327
TMEM183A=6840685	-0.106954	8.22471	-1.32743	0.192018	0.999927	-4.50332
ANKRD16=50070	0.0921552	8.39743	1.32712	0.19212	0.999927	-4.50352
LOC642980=7610626	-0.0635829	8.13419	-1.32697	0.19217	0.999927	-4.50361
FAM153B=7150730	0.097728	8.22569	1.32649	0.192327	0.999927	-4.50391
HMGXB4=450243	-0.0963781	8.30007	-1.32635	0.192374	0.999927	-4.504
HS.551143=6960075	-0.139245	8.47586	-1.32633	0.192379	0.999927	-4.50401
HMGB2=5900482	-0.714119	11.9041	-1.32592	0.192515	0.999927	-4.50427
LOC729086=5700091	-0.129413	8.8762	-1.32581	0.192549	0.999927	-4.50433
KAT7=1770468	-0.0841572	8.25816	-1.32565	0.192604	0.999927	-4.50443
FLAD1=4290014	0.314865	10.3472	1.32543	0.192676	0.999927	-4.50457
LOC403312=1510753	-0.0877498	8.09666	-1.32517	0.192762	0.999927	-4.50473
MND1=7550730	-0.286567	9.35692	-1.32502	0.19281	0.999927	-4.50482
BACH2=4560561	0.0597359	8.02393	1.32477	0.192892	0.999927	-4.50498
RUFY1=2030079	0.149736	8.88435	1.32441	0.193009	0.999927	-4.5052
HDAC9=2480605	-0.190566	8.29577	-1.32432	0.193041	0.999927	-4.50526
CEP128=3830164	-0.23415	9.60964	-1.32427	0.193057	0.999927	-4.50529
AKAP7=5340504	0.170407	9.13135	1.3242	0.193079	0.999927	-4.50533
NIP7=6280482	0.349944	10.8662	1.32404	0.193132	0.999927	-4.50543
ZIM3=5310196	0.0858715	8.13721	1.32386	0.193191	0.999927	-4.50554
VPS36=1510091	-0.228839	9.8221	-1.32359	0.193281	0.999927	-4.50571
LOC727899=460088	0.140361	8.45645	1.32352	0.193302	0.999927	-4.50575
IL2RA=4060221	-0.120248	8.63051	-1.32328	0.193382	0.999927	-4.5059
STXBP1=1260564	-0.0742285	8.09363	-1.32325	0.193391	0.999927	-4.50592
HK2=6060730	-0.229938	8.92483	-1.3232	0.193409	0.999927	-4.50595
LOC652589=2650392	0.0906045	8.16831	1.32313	0.193431	0.999927	-4.50599
CACNA1S=3840692	0.163728	8.30217	1.32312	0.193437	0.999927	-4.506
KLHL24=6620201	-0.40353	9.08863	-1.3227	0.193575	0.999927	-4.50626
SQLE=7050068	-0.209471	10.3475	-1.32267	0.193583	0.999927	-4.50628
RPL26P6=2900022	-0.227102	9.452	-1.32256	0.193621	0.999927	-4.50635
C16orf70=4670520	0.101782	8.35578	1.32215	0.193756	0.999927	-4.5066
ECT2=6840215	-0.437862	10.2768	-1.32205	0.193787	0.999927	-4.50666
NKAP=360202	-0.194892	8.78716	-1.32188	0.193843	0.999927	-4.50676
LOC100133503=5860440	-0.0708083	8.14851	-1.32186	0.193851	0.999927	-4.50678
BGLAP=4830356	-0.0752448	8.13147	-1.32186	0.193851	0.999927	-4.50678
HACD3=7150152	0.181082	11.6093	1.32167	0.193914	0.999927	-4.5069
SNORD73A=3870519	-0.142683	8.26672	-1.32166	0.193917	0.999927	-4.5069
DPP7=2480364	0.295771	10.7336	1.32142	0.193996	0.999927	-4.50705
FGF14-AS2=6840053	0.0921734	8.17541	1.32133	0.194025	0.999927	-4.5071
RTL6=2760441	-0.154726	8.87433	-1.32068	0.194239	0.999927	-4.50751
SUMF2=6110253	0.127041	12.0738	1.32063	0.194256	0.999927	-4.50754
CSNK2A3=4810709	0.088438	8.8368	1.32057	0.194277	0.999927	-4.50758
L3MBTL3=2190309	-0.103373	8.1747	-1.32044	0.194319	0.999927	-4.50766
SLC3A2=5420575	0.262697	10.8424	1.32033	0.194354	0.999927	-4.50772
NOC4L=4570142	0.232582	8.64761	1.32014	0.194419	0.999927	-4.50784
CYLD=3460692	0.160816	8.94022	1.32006	0.194446	0.999927	-4.50789
PEX16=1110072	0.229173	10.8742	1.32003	0.194456	0.999927	-4.50791
DVL1=5960609	0.071096	8.15592	1.31995	0.194481	0.999927	-4.50796
CYP51A1=6200068	-0.567553	9.14896	-1.31977	0.194542	0.999927	-4.50807
ASCC3=870040	-0.358805	9.04048	-1.31974	0.194551	0.999927	-4.50809
TTC7B=4290161	-0.17061	8.45885	-1.3195	0.194632	0.999927	-4.50824
RPS15P4=5490603	0.216273	14.1602	1.31926	0.194709	0.999927	-4.50838
GRHL1=4250131	0.0695114	8.10698	1.31922	0.194722	0.999927	-4.50841
SLC5A12=7330376	0.0829754	8.15232	1.319	0.194796	0.999927	-4.50854
CRYM-AS1=3360341	-0.0680546	8.15697	-1.31888	0.194835	0.999927	-4.50862
EWSR1=670072	0.137231	12.2057	1.31887	0.194839	0.999927	-4.50862
LOC731751=2000717	-0.235356	8.79969	-1.31877	0.194872	0.999927	-4.50869
RPS4XP6=1240427	0.243374	14.0818	1.31872	0.194888	0.999927	-4.50872
FAM57A=5910600	0.165108	8.67282	1.31827	0.195039	0.999927	-4.509
LOC654189=3850008	-0.373356	8.85716	-1.3182	0.19506	0.999927	-4.50904
UFL1=4150564	-0.113022	8.25305	-1.31816	0.195073	0.999927	-4.50906
HNRNPA3P6=4890008	-0.177628	8.32522	-1.31814	0.195082	0.999927	-4.50908
HS.577721=2060279	0.0997896	8.25051	1.31794	0.195148	0.999927	-4.5092
CCDC137=7100681	0.129154	8.34044	1.31775	0.19521	0.999927	-4.50932
DDX41=4570433	0.296004	10.327	1.31775	0.195211	0.999927	-4.50932
TACR3=4250519	0.0673501	8.1265	1.3172	0.195394	0.999927	-4.50966
HS.126811=5900113	0.0647605	8.10044	1.31706	0.195439	0.999927	-4.50974
HAT1=3420068	-0.602346	10.7194	-1.31689	0.195495	0.999927	-4.50984
IL2RA=130021	-0.238346	12.2154	-1.31664	0.19558	0.999927	-4.51
EEF2KMT=6480379	0.163797	8.85627	1.31653	0.195615	0.999927	-4.51007
CPNE1=3290132	-0.147735	8.19415	-1.31643	0.195649	0.999927	-4.51013
SMARCA5=1980626	-0.54332	9.94969	-1.31594	0.195813	0.999927	-4.51043
STX1A=4860068	0.0838516	8.2136	1.31564	0.19591	0.999927	-4.51061
PRRT3=4070180	0.167898	8.79887	1.31564	0.195911	0.999927	-4.51062
VAMP4=7100253	-0.104676	8.79752	-1.31553	0.195947	0.999927	-4.51068
NOCT=460484	0.239156	9.09597	1.31497	0.196134	0.999927	-4.51103
BHLHB9=7210546	-0.100813	8.32011	-1.31454	0.196277	0.999927	-4.51129
DBNL=2140671	0.177816	12.9655	1.31406	0.196439	0.999927	-4.51159
DGCR6L=5420014	0.247079	9.56309	1.31374	0.196543	0.999927	-4.51178
ASNA1=4480435	0.114813	8.429	1.31297	0.196799	0.999927	-4.51226
GPRASP1=620273	0.0663635	8.13468	1.3125	0.196959	0.999927	-4.51255
RER1=6760554	-0.136478	8.46104	-1.3121	0.197092	0.999927	-4.5128
ANKRD35=4590377	0.0697874	8.11751	1.31203	0.197115	0.999927	-4.51284
LSM10=160255	0.183645	10.2056	1.31182	0.197184	0.999927	-4.51296
PIK3R2=2140097	0.221771	10.9416	1.31171	0.197221	0.999927	-4.51303
DCAF6=5080594	-0.238885	8.45624	-1.31166	0.197237	0.999927	-4.51306
TTC9C=3830682	-0.173113	8.39516	-1.31157	0.19727	0.999927	-4.51312
RNF216=7550008	0.137666	9.35488	1.31156	0.197271	0.999927	-4.51312
ZFP69=6060392	-0.113341	8.23803	-1.31114	0.197411	0.999927	-4.51338
RPS28=650349	-0.671291	12.824	-1.31092	0.197488	0.999927	-4.51352
CCDC25=2000288	-0.299434	9.21346	-1.31043	0.197651	0.999927	-4.51382
SKP2=4730674	0.263894	9.09659	1.31039	0.197665	0.999927	-4.51385
PLEKHO1=3450280	0.226968	11.2352	1.31035	0.197677	0.999927	-4.51387
RPL6P10=7000059	-0.801249	11.5739	-1.31026	0.197706	0.999927	-4.51392
HS.538312=7320403	0.0930573	8.15037	1.31022	0.197721	0.999927	-4.51395
GYPE=3520300	-0.08476	8.14168	-1.31018	0.197734	0.999927	-4.51397
BUB1B=1090047	-0.328108	9.3868	-1.30966	0.197908	0.999927	-4.51429
GNGT2=2760138	0.169833	9.10347	1.3094	0.197997	0.999927	-4.51445
ANKS6=1410121	0.106794	8.26704	1.30915	0.198079	0.999927	-4.5146
UBLCP1=10278	-0.454263	10.5077	-1.30902	0.198124	0.999927	-4.51469
HS.582550=4290220	0.11115	8.22579	1.30898	0.198136	0.999927	-4.51471
LOC652726=2340446	0.209108	8.81226	1.30896	0.198141	0.999927	-4.51472
SP4=1010521	-0.38451	9.73043	-1.30895	0.198146	0.999927	-4.51473
OR4C13=6620204	-0.0920681	8.14356	-1.30877	0.198208	0.999927	-4.51484
LOC402221=2340739	-0.447069	9.66541	-1.30838	0.198338	0.999927	-4.51508
BCL10=1340037	0.100082	8.25809	1.30826	0.198377	0.999927	-4.51515
PTPRK=6280201	-0.156405	8.33806	-1.3081	0.198432	0.999927	-4.51525
H3F3AP6=4180402	-0.500929	10.0012	-1.30793	0.198487	0.999927	-4.51535
PHC2=1500524	0.113776	8.38043	1.30746	0.198647	0.999927	-4.51564
FNDC3A=7200358	-0.306811	9.05373	-1.30742	0.19866	0.999927	-4.51567
ATF1=7200575	-0.239127	8.57049	-1.30723	0.198724	0.999927	-4.51578
HS.543064=4920270	0.110616	8.27832	1.30718	0.19874	0.999927	-4.51581
DPCD=3400687	0.187411	8.92296	1.30704	0.198787	0.999927	-4.5159
MAP1LC3A=5490240	0.14584	8.82422	1.30667	0.198913	0.999927	-4.51613
RPH3AL=5260408	0.0812764	8.13082	1.30619	0.199073	0.999927	-4.51642
DDX12P=3780170	0.075592	8.09887	1.30607	0.199116	0.999927	-4.51649
MAPK1=2490446	0.122691	8.33012	1.30605	0.199121	0.999927	-4.5165
[truncated: 19,084 more rows]

## Sheet: Day3.12_Std_Vs_G9AKD
gene=probe	logFC	AveExpr	t	P.Value	adj.P.Val	B
POLR3G=3400037	0.55544	9.19281	4.43052	7.30717e-05	0.820349	-1.35883
LILRB3=2470017	-0.592449	8.40611	-4.36083	9.05785e-05	0.820349	-1.44085
LINC00426=1010707	-0.573109	8.8151	-4.07192	0.000218392	0.820349	-1.78118
RAB32=2190128	-0.537925	8.27433	-4.05913	0.000226978	0.820349	-1.79624
ZNF98=2510435	-0.246901	8.10583	-3.99884	0.000272047	0.820349	-1.86716
LOC645895=1940709	0.360195	14.2856	3.92297	0.00034127	0.820349	-1.95631
DNM3=2190475	-0.349889	8.18265	-3.85765	0.000414328	0.820349	-2.03291
STX3=2350703	-0.441554	9.16163	-3.85735	0.000414686	0.820349	-2.03326
BRI3P1=540601	-0.758592	9.32317	-3.85425	0.000418513	0.820349	-2.03689
NPC2=540075	-0.712055	13.1139	-3.84703	0.000427555	0.820349	-2.04535
ASCL1=4830376	-1.48993	8.95654	-3.83303	0.000445615	0.820349	-2.06174
DDX60L=6510735	-0.218524	8.22014	-3.81079	0.000475844	0.820349	-2.08776
SEC22C=510041	-0.292378	10.518	-3.79004	0.000505836	0.820349	-2.11202
HS.524847=3400465	0.205438	8.10025	3.71578	0.00062887	0.888444	-2.19868
FLCN=1090075	-0.232221	8.22459	-3.69914	0.000660167	0.888444	-2.21806
SIRT2=4890066	-0.201417	8.18999	-3.6919	0.000674245	0.888444	-2.22648
RHBDF1=1710189	-0.470021	8.36818	-3.62755	0.000812789	0.999999	-2.30123
RPS8P9=4010541	0.275762	8.4534	3.58772	0.000911871	0.999999	-2.34736
HS.554507=6370228	-0.356099	8.17809	-3.53072	0.00107413	0.999999	-2.4132
TGM5=3450131	-0.295297	7.99287	-3.5262	0.0010881	0.999999	-2.4184
LOC286453=7150674	-0.327003	8.98936	-3.51801	0.00111389	0.999999	-2.42783
LOC100134499=6400767	0.22007	8.07236	3.50487	0.00115652	0.999999	-2.44296
CHGB=6420356	-0.38619	8.0897	-3.48417	0.00122683	0.999999	-2.46676
IPO5=1440632	0.323456	9.35505	3.4689	0.00128132	0.999999	-2.48429
BCL7A=3460458	-0.216098	8.1355	-3.45844	0.00131998	0.999999	-2.4963
TGM5=2640315	-0.461034	8.16902	-3.45454	0.00133467	0.999999	-2.50077
LOC645659=3840402	-0.194024	8.14024	-3.44575	0.00136835	0.999999	-2.51083
OR2B2=7040551	0.227928	8.23769	3.43175	0.00142373	0.999999	-2.52687
ANKRD6=4880465	-0.332151	8.7515	-3.40086	0.00155354	0.999999	-2.56217
POLR1B=5890646	0.240642	8.33638	3.38866	0.00160785	0.999999	-2.57609
MCOLN3=6760706	-0.251595	8.16736	-3.34981	0.00179322	0.999999	-2.62032
RPL7P22=6900762	0.487063	10.5667	3.32937	0.00189872	0.999999	-2.64351
HMGCS1=5270112	-0.863988	11.871	-3.32712	0.00191069	0.999999	-2.64607
PATL2=2970494	-0.533648	8.7933	-3.32151	0.00194086	0.999999	-2.65243
ATP6V1B2=6650017	-0.455747	12.4185	-3.29841	0.00206992	0.999999	-2.67858
MIR498=4070520	0.288549	8.14456	3.2976	0.00207461	0.999999	-2.6795
MAP1LC3B=2490754	-0.395719	10.8071	-3.29223	0.00210584	0.999999	-2.68558
RSAD2=3360343	-0.345422	8.17705	-3.28248	0.00216366	0.999999	-2.69659
RGS1=4490176	-1.56661	10.4175	-3.27304	0.00222108	0.999999	-2.70724
DAD1P1=2350154	0.226828	8.4543	3.25451	0.00233801	0.999999	-2.72812
LOC650132=6400563	0.358676	8.27026	3.23326	0.00247937	0.999999	-2.75203
FTSJ3=4210600	0.300341	9.12335	3.21718	0.00259166	0.999999	-2.77008
KLHDC8B=7560114	-0.223572	8.11783	-3.20894	0.00265105	0.999999	-2.77931
EEF1A1P35=6290349	0.273913	14.4387	3.19534	0.00275194	0.999999	-2.79454
GNS=6110392	-0.460388	11.4043	-3.17519	0.00290811	0.999999	-2.81706
PPAN=1230673	0.434571	8.85016	3.17297	0.00292584	0.999999	-2.81955
RLN2=6040270	-0.29753	8.33214	-3.16674	0.00297613	0.999999	-2.8265
TXNDC5=5050053	0.676315	12.6154	3.14965	0.00311816	0.999999	-2.84554
MRI1=4860402	0.214253	8.47253	3.14497	0.00315824	0.999999	-2.85076
LOC339352=6580091	-0.304767	9.11563	-3.14094	0.00319307	0.999999	-2.85524
LAMP2=780041	-0.526087	10.9406	-3.1322	0.00326982	0.999999	-2.86494
DNASE2=6200315	-0.685957	10.7721	-3.11104	0.00346312	0.999999	-2.88842
EPOR=3310242	-0.26975	8.36898	-3.10392	0.00353055	0.999999	-2.8963
ACAT2=7330753	-0.541305	12.3239	-3.10199	0.00354905	0.999999	-2.89844
CALCOCO2=5820646	-0.230404	8.62581	-3.10128	0.0035559	0.999999	-2.89923
PLD6=1340707	0.652617	10.2023	3.07348	0.00383312	0.999999	-2.92995
CSF1R=1070014	-0.352835	8.63088	-3.06023	0.00397227	0.999999	-2.94454
DSC3=1440465	0.22339	8.15091	3.05332	0.00404676	0.999999	-2.95215
ARMCX1=4230451	-0.188927	8.16113	-3.03893	0.00420603	0.999999	-2.96796
CNR1=4010152	-0.418903	8.64416	-3.03643	0.00423431	0.999999	-2.97071
HMGCR=6550603	-0.525858	11.0566	-3.03452	0.00425602	0.999999	-2.9728
LGALS3=5420377	-0.984534	9.35409	-3.03444	0.00425697	0.999999	-2.97289
VPS26A=1580035	-0.371166	11.2801	-3.01356	0.00450133	0.999999	-2.99576
HS.560987=2450687	0.210799	8.2666	3.00904	0.00455593	0.999999	-3.0007
LOC650919=3460475	-0.205845	8.12498	-3.00268	0.00463387	0.999999	-3.00766
BEX2=4830674	-0.520553	9.97675	-2.98746	0.00482548	0.999999	-3.02427
FBXO32=1990079	-0.413225	8.63581	-2.97468	0.00499209	0.999999	-3.03819
PLD6=1980474	0.257521	8.44661	2.97445	0.00499508	0.999999	-3.03844
SELENON=780162	-0.224844	8.28675	-2.97414	0.00499916	0.999999	-3.03877
CD68=3120370	-0.592544	9.43347	-2.95469	0.00526349	0.999999	-3.05991
BCAS2=7610575	-0.201187	8.3967	-2.94127	0.00545333	0.999999	-3.07445
AGMAT=4890255	0.333079	8.67394	2.92485	0.00569452	0.999999	-3.09222
HS.403584=2370452	0.185153	8.19309	2.92442	0.00570086	0.999999	-3.09268
RTL8C=6040376	-0.339387	9.78638	-2.92289	0.00572397	0.999999	-3.09434
RALA=2810382	-0.421116	11.5749	-2.92179	0.00574054	0.999999	-3.09552
LOC391429=4590592	0.250106	8.22408	2.91627	0.00582435	0.999999	-3.10148
SLC38A7=3420017	-0.24322	8.23707	-2.91567	0.00583362	0.999999	-3.10213
HBA2=2640286	0.189172	8.185	2.90526	0.0059951	0.999999	-3.11334
CDK11B=4250739	0.272372	8.627	2.90378	0.00601851	0.999999	-3.11494
ARMCX6=1690475	-0.273498	9.5113	-2.89768	0.00611546	0.999999	-3.12151
STRIP2=3180372	-0.26053	8.16652	-2.89335	0.00618521	0.999999	-3.12616
SFXN2=5720553	0.22248	8.4237	2.86888	0.00659335	0.999999	-3.15242
LOC100132705=5960170	0.21056	8.33081	2.86882	0.00659433	0.999999	-3.15248
LOC100132205=1030739	0.151433	8.12149	2.86616	0.00664024	0.999999	-3.15533
SELENON=1780402	-0.296515	8.42145	-2.86574	0.00664747	0.999999	-3.15577
LOC645010=3440612	0.210217	8.14686	2.86504	0.00665959	0.999999	-3.15652
TP53I11=6350376	-0.189597	8.12171	-2.84277	0.00705657	0.999999	-3.18032
LOC648907=770072	0.193194	8.2932	2.83908	0.00712443	0.999999	-3.18425
HEATR3=4850440	0.44808	9.41471	2.83714	0.00716032	0.999999	-3.18632
HAVCR2=5220093	-0.487296	11.3325	-2.8283	0.00732601	0.999999	-3.19572
FCRL4=3180156	-1.27724	9.21353	-2.82346	0.00741843	0.999999	-3.20088
SMIM29=360209	-0.233263	8.45457	-2.81381	0.00760563	0.999999	-3.21112
C6orf223=1570333	-0.34448	8.21152	-2.81356	0.00761055	0.999999	-3.21139
ITK=7560632	-0.644623	9.12117	-2.81333	0.00761514	0.999999	-3.21164
HS.415576=2680670	-0.58893	8.6671	-2.80457	0.00778907	0.999999	-3.22092
FGGY=4480148	-0.410554	9.0084	-2.79932	0.00789499	0.999999	-3.22647
ZSWIM3=2480482	-0.149813	8.09364	-2.79874	0.00790697	0.999999	-3.2271
FAM177A1=610112	0.383354	14.2464	2.79324	0.0080196	0.999999	-3.23291
TCEAL8=7550468	-0.364362	10.3738	-2.79198	0.00804554	0.999999	-3.23424
BRI3=6270095	-0.683679	9.80944	-2.78731	0.00814268	0.999999	-3.23918
CAMK2G=1010475	-0.282678	8.953	-2.78387	0.0082149	0.999999	-3.24281
SHMT1=2970059	-0.180415	8.28137	-2.78054	0.00828552	0.999999	-3.24633
SV2B=4540102	-0.12218	8.12732	-2.7787	0.00832455	0.999999	-3.24826
HECW2=6290475	-0.350342	8.40417	-2.77523	0.00839899	0.999999	-3.25192
RPL7L1=1770609	0.396642	10.9437	2.77165	0.00847647	0.999999	-3.2557
DSCR3=7320437	-0.279655	10.3478	-2.76195	0.00868936	0.999999	-3.2659
PRR11=2370072	0.332496	9.3854	2.74578	0.00905562	0.999999	-3.28288
GPR156=7560494	0.187612	8.17877	2.74554	0.00906129	0.999999	-3.28314
SNORD13=7210035	-0.60223	10.9614	-2.74297	0.00912074	0.999999	-3.28583
EXOSC4=7560253	0.32398	9.2641	2.73987	0.00919296	0.999999	-3.28908
MMP24=2060201	-0.162645	8.24274	-2.73192	0.00938094	0.999999	-3.2974
HAUS8=2970754	0.29762	8.91511	2.72477	0.00955299	0.999999	-3.30488
HLA-DRA=270168	-0.46502	14.1678	-2.72471	0.00955433	0.999999	-3.30494
GPRASP1=620273	0.137626	8.13468	2.72189	0.00962302	0.999999	-3.30788
ALDH5A1=7040327	-0.31526	8.8808	-2.72165	0.00962879	0.999999	-3.30813
SNORA70C=1470343	0.158644	8.32709	2.71922	0.00968829	0.999999	-3.31066
RNLS=5260441	-0.286082	9.09697	-2.7044	0.0100589	0.999999	-3.32611
HS.547551=2360450	-0.117378	8.16171	-2.70117	0.0101415	0.999999	-3.32947
PHYH=5860187	-0.44747	9.96625	-2.69902	0.0101968	0.999999	-3.33171
KLHDC2=2810364	-0.361889	10.8361	-2.69324	0.0103466	0.999999	-3.33771
ACP5=7050082	-0.966467	10.5773	-2.68974	0.0104385	0.999999	-3.34135
LOC646916=7380672	0.283693	8.70808	2.68888	0.010461	0.999999	-3.34223
HS.552934=4610368	0.168905	8.11798	2.68765	0.0104934	0.999999	-3.34351
TBX19=630722	-0.143011	8.18027	-2.686	0.0105372	0.999999	-3.34522
FAM149B1=3130035	-0.22908	9.2354	-2.67937	0.0107146	0.999999	-3.35209
UBE4B=2140563	-0.38065	10.1505	-2.67002	0.0109695	0.999999	-3.36176
LUZP2=4120692	0.182787	8.15391	2.66977	0.0109766	0.999999	-3.36202
LOC100133517=2850424	0.248456	8.44051	2.66745	0.0110406	0.999999	-3.36442
MPV17L2=6370278	0.293899	8.40681	2.66204	0.0111916	0.999999	-3.37
PCLAF=7550470	0.415609	14.1737	2.66076	0.0112276	0.999999	-3.37132
KLHL24=6620201	-0.810883	9.08863	-2.65792	0.0113078	0.999999	-3.37425
PDCD11=1030022	0.207977	8.28836	2.64732	0.0116119	0.999999	-3.38517
COLQ=4290288	-0.194967	8.18034	-2.64187	0.0117713	0.999999	-3.39078
ZNF841=4900300	0.319101	8.73244	2.64055	0.0118102	0.999999	-3.39214
CCNG2=5360672	-0.537219	9.15495	-2.6404	0.0118146	0.999999	-3.39229
AEN=5090438	0.290561	9.21496	2.63904	0.0118548	0.999999	-3.39369
HS.577861=70544	0.14717	8.11258	2.63891	0.0118588	0.999999	-3.39383
RPL21P16=580523	0.242937	14.324	2.63793	0.0118878	0.999999	-3.39483
LOC646853=4890605	0.144467	8.18885	2.63667	0.0119253	0.999999	-3.39613
LOC100130928=360672	0.151043	8.17186	2.63409	0.0120021	0.999999	-3.39877
SNX3=6100523	-0.283491	13.4074	-2.6291	0.0121525	0.999999	-3.40389
TMEM251=4210553	-0.250159	9.68806	-2.62641	0.0122342	0.999999	-3.40665
UBE2C=6900368	0.292782	8.59672	2.62469	0.0122869	0.999999	-3.40841
B3GNT6=2850041	0.181878	8.15339	2.6235	0.0123234	0.999999	-3.40963
RLN1=3310731	-0.153472	8.08855	-2.62202	0.0123688	0.999999	-3.41115
PCTP=1300075	-0.342383	8.84598	-2.61721	0.0125177	0.999999	-3.41607
VAT1L=3460392	0.200375	8.18594	2.60146	0.0130165	0.999999	-3.43214
MEG8=5130709	0.178384	8.18462	2.60143	0.0130176	0.999999	-3.43217
AHCTF1=6040747	0.329802	9.57926	2.59066	0.0133693	0.999999	-3.44314
RNF39=6220176	-0.233834	8.22473	-2.58943	0.0134102	0.999999	-3.44439
EIF4G3=3290551	0.294748	10.1334	2.58857	0.0134386	0.999999	-3.44526
RBFA=6770465	0.304978	8.62773	2.57893	0.0137626	0.999999	-3.45506
NOL10=6760653	0.192122	8.38581	2.57295	0.0139668	0.999999	-3.46112
DPYSL5=3520332	-0.167138	8.21487	-2.57261	0.0139785	0.999999	-3.46146
RAB3C=4570474	-0.248423	8.276	-2.57241	0.0139855	0.999999	-3.46167
HS.575473=4560195	0.21066	8.35275	2.56768	0.0141494	0.999999	-3.46646
ALPK2=5270519	-0.187897	8.07162	-2.56472	0.0142529	0.999999	-3.46945
SQLE=3120367	-0.389015	12.1328	-2.56469	0.0142539	0.999999	-3.46948
C20orf194=5130167	-0.131953	8.1689	-2.56091	0.0143871	0.999999	-3.47331
TMEM202=5340707	0.142481	8.15316	2.55711	0.0145221	0.999999	-3.47715
PDE12=3060154	0.212969	9.93642	2.5564	0.0145474	0.999999	-3.47786
LOC100130494=3130341	0.176077	8.14601	2.55469	0.0146085	0.999999	-3.47959
PIP4K2B=270546	0.157628	8.21198	2.55281	0.0146759	0.999999	-3.48148
HS.551143=6960075	-0.267956	8.47586	-2.55232	0.0146937	0.999999	-3.48198
RNF185=290307	-0.210193	8.41111	-2.55227	0.0146956	0.999999	-3.48203
ZNF518A=4220161	-0.248641	9.44958	-2.55191	0.0147084	0.999999	-3.48239
LOC732360=3940274	0.443791	9.81251	2.54867	0.0148257	0.999999	-3.48565
HS.570107=1990424	0.156212	8.13015	2.54852	0.0148312	0.999999	-3.48581
TRAF3=4010487	0.296737	8.95841	2.54844	0.0148341	0.999999	-3.48589
INSIG1=1820332	-0.541495	9.29257	-2.54819	0.0148434	0.999999	-3.48614
GABPAP=5690435	0.13299	8.12765	2.54802	0.0148495	0.999999	-3.48631
TACR3=4250519	0.130274	8.1265	2.54782	0.0148568	0.999999	-3.48651
DENND4C=4590427	-0.345664	8.2856	-2.54439	0.0149823	0.999999	-3.48997
RRP1=240154	0.299795	8.91412	2.54107	0.0151046	0.999999	-3.49331
RNASEH1=1510661	0.298801	10.4465	2.53745	0.0152388	0.999999	-3.49695
LOC728148=3780576	-0.292074	8.44912	-2.53568	0.0153051	0.999999	-3.49873
SIRPA=1940129	-0.762705	9.56558	-2.53536	0.015317	0.999999	-3.49905
PDE8B=110246	0.162464	8.19301	2.52892	0.01556	0.999999	-3.50552
POFUT1=1400465	0.302148	9.43384	2.52803	0.0155937	0.999999	-3.50641
ACSBG1=2480730	-0.1805	8.15126	-2.5273	0.0156214	0.999999	-3.50714
ZNF34=5900491	-0.226044	8.49567	-2.52667	0.0156454	0.999999	-3.50777
DMD=3870598	-0.187412	8.16086	-2.52301	0.015786	0.999999	-3.51145
LOC729439=3370356	0.425116	14.2125	2.52128	0.0158525	0.999999	-3.51318
LBHD1=7100280	0.469607	11.1181	2.51612	0.016053	0.999999	-3.51834
MYC=6270646	0.647124	10.5651	2.51563	0.0160725	0.999999	-3.51884
BAZ1A=1240097	0.384493	9.18799	2.5141	0.0161325	0.999999	-3.52037
FLJ10246=6590609	0.223318	8.34229	2.51297	0.0161769	0.999999	-3.5215
PGAM5=1050021	0.332401	9.78616	2.50137	0.0166395	0.999999	-3.53308
GRN=6840184	-0.672699	10.7217	-2.49712	0.0168116	0.999999	-3.53731
XPO4=2940343	0.250511	10.5723	2.49705	0.0168147	0.999999	-3.53739
HS.544806=7150095	0.179003	8.18867	2.4962	0.0168495	0.999999	-3.53824
EBP=4250156	-0.428329	11.0119	-2.49553	0.0168766	0.999999	-3.5389
ENDOG=2900543	0.290638	8.86186	2.4935	0.01696	0.999999	-3.54092
ERBB2=4050156	-0.21577	8.37324	-2.49295	0.0169827	0.999999	-3.54147
HS.156349=5670491	0.150669	8.16461	2.4913	0.0170504	0.999999	-3.54311
TRIM43=1690424	0.161279	8.18165	2.49042	0.0170871	0.999999	-3.54399
TWNK=2190538	0.324879	9.17719	2.48843	0.0171694	0.999999	-3.54596
SCML1=1430152	-0.266515	8.69023	-2.48462	0.0173286	0.999999	-3.54975
PATL2=4230056	-0.345079	8.58789	-2.4815	0.0174597	0.999999	-3.55285
RUNDC3A=6940634	-0.164995	8.02882	-2.48033	0.017509	0.999999	-3.55401
NCKIPSD=5360703	-0.134036	8.11733	-2.48033	0.0175091	0.999999	-3.55401
LOC650152=5420136	0.309521	13.8508	2.47682	0.0176581	0.999999	-3.55749
RAB38=2600070	-0.671318	8.98269	-2.47629	0.0176809	0.999999	-3.55802
ROCK2=4860719	0.352013	14.1662	2.4719	0.017869	0.999999	-3.56236
LOC728522=2650128	0.155292	8.12152	2.47177	0.0178748	0.999999	-3.5625
SCD=2140128	-0.680533	11.8025	-2.47145	0.0178887	0.999999	-3.56282
H1F0=630278	-0.32732	8.33161	-2.4672	0.0180729	0.999999	-3.56702
KCTD20=7000086	0.372319	10.6465	2.4636	0.0182303	0.999999	-3.57058
C5AR1=6450092	-0.1433	8.06005	-2.46215	0.0182939	0.999999	-3.57201
ACER3=1230017	0.262936	9.47935	2.4612	0.018336	0.999999	-3.57296
TSLP=70053	0.267727	8.37698	2.45673	0.018534	0.999999	-3.57737
TMEM41A=2100709	0.317943	9.04294	2.45313	0.0186948	0.999999	-3.58091
PLAU=5360670	-0.385113	8.31082	-2.45212	0.0187404	0.999999	-3.58191
HS.141883=4480424	-0.235567	8.42004	-2.45132	0.0187766	0.999999	-3.5827
TRIB1=4810520	0.560994	11.3424	2.45033	0.0188211	0.999999	-3.58368
MVK=6620768	-0.288735	8.51269	-2.44875	0.0188925	0.999999	-3.58523
IGF2BP1=1050670	-0.26647	8.55263	-2.44564	0.0190341	0.999999	-3.58829
LOC652175=5090669	-0.19032	8.18964	-2.44509	0.0190591	0.999999	-3.58883
LOC100129522=6620575	-0.187142	8.61094	-2.44508	0.0190598	0.999999	-3.58885
PPT1=7200041	-0.490633	12.3352	-2.44396	0.019111	0.999999	-3.58995
LILRA2=3370594	-0.309291	8.58278	-2.44283	0.0191629	0.999999	-3.59106
CREB3L4=4920458	-0.158092	8.17156	-2.44258	0.0191743	0.999999	-3.59131
LLGL1=2470608	-0.22365	9.24268	-2.44019	0.0192843	0.999999	-3.59365
RBM47=2320576	0.462071	10.026	2.43936	0.0193226	0.999999	-3.59447
ODC1=4070017	0.561846	12.396	2.43911	0.0193344	0.999999	-3.59472
LOC653034=4060431	0.176057	8.29402	2.43864	0.0193563	0.999999	-3.59518
RPL17=1450390	0.293014	14.2758	2.43756	0.019406	0.999999	-3.59624
TUFT1=5220035	-0.353638	8.95085	-2.43093	0.0197163	0.999999	-3.60275
QTRT2=1660333	0.139798	8.31856	2.42696	0.0199044	0.999999	-3.60664
IFRD2=4200152	0.333338	8.9807	2.42574	0.0199623	0.999999	-3.60783
LOC100134009=2000161	-0.156945	8.15672	-2.42393	0.0200488	0.999999	-3.60961
HS.566937=3120202	0.218011	8.20829	2.42332	0.0200782	0.999999	-3.61021
PPM1G=940202	0.200548	8.24581	2.42138	0.0201714	0.999999	-3.61211
NCBP1=2600612	0.227023	11.0309	2.41982	0.0202461	0.999999	-3.61362
TELO2=240750	0.289016	8.72258	2.4198	0.0202472	0.999999	-3.61364
SNHG7=6280433	0.281271	8.66761	2.41924	0.0202742	0.999999	-3.61419
ZNF384=6550719	0.221681	8.36452	2.41499	0.0204807	0.999999	-3.61835
PSMD1=5090647	0.348537	10.8845	2.41078	0.0206871	0.999999	-3.62246
CCDC32=5570575	-0.246365	9.51288	-2.41058	0.0206968	0.999999	-3.62265
SOCS7=3890491	0.173322	8.27056	2.40913	0.0207686	0.999999	-3.62407
SIGLEC14=1400593	-0.624464	9.34966	-2.4083	0.0208095	0.999999	-3.62488
HS.555252=520451	0.288638	8.67877	2.40744	0.020852	0.999999	-3.62572
ZFYVE16=1230112	-0.160268	8.27173	-2.40469	0.0209886	0.999999	-3.62839
PRO0628=5910746	0.298669	8.63865	2.40464	0.0209911	0.999999	-3.62844
STXBP1=1260564	-0.13489	8.09363	-2.40464	0.0209912	0.999999	-3.62844
SQLE=7050068	-0.380698	10.3475	-2.40386	0.0210302	0.999999	-3.62921
ATP6V1H=6330279	-0.31298	10.2265	-2.40317	0.0210649	0.999999	-3.62988
BEX4=4490180	-0.425207	10.5985	-2.40271	0.0210876	0.999999	-3.63032
LOC388458=1740091	-0.135273	8.14632	-2.40201	0.0211226	0.999999	-3.631
RIPK2=4150520	-0.489846	10.2883	-2.39941	0.0212534	0.999999	-3.63353
UBXN2A=7160382	0.227504	10.0777	2.39902	0.0212734	0.999999	-3.63392
CD276=5900575	-0.147395	8.11336	-2.39554	0.0214498	0.999999	-3.6373
HS.14706=6660543	-0.178057	8.22475	-2.39552	0.0214506	0.999999	-3.63732
RPS19BP1=6590209	0.30996	10.4501	2.39502	0.0214759	0.999999	-3.6378
MAGEE1=4760653	-0.132403	8.17191	-2.39251	0.021604	0.999999	-3.64024
RPS16P10=4920224	0.36815	14.3106	2.39244	0.021608	0.999999	-3.64032
LDLR=1440736	-0.582492	11.5542	-2.3904	0.0217127	0.999999	-3.6423
NOP2=1010630	0.28386	9.22853	2.38762	0.0218558	0.999999	-3.64499
LOC646034=6200438	0.216988	8.64155	2.38644	0.0219169	0.999999	-3.64614
RETREG1=6420309	-0.282567	8.74513	-2.3862	0.0219293	0.999999	-3.64637
TOMM40=1740494	0.372895	12.6722	2.38235	0.0221303	0.999999	-3.65011
HS.430851=6520553	0.398205	9.3871	2.38111	0.0221952	0.999999	-3.65131
TMEM251=1820092	-0.247579	9.36726	-2.38044	0.0222304	0.999999	-3.65196
RIC3=1580114	-0.140981	8.22774	-2.37896	0.022308	0.999999	-3.65338
PCYOX1L=4560435	-0.288321	8.47236	-2.37706	0.0224083	0.999999	-3.65522
TXK=1190138	-0.168055	8.09046	-2.37461	0.0225382	0.999999	-3.65759
FTL=4920767	-0.316538	14.397	-2.3741	0.0225655	0.999999	-3.65809
LOC647361=6840170	0.378411	14.2441	2.37211	0.0226715	0.999999	-3.66001
SQSTM1=4260044	-0.599209	12.8841	-2.37094	0.0227345	0.999999	-3.66114
CSRP2=1990152	-0.146233	8.24764	-2.37054	0.0227556	0.999999	-3.66152
C19orf84=6900102	-0.201239	8.17256	-2.37029	0.022769	0.999999	-3.66176
BHLHB9=7210546	-0.181644	8.32011	-2.36854	0.0228635	0.999999	-3.66346
ACKR2=460504	-0.244936	8.38586	-2.36838	0.0228722	0.999999	-3.66362
FAM102B=5490184	-0.283648	9.0824	-2.36593	0.0230045	0.999999	-3.66598
LOC100129410=2850093	0.135672	8.14442	2.36577	0.0230128	0.999999	-3.66613
GOSR1=270019	0.172349	8.47542	2.35821	0.023426	0.999999	-3.67342
HS.537591=6940241	-0.14787	8.12596	-2.35461	0.0236253	0.999999	-3.67688
HS.581828=7550221	0.230943	8.40184	2.35443	0.0236354	0.999999	-3.67706
TSPY26P=3870400	-0.140213	8.09488	-2.35185	0.0237785	0.999999	-3.67953
RPL7P23=1570491	-0.386522	14.3036	-2.35061	0.0238481	0.999999	-3.68073
KIR3DL1=4640553	0.173566	8.12127	2.34938	0.0239169	0.999999	-3.68191
NLGN2=4830477	0.214634	8.30746	2.3474	0.0240284	0.999999	-3.68381
HS.582419=7400288	0.134029	8.10954	2.34688	0.0240577	0.999999	-3.68431
CIPC=380379	-0.545907	9.82698	-2.3466	0.0240736	0.999999	-3.68458
AMACR=3130154	-0.171581	8.21149	-2.34625	0.0240934	0.999999	-3.68492
C6orf106=5900504	0.237886	8.58301	2.34539	0.0241417	0.999999	-3.68574
EXOC1=1770438	0.169231	8.15189	2.34437	0.0241995	0.999999	-3.68672
LOC100131774=450709	0.122787	8.14673	2.34418	0.0242101	0.999999	-3.6869
HS1BP3=870653	-0.35544	8.55776	-2.34281	0.0242884	0.999999	-3.68822
CCDC28A=2000504	-0.268822	10.9083	-2.34089	0.0243978	0.999999	-3.69006
MAB21L2=4040731	-0.164307	8.14404	-2.33552	0.0247063	0.999999	-3.6952
TCEA2=5290577	-0.171831	8.08327	-2.3353	0.0247189	0.999999	-3.69541
MFGE8=5560075	-0.561551	9.50061	-2.32995	0.0250297	0.999999	-3.70052
SNORA84=870053	0.270628	8.65959	2.32964	0.025048	0.999999	-3.70082
KAZN=1990427	0.16231	8.12319	2.32911	0.025079	0.999999	-3.70133
NFKBIE=540139	-0.746414	10.369	-2.32878	0.0250984	0.999999	-3.70164
LOC729057=4760139	0.140631	8.23217	2.32242	0.0254738	0.999999	-3.70772
RPL3=3990215	0.26966	13.7408	2.31892	0.0256824	0.999999	-3.71105
KLHL6=2470338	-0.480625	9.74862	-2.31576	0.0258716	0.999999	-3.71406
URI1=4220364	0.245654	11.7964	2.31551	0.025887	0.999999	-3.7143
INAVA=7100021	-0.302122	8.16632	-2.31342	0.0260129	0.999999	-3.71628
MTCH1=3460181	-0.199865	12.8056	-2.30514	0.0265185	0.999999	-3.72415
CASP3=2260215	0.315927	11.9854	2.30351	0.026619	0.999999	-3.7257
CYFIP2=3520020	-0.604309	10.4804	-2.30332	0.0266308	0.999999	-3.72588
ZNF192P1=2120082	-0.159932	8.20848	-2.29871	0.026917	0.999999	-3.73025
LOC643757=6620400	0.161005	8.10723	2.29868	0.0269188	0.999999	-3.73028
PTCD2=4890040	0.194798	8.45352	2.2977	0.0269799	0.999999	-3.7312
OSTM1=4060575	-0.208535	8.93125	-2.29649	0.0270557	0.999999	-3.73235
BROX=4390014	-0.132471	8.16672	-2.29452	0.0271799	0.999999	-3.73422
DPH6=4180059	-0.123277	8.12429	-2.29369	0.027232	0.999999	-3.73501
ZNF627=870594	-0.220572	8.69358	-2.29198	0.0273402	0.999999	-3.73663
COL14A1=3800010	0.146924	8.1394	2.29194	0.0273423	0.999999	-3.73666
MCOLN3=20292	-0.174098	8.12463	-2.29	0.0274653	0.999999	-3.73849
PDCD2L=4590424	0.392146	9.43849	2.28887	0.0275377	0.999999	-3.73957
ATP2A1=5490360	-0.136322	8.04432	-2.28807	0.0275882	0.999999	-3.74032
DFFA=4390576	0.159999	8.33919	2.28747	0.0276269	0.999999	-3.74089
TWSG1=940041	-0.354668	9.98424	-2.28712	0.0276491	0.999999	-3.74122
CRABP2=3400296	0.158246	8.22254	2.28567	0.027742	0.999999	-3.74259
MIA=6980767	0.146619	8.09601	2.28566	0.0277428	0.999999	-3.7426
HS.178244=2750093	0.201932	8.17048	2.28564	0.0277441	0.999999	-3.74262
CD63=2480068	-0.399528	10.3363	-2.28563	0.0277443	0.999999	-3.74262
LOC652044=2000706	0.15533	8.10807	2.28406	0.0278453	0.999999	-3.74411
MSMO1=5860348	-0.84212	10.9856	-2.28333	0.027892	0.999999	-3.74479
HCN3=6480674	-0.259652	8.45516	-2.28323	0.0278989	0.999999	-3.74489
LRFN4=4490044	-0.211118	8.28303	-2.28184	0.0279885	0.999999	-3.7462
NEMF=5220541	0.25535	9.54272	2.27961	0.0281331	0.999999	-3.74831
ZSCAN31=1190647	-0.255389	8.55003	-2.27918	0.0281611	0.999999	-3.74871
HS.371789=4180372	0.135636	8.1725	2.27712	0.0282951	0.999999	-3.75065
DDX18=6060201	0.312031	11.405	2.27592	0.0283736	0.999999	-3.75178
BEX4=1110615	-0.305998	9.50243	-2.27555	0.0283975	0.999999	-3.75213
ST3GAL5=5260403	-0.513317	9.33006	-2.27542	0.0284062	0.999999	-3.75225
TMEM150A=4780647	-0.31232	9.09567	-2.27504	0.0284308	0.999999	-3.7526
HS.538804=5860438	-0.13282	8.12591	-2.27504	0.0284311	0.999999	-3.75261
UBE2J1=5080020	0.393592	12.0268	2.27472	0.0284519	0.999999	-3.75291
EVI5=4540176	0.360503	9.886	2.27459	0.0284606	0.999999	-3.75303
TANGO6=6330437	0.154677	8.55165	2.2739	0.0285058	0.999999	-3.75368
AKIRIN2=5690202	-0.280813	11.4917	-2.27271	0.0285839	0.999999	-3.7548
PRDM16=2120343	0.142666	8.09128	2.27156	0.0286596	0.999999	-3.75588
TUBG1=5390189	0.31077	8.83478	2.26944	0.0287999	0.999999	-3.75787
HS.125695=3710292	0.139881	8.18089	2.26801	0.0288949	0.999999	-3.75922
NOP9=1430553	0.136286	8.27368	2.26391	0.0291689	0.999999	-3.76307
NOP2=540221	0.419347	11.6951	2.26203	0.0292951	0.999999	-3.76483
HS.426929=3400273	0.169703	8.41752	2.25794	0.0295718	0.999999	-3.76867
DDN=1230129	0.153511	8.22454	2.25742	0.0296066	0.999999	-3.76915
SUGP1=4890736	0.116337	8.14421	2.25608	0.0296983	0.999999	-3.77041
UAP1L1=6100609	-0.462141	8.68571	-2.25563	0.0297284	0.999999	-3.77082
ARMCX2=3930201	-0.424397	9.91078	-2.25523	0.0297558	0.999999	-3.7712
TJP2=5260309	-0.19486	8.1511	-2.25466	0.0297951	0.999999	-3.77174
LYRM2=3440014	0.29521	9.78677	2.25329	0.0298885	0.999999	-3.77301
PAM16=6380220	0.331964	10.268	2.25291	0.0299145	0.999999	-3.77337
EEF1GP5=1170309	0.349715	14.1051	2.25226	0.0299596	0.999999	-3.77398
LOC649150=4060446	0.156272	14.6657	2.25215	0.0299668	0.999999	-3.77408
HSD17B7P2=7610142	-0.221447	8.44425	-2.2512	0.0300324	0.999999	-3.77497
CPM=1980719	0.152837	8.20343	2.24919	0.0301711	0.999999	-3.77685
SHARPIN=6510601	0.231887	8.52529	2.24798	0.0302545	0.999999	-3.77798
VWA1=50682	-0.131226	8.17792	-2.24685	0.0303328	0.999999	-3.77903
LOC389049=4390367	0.208404	8.38369	2.24644	0.0303613	0.999999	-3.77942
STMN3=4780224	-0.68461	9.77389	-2.24404	0.0305284	0.999999	-3.78166
LOC652493=150609	0.594193	12.8806	2.24389	0.0305392	0.999999	-3.7818
SDCBP=6040324	-0.417069	9.83555	-2.24354	0.0305633	0.999999	-3.78212
XPO5=6590400	0.257377	9.99723	2.24173	0.0306906	0.999999	-3.78382
LOC647450=4220110	0.678916	12.5817	2.24166	0.0306955	0.999999	-3.78388
LOC653800=5900050	-0.122017	8.06576	-2.23888	0.0308905	0.999999	-3.78646
DENND2D=1500703	-0.634116	9.54467	-2.23669	0.0310456	0.999999	-3.78851
CHUK=3520541	0.231531	9.93962	2.23639	0.0310672	0.999999	-3.78879
ERCC6=520168	-0.162433	8.26176	-2.23549	0.0311307	0.999999	-3.78962
MIR607=6520367	-0.130328	8.26323	-2.23343	0.0312778	0.999999	-3.79154
MOCS1=7560543	-0.176504	8.26199	-2.22893	0.0316	0.999999	-3.79572
KBTBD3=1740661	-0.125173	8.11048	-2.22879	0.0316104	0.999999	-3.79586
ZDHHC11=2370097	-0.126745	8.08173	-2.22785	0.0316779	0.999999	-3.79673
LOC647456=1300619	0.147273	8.15561	2.22759	0.0316969	0.999999	-3.79697
RACK1=7650152	0.336186	14.2045	2.22752	0.031702	0.999999	-3.79704
DTD2=1030220	0.190172	8.36924	2.22704	0.0317364	0.999999	-3.79748
KDM5B=5870482	-0.31055	9.1628	-2.22673	0.0317586	0.999999	-3.79776
BUD13=50487	0.234739	9.30068	2.22543	0.0318528	0.999999	-3.79897
LAMTOR3=4480026	-0.330043	11.2896	-2.22484	0.0318962	0.999999	-3.79952
LOC100128510=5670431	0.387133	9.41675	2.22473	0.0319041	0.999999	-3.79963
PIGN=3890653	0.246964	9.03504	2.2239	0.0319641	0.999999	-3.80039
HOMER2=1570767	0.188485	8.21645	2.22217	0.0320904	0.999999	-3.802
RPL21P29=5090711	0.273937	14.3577	2.22036	0.0322225	0.999999	-3.80367
DUSP10=4830315	-0.709766	8.96385	-2.21685	0.032481	0.999999	-3.80693
PUM3=1500603	0.384444	10.7078	2.21577	0.0325606	0.999999	-3.80792
HS.545044=4210594	0.126805	8.23135	2.2142	0.0326769	0.999999	-3.80938
B4GALT2=510379	0.146375	8.2594	2.21374	0.0327109	0.999999	-3.8098
HS.528160=5570598	-0.139378	8.13452	-2.21344	0.0327332	0.999999	-3.81008
FAM69A=5290646	0.109214	8.15684	2.2114	0.0328855	0.999999	-3.81197
HS.581740=3450021	0.12705	8.17443	2.2095	0.0330275	0.999999	-3.81372
HEXB=3800139	-0.242703	11.6738	-2.20831	0.0331163	0.999999	-3.81482
COA7=2810022	0.295708	8.96774	2.20823	0.0331225	0.999999	-3.81489
LIG4=2070093	0.152194	8.28938	2.20743	0.0331823	0.999999	-3.81563
WFDC21P=70121	-0.363447	8.32526	-2.20719	0.0332007	0.999999	-3.81585
PRMT5=3850520	0.285253	10.3914	2.20713	0.0332049	0.999999	-3.81591
MIR599=650471	0.174925	8.53578	2.20686	0.0332252	0.999999	-3.81615
FTH1P16=3850204	-0.322171	14.0518	-2.20292	0.0335234	0.999999	-3.81979
TBC1D3H=6590168	0.137461	8.06685	2.20283	0.0335304	0.999999	-3.81988
CSNK2A3=4810709	0.147435	8.8368	2.20152	0.0336299	0.999999	-3.82108
DUSP10=3780707	-0.535754	8.80457	-2.19738	0.0339459	0.999999	-3.82489
EVI2A=4590224	-0.573251	10.1342	-2.19637	0.0340237	0.999999	-3.82582
TRIM6=6040653	-0.169421	8.35775	-2.19545	0.0340948	0.999999	-3.82667
HS.374023=1230521	-0.18535	8.29756	-2.19529	0.0341071	0.999999	-3.82682
ATP6V0E1=4730343	-0.234323	12.8491	-2.19481	0.0341443	0.999999	-3.82726
APOD=7150634	-0.395322	8.19632	-2.194	0.0342063	0.999999	-3.828
LOC651894=3840722	0.40731	14.2678	2.19363	0.034235	0.999999	-3.82834
GPAM=7040372	-0.291614	9.17597	-2.19329	0.0342614	0.999999	-3.82866
RRAGD=6480209	-0.43809	9.31516	-2.19315	0.0342721	0.999999	-3.82878
TMEM170B=4780491	-0.263192	8.6127	-2.19087	0.0344491	0.999999	-3.83088
GAPDH=2640091	0.233758	14.2721	2.19085	0.0344505	0.999999	-3.83089
SNRNP40=6130220	0.27771	11.0896	2.18946	0.0345593	0.999999	-3.83218
FAM129A=4230735	0.498482	10.7449	2.18666	0.0347776	0.999999	-3.83474
HS.97549=6060435	0.148694	8.25913	2.18579	0.0348464	0.999999	-3.83554
BID=1190022	0.234353	8.80736	2.18418	0.0349731	0.999999	-3.83702
GABARAPL2=3120520	-0.18911	12.5492	-2.18389	0.0349961	0.999999	-3.83729
RPS4XP6=1240427	0.402894	14.0818	2.18308	0.0350594	0.999999	-3.83802
LOC388237=4250450	0.134602	8.05827	2.18222	0.0351274	0.999999	-3.83881
TTC13=4490014	0.239004	9.94476	2.18171	0.0351678	0.999999	-3.83928
DPPA3=450736	0.126615	8.15294	2.18016	0.035291	0.999999	-3.8407
HS.123278=5090102	0.146134	8.11791	2.17868	0.0354085	0.999999	-3.84205
ZNF326=3830370	0.218172	8.34407	2.17739	0.0355118	0.999999	-3.84324
CACNA1E=7510647	-0.604572	8.36574	-2.17682	0.0355574	0.999999	-3.84376
ZNF674=3610717	0.348593	14.2703	2.17681	0.0355578	0.999999	-3.84376
SNORD104=6290091	0.352478	9.60216	2.17671	0.0355658	0.999999	-3.84385
ZNF16=7560370	0.132307	8.16029	2.1764	0.0355908	0.999999	-3.84414
CISD3=3870465	0.135485	8.18162	2.176	0.0356229	0.999999	-3.84451
LY96=70167	-0.53918	10.9452	-2.17525	0.0356832	0.999999	-3.84519
RPL18A=940332	0.26229	14.2805	2.17295	0.0358677	0.999999	-3.84729
RPS15A=3360608	0.26182	14.4226	2.17232	0.035919	0.999999	-3.84787
SYNGR3=5860609	-0.212348	8.21798	-2.17159	0.0359779	0.999999	-3.84854
TMEM163=1980639	-0.356222	8.9559	-2.17134	0.0359979	0.999999	-3.84876
DDX19A=3520689	0.333879	9.94094	2.17091	0.0360325	0.999999	-3.84915
FDFT1=5700142	-0.385234	13.3612	-2.17061	0.0360566	0.999999	-3.84943
ATP6V0A1=1660215	-0.458782	11.3281	-2.17032	0.0360805	0.999999	-3.8497
RPS28P4=2360139	0.280221	14.4018	2.16945	0.0361511	0.999999	-3.85049
METTL23=6580504	-0.336316	11.3737	-2.16931	0.0361624	0.999999	-3.85062
VPS8=2140538	-0.445675	9.41064	-2.16906	0.0361828	0.999999	-3.85085
PMCHL1=5260433	0.110092	8.17719	2.16905	0.0361835	0.999999	-3.85085
LOC652164=2970681	0.107945	8.11641	2.16832	0.0362428	0.999999	-3.85152
RGS12=4070215	-0.268498	8.43447	-2.16815	0.0362562	0.999999	-3.85167
SIPA1L2=3460053	-0.185044	8.13134	-2.16814	0.0362573	0.999999	-3.85168
PREP=6940356	0.228185	9.97465	2.16649	0.0363915	0.999999	-3.85318
PRF1=4670193	-0.357145	9.05989	-2.16616	0.036419	0.999999	-3.85349
HSD17B7P2=2030672	-0.616439	10.1464	-2.16538	0.0364823	0.999999	-3.8542
IDH1=6270670	-0.401058	10.5602	-2.16393	0.0366009	0.999999	-3.85552
LOC653930=1240400	-0.253143	8.35885	-2.16121	0.0368254	0.999999	-3.858
NHLRC3=6510598	-0.377111	9.57621	-2.15835	0.0370614	0.999999	-3.86059
CASC15=1470546	0.108538	8.15169	2.15791	0.0370979	0.999999	-3.86099
NR4A1=50343	0.130757	8.12367	2.15693	0.0371794	0.999999	-3.86189
MYO18A=270093	-0.282742	8.73261	-2.15579	0.0372748	0.999999	-3.86293
NOL9=6220196	0.390471	8.40214	2.15564	0.037287	0.999999	-3.86306
SRP9=520209	-0.31055	13.2889	-2.15439	0.0373911	0.999999	-3.86419
FYTTD1=1470050	0.225252	8.58939	2.15407	0.0374182	0.999999	-3.86449
MARS2=10440	0.248913	9.20161	2.15404	0.0374206	0.999999	-3.86451
GON7=610523	-0.313343	10.4895	-2.15397	0.0374263	0.999999	-3.86457
LZTS2=2940671	-0.162467	8.2323	-2.1532	0.0374907	0.999999	-3.86527
LOC730883=4230670	0.136945	8.13105	2.15292	0.0375142	0.999999	-3.86553
EEF1A1P11=2030008	0.235894	14.5431	2.1529	0.0375165	0.999999	-3.86555
ADAL=5910554	-0.186457	8.62825	-2.15242	0.0375563	0.999999	-3.86598
LOC653487=240196	-0.147945	8.17512	-2.15075	0.0376967	0.999999	-3.8675
SIRPA=5360193	-0.193567	8.1568	-2.14887	0.0378552	0.999999	-3.8692
RAB21=1770661	-0.23167	10.3658	-2.14882	0.0378598	0.999999	-3.86925
S100A11=110682	-0.312452	10.4546	-2.14829	0.0379045	0.999999	-3.86973
FAM117A=1400259	-0.243152	8.45386	-2.14788	0.0379394	0.999999	-3.8701
PNO1=2000450	0.286248	8.99976	2.14772	0.0379525	0.999999	-3.87024
NFATC3=10474	0.259853	8.9147	2.14691	0.0380214	0.999999	-3.87098
SPATA31D5P=4670139	0.111598	8.1122	2.14495	0.038188	0.999999	-3.87275
HS.562129=6590102	-0.130332	8.12919	-2.14429	0.0382446	0.999999	-3.87336
EEF2KMT=2350086	0.165106	8.07547	2.14353	0.0383093	0.999999	-3.87404
ROR1=3890132	-0.187004	8.14741	-2.14146	0.0384864	0.999999	-3.87591
SNRNP35=3840719	-0.214957	8.77842	-2.1389	0.0387063	0.999999	-3.87823
FTSJ1=1110605	0.180813	10.6741	2.13884	0.0387114	0.999999	-3.87828
GABPB2=1470400	0.149755	8.21111	2.13872	0.0387219	0.999999	-3.87839
CSTF2T=2630400	-0.166504	8.70468	-2.13804	0.0387803	0.999999	-3.879
LTBR=4640064	-0.135423	8.06669	-2.13578	0.0389767	0.999999	-3.88105
AVL9=5700112	-0.189968	8.99997	-2.13548	0.0390026	0.999999	-3.88132
KLHL33=4920500	0.146451	8.13648	2.13535	0.0390133	0.999999	-3.88143
HS.529514=6980674	0.160199	8.49535	2.13421	0.0391123	0.999999	-3.88246
LOC730027=2680709	0.14348	8.12504	2.13299	0.0392193	0.999999	-3.88357
SLC39A14=2630563	0.2318	9.40279	2.13095	0.0393971	0.999999	-3.8854
TBC1D32=110037	-0.118574	8.20335	-2.12861	0.0396022	0.999999	-3.88751
HS.542905=3180519	0.17719	8.17869	2.12776	0.039677	0.999999	-3.88827
CTF1=1190025	0.15767	8.16118	2.12576	0.0398539	0.999999	-3.89008
TTC8=840484	-0.164015	8.12154	-2.12551	0.0398761	0.999999	-3.8903
HMGCL=7380608	-0.24659	9.2466	-2.12242	0.0401504	0.999999	-3.89308
STARD7-AS1=6660364	0.106252	8.17128	2.12129	0.0402507	0.999999	-3.8941
CNKSR1=5900343	0.166965	8.23264	2.12037	0.0403331	0.999999	-3.89492
ARFIP1=2060630	0.112319	8.09267	2.11949	0.0404115	0.999999	-3.89571
WDR4=3930703	0.403049	11.1675	2.11897	0.0404586	0.999999	-3.89618
SLC38A2=1740136	-0.695235	11.2442	-2.1187	0.0404831	0.999999	-3.89643
ZIM3=5310196	0.137352	8.13721	2.11753	0.0405879	0.999999	-3.89748
FCRL3=620167	-0.210521	8.26859	-2.11403	0.0409037	0.999999	-3.90062
ORMDL3=1500112	0.233897	8.95181	2.11227	0.0410629	0.999999	-3.90219
BCLAF3=4570086	-0.18854	8.21022	-2.11074	0.0412018	0.999999	-3.90356
FBXW7=1850504	0.392833	9.46927	2.11014	0.0412567	0.999999	-3.9041
CXCL12=4560020	-0.196848	8.15595	-2.11006	0.0412638	0.999999	-3.90417
LDLRAD4=3060390	-0.149181	8.08154	-2.10821	0.0414329	0.999999	-3.90583
ACAA2=1450093	-0.258217	10.7633	-2.10787	0.0414644	0.999999	-3.90613
CCR6=5220296	0.295808	14.2195	2.10676	0.0415656	0.999999	-3.90712
SNORA80A=5260280	0.345507	8.78855	2.10616	0.0416207	0.999999	-3.90766
MISP=5670341	0.141602	8.19274	2.10431	0.0417914	0.999999	-3.90931
GLA=60630	-0.367539	12.5068	-2.1024	0.0419679	0.999999	-3.91102
RGL1=3180039	0.45892	10.2837	2.10237	0.0419703	0.999999	-3.91104
MOSPD1=2680433	-0.248986	8.37673	-2.10224	0.0419824	0.999999	-3.91116
KLHL8=2000019	0.229249	9.13187	2.10218	0.0419885	0.999999	-3.91122
PHLDA3=3520743	-0.0993368	8.10744	-2.10081	0.0421154	0.999999	-3.91244
TGFBR2=5310041	0.292549	8.44706	2.09949	0.0422376	0.999999	-3.91361
RPS15AP24=630424	0.224546	14.4444	2.09943	0.0422436	0.999999	-3.91367
BMS1=1190717	0.322152	11.6629	2.0992	0.0422653	0.999999	-3.91388
INSIG1=360192	-0.606598	12.465	-2.098	0.0423771	0.999999	-3.91495
TANK=2230113	-0.480807	10.5682	-2.09639	0.042527	0.999999	-3.91638
HS.578117=3780482	0.152768	8.14423	2.0955	0.0426113	0.999999	-3.91718
MIR1267=7650392	0.193057	8.34977	2.09533	0.0426269	0.999999	-3.91733
GUSBP1=4640286	0.259653	8.70879	2.09527	0.0426327	0.999999	-3.91738
PTTG1IP=4880168	-0.201944	11.6422	-2.09428	0.0427257	0.999999	-3.91827
SRSF9=6420767	0.23399	13.0421	2.09387	0.0427644	0.999999	-3.91863
H3F3A=3460477	-0.263931	14.3636	-2.09087	0.0430475	0.999999	-3.9213
HSP90AA2P=6330047	0.211987	8.56846	2.09036	0.0430951	0.999999	-3.92175
HS.550282=2810279	-0.11425	8.14324	-2.09014	0.0431164	0.999999	-3.92195
LAIR1=4150184	-0.113557	8.17728	-2.09014	0.0431166	0.999999	-3.92195
HS.539714=2370519	0.112804	8.18329	2.08966	0.0431615	0.999999	-3.92237
VEGFB=5890288	-0.390742	9.53974	-2.0894	0.0431863	0.999999	-3.92261
FNIP2=3850519	-0.249846	8.47091	-2.0876	0.0433576	0.999999	-3.92421
RPL14P5=5490746	-0.114846	8.16775	-2.08649	0.0434634	0.999999	-3.92519
FNBP1L=4560092	-0.485611	8.93935	-2.08529	0.0435785	0.999999	-3.92626
MRPS12=6980487	0.166059	8.33011	2.08479	0.0436261	0.999999	-3.9267
FIGNL2=5910332	-0.147372	8.16124	-2.08418	0.0436844	0.999999	-3.92724
ZNF627=240132	-0.335433	9.8475	-2.08352	0.0437474	0.999999	-3.92783
BBS9=3840066	-0.141729	8.11108	-2.08269	0.0438277	0.999999	-3.92857
PFDN5=4220630	-0.339766	13.1022	-2.08218	0.0438768	0.999999	-3.92902
RPL11=60053	0.371539	14.1964	2.08119	0.0439722	0.999999	-3.9299
IL2RA=4060221	-0.189106	8.63051	-2.08102	0.043988	0.999999	-3.93005
ZNF576=3310414	0.242353	9.08638	2.07967	0.0441185	0.999999	-3.93124
PPA1=4050452	0.264484	13.5509	2.07919	0.0441652	0.999999	-3.93167
MRGPRG-AS1=4280707	0.13288	8.10566	2.07916	0.0441682	0.999999	-3.9317
ZNF155=5290019	0.132509	8.17072	2.07889	0.0441939	0.999999	-3.93193
YAF2=4590593	0.131773	8.49452	2.07854	0.0442285	0.999999	-3.93225
RPL21P46=1010411	0.219613	14.3707	2.07814	0.0442668	0.999999	-3.9326
TRMU=3420097	0.216845	8.53546	2.07588	0.0444871	0.999999	-3.93461
RHEBL1=4590398	-0.375692	8.99613	-2.07548	0.0445257	0.999999	-3.93496
ACTG1=3310424	0.265705	14.3698	2.07542	0.0445318	0.999999	-3.93501
C1QL2=7210041	-0.141323	8.11578	-2.07383	0.0446869	0.999999	-3.93642
SNX5=5270121	0.291846	9.96462	2.0731	0.0447585	0.999999	-3.93707
SLC25A22=4210626	0.37401	9.91881	2.07075	0.0449887	0.999999	-3.93914
FCF1=1990402	0.499293	9.3241	2.07061	0.0450029	0.999999	-3.93927
LOC100129503=2000639	-0.115665	8.17397	-2.07038	0.0450252	0.999999	-3.93947
HS.126664=5720431	-0.15002	8.12765	-2.06888	0.0451735	0.999999	-3.9408
PRKAB2=5860307	-0.175204	8.63908	-2.0685	0.0452105	0.999999	-3.94113
LOC100133950=4180180	0.215517	8.54159	2.06815	0.0452456	0.999999	-3.94144
PDE7A=4890592	0.398413	9.67236	2.06745	0.0453147	0.999999	-3.94206
GYPE=3520300	-0.133728	8.14168	-2.06711	0.0453487	0.999999	-3.94236
LTV1=1230296	0.300965	11.2532	2.06667	0.0453917	0.999999	-3.94274
HS.551361=6100017	0.106312	8.16976	2.06613	0.0454458	0.999999	-3.94322
HS.147248=3710427	0.140162	8.18858	2.06491	0.0455668	0.999999	-3.9443
GPC2=3390328	0.183627	8.28947	2.06334	0.0457233	0.999999	-3.94568
HS.471011=730731	0.137	8.09933	2.06317	0.0457404	0.999999	-3.94583
LAMP2=3060292	-0.358571	10.1477	-2.06179	0.0458785	0.999999	-3.94705
CTSH=1980288	-0.363653	13.5067	-2.06166	0.0458905	0.999999	-3.94716
HS.544069=630239	0.116362	8.18894	2.0611	0.045947	0.999999	-3.94765
MYL6=1110338	0.215019	14.3501	2.05998	0.0460596	0.999999	-3.94864
HS.137466=5720086	0.110525	8.08562	2.05914	0.0461441	0.999999	-3.94938
FAM207CP=4250369	0.165256	8.26099	2.05848	0.0462104	0.999999	-3.94996
SPATA2L=450673	-0.261852	9.29636	-2.05771	0.046288	0.999999	-3.95064
DYRK1B=4640181	-0.157597	8.12404	-2.05739	0.0463206	0.999999	-3.95093
LOC100130553=6060523	0.157942	14.5818	2.05662	0.0463981	0.999999	-3.9516
LOC100133465=1260161	0.34273	14.2157	2.05546	0.0465157	0.999999	-3.95262
NOL6=3180706	0.323532	11.1053	2.05482	0.0465799	0.999999	-3.95318
MUC6=7320026	0.150544	8.21264	2.05473	0.0465889	0.999999	-3.95326
ARHGEF12=5270193	-0.165133	8.38394	-2.05425	0.0466384	0.999999	-3.95369
SNHG3-RCC1=3710373	0.341582	9.90884	2.05403	0.0466602	0.999999	-3.95387
CLK2=1190687	0.199264	8.39605	2.05343	0.0467212	0.999999	-3.9544
EPPIN=4230465	0.106097	8.13647	2.05273	0.0467928	0.999999	-3.95502
BBS7=2230112	-0.149458	8.53346	-2.05082	0.0469871	0.999999	-3.95669
ALPK1=540390	-0.265053	9.21938	-2.05038	0.0470328	0.999999	-3.95708
CSNK1E=1230187	0.456263	11.4995	2.04939	0.0471343	0.999999	-3.95795
CCDC90B=5090014	-0.178992	11.804	-2.04931	0.0471415	0.999999	-3.95802
HS.537004=5720292	-0.127193	8.17307	-2.04861	0.0472136	0.999999	-3.95863
CLCN6=2900768	-0.269913	9.00103	-2.04826	0.0472495	0.999999	-3.95894
LOC100130746=2260441	-0.223376	8.35044	-2.04716	0.0473623	0.999999	-3.9599
MRTO4=130220	0.524975	10.0071	2.04705	0.0473736	0.999999	-3.96
ATP6V1D=1660736	-0.278226	11.4488	-2.04339	0.0477522	0.999999	-3.96321
SAT2=1980762	-0.367756	9.72628	-2.04106	0.0479939	0.999999	-3.96525
TBX22=7550538	0.106575	8.16543	2.0405	0.0480521	0.999999	-3.96574
TCP11L2=4040088	-0.207063	8.3382	-2.04045	0.0480582	0.999999	-3.96579
RBM47=4780600	0.388701	10.13	2.03909	0.0481994	0.999999	-3.96697
ZNF676=4730601	0.111172	8.16003	2.03825	0.0482872	0.999999	-3.9677
LOC642468=7380300	0.158343	8.38044	2.03793	0.0483214	0.999999	-3.96799
DPF3=2600128	0.140738	8.10684	2.03778	0.0483366	0.999999	-3.96812
C1orf109=4540039	0.213166	9.09538	2.03666	0.0484543	0.999999	-3.9691
NUP58=5290537	0.154826	8.2798	2.03634	0.0484878	0.999999	-3.96938
RPL18AP11=4260326	0.116288	8.19247	2.03487	0.0486418	0.999999	-3.97065
LOC730278=6770601	-0.680829	10.2254	-2.03473	0.0486568	0.999999	-3.97078
HS.238996=6100240	0.175102	8.23456	2.03436	0.048696	0.999999	-3.9711
HS.66049=6900370	-0.151391	8.20399	-2.03413	0.0487205	0.999999	-3.9713
UTP14A=1400008	0.247848	10.1626	2.03363	0.0487733	0.999999	-3.97174
AK1=5130162	-0.276386	8.42419	-2.03354	0.0487829	0.999999	-3.97182
WDR74=7380368	0.283845	9.58116	2.03265	0.0488762	0.999999	-3.97259
HNRNPAB=1820398	0.363235	10.943	2.03178	0.0489688	0.999999	-3.97335
LOC642377=6220056	0.230648	8.47385	2.03163	0.0489842	0.999999	-3.97348
EARS2=1170156	0.203806	9.23149	2.03087	0.0490651	0.999999	-3.97415
TDG=70162	0.415225	10.4541	2.02912	0.0492511	0.999999	-3.97567
GNGT2=2760138	0.263058	9.10347	2.02815	0.049355	0.999999	-3.97652
ING1=5090040	-0.259222	9.21661	-2.02788	0.0493836	0.999999	-3.97675
FCF1=60307	0.356993	8.70493	2.02781	0.0493913	0.999999	-3.97682
ZNF705G=4570477	0.195079	8.32135	2.02481	0.0497125	0.999999	-3.97943
SIGLEC6=1410070	-0.596038	9.39359	-2.02429	0.0497681	0.999999	-3.97988
LOC647954=6420674	-0.122766	8.13405	-2.02218	0.0499952	0.999999	-3.98171
MRPL12=5080546	0.345893	10.0677	2.02093	0.0501299	0.999999	-3.9828
DLEU1=5490053	0.310166	9.77584	2.02067	0.0501579	0.999999	-3.98302
MLLT10=6510600	-0.282604	9.34526	-2.02051	0.0501756	0.999999	-3.98316
YTHDC1=4040196	0.195076	8.39045	2.02037	0.0501904	0.999999	-3.98328
MFSD12=2260039	0.126424	8.14852	2.02004	0.0502261	0.999999	-3.98357
HS.461819=7210671	-0.145068	8.24685	-2.01913	0.0503251	0.999999	-3.98436
ST13P7=5810364	0.177862	8.35182	2.01889	0.0503513	0.999999	-3.98457
LOC653463=1850056	0.201809	8.28135	2.01849	0.0503945	0.999999	-3.98492
RNF144A=6660161	-0.521874	9.28563	-2.01751	0.0505008	0.999999	-3.98577
AHSA1=4880561	0.299048	11.3097	2.01714	0.0505413	0.999999	-3.98609
ZBTB4=2120441	-0.178986	8.58292	-2.01708	0.0505483	0.999999	-3.98614
ZSCAN2=3140022	-0.294957	9.13119	-2.01507	0.0507672	0.999999	-3.98788
PRR3=3930754	0.274031	9.05735	2.01369	0.0509181	0.999999	-3.98908
TGFBRAP1=6660133	0.354147	9.11583	2.01305	0.0509889	0.999999	-3.98964
SREBF1=3390343	-0.398779	9.19283	-2.00986	0.0513398	0.999999	-3.9924
DUSP4=2060102	0.236734	8.37633	2.00893	0.0514423	0.999999	-3.9932
C4BPB=2600356	0.122405	8.11076	2.00793	0.0515531	0.999999	-3.99407
SDF2=840768	-0.17608	10.9651	-2.00645	0.0517168	0.999999	-3.99534
SOCS4=1300349	0.174911	8.30328	2.00559	0.0518129	0.999999	-3.99609
OR2H2=840754	-0.122299	8.08564	-2.00438	0.0519479	0.999999	-3.99714
GTF2IRD2=4830619	-0.127275	8.09222	-2.00346	0.0520509	0.999999	-3.99793
RACGAP1=3990121	-0.182978	8.66272	-2.00182	0.0522334	0.999999	-3.99934
SCMH1=510692	0.15573	8.19442	1.99985	0.0524554	0.999999	-4.00105
PUS1=6100735	0.239716	9.16416	1.99886	0.052567	0.999999	-4.0019
TDRD7=5310100	-0.257861	9.88085	-1.99883	0.0525698	0.999999	-4.00192
ACACA=2630692	-0.192541	9.77045	-1.99719	0.0527553	0.999999	-4.00334
PCLAF=6770253	0.2835	8.87427	1.9971	0.0527654	0.999999	-4.00342
LOC642325=6130347	-0.141433	8.07438	-1.99616	0.0528714	0.999999	-4.00422
EDF1=3360471	-0.199239	11.3991	-1.99578	0.0529143	0.999999	-4.00455
GIMAP2=5890661	-0.21919	8.4126	-1.99524	0.0529761	0.999999	-4.00502
CARD16=6270500	0.124418	8.16569	1.99387	0.0531309	0.999999	-4.00619
PSMA6=5080326	-0.25303	13.8694	-1.99274	0.0532604	0.999999	-4.00717
SH2D2A=3460142	-0.153029	8.4469	-1.99135	0.0534185	0.999999	-4.00836
IL12A=4120114	0.281687	8.51128	1.98862	0.0537316	0.999999	-4.01071
HNRNPR=3060035	0.172562	12.6292	1.98853	0.053742	0.999999	-4.01079
ASAP1=940164	-0.210741	8.87025	-1.98634	0.0539938	0.999999	-4.01266
CELA3B=7510072	-0.1326	8.1339	-1.98587	0.0540484	0.999999	-4.01307
LINC00092=2360468	-0.153279	8.20979	-1.98516	0.0541304	0.999999	-4.01368
DNAJC16=4280072	0.148936	8.12554	1.9851	0.0541373	0.999999	-4.01373
SDSL=3390021	-0.399211	8.72366	-1.98479	0.0541727	0.999999	-4.01399
LCP1=6350161	0.1289	14.4837	1.98446	0.0542111	0.999999	-4.01428
LOC644979=2680035	0.14914	8.27113	1.98411	0.0542512	0.999999	-4.01457
RPL17P7=4390709	0.251111	14.134	1.98386	0.054281	0.999999	-4.0148
HS.545626=3120300	0.141424	8.20943	1.98183	0.0545161	0.999999	-4.01653
DMD=6290129	-0.201825	8.57304	-1.98159	0.0545436	0.999999	-4.01673
COPS3=1030551	0.187393	12.3422	1.98145	0.0545605	0.999999	-4.01686
DDIT3=830619	-0.3318	9.17998	-1.98137	0.0545691	0.999999	-4.01692
CUTA=1030427	-0.198341	13.272	-1.98117	0.0545926	0.999999	-4.01709
PPP4C=4280291	0.289182	11.5263	1.98094	0.0546194	0.999999	-4.01729
HS.560741=3290148	0.12855	8.10797	1.98001	0.0547279	0.999999	-4.01809
IRAK1BP1=4040382	0.264108	8.64711	1.97958	0.0547784	0.999999	-4.01846
HLA-DPA1=1190039	-0.329584	13.8161	-1.97922	0.0548203	0.999999	-4.01876
ZNF394=110739	0.177585	8.82574	1.97915	0.0548283	0.999999	-4.01882
PABPC4L=5090131	0.127383	8.08872	1.97774	0.0549935	0.999999	-4.02003
HS.542937=3310519	0.132001	8.17409	1.97574	0.0552284	0.999999	-4.02174
L3MBTL1=7610685	-0.150268	8.25625	-1.97418	0.0554119	0.999999	-4.02307
TREX1=3140338	0.125495	8.15603	1.97375	0.0554626	0.999999	-4.02344
RPSAP61=3420368	0.119136	14.7113	1.97373	0.0554647	0.999999	-4.02346
CLCN7=2060088	-0.392963	12.0926	-1.97265	0.0555934	0.999999	-4.02439
ARL6IP4=3120289	0.159194	8.15365	1.97164	0.055713	0.999999	-4.02525
H2AFJ=2570561	-0.119654	8.07653	-1.97158	0.0557192	0.999999	-4.02529
MICU1=1010465	-0.268843	9.18124	-1.97048	0.0558505	0.999999	-4.02624
MYDGF=1030458	0.500063	11.0806	1.97006	0.0558996	0.999999	-4.02659
LOC646372=5810138	0.100691	8.1273	1.96933	0.0559871	0.999999	-4.02722
CYSTM1=4540241	-0.34461	9.92344	-1.96922	0.0559994	0.999999	-4.02731
RPL29P9=6040110	-0.4665	11.9068	-1.9679	0.0561567	0.999999	-4.02843
CLUH=7400711	0.202963	9.09914	1.96723	0.0562375	0.999999	-4.02901
KIF1BP=6330161	-0.164747	8.09741	-1.96721	0.0562399	0.999999	-4.02902
NOP2=6960538	0.35086	9.57923	1.96654	0.0563199	0.999999	-4.02959
RFT1=4890228	-0.107012	8.1187	-1.96636	0.0563413	0.999999	-4.02975
RPS29=2760452	-0.479373	10.6661	-1.96603	0.0563811	0.999999	-4.03003
DNAJB12=3780326	0.191104	8.87648	1.96587	0.0564003	0.999999	-4.03017
RPL18AP3=510397	-0.57487	13.4677	-1.96557	0.0564359	0.999999	-4.03042
GRIP2=2360438	0.145253	8.15967	1.9652	0.0564804	0.999999	-4.03074
TSR1=7550133	0.333706	9.15687	1.96464	0.0565478	0.999999	-4.03121
CCDC86=650300	0.360334	9.923	1.96444	0.056571	0.999999	-4.03138
PCGF3=2000291	0.176327	8.33906	1.96381	0.0566469	0.999999	-4.03192
HS.62314=1740192	0.127215	8.20799	1.96372	0.0566581	0.999999	-4.032
AK2=3140441	0.194992	8.94724	1.96288	0.0567595	0.999999	-4.03271
KIAA0040=1990446	0.234194	8.99794	1.96257	0.0567961	0.999999	-4.03297
IDI1=2640670	-0.856101	10.677	-1.96231	0.0568281	0.999999	-4.0332
HS.543153=6520373	0.135051	8.18806	1.96199	0.0568665	0.999999	-4.03347
INSC=6650373	-0.192897	8.14736	-1.96141	0.0569365	0.999999	-4.03396
CSRNP2=1110372	-0.186222	8.89695	-1.96134	0.0569445	0.999999	-4.03402
WDFY1=3400612	-0.406213	11.3938	-1.96112	0.0569708	0.999999	-4.0342
NUAK1=1690156	-0.167616	8.28635	-1.95966	0.0571483	0.999999	-4.03545
AKR1A1=6130424	-0.253799	12.6112	-1.95962	0.0571524	0.999999	-4.03548
LY6G5C=3520647	-0.15144	8.21323	-1.95935	0.0571852	0.999999	-4.03571
HAUS5=450170	-0.178091	8.33458	-1.95861	0.0572752	0.999999	-4.03634
EIF3B=5390280	0.333805	9.35355	1.95852	0.0572864	0.999999	-4.03642
DIS3L=4280300	0.201414	10.5396	1.95769	0.057387	0.999999	-4.03712
STARD13=3440184	0.147773	8.09579	1.95704	0.0574657	0.999999	-4.03767
HEATR5A=5360129	0.127724	8.44426	1.95666	0.0575118	0.999999	-4.03799
ZNF573=6400711	0.349077	8.9581	1.95664	0.0575151	0.999999	-4.03801
LOC100133686=1580100	-0.104645	8.1315	-1.95634	0.0575516	0.999999	-4.03827
NEIL2=3180019	0.186356	8.85335	1.95512	0.0577004	0.999999	-4.0393
TOMM34=1190445	0.394635	11.1063	1.95506	0.0577079	0.999999	-4.03935
LOC728153=580703	0.387323	9.57816	1.95453	0.0577721	0.999999	-4.0398
PGK1=6110400	-0.250834	13.1154	-1.95427	0.0578036	0.999999	-4.04002
RPS29P11=6420563	0.291757	14.1707	1.95403	0.0578329	0.999999	-4.04022
DNA2=6380452	0.166528	8.58293	1.95376	0.0578663	0.999999	-4.04045
EEF1AKMT1=3450739	0.271056	9.59235	1.95298	0.0579626	0.999999	-4.04112
DAG1=2060091	-0.193134	8.83829	-1.95256	0.0580142	0.999999	-4.04148
KLHL8=7100349	0.347112	10.1202	1.95103	0.0582022	0.999999	-4.04277
CDKL3=1240471	-0.122395	8.2712	-1.95086	0.0582225	0.999999	-4.04291
ZNF544=3400072	0.263275	10.8443	1.95076	0.0582351	0.999999	-4.043
FBXL16=6840390	-0.11324	8.18193	-1.94965	0.0583714	0.999999	-4.04393
DPYSL2=3290685	-0.265767	12.1989	-1.94904	0.0584472	0.999999	-4.04445
GOLGA6L5P=3450369	0.128917	8.2066	1.94817	0.0585542	0.999999	-4.04519
ABTB1=2970044	-0.21898	9.3002	-1.94811	0.0585616	0.999999	-4.04524
CLPTM1L=1050750	0.419574	11.0163	1.9466	0.0587495	0.999999	-4.04652
LOC100132535=5340201	-0.264383	8.66096	-1.94641	0.058773	0.999999	-4.04668
GTF2H4=1500609	0.36331	9.44035	1.94587	0.0588391	0.999999	-4.04713
VAMP4=2100722	-0.225424	9.2355	-1.94575	0.0588544	0.999999	-4.04724
ODF4=1190201	0.163361	8.21183	1.94464	0.0589925	0.999999	-4.04817
SLC12A8=3710075	-0.734769	9.81686	-1.94417	0.0590511	0.999999	-4.04857
RENBP=5810678	-0.657715	9.35355	-1.94352	0.0591323	0.999999	-4.04912
SDF4=3310167	0.319615	9.18764	1.94325	0.0591659	0.999999	-4.04935
C3orf22=3130487	-0.124667	8.13372	-1.94302	0.0591945	0.999999	-4.04954
FAM102A=3840215	-0.465963	9.7254	-1.94215	0.0593031	0.999999	-4.05028
CAPRIN1=4070324	-0.173339	10.0803	-1.94175	0.059353	0.999999	-4.05061
LOC100128295=6650309	-0.159263	8.26993	-1.94112	0.0594321	0.999999	-4.05115
HAUS8=650307	0.236314	9.36821	1.93932	0.0596581	0.999999	-4.05266
SLC31A2=4730634	-0.212734	8.48705	-1.93847	0.0597656	0.999999	-4.05338
RN7SL1=2340452	0.330869	14.1735	1.93701	0.0599493	0.999999	-4.05461
COX5A=4900670	-0.245114	13.8687	-1.93644	0.0600216	0.999999	-4.0551
HS.547341=2490735	0.185125	8.28354	1.93476	0.0602333	0.999999	-4.0565
SLC19A1=4760014	0.228207	8.66547	1.93343	0.0604023	0.999999	-4.05762
CAVIN1=4850301	-0.32693	9.65305	-1.93301	0.0604565	0.999999	-4.05798
PSEN1=5700538	-0.184119	8.38216	-1.93284	0.0604772	0.999999	-4.05812
ZNF93=3930484	0.257384	9.35598	1.93271	0.0604948	0.999999	-4.05824
PDZD8=2340008	0.188858	8.96453	1.93053	0.0607726	0.999999	-4.06007
HS.541237=5090338	0.127577	8.17789	1.92949	0.0609045	0.999999	-4.06094
LOC100130230=3400437	0.108267	8.17439	1.92917	0.0609458	0.999999	-4.06121
TCEAL9=1660750	-0.393799	9.10795	-1.9284	0.0610445	0.999999	-4.06185
RBM39=1260010	0.291943	9.83277	1.92797	0.0610998	0.999999	-4.06222
PTTG1IP=6250053	-0.187297	9.8248	-1.9277	0.0611349	0.999999	-4.06245
GYPC=1090392	0.0912047	8.14162	1.92755	0.0611534	0.999999	-4.06257
CENPV=10722	0.276728	8.69656	1.92747	0.061164	0.999999	-4.06264
DDX19A=7330519	0.231678	9.14913	1.92714	0.0612064	0.999999	-4.06291
PRICKLE3=840706	-0.140809	8.14577	-1.92653	0.0612849	0.999999	-4.06342
IDH3A=3360100	0.304788	9.54663	1.92458	0.061536	0.999999	-4.06506
LOC729217=5820279	0.141159	8.29107	1.92449	0.0615484	0.999999	-4.06514
HNRNPA0=1660170	0.356896	11.0217	1.92404	0.0616059	0.999999	-4.06551
MLLT10=3890170	-0.199304	9.52817	-1.92359	0.061664	0.999999	-4.06589
TOX4=6770082	-0.220587	8.99404	-1.9235	0.0616756	0.999999	-4.06596
THAP7=2450132	0.188069	8.6916	1.92342	0.0616863	0.999999	-4.06603
MAT2A=7150176	0.392716	12.6278	1.92295	0.061747	0.999999	-4.06643
LINC01011=7380333	0.111391	8.15969	1.92274	0.0617748	0.999999	-4.06661
MED1=6130088	0.141405	8.81021	1.92255	0.0617988	0.999999	-4.06676
DHODH=630475	-0.127739	8.10693	-1.92159	0.0619237	0.999999	-4.06757
DEFB116=5130561	-0.114575	8.13092	-1.92156	0.0619267	0.999999	-4.06759
RPL7AP36=3940040	-0.140098	8.3497	-1.92076	0.0620309	0.999999	-4.06826
MTA3=2710471	0.181746	8.9524	1.92058	0.0620541	0.999999	-4.06841
TBC1D7=2940367	-0.245361	10.2907	-1.92015	0.062111	0.999999	-4.06878
IGSF3=2900674	-0.16986	8.12678	-1.91967	0.0621731	0.999999	-4.06917
SPATS2=270044	0.181295	8.94355	1.91943	0.0622041	0.999999	-4.06937
FDFT1=2360630	-0.830619	11.7113	-1.91877	0.0622905	0.999999	-4.06993
LAS1L=240661	0.356127	10.1395	1.91709	0.0625104	0.999999	-4.07134
LOC100130598=3190682	0.338468	9.65139	1.91626	0.0626182	0.999999	-4.07202
LY9=3170703	-0.517275	8.74928	-1.91591	0.0626645	0.999999	-4.07232
LOC100128805=2070193	0.268837	9.49599	1.91531	0.062743	0.999999	-4.07282
PRORSD1P=7510360	-0.133094	8.28499	-1.91384	0.0629366	0.999999	-4.07405
RPS8P7=870722	0.155729	8.60656	1.91351	0.0629803	0.999999	-4.07433
HS.557356=4590187	0.115507	8.19606	1.91303	0.0630436	0.999999	-4.07473
FAM27E2=5890026	0.146225	8.06295	1.91195	0.0631858	0.999999	-4.07563
DKC1=6980327	0.304763	12.3009	1.91113	0.0632935	0.999999	-4.07631
JMJD1C=2490687	-0.31055	10.7081	-1.90976	0.0634753	0.999999	-4.07745
FOXRED2=6180487	0.180967	8.50708	1.90965	0.0634902	0.999999	-4.07755
SCNM1=4280162	0.169676	9.91864	1.90948	0.0635122	0.999999	-4.07768
LOC729217=6380259	0.401961	10.1624	1.90878	0.0636052	0.999999	-4.07827
VPS41=6580452	-0.13063	8.28389	-1.90803	0.0637057	0.999999	-4.0789
TXNDC5=4850398	0.461802	10.2509	1.90784	0.0637308	0.999999	-4.07906
FCRL3=6180228	-0.412886	9.1177	-1.90755	0.0637694	0.999999	-4.0793
RRAGC=2810112	-0.328214	10.2225	-1.90738	0.063791	0.999999	-4.07943
ZNF630=4850615	-0.119646	8.16483	-1.9066	0.0638952	0.999999	-4.08008
ST13=4560762	-0.338226	10.9129	-1.90659	0.063897	0.999999	-4.0801
MED19=3450427	-0.30308	9.76835	-1.90659	0.0638974	0.999999	-4.0801
PIGH=1580544	-0.233594	9.47925	-1.90607	0.0639659	0.999999	-4.08053
AKR7A3=70484	-0.216564	9.40002	-1.90495	0.0641158	0.999999	-4.08146
MYH14=2750240	-0.152237	8.14646	-1.90481	0.0641348	0.999999	-4.08158
LOC642113=6450102	0.539086	12.6559	1.90472	0.0641468	0.999999	-4.08165
LRRC37A=3520672	0.130916	8.23268	1.90428	0.0642055	0.999999	-4.08202
DYTN=6100519	0.129891	8.16354	1.90323	0.0643464	0.999999	-4.08289
IMPDH1=360162	0.123827	8.19435	1.90224	0.06448	0.999999	-4.08372
SSR4P1=3400497	-0.109051	8.11783	-1.90165	0.0645587	0.999999	-4.0842
COL9A2=6380040	-0.323179	8.90572	-1.90128	0.0646089	0.999999	-4.08452
RPS2P8=130224	0.164105	14.5035	1.90104	0.0646409	0.999999	-4.08471
LOC100133607=5090341	0.289716	14.165	1.9004	0.0647272	0.999999	-4.08524
KHDC1=6400088	-0.118124	8.12894	-1.89988	0.0647976	0.999999	-4.08568
TRDMT1=2000603	0.109541	8.17703	1.89957	0.064839	0.999999	-4.08593
CHST12=1710546	0.488082	9.60051	1.89947	0.0648526	0.999999	-4.08602
SORT1=160019	-0.18707	8.30372	-1.89911	0.064901	0.999999	-4.08631
ITIH5=1170609	0.365356	14.1773	1.89878	0.0649463	0.999999	-4.08659
FUNDC1=4260192	-0.296455	9.66379	-1.89877	0.0649471	0.999999	-4.0866
DDX24=1010735	0.327975	11.2004	1.89742	0.06513	0.999999	-4.08772
RWDD4=5670164	0.220605	9.80933	1.8969	0.0652006	0.999999	-4.08815
FAAP24=4890364	0.203761	8.86765	1.89607	0.0653129	0.999999	-4.08884
ATP5A1=940711	-0.293693	14.1719	-1.89591	0.0653344	0.999999	-4.08897
LOC649987=2340647	-0.115197	8.07972	-1.89519	0.0654331	0.999999	-4.08957
SMIM3=130364	-0.318302	8.78467	-1.89491	0.0654708	0.999999	-4.0898
LOC650628=5550520	0.118256	8.09985	1.89483	0.0654816	0.999999	-4.08986
PTGES2=870113	0.273879	8.98527	1.89457	0.0655171	0.999999	-4.09008
FEZ1=2350019	0.119693	8.30088	1.89321	0.0657034	0.999999	-4.09121
STK4=4250398	0.200195	13.1091	1.89249	0.0658015	0.999999	-4.09181
GTF2E2=1570538	0.215298	12.205	1.89247	0.0658044	0.999999	-4.09182
PWP2=2970133	0.120827	8.29206	1.89118	0.0659811	0.999999	-4.09289
SNORA70B=2000181	0.175959	8.52995	1.88953	0.0662064	0.999999	-4.09425
DANCR=4150110	0.322476	10.8412	1.88702	0.0665533	0.999999	-4.09633
SEC14L1=4200441	0.256517	10.4825	1.88641	0.0666369	0.999999	-4.09683
TMEM60=4480368	-0.352439	10.6723	-1.88471	0.0668724	0.999999	-4.09824
DSC3=3990184	0.116742	8.15164	1.88399	0.0669727	0.999999	-4.09884
CCRL2=3360372	-0.126703	8.21215	-1.88363	0.0670221	0.999999	-4.09913
KCTD18=3140048	-0.211306	8.74865	-1.88252	0.0671773	0.999999	-4.10005
HS.542666=6110241	0.126018	8.18877	1.88245	0.0671859	0.999999	-4.1001
DENND1B=4860575	-0.479137	11.0427	-1.88204	0.0672432	0.999999	-4.10044
RPS9P4=1030139	-0.222482	14.2519	-1.88175	0.0672845	0.999999	-4.10068
HMCES=1500762	0.500278	9.75125	1.88151	0.0673169	0.999999	-4.10088
DUSP3=6560156	-0.600167	10.7998	-1.88129	0.0673485	0.999999	-4.10106
LOC642975=780019	-0.576385	11.3717	-1.8799	0.0675425	0.999999	-4.10221
PKIG=2120463	-0.255424	8.84103	-1.87953	0.067594	0.999999	-4.10251
GPM6A=380376	0.102201	8.02458	1.87926	0.0676312	0.999999	-4.10273
NOP16=4780561	0.574049	10.0864	1.87851	0.0677362	0.999999	-4.10335
NPAS1=2900373	-0.169238	8.09692	-1.87757	0.0678683	0.999999	-4.10412
SLK=670470	-0.381609	9.29046	-1.87725	0.0679141	0.999999	-4.10439
FANCF=5050451	-0.114499	8.1448	-1.87717	0.0679244	0.999999	-4.10445
DHCR7=5360678	-0.47633	9.48542	-1.87678	0.0679802	0.999999	-4.10478
NUDT16=6620402	0.131422	8.33773	1.87656	0.0680101	0.999999	-4.10495
CXorf40B=7150608	-0.29233	9.44722	-1.87626	0.0680525	0.999999	-4.1052
MET=4200504	0.222323	8.95363	1.87591	0.0681017	0.999999	-4.10549
NOP16=380370	0.5081	10.0568	1.87514	0.0682106	0.999999	-4.10612
TNRC18P2=2190367	0.105356	8.11576	1.87372	0.0684108	0.999999	-4.10729
CDKL3=3610156	-0.188442	8.45698	-1.87365	0.0684214	0.999999	-4.10735
LEPR=2680382	-0.165666	8.17146	-1.87337	0.0684606	0.999999	-4.10758
HS.567001=2850446	0.105553	8.17329	1.87291	0.0685257	0.999999	-4.10796
ZNF271P=3180189	0.143428	9.22418	1.87206	0.0686455	0.999999	-4.10865
LOC645100=6550441	0.131643	8.26865	1.87038	0.0688846	0.999999	-4.11004
TYW3=4010343	0.283417	9.29796	1.86942	0.0690219	0.999999	-4.11083
KIF3B=2450037	0.277188	9.78906	1.86921	0.0690508	0.999999	-4.11099
DDHD2=50671	-0.143477	8.51227	-1.86785	0.0692454	0.999999	-4.11211
COX19=1450255	0.253983	9.81477	1.86688	0.0693843	0.999999	-4.11291
AURKAIP1=5810088	0.173326	12.8298	1.86665	0.0694168	0.999999	-4.1131
CCDC150=3710246	0.163915	8.4082	1.86657	0.069428	0.999999	-4.11316
RPS2P8=5870328	0.230181	14.39	1.86641	0.0694518	0.999999	-4.1133
FGGY=4390647	-0.185525	8.57587	-1.86628	0.0694692	0.999999	-4.1134
CCDC137=7100681	0.18289	8.34044	1.86601	0.0695089	0.999999	-4.11362
NPR1=990433	0.14078	8.14931	1.8644	0.0697396	0.999999	-4.11494
LOC388282=6130040	0.12108	8.20436	1.86435	0.0697474	0.999999	-4.11498
ENTPD4=2900224	0.239917	8.7491	1.86246	0.0700193	0.999999	-4.11653
FLCN=5890113	-0.137429	8.17684	-1.86124	0.070195	0.999999	-4.11753
MFSD1=510288	-0.304383	10.9956	-1.86053	0.0702977	0.999999	-4.11811
AHCYL2=870039	-0.314974	8.87323	-1.86016	0.0703517	0.999999	-4.11841
ZCCHC6=1230746	0.345673	9.36715	1.86008	0.0703625	0.999999	-4.11847
TIAF1=3780041	-0.393145	10.8159	-1.85916	0.0704966	0.999999	-4.11923
ACAT2=6420056	-0.265983	8.30476	-1.85878	0.0705511	0.999999	-4.11954
GINS4=3060433	0.718303	9.58344	1.85829	0.0706219	0.999999	-4.11993
LOC645978=5050711	0.106366	8.13742	1.85785	0.0706862	0.999999	-4.1203
CTNS=5910541	-0.2813	10.6004	-1.85734	0.0707606	0.999999	-4.12071
RWDD1=1510202	0.227483	12.601	1.85661	0.0708674	0.999999	-4.12131
RPL7P48=6770288	-0.222621	8.33364	-1.85269	0.0714399	0.999999	-4.12451
SPDYE3=5290072	-0.208372	8.422	-1.85222	0.0715086	0.999999	-4.12489
HS.583921=1430494	0.124473	8.15422	1.85165	0.0715927	0.999999	-4.12536
ATP6V1G1=6370091	-0.331119	12.2258	-1.85133	0.071639	0.999999	-4.12561
POP7=2480554	0.314554	9.38651	1.85098	0.0716916	0.999999	-4.1259
EIF2AK1=1070242	-0.185283	12.8356	-1.84952	0.0719058	0.999999	-4.12709
KRTAP5-10=2710403	-0.187274	8.11565	-1.8494	0.0719244	0.999999	-4.12719
GLRX=4590228	0.282558	12.5927	1.84805	0.0721237	0.999999	-4.12829
TRNAU1AP=2060180	-0.109534	8.19961	-1.84634	0.0723772	0.999999	-4.12968
FAM159A=2030360	-0.317756	9.16767	-1.84629	0.0723834	0.999999	-4.12972
TPD52L3=6650370	-0.14369	8.12739	-1.84601	0.0724252	0.999999	-4.12994
PKIG=1430445	-0.152455	8.27869	-1.84569	0.0724733	0.999999	-4.13021
UCK2=620725	0.345333	9.73767	1.84477	0.0726105	0.999999	-4.13096
CLCN6=3850136	-0.245088	8.9133	-1.84419	0.0726954	0.999999	-4.13142
SCYL3=2030068	-0.322599	9.76997	-1.84385	0.0727473	0.999999	-4.1317
FAM96A=6760202	-0.430794	10.9862	-1.84348	0.0728025	0.999999	-4.132
HNRNPA1=4260398	0.21511	8.6425	1.84329	0.07283	0.999999	-4.13215
PRPH=5960180	0.0875177	8.05073	1.84263	0.0729287	0.999999	-4.13269
RAB4A=5810097	0.120717	8.6471	1.84261	0.0729317	0.999999	-4.13271
ATP2A2=5810189	0.265159	10.4409	1.84249	0.07295	0.999999	-4.13281
CUL1=70601	0.234701	10.9051	1.84174	0.0730624	0.999999	-4.13342
TTF1=1340114	0.178256	9.39358	1.84147	0.0731017	0.999999	-4.13363
POLR2G=7100066	-0.161185	12.4401	-1.84085	0.0731946	0.999999	-4.13413
RPL13AP3=4230370	0.277038	14.1462	1.84003	0.0733178	0.999999	-4.1348
EXOSC2=1440451	0.321404	9.984	1.83941	0.0734104	0.999999	-4.1353
WARS=4860224	-0.311385	13.4008	-1.83919	0.0734435	0.999999	-4.13548
ECE2=4230368	0.170155	8.49209	1.83875	0.0735101	0.999999	-4.13584
LOC100134122=3780242	-0.0984091	8.21635	-1.83777	0.0736573	0.999999	-4.13663
SS18L1=6580082	-0.137652	8.05264	-1.83776	0.0736589	0.999999	-4.13664
HELB=7320132	0.129279	8.1429	1.83774	0.0736621	0.999999	-4.13666
LOC654020=6860201	0.115093	8.14047	1.83605	0.0739162	0.999999	-4.13802
MRPL28=6760288	0.206307	8.95568	1.83584	0.0739479	0.999999	-4.13819
ZNF136=4860768	0.199141	8.77381	1.83544	0.0740091	0.999999	-4.13852
GATAD1=1770360	-0.20384	8.72893	-1.83382	0.074254	0.999999	-4.13983
PDE8A=2070450	-0.159239	8.20425	-1.83209	0.0745164	0.999999	-4.14123
SEPT4=4670458	0.123675	8.12236	1.83148	0.0746096	0.999999	-4.14172
OPA1=1510682	0.233794	9.34358	1.83146	0.074612	0.999999	-4.14174
GPR19=6200072	-0.213768	8.80051	-1.8313	0.0746373	0.999999	-4.14187
ZNF137P=2070152	0.144854	8.4477	1.8302	0.0748037	0.999999	-4.14275
RPSAP30=1340608	-0.227783	14.3086	-1.83014	0.0748132	0.999999	-4.1428
TIGD2=1820497	-0.172944	8.92402	-1.83013	0.0748144	0.999999	-4.14281
LPAR5=2260241	-0.411323	10.9843	-1.82998	0.0748383	0.999999	-4.14294
WDR45B=2600646	0.189971	8.83462	1.82972	0.074878	0.999999	-4.14315
TRIM35=2760634	0.12983	8.32399	1.82969	0.0748817	0.999999	-4.14316
LOC283874=1820546	-0.231603	8.33879	-1.82844	0.0750736	0.999999	-4.14418
HS.97408=2570521	0.109856	8.17358	1.82828	0.0750973	0.999999	-4.1443
HS.543163=2450754	-0.115981	8.24456	-1.82772	0.0751833	0.999999	-4.14476
HS.125056=3170201	-0.422651	9.42556	-1.82768	0.0751896	0.999999	-4.14479
U2SURP=6480577	0.20213	9.9988	1.82733	0.0752434	0.999999	-4.14507
LOC649801=3180463	-0.248529	8.28403	-1.82721	0.0752622	0.999999	-4.14517
TRIM27=1990441	0.168267	9.11287	1.82718	0.0752665	0.999999	-4.14519
TOP3A=3890553	0.395146	10.3592	1.82646	0.0753763	0.999999	-4.14577
POLR3K=7000703	0.244028	10.0783	1.82633	0.0753964	0.999999	-4.14588
TRIM7=580746	-0.15459	8.1781	-1.82552	0.0755216	0.999999	-4.14653
ZDHHC2=2470243	-0.190858	8.50745	-1.82531	0.0755531	0.999999	-4.1467
MPHOSPH10=2350563	0.395614	10.7331	1.82529	0.0755567	0.999999	-4.14672
PIH1D1=5910202	0.199799	9.53643	1.82505	0.0755938	0.999999	-4.14691
SLC35E1=5390403	0.348139	10.3614	1.82483	0.0756276	0.999999	-4.14709
SELENOH=50360	-0.107509	8.25096	-1.82427	0.0757134	0.999999	-4.14754
CASP8=1050092	-0.219518	8.44287	-1.82405	0.0757476	0.999999	-4.14772
PTGER4=2940438	-0.447651	10.2363	-1.82367	0.075806	0.999999	-4.14802
H6PD=5420066	-0.124235	8.1782	-1.82354	0.075827	0.999999	-4.14813
MRPS9=4830731	0.239324	10.6374	1.82218	0.0760361	0.999999	-4.14922
HNRNPA2B1=4230091	-0.37783	13.7937	-1.82201	0.0760623	0.999999	-4.14936
DYRK2=2100743	0.424524	9.57371	1.82181	0.0760936	0.999999	-4.14952
ZNF593=5810201	0.250667	11.0463	1.821	0.0762197	0.999999	-4.15018
RPL18=3780220	0.207259	14.35	1.82022	0.07634	0.999999	-4.1508
PRCP=6110386	-0.377047	10.3352	-1.81906	0.0765197	0.999999	-4.15173
LOC728031=2230725	-0.332846	13.6141	-1.81899	0.0765311	0.999999	-4.15179
CUL2=2000193	0.240665	10.6618	1.81881	0.0765587	0.999999	-4.15193
CCNDBP1=2470097	-0.210576	12.7383	-1.81831	0.076637	0.999999	-4.15234
BNIP1=6420376	0.153813	8.72794	1.81785	0.0767091	0.999999	-4.15271
DCTPP1=4210192	0.349355	13.1515	1.81582	0.0770262	0.999999	-4.15434
CST3=6450543	0.175726	8.46453	1.8139	0.0773267	0.999999	-4.15588
RECK=3390487	-0.218172	8.33214	-1.81373	0.0773523	0.999999	-4.15601
CLDN14=7380450	0.159643	8.36734	1.81305	0.0774599	0.999999	-4.15656
SWAP70=6200753	-0.288232	11.8584	-1.813	0.0774675	0.999999	-4.1566
NPAT=2940754	0.217821	8.70176	1.8112	0.0777502	0.999999	-4.15804
ZNF563=2000041	0.127057	8.20222	1.81053	0.0778561	0.999999	-4.15858
LIN37=4390066	-0.154464	8.45038	-1.81046	0.0778671	0.999999	-4.15863
SF3A3=1230747	0.359496	11.6681	1.8099	0.0779565	0.999999	-4.15909
RFK=7100403	-0.139701	8.19833	-1.80986	0.077963	0.999999	-4.15912
HS.546375=6860240	-0.357121	9.21257	-1.80963	0.0779993	0.999999	-4.1593
DNAJC3=7000630	0.224691	9.24896	1.80946	0.0780248	0.999999	-4.15943
C8orf33=6350671	0.180411	9.0307	1.80938	0.0780375	0.999999	-4.1595
PQLC3=7000382	-0.231433	10.0779	-1.80837	0.0781984	0.999999	-4.16031
MYCBP=4040296	0.157407	8.48143	1.80824	0.078218	0.999999	-4.16041
TSTD1=7100471	-0.265689	9.34745	-1.8081	0.0782412	0.999999	-4.16053
JAML=1580465	0.401072	8.82798	1.80588	0.0785934	0.999999	-4.1623
ZBTB21=6060326	0.229246	9.16495	1.80551	0.0786525	0.999999	-4.1626
HS.310085=1110612	-0.12702	8.12581	-1.80518	0.0787053	0.999999	-4.16286
ZNF460=6620037	-0.108002	8.25848	-1.80509	0.0787195	0.999999	-4.16293
VGF=2850619	-0.127291	8.17026	-1.80486	0.0787553	0.999999	-4.16311
PHF1=6420070	0.130402	8.35213	1.8048	0.0787658	0.999999	-4.16317
CLCA4=5420577	0.146047	8.07958	1.8041	0.0788761	0.999999	-4.16372
LINC01620=360176	0.172882	8.26965	1.80409	0.0788783	0.999999	-4.16373
GRK6=5700519	0.260877	8.65503	1.80394	0.0789026	0.999999	-4.16385
SLC5A12=7330376	-0.113456	8.15232	-1.80353	0.0789671	0.999999	-4.16417
CSE1L=4920139	0.21964	9.17244	1.80283	0.0790797	0.999999	-4.16474
ANKLE1=110301	0.172416	8.27369	1.8022	0.07918	0.999999	-4.16524
BEND3=5900047	0.133823	8.3723	1.80196	0.0792188	0.999999	-4.16543
PTPRT=630576	0.112152	8.21676	1.80176	0.0792501	0.999999	-4.16559
USB1=2750360	0.295934	9.83282	1.80129	0.0793257	0.999999	-4.16596
TIMM17B=2100470	0.222497	9.60376	1.79957	0.0796023	0.999999	-4.16734
GTSF1L=3930687	-0.163456	8.17867	-1.79923	0.0796563	0.999999	-4.1676
LOC100133328=7210544	0.282741	10.4632	1.79849	0.0797765	0.999999	-4.1682
LOC652883=2650630	0.117696	8.07568	1.79792	0.0798681	0.999999	-4.16865
TRIM65=5310390	0.17633	8.50594	1.79659	0.0800822	0.999999	-4.16971
EMG1=4850091	0.366158	10.9051	1.79579	0.0802126	0.999999	-4.17035
ZNF512=6560338	-0.181275	9.82078	-1.79504	0.0803339	0.999999	-4.17095
UBB=4860286	0.233319	14.3159	1.79438	0.0804402	0.999999	-4.17147
CCT3=7650484	0.345969	11.6528	1.79376	0.0805403	0.999999	-4.17196
ARPC5L=4830056	0.24975	11.862	1.79372	0.0805475	0.999999	-4.17199
LOC653695=3370376	0.100181	8.14066	1.79315	0.0806398	0.999999	-4.17245
HS.582914=4830300	-0.115552	8.13327	-1.79206	0.080818	0.999999	-4.17332
TMSB15A=1740291	-0.0942465	8.09626	-1.79139	0.0809265	0.999999	-4.17385
ERCC4=3710767	0.118065	8.23815	1.79109	0.0809757	0.999999	-4.17409
DHODH=7380427	0.11998	8.14187	1.79076	0.0810298	0.999999	-4.17435
RAB11A=780358	-0.228961	10.7411	-1.79048	0.0810757	0.999999	-4.17457
IPO11=6770202	0.25335	10.3706	1.78999	0.0811556	0.999999	-4.17496
ENPP5=540465	-0.0892096	8.06298	-1.78964	0.0812131	0.999999	-4.17524
OR56B1=6100612	-0.145501	8.29222	-1.78921	0.0812832	0.999999	-4.17558
HNRNPUL1=2710255	0.207226	8.57155	1.78917	0.0812885	0.999999	-4.17561
HNRNPC=5670487	0.362694	10.8831	1.78866	0.081372	0.999999	-4.17601
ISY1=7200162	0.224239	10.5954	1.78841	0.0814129	0.999999	-4.17621
TRMT61A=4150484	0.149916	8.57635	1.78759	0.0815488	0.999999	-4.17687
RPS11=5560349	0.17989	14.4933	1.787	0.0816457	0.999999	-4.17734
CHKA=3460424	-0.395817	9.91284	-1.78692	0.0816585	0.999999	-4.1774
MRPS5=10343	0.170489	10.1448	1.78679	0.0816802	0.999999	-4.1775
HS.150668=7100672	0.153066	8.38501	1.78679	0.0816802	0.999999	-4.1775
ELF2=450202	-0.113601	8.09832	-1.78667	0.0816996	0.999999	-4.1776
TRIM3=5390041	-0.151209	8.21195	-1.78615	0.0817854	0.999999	-4.17801
ENO3=6110435	-0.104174	8.10781	-1.78611	0.0817914	0.999999	-4.17804
YES1=2350397	-0.130518	8.23336	-1.786	0.0818096	0.999999	-4.17813
VPS26A=4010689	-0.351887	8.52934	-1.78578	0.0818462	0.999999	-4.1783
TMEM106B=50427	-0.148931	8.68969	-1.78548	0.0818954	0.999999	-4.17854
RER1=3850431	0.237562	9.28718	1.78498	0.0819767	0.999999	-4.17893
IMP4=6560041	0.325918	12.6254	1.78354	0.0822148	0.999999	-4.18007
KNL1=4260050	0.229003	9.23559	1.78266	0.0823606	0.999999	-4.18077
ZNF562=5720100	0.299629	9.35876	1.78252	0.0823841	0.999999	-4.18088
WASHC2A=2650672	0.130008	8.28346	1.78222	0.082433	0.999999	-4.18112
EEF1B2=2650201	0.374023	14.1891	1.78214	0.0824463	0.999999	-4.18118
BHLHE40=2640735	-0.474729	12.7777	-1.78161	0.0825342	0.999999	-4.1816
MCM6=5690274	-0.309141	13.3704	-1.78135	0.0825771	0.999999	-4.18181
MRM1=6350377	0.170274	8.30563	1.78127	0.0825907	0.999999	-4.18187
ZFP64=4050164	0.0912747	8.15656	1.78102	0.0826329	0.999999	-4.18207
LOC123855=730347	0.104178	8.10592	1.78028	0.0827558	0.999999	-4.18266
NEK10=2850288	0.120791	8.13441	1.77991	0.0828171	0.999999	-4.18295
PGAM5=2940274	0.365237	9.52694	1.77959	0.0828698	0.999999	-4.1832
ENDOD1=2510039	-0.361669	9.53325	-1.77908	0.0829547	0.999999	-4.1836
CLN8=5130066	-0.132242	8.13841	-1.7774	0.083234	0.999999	-4.18493
RPS15P4=5490603	0.29136	14.1602	1.77729	0.0832528	0.999999	-4.18501
JKAMP=5700196	-0.230085	10.1769	-1.7767	0.0833522	0.999999	-4.18548
HADHB=6620152	-0.197563	10.3011	-1.77655	0.0833769	0.999999	-4.1856
LOC648931=1940754	-0.138988	8.17407	-1.77615	0.0834431	0.999999	-4.18591
NUS1P1=5670397	0.237276	11.4929	1.77604	0.0834617	0.999999	-4.186
SH2B1=5900181	-0.224866	8.59499	-1.7757	0.0835191	0.999999	-4.18627
VPS35=7200600	-0.207896	11.7137	-1.7751	0.0836193	0.999999	-4.18674
DVL1=5960609	0.0955786	8.15592	1.77449	0.0837218	0.999999	-4.18723
EEF1A1P17=4760743	-0.0969871	8.1146	-1.77438	0.0837393	0.999999	-4.18731
HS.521338=2600494	-0.136954	8.31703	-1.77352	0.0838842	0.999999	-4.18799
FBXO21=2480128	0.19872	10.5702	1.77338	0.0839078	0.999999	-4.1881
PLXNA1=6450685	-0.109717	8.08905	-1.7733	0.0839221	0.999999	-4.18817
CCSER2=4920327	-0.263359	9.43247	-1.77303	0.0839664	0.999999	-4.18837
NSDHL=4260392	-0.317179	10.9207	-1.77199	0.0841426	0.999999	-4.1892
RBM15B=5550026	0.179947	8.59995	1.77096	0.0843148	0.999999	-4.19
SWT1=3290017	-0.133435	8.42985	-1.77079	0.0843437	0.999999	-4.19014
LIN52=10102	0.272566	9.05901	1.77061	0.084375	0.999999	-4.19028
SPIN4=3420075	-0.345229	9.36222	-1.77006	0.0844684	0.999999	-4.19072
LOC650757=4900192	-0.0822037	8.21145	-1.76941	0.0845767	0.999999	-4.19122
HS.567088=5290156	-0.130006	8.13187	-1.76847	0.0847372	0.999999	-4.19197
EBNA1BP2=290114	0.380924	12.6353	1.76787	0.0848388	0.999999	-4.19244
HS.532001=6220020	0.107678	8.09541	1.76717	0.0849564	0.999999	-4.19299
ATP6V0C=3610397	-0.266281	13.4276	-1.76701	0.0849845	0.999999	-4.19312
LOC652565=610021	0.143278	8.23588	1.76633	0.0850994	0.999999	-4.19365
PWWP2B=4830246	-0.137762	8.0388	-1.76616	0.0851283	0.999999	-4.19378
RPL10P13=2810050	-0.235872	13.764	-1.76608	0.0851418	0.999999	-4.19384
RPL13AP5=6350064	0.136185	14.6167	1.766	0.0851559	0.999999	-4.19391
ARL6IP5=2070563	-0.221741	13.1926	-1.76532	0.085272	0.999999	-4.19444
GNL3L=5900746	0.546842	10.8584	1.76511	0.0853084	0.999999	-4.19461
LSM12=2750709	0.232792	9.82852	1.76473	0.085373	0.999999	-4.19491
PLEKHA1=3930541	0.139631	8.26044	1.76461	0.0853931	0.999999	-4.195
ANKRD34A=1090142	0.146973	8.38753	1.76421	0.0854612	0.999999	-4.19532
HS.581967=1450017	0.16567	8.42196	1.76397	0.0855021	0.999999	-4.1955
TOM1=2360706	-0.391446	10.7543	-1.76344	0.0855923	0.999999	-4.19592
SNHG7=4260202	0.301671	8.80359	1.76322	0.0856301	0.999999	-4.19609
HSP90AA1=3390544	-0.288345	13.6129	-1.76305	0.0856597	0.999999	-4.19623
HS.128709=6980068	0.100744	8.20641	1.76191	0.0858552	0.999999	-4.19712
SNORA73B=4570110	0.280633	8.74126	1.76145	0.0859338	0.999999	-4.19748
HS.572246=2120095	0.124729	8.15075	1.76094	0.0860201	0.999999	-4.19788
HSPH1=160598	0.396216	12.4125	1.76076	0.0860522	0.999999	-4.19802
CHN2=3190246	0.120649	8.11094	1.76045	0.0861055	0.999999	-4.19827
HS.543951=1940671	0.103725	8.10543	1.75969	0.0862364	0.999999	-4.19886
FLJ11903=1450349	0.442121	9.40059	1.75934	0.0862951	0.999999	-4.19913
MAPKAPK3=1440440	-0.26128	11.7453	-1.75826	0.0864825	0.999999	-4.19998
DDX42=6110035	0.217044	11.0625	1.75782	0.0865583	0.999999	-4.20033
GRIA3=6220369	0.104046	8.0782	1.75689	0.0867191	0.999999	-4.20106
TTC9C=3830682	-0.23184	8.39516	-1.75651	0.0867841	0.999999	-4.20135
GZMA=3420612	-0.214548	8.14994	-1.75527	0.086999	0.999999	-4.20232
LOC643452=1570347	-0.320539	9.07333	-1.75503	0.0870411	0.999999	-4.20251
HS.564949=940133	0.11523	8.16299	1.75498	0.0870482	0.999999	-4.20255
CTNNAL1=290475	0.210565	9.68627	1.75463	0.0871091	0.999999	-4.20282
STUB1=1850445	0.363648	10.0725	1.75454	0.0871252	0.999999	-4.20289
DOHH=6660279	0.183693	8.7876	1.75427	0.0871721	0.999999	-4.2031
HMGN2P24=3400132	-0.313293	8.9849	-1.75382	0.0872508	0.999999	-4.20346
KCTD17=4590044	0.114116	8.32731	1.7536	0.0872882	0.999999	-4.20363
PCYOX1=3450725	-0.160382	8.64628	-1.75314	0.0873679	0.999999	-4.20398
LOC100133888=1660008	0.227747	8.88421	1.75221	0.0875293	0.999999	-4.20471
CSAG1=3830202	-0.102963	8.11619	-1.75195	0.0875757	0.999999	-4.20492
DLL3=4210382	0.176381	8.66219	1.75115	0.0877151	0.999999	-4.20554
KDM4A-AS1=5490520	0.18499	8.75393	1.75085	0.0877676	0.999999	-4.20578
CREBRF=6860228	-0.299205	8.92678	-1.74975	0.0879596	0.999999	-4.20663
IFT88=5670288	0.0991891	8.35478	1.74962	0.0879827	0.999999	-4.20674
LOC732146=730537	0.103654	8.12582	1.74931	0.0880372	0.999999	-4.20698
DHX37=4260142	0.310274	11.1916	1.7489	0.0881085	0.999999	-4.2073
RPS2=5220037	-0.212746	14.2371	-1.74867	0.0881487	0.999999	-4.20748
UBC=3060300	0.151281	14.5708	1.74675	0.0884847	0.999999	-4.20897
RPL10P9=2320634	0.138297	14.5418	1.74607	0.0886049	0.999999	-4.2095
GEN1=7000195	0.152529	8.57539	1.74518	0.0887609	0.999999	-4.21019
MAGEA12=4830739	-0.123318	8.11335	-1.74452	0.0888775	0.999999	-4.21071
GIPC3=5900296	0.139709	8.25628	1.74425	0.0889254	0.999999	-4.21092
URB2=1580433	0.228089	9.51784	1.74309	0.089131	0.999999	-4.21182
ST13P18=510209	-0.555198	10.7353	-1.74289	0.0891658	0.999999	-4.21198
LOC648103=3390475	-0.123979	8.34022	-1.74285	0.0891729	0.999999	-4.21201
HS.541092=4200603	0.119472	8.1874	1.74215	0.0892963	0.999999	-4.21255
LOC100131835=2320301	0.231327	8.67401	1.74204	0.0893166	0.999999	-4.21264
HS.544228=6200047	0.0899072	8.15186	1.74183	0.0893533	0.999999	-4.2128
NEU1=4200692	-0.492124	10.0226	-1.74126	0.089454	0.999999	-4.21324
PPP3CC=5690382	0.292884	10.8607	1.74115	0.0894741	0.999999	-4.21333
LOC644124=150594	-0.111141	8.23721	-1.74055	0.0895802	0.999999	-4.2138
HS.576373=360632	0.100347	8.22246	1.74046	0.0895972	0.999999	-4.21387
PSMG3=2650138	0.270438	8.85786	1.74041	0.0896054	0.999999	-4.21391
HS.559709=1710608	0.104454	8.07719	1.7399	0.0896959	0.999999	-4.2143
NUDT16L1=2850180	0.256492	9.53827	1.73958	0.0897525	0.999999	-4.21455
BTBD18=5910021	-0.108606	8.14839	-1.73938	0.0897886	0.999999	-4.21471
TSC1=4040373	-0.220082	9.93115	-1.73922	0.0898177	0.999999	-4.21483
LYL1=3190288	-0.615809	11.3521	-1.73855	0.0899354	0.999999	-4.21535
MANEAL=1470603	-0.167162	8.19565	-1.73832	0.0899768	0.999999	-4.21553
DBNDD2=6420168	-0.532251	10.2132	-1.73821	0.0899968	0.999999	-4.21561
RAD18=5420681	-0.116533	8.15916	-1.73805	0.0900257	0.999999	-4.21574
ZNF318=7050040	-0.264948	8.90684	-1.73798	0.0900376	0.999999	-4.21579
SLC15A4=160279	-0.279056	11.1079	-1.73736	0.0901489	0.999999	-4.21628
GNB4=2940484	0.375577	8.63228	1.73722	0.0901727	0.999999	-4.21638
RPL14P1=2360102	-0.295599	13.8403	-1.73689	0.0902322	0.999999	-4.21664
UGGT1=7650725	0.323697	9.2326	1.73606	0.090381	0.999999	-4.21728
RIIAD1=2690487	0.0995092	8.10958	1.736	0.0903913	0.999999	-4.21733
RAB3GAP2=5700273	-0.184586	10.7638	-1.73591	0.0904077	0.999999	-4.2174
TMEM97=3420541	-0.331926	12.0334	-1.7359	0.0904099	0.999999	-4.21741
CXCL13=1110564	0.371909	8.53975	1.73583	0.090421	0.999999	-4.21746
HS.554478=4810315	0.0968024	8.12847	1.73524	0.0905276	0.999999	-4.21792
MRPS26=3310445	0.316932	10.1468	1.73518	0.0905383	0.999999	-4.21796
ZNF536=4040390	0.104462	8.13453	1.73463	0.0906369	0.999999	-4.21839
GSDMB=6040598	0.265863	8.57903	1.73329	0.0908777	0.999999	-4.21943
GPR153=1300110	-0.113204	8.17962	-1.73323	0.0908887	0.999999	-4.21948
LPIN2=510224	-0.248089	9.09075	-1.73296	0.0909369	0.999999	-4.21969
NCL=3120458	0.318168	10.2545	1.73244	0.0910308	0.999999	-4.22009
LOC728673=6110059	-0.128283	8.10802	-1.73166	0.0911713	0.999999	-4.22069
RIN1=1500047	0.13853	8.22793	1.73097	0.0912952	0.999999	-4.22122
HS.565622=7000162	0.10065	8.11569	1.73087	0.0913137	0.999999	-4.2213
USP40=1770379	-0.0978124	8.12479	-1.72921	0.0916135	0.999999	-4.22259
DCAF6=5080594	-0.314911	8.45624	-1.7291	0.0916324	0.999999	-4.22267
ZNF160=6980474	0.270128	9.01738	1.72692	0.0920276	0.999999	-4.22435
YDJC=6330465	0.115419	8.18225	1.72656	0.092094	0.999999	-4.22463
LOC651380=3370360	0.194811	8.31812	1.7264	0.092122	0.999999	-4.22475
SNORD17=1430037	0.21762	8.83543	1.7263	0.0921409	0.999999	-4.22483
HS.446301=4920338	-0.107871	8.22521	-1.72596	0.0922025	0.999999	-4.2251
FANCD2=3610022	0.139974	8.27019	1.72593	0.0922076	0.999999	-4.22512
HS.204758=1050398	0.10796	8.19569	1.72549	0.0922884	0.999999	-4.22546
ZNF296=2970397	0.34707	10.783	1.72516	0.0923475	0.999999	-4.22571
EEF2KMT=6270201	0.167309	8.34339	1.72483	0.0924084	0.999999	-4.22597
LOC283788=5560523	-0.304055	9.1209	-1.72466	0.0924397	0.999999	-4.2261
CBX5=7150685	0.313247	10.3618	1.72416	0.0925303	0.999999	-4.22648
HDGFL2=6900037	0.199953	8.57262	1.724	0.0925603	0.999999	-4.22661
ELP1=5870154	-0.0956436	8.32133	-1.7238	0.0925955	0.999999	-4.22676
HS.421200=6900082	0.125811	8.10298	1.72327	0.0926928	0.999999	-4.22717
KRTAP10-11=2260594	0.103224	8.29372	1.72322	0.0927013	0.999999	-4.22721
ZNF160=360709	0.1178	8.36306	1.72266	0.092804	0.999999	-4.22764
SLC5A3=1660551	0.194113	8.37999	1.7222	0.0928893	0.999999	-4.228
HS.545519=5700653	-0.104031	8.15543	-1.72215	0.0928974	0.999999	-4.22803
TDP1=4070538	0.245419	9.09537	1.72177	0.0929665	0.999999	-4.22832
TOP1=1570537	0.260508	9.21232	1.7205	0.0932005	0.999999	-4.22931
HS.125247=130296	0.0965212	8.13785	1.72023	0.0932497	0.999999	-4.22951
COG8=2140070	0.106565	8.2607	1.71998	0.0932954	0.999999	-4.2297
LAMTOR3=4280671	-0.11942	8.39006	-1.7198	0.093328	0.999999	-4.22984
PRKDC=770390	0.379241	10.1533	1.71812	0.0936375	0.999999	-4.23114
ANKRD53=150097	0.134124	8.18112	1.71801	0.0936583	0.999999	-4.23122
FZD7=460670	0.192876	8.74557	1.71799	0.0936611	0.999999	-4.23123
ECE2=630674	0.212631	9.00137	1.71763	0.093728	0.999999	-4.23151
SNORA24=5690240	0.419829	9.46834	1.71756	0.0937415	0.999999	-4.23157
TRADD=20347	-0.122502	8.163	-1.7173	0.093789	0.999999	-4.23177
PRMT1=6400138	0.298999	11.7751	1.71679	0.093882	0.999999	-4.23216
RAP1GAP=4890181	-0.11774	8.09322	-1.71652	0.093933	0.999999	-4.23237
FAM129A=3370768	0.253466	11.2901	1.7164	0.0939544	0.999999	-4.23246
LOC401261=670136	0.3242	9.41311	1.71616	0.0939994	0.999999	-4.23264
AP1AR=3710753	-0.132557	8.11733	-1.71612	0.0940067	0.999999	-4.23267
KDSR=160537	-0.427313	9.87158	-1.71564	0.0940955	0.999999	-4.23304
TM2D3=2710025	0.16454	8.39225	1.71358	0.0944767	0.999999	-4.23462
NAA15=3140524	0.214567	9.20948	1.71332	0.0945256	0.999999	-4.23482
SLC16A5=6860082	-0.134434	8.32514	-1.71331	0.0945273	0.999999	-4.23483
RNF4=4200220	0.217501	9.63521	1.7122	0.0947333	0.999999	-4.23568
MPP6=3370280	0.211757	9.06311	1.71215	0.0947428	0.999999	-4.23572
LSR=6860095	0.114397	8.28429	1.71045	0.0950588	0.999999	-4.23702
ZNF626=2320482	0.276118	8.50288	1.70994	0.0951547	0.999999	-4.23742
BUB1=2070224	-0.261607	11.3838	-1.70961	0.0952159	0.999999	-4.23767
ZNF442=7570161	0.138535	8.28755	1.70938	0.0952597	0.999999	-4.23785
LOC388720=1940050	0.218834	14.3382	1.70922	0.0952898	0.999999	-4.23797
SIRT2=4860411	-0.226526	8.98437	-1.70922	0.0952901	0.999999	-4.23797
RECQL4=4250437	0.313651	8.63468	1.70827	0.0954665	0.999999	-4.23869
CETP=5420646	-0.19132	8.48718	-1.70715	0.0956766	0.999999	-4.23955
CTAGE11P=1820026	-0.0924849	8.16335	-1.70669	0.0957639	0.999999	-4.23991
BTN1A1=7400112	0.168745	8.16172	1.70633	0.0958301	0.999999	-4.24018
SNX30=1070373	-0.155459	8.38677	-1.70621	0.0958537	0.999999	-4.24027
BLNK=3140100	-0.205486	8.33823	-1.70616	0.0958632	0.999999	-4.24031
VPS13A=2710747	0.161	8.85835	1.70615	0.0958641	0.999999	-4.24032
YWHAZ=4180343	-0.266991	13.8216	-1.70587	0.0959171	0.999999	-4.24053
EIF3B=4390136	0.210341	13.4471	1.70457	0.0961612	0.999999	-4.24152
HS.332056=610504	-0.101266	8.13723	-1.70411	0.0962492	0.999999	-4.24188
STK26=3940286	-0.266718	11.6238	-1.70325	0.0964114	0.999999	-4.24254
TP53TG1=1510367	-0.111795	8.07951	-1.70317	0.0964262	0.999999	-4.2426
LOC401180=610224	0.112011	8.20616	1.70284	0.0964883	0.999999	-4.24285
IPP=2100519	0.376646	9.03584	1.70211	0.0966261	0.999999	-4.2434
CMTR2=5570615	-0.16205	9.60255	-1.70154	0.0967334	0.999999	-4.24384
LOC653881=3610309	-0.184391	14.635	-1.70121	0.0967961	0.999999	-4.24409
EIF5=5670468	0.35891	10.9281	1.70109	0.0968193	0.999999	-4.24418
PRMT2=2640161	-0.131719	8.25869	-1.70109	0.0968194	0.999999	-4.24418
IDH1=3180048	-0.291197	9.08948	-1.70057	0.0969177	0.999999	-4.24458
LOC400743=3290397	-0.133455	8.09191	-1.70014	0.0969992	0.999999	-4.24491
DPH2=6040112	0.254392	11.26	1.69971	0.0970813	0.999999	-4.24524
NIPSNAP1=5490131	-0.237679	10.1624	-1.69864	0.0972837	0.999999	-4.24605
RETREG1=270114	-0.102831	8.2126	-1.69833	0.097343	0.999999	-4.24629
VWA8=5860369	-0.264348	8.5457	-1.69796	0.0974134	0.999999	-4.24657
ACSS2=4670544	-0.416771	10.3925	-1.69727	0.0975449	0.999999	-4.2471
PANK1=6620133	-0.191373	8.50676	-1.69706	0.0975856	0.999999	-4.24726
IL1R2=1740451	-0.170877	8.1909	-1.69692	0.0976126	0.999999	-4.24737
LOC100131403=2750021	0.118111	8.30146	1.6967	0.0976532	0.999999	-4.24753
FAM213B=4210133	-0.168753	8.44222	-1.69618	0.0977535	0.999999	-4.24793
RAB10=5860279	-0.155202	12.453	-1.69616	0.0977572	0.999999	-4.24794
UPP1=7570673	-0.633415	10.3266	-1.69595	0.0977968	0.999999	-4.2481
COPRS=3390477	-0.370587	10.9241	-1.69577	0.0978309	0.999999	-4.24824
ARHGEF9=1070196	0.0925287	8.16174	1.69545	0.0978924	0.999999	-4.24848
HS.276860=540747	0.244261	9.59522	1.69519	0.0979425	0.999999	-4.24868
PARP6=4390360	-0.146536	8.96002	-1.69429	0.0981145	0.999999	-4.24936
DNAJC12=6900538	-0.0924862	8.06549	-1.69402	0.0981657	0.999999	-4.24957
LGALS8=540020	-0.355005	9.35403	-1.6934	0.0982846	0.999999	-4.25004
ADCK2=1780647	-0.369941	10.3913	-1.69318	0.0983273	0.999999	-4.25021
PRPF4=6100441	0.16216	11.1953	1.69309	0.0983442	0.999999	-4.25028
TNXA=3780349	0.131318	8.14417	1.69138	0.0986733	0.999999	-4.25158
UBE2E3=2640360	0.179694	8.84155	1.69119	0.09871	0.999999	-4.25172
RCAN3=4890156	-0.291183	8.68235	-1.69001	0.0989378	0.999999	-4.25262
TPT1P4=2070324	-0.658306	11.3558	-1.6899	0.0989585	0.999999	-4.2527
RSPRY1=6510427	0.265246	11.2109	1.6897	0.098997	0.999999	-4.25285
PEX26=7000280	0.110829	8.19262	1.68939	0.099057	0.999999	-4.25309
LOC646734=60402	0.0965987	8.09907	1.68872	0.0991867	0.999999	-4.2536
GNL3=3850414	0.425788	11.4606	1.68784	0.0993571	0.999999	-4.25427
LOC100133224=160022	0.115164	8.33576	1.68765	0.0993931	0.999999	-4.25441
RPL12P32=2600373	-0.386567	13.3121	-1.68742	0.099437	0.999999	-4.25458
XAGE1E=6350458	0.108378	8.163	1.68738	0.0994451	0.999999	-4.25461
BAX=3520092	0.330311	10.6636	1.686	0.0997137	0.999999	-4.25566
LOC387825=2230767	-0.389724	10.5659	-1.68561	0.0997889	0.999999	-4.25595
VARS=6980100	0.355304	11.7401	1.685	0.0999069	0.999999	-4.25641
HTRA4=1580639	-0.111776	8.14543	-1.6844	0.100024	0.999999	-4.25687
WDR92=7560136	0.234966	9.66825	1.68403	0.100095	0.999999	-4.25715
LOC652071=2690020	0.188124	14.4598	1.68362	0.100175	0.999999	-4.25746
CD83=5050162	-0.838774	10.6941	-1.68334	0.10023	0.999999	-4.25767
SNORD83B=3450630	0.194626	8.49474	1.68329	0.100239	0.999999	-4.25771
GGPS1=1260520	-0.208275	10.2082	-1.6831	0.100277	0.999999	-4.25785
FCHSD2=540440	0.273305	10.1027	1.68076	0.100734	0.999999	-4.25962
SEMA4A=2850576	0.519073	10.7361	1.68018	0.100848	0.999999	-4.26006
LOC100128672=2630075	0.0967054	8.12974	1.68009	0.100866	0.999999	-4.26013
GPHN=1110544	0.201818	9.09921	1.67994	0.100894	0.999999	-4.26024
OAZ1=7100239	0.160369	14.4789	1.67971	0.100939	0.999999	-4.26041
GPAM=3840026	-0.322775	9.12174	-1.67948	0.100985	0.999999	-4.26059
EIF4G1=3930189	0.331205	11.0141	1.67935	0.101011	0.999999	-4.26069
ACO1=2450608	-0.200696	10.5736	-1.67853	0.101172	0.999999	-4.26131
LOC100130413=6060204	0.10367	8.24866	1.6776	0.101354	0.999999	-4.26201
NINJ2=6860278	-0.281651	9.35161	-1.67716	0.10144	0.999999	-4.26234
WDR46=6980554	0.231786	10.256	1.67634	0.101602	0.999999	-4.26296
LOC729225=1980390	0.0985217	8.15319	1.67545	0.101778	0.999999	-4.26363
HSP90AA1=7050332	0.277292	14.1952	1.67544	0.10178	0.999999	-4.26364
NAALADL1=4120626	-0.268698	8.7913	-1.67527	0.101813	0.999999	-4.26377
LOC100127894=270722	0.155197	8.16785	1.67466	0.101934	0.999999	-4.26422
SIGLEC5=6650064	-0.236958	8.03923	-1.67373	0.102119	0.999999	-4.26493
LOC100131655=7650170	0.0856143	8.28245	1.6733	0.102203	0.999999	-4.26525
NAP1L1=7610682	0.101914	8.21167	1.67301	0.102261	0.999999	-4.26547
PRUNE2=3940392	-0.238985	8.29041	-1.67268	0.102326	0.999999	-4.26572
VPS11=6220563	-0.1515	8.94353	-1.67243	0.102375	0.999999	-4.26591
DNM1L=3890632	-0.378779	9.58604	-1.67222	0.102418	0.999999	-4.26607
GIMAP2=6110747	-0.321547	8.67073	-1.6714	0.10258	0.999999	-4.26668
ZNF181=1660504	-0.152011	8.13143	-1.67092	0.102675	0.999999	-4.26704
ATP10A=1580301	0.159642	8.73045	1.6708	0.102701	0.999999	-4.26714
RPL29=2350465	0.542182	10.6104	1.67065	0.10273	0.999999	-4.26725
DECR1=510291	-0.220381	12.4392	-1.66991	0.102877	0.999999	-4.2678
BMS1P8=1300390	-0.125236	8.12287	-1.6699	0.102878	0.999999	-4.26781
LOC645489=840064	-0.125797	8.57277	-1.66877	0.103105	0.999999	-4.26866
LOC731096=4730082	-0.175035	14.4163	-1.66877	0.103105	0.999999	-4.26866
LOC644642=1850754	0.267902	9.28562	1.66859	0.103141	0.999999	-4.2688
HS.545364=830220	0.0942897	8.17657	1.66823	0.103212	0.999999	-4.26907
UQCRHP2=4810725	-0.393842	11.7762	-1.66775	0.103307	0.999999	-4.26942
PTEN=6840072	0.204916	10.3021	1.66757	0.103345	0.999999	-4.26957
TRO=5260561	-0.255515	8.79642	-1.66733	0.103393	0.999999	-4.26975
ARHGAP11A=990121	0.115737	8.60628	1.66712	0.103434	0.999999	-4.2699
PSME3=1450064	0.239477	10.3938	1.66702	0.103454	0.999999	-4.26998
HS.143018=5290433	0.530191	10.5663	1.66649	0.10356	0.999999	-4.27037
RPLP1=2690561	-0.484348	11.674	-1.66636	0.103585	0.999999	-4.27047
TERF1P4=430398	-0.127108	8.29363	-1.66629	0.103601	0.999999	-4.27053
CST9=4070382	0.139827	8.12438	1.666	0.103657	0.999999	-4.27074
TRIM63=3890288	0.0834822	8.09459	1.66574	0.10371	0.999999	-4.27094
GLMP=2640086	-0.383452	10.9299	-1.6652	0.103819	0.999999	-4.27134
MRE11=1190753	0.205247	8.39074	1.66481	0.103897	0.999999	-4.27164
ACSL1=1030431	-0.679923	10.0664	-1.66427	0.104005	0.999999	-4.27204
HYOU1=5700041	0.246753	9.27601	1.66369	0.104123	0.999999	-4.27248
LUC7L2=1340703	0.146523	8.75741	1.66356	0.104149	0.999999	-4.27257
MTCP1=990615	-0.190969	10.521	-1.66273	0.104314	0.999999	-4.27319
CIPC=7050204	-0.282357	9.60583	-1.66195	0.104473	0.999999	-4.27378
WDFY4=6400072	0.160439	8.69074	1.66183	0.104497	0.999999	-4.27387
HMGXB3=4860291	-0.172549	11.1137	-1.66147	0.10457	0.999999	-4.27414
GOT2=6980048	0.28083	11.8034	1.66125	0.104614	0.999999	-4.2743
LIMS1=990358	-0.589237	11.2592	-1.66123	0.104618	0.999999	-4.27432
POLD2=4590685	0.13678	8.43464	1.66078	0.104709	0.999999	-4.27465
PBX2=5820681	0.147065	9.25931	1.66047	0.104772	0.999999	-4.27489
LOC100128374=4150470	0.0947775	8.10388	1.66042	0.104781	0.999999	-4.27492
ST3GAL5=3890382	-0.213115	8.59676	-1.66028	0.104809	0.999999	-4.27503
HS.442098=130196	0.104958	8.10424	1.6593	0.105008	0.999999	-4.27576
L2HGDH=7040433	0.216948	9.22351	1.65919	0.10503	0.999999	-4.27584
ERAP1=3930161	0.138198	8.47019	1.65885	0.1051	0.999999	-4.2761
ASPHD2=7400102	0.294227	9.26267	1.65838	0.105195	0.999999	-4.27645
ZBP1=4880010	0.36582	9.65741	1.65772	0.105329	0.999999	-4.27694
SYAP1=6580678	-0.371812	8.88326	-1.65745	0.105383	0.999999	-4.27714
GART=20544	0.254391	11.6157	1.657	0.105475	0.999999	-4.27748
ELOF1=630709	-0.284546	10.1859	-1.65698	0.10548	0.999999	-4.2775
UBE2E1=2060465	-0.227608	12.335	-1.6564	0.105596	0.999999	-4.27793
HNRNPR=6560672	0.340714	12.5892	1.65588	0.105702	0.999999	-4.27832
BOP1=1660435	0.289403	11.8079	1.6556	0.10576	0.999999	-4.27853
ETF1=3170181	0.223986	12.1135	1.65543	0.105794	0.999999	-4.27865
LOC652790=6590239	0.103216	8.16829	1.65499	0.105884	0.999999	-4.27898
HS.575615=6940504	0.104242	8.12497	1.65418	0.10605	0.999999	-4.27959
SNORA73B=6620039	0.274912	8.73962	1.65389	0.10611	0.999999	-4.27981
CREB5=6200577	-0.336027	8.3787	-1.65273	0.106347	0.999999	-4.28067
ARSD=4540672	0.0887586	8.13987	1.65222	0.106451	0.999999	-4.28105
HS.582701=620670	0.110718	8.26095	1.65221	0.106453	0.999999	-4.28106
CCSER2=2190224	-0.254316	9.18601	-1.65183	0.10653	0.999999	-4.28134
GPHN=6250494	0.152273	8.17115	1.65166	0.106566	0.999999	-4.28147
C9orf72=7570022	-0.296153	8.62676	-1.65112	0.106677	0.999999	-4.28187
NPM1P25=5550376	-0.213429	9.03345	-1.65107	0.106686	0.999999	-4.28191
EXO1=1770646	0.250261	10.3229	1.65103	0.106694	0.999999	-4.28194
CAMTA2=840209	0.0987517	8.11214	1.65093	0.106715	0.999999	-4.28201
LOC644276=2070446	0.0802883	8.11825	1.65092	0.106718	0.999999	-4.28202
MIR192=70133	0.127311	8.08164	1.64983	0.106941	0.999999	-4.28283
NEK4=6370079	0.089265	8.12826	1.64941	0.107027	0.999999	-4.28314
TMEM11=360161	0.15492	8.77557	1.64885	0.107142	0.999999	-4.28356
LOC651816=1570746	0.377153	11.0526	1.64874	0.107166	0.999999	-4.28364
LMTK2=1240270	0.20095	8.58767	1.6484	0.107236	0.999999	-4.2839
MIB1=4810368	-0.157611	8.33092	-1.6479	0.107338	0.999999	-4.28426
ADAR=5490433	0.224947	10.4017	1.64771	0.107379	0.999999	-4.28441
BAZ2A=2060139	0.115433	8.11471	1.64647	0.107634	0.999999	-4.28533
SERPINA10=5870707	0.162013	8.51211	1.6463	0.107668	0.999999	-4.28545
HS.443067=6220706	0.125175	8.08686	1.64619	0.107693	0.999999	-4.28554
TBC1D22A=10369	0.125994	8.30263	1.6455	0.107835	0.999999	-4.28605
ANXA2R=7330523	-0.291249	9.01926	-1.64513	0.107911	0.999999	-4.28633
UBE2E3=5340048	-0.144323	10.8621	-1.64495	0.107948	0.999999	-4.28646
HMGN2P18=6130239	-0.384021	8.85216	-1.64479	0.107982	0.999999	-4.28658
HS.536992=1050605	0.135585	8.25035	1.64469	0.108003	0.999999	-4.28665
AFG3L1P=730730	0.114888	8.1104	1.64451	0.10804	0.999999	-4.28679
RPL15P5=630369	0.168407	13.7658	1.64416	0.108113	0.999999	-4.28705
POMC=5260291	-0.223433	8.43333	-1.64396	0.108153	0.999999	-4.28719
RNF125=2970703	0.222601	8.46134	1.64395	0.108156	0.999999	-4.2872
AIMP2=6960056	0.349483	12.0781	1.64302	0.10835	0.999999	-4.2879
PLA2G15=6480037	-0.214092	8.79784	-1.6428	0.108394	0.999999	-4.28805
HS.556853=5340360	0.0935404	8.16939	1.64211	0.108538	0.999999	-4.28857
MRPL36=20465	0.254042	11.8032	1.64207	0.108547	0.999999	-4.2886
MTO1=5130605	0.195712	10.7883	1.64199	0.108564	0.999999	-4.28866
ZNF407=770537	0.223298	9.34521	1.64145	0.108677	0.999999	-4.28906
LANCL1=4150138	-0.217034	10.5814	-1.64104	0.108761	0.999999	-4.28936
RBBP5=940180	0.186485	9.15285	1.64013	0.108952	0.999999	-4.29004
CBWD6=160239	0.147853	8.19436	1.63996	0.108988	0.999999	-4.29017
LINC00950=7510343	0.11075	8.22754	1.63911	0.109165	0.999999	-4.29079
SC5D=6220397	-0.190494	9.37177	-1.63901	0.109185	0.999999	-4.29087
PIGW=5080647	0.244537	8.87947	1.63875	0.10924	0.999999	-4.29106
SMAD7=3890709	-0.195604	8.22628	-1.63798	0.109401	0.999999	-4.29163
SDHAP1=2450332	0.158923	8.7228	1.63738	0.109528	0.999999	-4.29208
ABCF2=5420142	0.21105	9.27261	1.63647	0.109718	0.999999	-4.29275
CBL=4120037	0.137279	9.14206	1.63591	0.109836	0.999999	-4.29316
SNORA22=6330138	0.206622	8.32747	1.63589	0.109839	0.999999	-4.29318
HS.385477=3520685	0.0812459	8.15577	1.63534	0.109955	0.999999	-4.29358
LINC00526=4180168	-0.093369	8.09366	-1.63494	0.110039	0.999999	-4.29388
RASL11B=3370129	0.104615	8.11898	1.63488	0.110052	0.999999	-4.29392
IDO2=1190703	-0.16544	8.43972	-1.63486	0.110057	0.999999	-4.29394
LOC728368=460170	0.300542	14.0879	1.63479	0.110071	0.999999	-4.29399
RPL4P2=5490202	-0.481201	13.803	-1.63454	0.110123	0.999999	-4.29417
SCNM1=6350070	0.263145	9.97884	1.63438	0.110157	0.999999	-4.29429
ADAMTS13=4200735	0.0945494	8.09793	1.6335	0.110343	0.999999	-4.29494
FAM35CP=3800767	-0.127044	8.17482	-1.63231	0.110594	0.999999	-4.29582
PCNA=6900079	-0.550417	12.446	-1.63194	0.110672	0.999999	-4.29609
HS.568434=5050079	0.11639	8.15733	1.63187	0.110687	0.999999	-4.29614
LOC651751=6660379	0.462043	11.0419	1.63105	0.11086	0.999999	-4.29675
HLF=540706	-0.104205	8.12326	-1.63033	0.111013	0.999999	-4.29728
AEN=4480288	0.246568	10.595	1.62903	0.111291	0.999999	-4.29825
SLC25A38=2680639	0.20622	8.98965	1.62855	0.111392	0.999999	-4.2986
LOC727980=1240154	0.182199	8.28077	1.62782	0.111548	0.999999	-4.29914
SPTY2D1=1850433	0.242829	9.49748	1.62765	0.111583	0.999999	-4.29926
GTPBP10=6760538	0.114966	8.34385	1.62759	0.111596	0.999999	-4.2993
GAS1=360047	0.109989	8.10519	1.62718	0.111683	0.999999	-4.2996
N6AMT1=2570707	0.168227	8.39214	1.62704	0.111714	0.999999	-4.29971
TTC30B=7000324	-0.096647	8.1131	-1.62703	0.111715	0.999999	-4.29971
SEZ6L2=5490692	-0.109955	8.01837	-1.62685	0.111754	0.999999	-4.29985
RPS2P28=4150615	-0.891948	11.9095	-1.62682	0.111761	0.999999	-4.29987
SPDYE8P=6480626	0.097714	8.13876	1.6267	0.111787	0.999999	-4.29996
MFSD14A=1850544	-0.264095	8.46304	-1.6264	0.111849	0.999999	-4.30018
FAM95A=670630	0.117299	8.16225	1.62572	0.111995	0.999999	-4.30068
LRP8=2850403	-0.198074	8.56569	-1.62537	0.112071	0.999999	-4.30094
MAP2K7=870241	-0.122065	8.35362	-1.62531	0.112082	0.999999	-4.30098
PPAT=4070132	0.314339	9.90734	1.62468	0.112217	0.999999	-4.30144
ALG1L7P=4610292	0.135394	8.43769	1.62426	0.112307	0.999999	-4.30175
RRP9=3460634	0.138122	8.3183	1.62365	0.112437	0.999999	-4.3022
HLA-DRA=2570564	-0.199155	14.4526	-1.62331	0.112511	0.999999	-4.30245
ARHGAP15=3310463	-0.254556	11.9073	-1.62304	0.112569	0.999999	-4.30265
LOC731724=4490703	-0.110099	8.22558	-1.62287	0.112606	0.999999	-4.30278
ZMYM2=5270088	-0.26725	9.46246	-1.62276	0.112629	0.999999	-4.30286
LOC391532=2450255	-0.32994	9.88832	-1.62219	0.112752	0.999999	-4.30328
ZSWIM4=3870603	0.149107	8.40052	1.62188	0.112817	0.999999	-4.3035
PQBP1=3400196	0.224028	9.60627	1.62155	0.112889	0.999999	-4.30375
SEC22B=2600500	0.207693	10.2492	1.62098	0.113012	0.999999	-4.30417
NEDD8=4120307	-0.167705	13.7409	-1.62093	0.113021	0.999999	-4.3042
BLOC1S5=3190164	-0.205424	10.0321	-1.62091	0.113026	0.999999	-4.30422
MSANTD3=5260538	-0.194674	9.04874	-1.62072	0.113067	0.999999	-4.30436
TM9SF1=1990653	0.161774	8.75497	1.62063	0.113088	0.999999	-4.30443
CHMP5=4640703	-0.466257	11.4684	-1.6204	0.113136	0.999999	-4.30459
PRELID3A=6980544	-0.124124	8.10344	-1.61995	0.113233	0.999999	-4.30492
PANK3=1940736	-0.124021	8.43202	-1.61989	0.113247	0.999999	-4.30497
SLC35E2B=5550592	-0.479899	11.998	-1.61923	0.113389	0.999999	-4.30545
ZKSCAN3=3400605	-0.12212	8.84	-1.61916	0.113403	0.999999	-4.3055
XPNPEP2=4780544	-0.118242	8.19556	-1.61907	0.113422	0.999999	-4.30557
HPS4=3170504	-0.120831	8.12729	-1.61881	0.11348	0.999999	-4.30576
ALKBH4=1780379	0.213125	8.6072	1.61869	0.113504	0.999999	-4.30584
ST3GAL3=7040195	-0.180303	8.65928	-1.61856	0.113533	0.999999	-4.30594
HS.576501=5960458	0.12118	8.09296	1.61837	0.113575	0.999999	-4.30608
CRBN=3780554	-0.201606	10.3412	-1.6181	0.113633	0.999999	-4.30628
SSR2=2710370	0.227826	9.06448	1.61798	0.113658	0.999999	-4.30636
KLHDC9=7160402	-0.0845033	8.14069	-1.61795	0.113666	0.999999	-4.30639
BICD1=6220767	-0.107462	8.15284	-1.61746	0.113771	0.999999	-4.30675
LOC648963=1260121	0.0928404	8.09281	1.61739	0.113787	0.999999	-4.3068
ZNF385D=6380646	0.0903513	8.1417	1.61734	0.113796	0.999999	-4.30683
SLC20A2=6590037	0.157994	8.5329	1.61698	0.113874	0.999999	-4.3071
HS.572558=3120291	-0.107632	8.11225	-1.61689	0.113894	0.999999	-4.30717
FLAD1=3990372	0.0856571	8.14993	1.61609	0.114067	0.999999	-4.30775
TRAM1=110167	0.174468	13.2292	1.61603	0.11408	0.999999	-4.30779
ZNF549=1240129	0.132507	8.47977	1.61601	0.114084	0.999999	-4.30781
PGM2L1=7210093	-0.148688	8.61367	-1.61583	0.114124	0.999999	-4.30794
RPL15P7=6060129	0.248227	14.2239	1.61554	0.114187	0.999999	-4.30816
RPS8P8=3610563	0.118674	14.5681	1.61535	0.114227	0.999999	-4.30829
MTMR9LP=2340300	0.0876794	8.1365	1.61504	0.114295	0.999999	-4.30852
MTRF1L=5550564	0.192298	11.1835	1.61499	0.114305	0.999999	-4.30855
PABPC4=5310278	0.353204	11.7976	1.61478	0.114351	0.999999	-4.30871
CNNM2=6620184	-0.105921	8.1542	-1.61443	0.114428	0.999999	-4.30897
TCF20=580280	0.0881537	8.20316	1.61423	0.114471	0.999999	-4.30911
LOC652608=1740598	0.179742	8.66411	1.61345	0.114641	0.999999	-4.30968
RNF144A=3450136	-0.499337	9.70029	-1.61342	0.114647	0.999999	-4.3097
SLC25A43=3130746	-0.0888909	8.1162	-1.61333	0.114668	0.999999	-4.30977
C16orf86=3140653	0.156588	8.45955	1.61322	0.114692	0.999999	-4.30985
PDLIM1=1410010	0.345384	11.4064	1.61292	0.114757	0.999999	-4.31007
KRCC1=5340703	-0.298179	8.89571	-1.61254	0.11484	0.999999	-4.31035
PDPK2P=5420156	-0.136076	8.15392	-1.61228	0.114896	0.999999	-4.31054
LOC387686=4760446	0.0837167	8.14686	1.61205	0.114946	0.999999	-4.31071
HS.564874=3140273	0.251264	9.1092	1.61189	0.114981	0.999999	-4.31082
HS.46555=3710739	0.0841986	8.18708	1.61173	0.115016	0.999999	-4.31094
HGH1=6420333	0.164585	8.69287	1.61133	0.115104	0.999999	-4.31124
GCLM=4480053	0.306321	8.98969	1.60987	0.115422	0.999999	-4.3123
CEACAM1=4150014	-0.143217	8.10736	-1.60937	0.115532	0.999999	-4.31266
SGCB=1190162	0.163355	8.38507	1.60886	0.115644	0.999999	-4.31304
RNF130=1510722	-0.176297	8.7489	-1.60886	0.115645	0.999999	-4.31304
HERC4=2630050	-0.173298	8.23638	-1.6088	0.115656	0.999999	-4.31308
HMGB3P6=6400093	-0.119897	8.1739	-1.60872	0.115676	0.999999	-4.31314
LOC645785=7550228	0.117094	8.08584	1.60859	0.115703	0.999999	-4.31323
HS.576072=4670132	0.295484	9.14473	1.60831	0.115764	0.999999	-4.31344
ARMCX7P=7040408	-0.121412	8.37408	-1.60811	0.115808	0.999999	-4.31358
RRP12=3460687	0.230993	9.68064	1.60796	0.115842	0.999999	-4.3137
RGPD4=360754	0.101485	8.14751	1.60539	0.116407	0.999999	-4.31557
NMT1=6280037	0.249415	9.64632	1.60514	0.116462	0.999999	-4.31575
C6=6520040	0.123861	8.11158	1.60499	0.116496	0.999999	-4.31586
LOC727967=3930068	0.16851	8.48997	1.60485	0.116526	0.999999	-4.31596
TGM3=4920075	0.100294	8.25028	1.6047	0.116559	0.999999	-4.31607
LOC643438=3180619	0.203279	8.93557	1.60456	0.116591	0.999999	-4.31618
NUDT7=4120768	-0.201325	9.16579	-1.60435	0.116636	0.999999	-4.31632
PPP2R3A=6130411	-0.111994	8.14634	-1.60345	0.116835	0.999999	-4.31698
LOC729143=4120315	-0.110667	8.28925	-1.60286	0.116965	0.999999	-4.31741
CAB39=7000017	0.209986	12.879	1.60244	0.117059	0.999999	-4.31772
GMEB1=380468	0.141097	8.67909	1.60236	0.117076	0.999999	-4.31777
ADAT2=2760725	0.100474	8.11581	1.60228	0.117094	0.999999	-4.31783
LOC647363=4060369	0.116651	8.2824	1.6015	0.117267	0.999999	-4.3184
TGM2=1580435	-0.22053	8.50096	-1.60112	0.117351	0.999999	-4.31868
HS.171082=1740014	-0.150403	8.2595	-1.60106	0.117366	0.999999	-4.31872
HS.583506=4070739	0.100019	8.17937	1.60064	0.117458	0.999999	-4.31903
SPDYE1=3180364	0.122187	8.22525	1.60046	0.117498	0.999999	-4.31915
METTL4=730110	0.116102	8.7079	1.60037	0.117519	0.999999	-4.31922
SLFN11=3440358	-0.478747	9.77884	-1.60013	0.117571	0.999999	-4.31939
LDHA=3190092	-0.197651	14.3389	-1.59962	0.117685	0.999999	-4.31977
EHHADH=4880382	-0.111737	8.25334	-1.59934	0.117747	0.999999	-4.31997
SDCBP=630167	-0.293291	9.12826	-1.59886	0.117853	0.999999	-4.32032
NASP=4260682	0.268931	9.7071	1.5981	0.118022	0.999999	-4.32087
HINT3=2140279	0.465972	10.1175	1.59772	0.118108	0.999999	-4.32114
UTP23=6220037	-0.123505	8.14914	-1.59731	0.1182	0.999999	-4.32144
AHSA2=1170220	-0.357881	9.90347	-1.59717	0.118232	0.999999	-4.32155
TMC6=4290209	-0.298691	10.2592	-1.59701	0.118266	0.999999	-4.32166
HNRNPUL1=7570750	-0.114161	8.23583	-1.59675	0.118326	0.999999	-4.32185
SYNJ1=650020	-0.326546	9.02975	-1.59667	0.118342	0.999999	-4.32191
PEX11A=6280685	-0.172825	8.63918	-1.59665	0.118346	0.999999	-4.32192
ATP6V0E1=2320110	-0.205962	11.8907	-1.59612	0.118466	0.999999	-4.32231
C2=670594	-0.106791	8.11492	-1.59595	0.118503	0.999999	-4.32243
RBMS1=2060600	-0.112409	8.09251	-1.59546	0.118613	0.999999	-4.32278
BBOF1=70403	-0.108256	8.2509	-1.59521	0.118668	0.999999	-4.32296
TAGAP=5360364	-0.203933	8.74156	-1.59401	0.118939	0.999999	-4.32384
MOB4=240288	0.188873	9.75598	1.59363	0.119023	0.999999	-4.32411
FAM212B=4780039	-0.0925933	8.0861	-1.59353	0.119046	0.999999	-4.32418
GALC=3440491	-0.255622	9.2802	-1.59345	0.119063	0.999999	-4.32424
ITGA5=6330338	-0.0849026	8.13799	-1.59284	0.119201	0.999999	-4.32468
UBR7=6100576	-0.202942	11.0085	-1.59278	0.119215	0.999999	-4.32473
BAK1=1850019	0.240777	8.89122	1.59199	0.119392	0.999999	-4.3253
DFNA5=580403	-0.659087	10.1491	-1.59176	0.119443	0.999999	-4.32546
SSBP4=6840630	0.145553	8.889	1.59148	0.119506	0.999999	-4.32566
MS4A7=990328	-0.2699	8.28497	-1.59136	0.119534	0.999999	-4.32575
BNIP1=5860452	0.141288	8.52714	1.59134	0.119537	0.999999	-4.32576
FILIP1L=4490709	0.13673	8.22447	1.59108	0.119597	0.999999	-4.32596
TP53INP2=5360392	-0.157035	8.46039	-1.59017	0.119801	0.999999	-4.32661
CEP78=5570142	0.209296	9.02357	1.59013	0.119811	0.999999	-4.32664
HS.541315=1850187	0.120725	8.14538	1.59012	0.119813	0.999999	-4.32665
RPS15P1=460736	-0.16895	13.374	-1.5886	0.120158	0.999999	-4.32775
SRPK2=2000468	-0.312323	8.83625	-1.58837	0.120209	0.999999	-4.32791
HMHB1=730719	-0.241222	8.43962	-1.58796	0.120301	0.999999	-4.32821
HS.497591=50543	0.158251	8.30756	1.58778	0.120343	0.999999	-4.32834
PAK2=6220403	0.433903	9.2253	1.58738	0.120433	0.999999	-4.32863
LILRB2=540671	-0.20345	8.40337	-1.58722	0.120468	0.999999	-4.32874
RPS10P13=1170551	-0.6935	13.5652	-1.58705	0.120508	0.999999	-4.32887
MTURN=1740458	0.216714	8.69191	1.58694	0.120533	0.999999	-4.32895
DOCK11=7610730	-0.287673	11.529	-1.58657	0.120616	0.999999	-4.32921
SEC24C=5290278	-0.11017	8.09241	-1.58655	0.12062	0.999999	-4.32922
ESR2=4010544	-0.174025	8.23785	-1.58607	0.120729	0.999999	-4.32957
BTF3=7330630	-0.167243	13.7781	-1.58563	0.12083	0.999999	-4.32989
KCNQ1OT1=7380392	0.165667	8.29874	1.58412	0.121173	0.999999	-4.33098
LOC653471=540494	0.10745	8.21195	1.58403	0.121195	0.999999	-4.33105
FAM86B1=4050646	0.206467	8.43525	1.58378	0.121251	0.999999	-4.33122
RPS6KB2=2350538	0.18953	12.1464	1.58366	0.121277	0.999999	-4.33131
MSH3=2760753	0.27817	14.1793	1.58331	0.121359	0.999999	-4.33157
HNRNPUL2=4480736	-0.16889	11.0755	-1.58314	0.121398	0.999999	-4.33169
MRPL46=4210762	0.245703	10.6917	1.58286	0.12146	0.999999	-4.33189
RPL38=6550593	-0.14956	14.4023	-1.58262	0.121516	0.999999	-4.33206
DUX4L5=1440280	0.0956702	8.13385	1.58178	0.121707	0.999999	-4.33266
RPA1=1510440	-0.176124	12.245	-1.58129	0.121819	0.999999	-4.33301
LOC653352=290301	0.167105	8.4491	1.58054	0.121991	0.999999	-4.33356
LOC728138=7400156	-0.230958	10.9215	-1.58046	0.12201	0.999999	-4.33362
GALR2=1510008	0.273726	8.57185	1.58009	0.122093	0.999999	-4.33388
SLC9A7=3990753	0.136286	8.41333	1.57984	0.122151	0.999999	-4.33406
FBXO4=4230070	-0.23344	8.53116	-1.57982	0.122156	0.999999	-4.33408
CHCHD6=450072	-0.127911	8.36527	-1.57971	0.122182	0.999999	-4.33416
FADS1=2360020	-0.423857	10.2025	-1.57959	0.122208	0.999999	-4.33424
TOP1MT=6130338	-0.10426	8.10655	-1.57902	0.12234	0.999999	-4.33465
NFATC3=2260255	0.223227	8.80738	1.57778	0.122625	0.999999	-4.33554
HES6=610201	-0.223404	8.94587	-1.57766	0.122652	0.999999	-4.33562
HS.540121=5720709	0.0765631	8.15589	1.57752	0.122684	0.999999	-4.33573
RFX2=1470673	-0.140631	8.17556	-1.5768	0.122851	0.999999	-4.33625
NOP14=5560121	0.239372	9.88155	1.57654	0.122911	0.999999	-4.33643
PAOX=830315	0.121424	8.61691	1.57633	0.122959	0.999999	-4.33658
DUX4L1=5860176	-0.0904311	8.15721	-1.5756	0.123128	0.999999	-4.33711
FAM86HP=3450037	0.14122	8.88178	1.57483	0.123305	0.999999	-4.33766
CRHR1=1400079	0.13058	8.30331	1.5747	0.123335	0.999999	-4.33775
PCDH9=6660707	-0.0947827	8.15342	-1.57455	0.123371	0.999999	-4.33786
SLC35F2=3190685	0.226749	10.5066	1.57434	0.123419	0.999999	-4.33801
NSUN2=3450093	0.15716	12.1846	1.57399	0.123499	0.999999	-4.33826
AHCTF1=1230196	0.176709	9.77234	1.57381	0.12354	0.999999	-4.33839
TFRC=2940435	-0.349505	13.3824	-1.57358	0.123595	0.999999	-4.33856
PRKCH=3290731	-0.201016	8.63345	-1.5731	0.123705	0.999999	-4.3389
SYT3=2570017	0.115288	8.13672	1.57305	0.123716	0.999999	-4.33893
HS.566103=7650736	0.0990161	8.16858	1.57294	0.123742	0.999999	-4.33901
NIN=2190196	0.237815	8.99558	1.57283	0.123768	0.999999	-4.33909
VDAC1P1=6980292	-0.126827	8.24681	-1.57281	0.123773	0.999999	-4.33911
EIF4A1=1450670	-0.147051	14.3085	-1.57215	0.123925	0.999999	-4.33958
BRMS1=4810129	0.254793	8.92781	1.57208	0.123942	0.999999	-4.33963
SNRNP35=6100681	-0.10732	8.54018	-1.57158	0.124058	0.999999	-4.33999
PINX1=3130066	0.154401	8.72326	1.57153	0.124069	0.999999	-4.34002
HS.382131=7040192	0.105063	8.11724	1.57127	0.124129	0.999999	-4.34021
SLC4A5=830356	0.371911	10.7999	1.57112	0.124164	0.999999	-4.34032
PHF6=2900398	0.0976501	8.09623	1.57093	0.124209	0.999999	-4.34045
HS.576524=5700133	0.0904424	8.13732	1.57075	0.12425	0.999999	-4.34058
RPL36P14=150750	-0.289524	10.3823	-1.57049	0.12431	0.999999	-4.34076
FANCA=770398	0.0813321	8.13353	1.57002	0.12442	0.999999	-4.3411
ANXA2=4780615	-0.316278	13.6896	-1.56979	0.124474	0.999999	-4.34127
DDX59=7210138	-0.144166	8.11382	-1.56957	0.124525	0.999999	-4.34143
HS.153248=5690010	0.124317	8.36581	1.56945	0.124553	0.999999	-4.34151
ASB16-AS1=20131	0.119015	8.33528	1.56906	0.124643	0.999999	-4.34179
GRK6=7570717	0.303345	8.81801	1.56846	0.124784	0.999999	-4.34222
BLOC1S2=2630743	0.151841	8.32209	1.5683	0.124821	0.999999	-4.34233
RNF19A=1690184	0.196787	8.36908	1.56812	0.124863	0.999999	-4.34246
FUOM=2510546	0.13212	8.55881	1.56801	0.124889	0.999999	-4.34254
USP47=7650343	-0.128979	8.35172	-1.56782	0.124932	0.999999	-4.34268
FAM114A2=1450768	-0.11066	8.34862	-1.56777	0.124945	0.999999	-4.34271
HM13=270039	0.177861	8.56171	1.56756	0.124994	0.999999	-4.34287
ANKRD36B=3060010	0.225743	8.82191	1.56739	0.125034	0.999999	-4.34299
RAB8A=7150678	0.203547	12.4479	1.5666	0.125218	0.999999	-4.34355
LSS=6450154	-0.592719	9.78491	-1.56639	0.125268	0.999999	-4.3437
TBC1D2=2680021	-0.138603	8.43008	-1.56634	0.12528	0.999999	-4.34374
HS.539591=1940521	-0.0822258	8.12085	-1.56588	0.125387	0.999999	-4.34406
TRIM4=2810674	-0.324833	11.2051	-1.56586	0.125392	0.999999	-4.34408
CTTN=3850632	0.134521	8.48979	1.56542	0.125494	0.999999	-4.34439
LOC100130483=2060168	0.101556	8.12354	1.56529	0.125525	0.999999	-4.34448
TAB2=5290201	0.112164	8.1898	1.56498	0.125598	0.999999	-4.34471
ZNF841=7210368	0.128515	8.28943	1.56498	0.125598	0.999999	-4.34471
C21orf91=6770576	-0.274996	8.79314	-1.56432	0.125752	0.999999	-4.34517
CCR6=5890398	-0.113794	8.07523	-1.56411	0.125801	0.999999	-4.34532
RAMP2=7650070	0.108389	8.23224	1.56405	0.125816	0.999999	-4.34537
UTP14A=3360377	0.276717	9.32505	1.56375	0.125886	0.999999	-4.34558
LOC100134436=2060504	0.144841	8.20237	1.56363	0.125915	0.999999	-4.34567
SUPV3L1=5870040	0.231837	9.39984	1.56356	0.125931	0.999999	-4.34572
ERLIN2=3130048	0.127438	8.31821	1.56354	0.125936	0.999999	-4.34573
NFATC1=5700026	-0.10885	8.08687	-1.56276	0.126118	0.999999	-4.34628
IL18BP=2190717	-0.514709	9.91881	-1.56213	0.126268	0.999999	-4.34674
ZNF429=5270709	0.130939	8.20174	1.56175	0.126356	0.999999	-4.34701
RRBP1=3890408	0.443792	11.3612	1.56092	0.126553	0.999999	-4.3476
BCL2L2=5050156	-0.207845	9.33831	-1.56059	0.126629	0.999999	-4.34783
EIF4G1=150577	0.268694	10.6791	1.5604	0.126675	0.999999	-4.34797
PSME4=20671	0.172191	11.8938	1.56032	0.126695	0.999999	-4.34803
LOC100133678=5310224	-0.454632	13.5806	-1.56017	0.12673	0.999999	-4.34813
NDUFA4=4180441	-0.280652	13.5461	-1.55909	0.126985	0.999999	-4.3489
TRAP1=4670092	0.239018	10.3931	1.55856	0.12711	0.999999	-4.34928
RPS27=5090424	0.282658	14.1219	1.55851	0.127121	0.999999	-4.34931
RPL29=2450167	0.525218	10.6625	1.55784	0.127281	0.999999	-4.34979
RABIF=4010338	-0.0901799	8.21134	-1.55781	0.127288	0.999999	-4.34981
HERPUD2=3370554	-0.320587	8.42258	-1.55765	0.127326	0.999999	-4.34993
FOXD4L4=5900270	-0.0963113	8.18525	-1.55759	0.12734	0.999999	-4.34997
PDE6C=1570717	0.0940425	8.12229	1.55753	0.127354	0.999999	-4.35001
PI4KB=4830129	0.150029	9.7494	1.55573	0.127782	0.999999	-4.35129
SLC16A3=110719	-0.447794	11.2935	-1.5557	0.127789	0.999999	-4.35131
TAF1=4570746	-0.117122	8.12386	-1.55497	0.127964	0.999999	-4.35183
HERPUD2=1050682	-0.269466	8.76495	-1.55371	0.128262	0.999999	-4.35272
GTF3C4=1240014	0.100441	8.15739	1.55367	0.128271	0.999999	-4.35275
CEBPD=5490408	0.336835	9.07586	1.55296	0.128441	0.999999	-4.35325
CHRNA10=1030468	0.103696	8.26388	1.55209	0.12865	0.999999	-4.35387
LAMB3=730040	-0.0868343	8.14264	-1.55181	0.128717	0.999999	-4.35407
RGMA=6020682	0.135632	8.36374	1.55163	0.12876	0.999999	-4.3542
HS.580000=730070	0.10364	8.11424	1.55005	0.129139	0.999999	-4.35532
TARDBP=2570139	0.189824	9.08847	1.54993	0.129166	0.999999	-4.3554
NT5C2=1010253	-0.269515	11.0925	-1.54974	0.129214	0.999999	-4.35554
KCND1=4640411	-0.0966942	8.20624	-1.54919	0.129346	0.999999	-4.35593
MATR3=2360220	-0.208538	13.3261	-1.54898	0.129396	0.999999	-4.35608
HS.538259=4890324	0.352828	9.96255	1.54888	0.12942	0.999999	-4.35615
DDB2=2000482	-0.202995	8.94643	-1.54856	0.129496	0.999999	-4.35637
HERC3=4540273	-0.0824719	8.2102	-1.54792	0.129649	0.999999	-4.35682
CDCA7L=3800753	0.228308	9.64039	1.54789	0.129658	0.999999	-4.35685
TSEN34=5820528	-0.205327	11.0735	-1.54778	0.129683	0.999999	-4.35692
ZKSCAN4=3390053	-0.14452	9.10023	-1.54769	0.129704	0.999999	-4.35698
BBS7=70528	-0.15326	8.49608	-1.54764	0.129718	0.999999	-4.35702
LRRFIP2=4150438	0.223502	9.54401	1.54758	0.129731	0.999999	-4.35706
FIP1L1=5270039	0.163895	10.212	1.54743	0.129768	0.999999	-4.35717
NUDT16P1=1190167	-0.122597	8.28272	-1.54738	0.12978	0.999999	-4.3572
ERAP1=4920347	-0.125413	8.0817	-1.54722	0.129819	0.999999	-4.35732
LOC645138=1500538	-0.52463	13.3663	-1.54721	0.129822	0.999999	-4.35733
LETMD1=1850379	-0.132969	9.92154	-1.54718	0.129828	0.999999	-4.35735
STARD8=2100521	-0.195518	8.25437	-1.54699	0.129873	0.999999	-4.35748
ELAVL3=5960070	0.0980577	8.07121	1.54657	0.129976	0.999999	-4.35778
LOC646301=4220292	-0.0979201	8.25657	-1.54644	0.130006	0.999999	-4.35787
SLC7A5P1=6760445	0.19818	8.50327	1.5458	0.130161	0.999999	-4.35832
NSD3=5560497	0.147692	8.49298	1.54524	0.130295	0.999999	-4.35871
RCC1L=4900356	0.154366	8.73179	1.54509	0.130331	0.999999	-4.35882
RPL14=2140753	-0.479865	10.6918	-1.54508	0.130335	0.999999	-4.35883
EIF4A1=3400403	0.393003	10.7824	1.54489	0.130381	0.999999	-4.35896
ATMIN=1050180	-0.176156	8.89202	-1.54475	0.130414	0.999999	-4.35906
FAM46C=6860347	0.3795	12.0967	1.54454	0.130466	0.999999	-4.35921
COQ4=3990370	-0.107682	8.16626	-1.54446	0.130485	0.999999	-4.35927
ZNF737=2970082	0.181213	8.59425	1.54443	0.130491	0.999999	-4.35929
RNF14=6510681	-0.165204	9.33247	-1.54418	0.130552	0.999999	-4.35946
TSR1=7400544	0.146297	8.21556	1.54412	0.130567	0.999999	-4.35951
FOXI3=2260184	0.0887251	8.19773	1.54406	0.130581	0.999999	-4.35955
U2AF2=1690114	0.192511	11.7507	1.54296	0.130847	0.999999	-4.36032
WASH2P=770647	-0.0906469	8.25239	-1.54282	0.130881	0.999999	-4.36042
LOC441087=7100307	0.642468	13.2884	1.54275	0.130898	0.999999	-4.36047
ELF2P4=2760424	-0.291787	9.08092	-1.5426	0.130936	0.999999	-4.36058
HS.44984=2690523	0.0903717	8.12388	1.54248	0.130965	0.999999	-4.36067
BBS2=870671	-0.230437	8.85217	-1.54242	0.130979	0.999999	-4.36071
LOC441506=1690435	-0.625768	10.8185	-1.54207	0.131062	0.999999	-4.36095
LOC728312=5890255	0.185515	8.83458	1.54195	0.131093	0.999999	-4.36104
BCL2=3180494	-0.357112	9.55463	-1.54164	0.131168	0.999999	-4.36126
TMEM192=3850392	-0.146772	8.62668	-1.54141	0.131224	0.999999	-4.36142
USP7=4640670	0.294517	10.2637	1.54114	0.131289	0.999999	-4.36161
BCL2=4150201	-0.376972	9.89664	-1.54085	0.13136	0.999999	-4.36181
LOC401620=70066	0.11555	8.17246	1.54014	0.131533	0.999999	-4.36231
HS.582025=3310372	0.115071	8.31483	1.53974	0.13163	0.999999	-4.36259
HS.369978=1510187	0.10758	8.20695	1.53932	0.131732	0.999999	-4.36289
N4BP2L2=7200097	-0.307545	9.08532	-1.5386	0.131907	0.999999	-4.36339
LOC100132593=1030113	0.22829	14.2302	1.53837	0.131964	0.999999	-4.36356
PTGS1=1070450	-0.22277	8.44601	-1.5383	0.131981	0.999999	-4.36361
LOC649548=4390524	-0.267641	14.1418	-1.53771	0.132126	0.999999	-4.36402
LOC100130715=1340575	0.170075	9.24707	1.53765	0.132138	0.999999	-4.36406
CXorf40A=2480048	-0.170154	10.5331	-1.5372	0.13225	0.999999	-4.36438
HS.384605=460689	0.203147	8.56395	1.53716	0.13226	0.999999	-4.36441
ISG20L2=2690224	0.233783	10.2906	1.53704	0.132289	0.999999	-4.36449
SNHG1=5720278	0.35033	11.8334	1.53701	0.132295	0.999999	-4.36451
GOSR2=1050403	0.105264	8.34019	1.53699	0.132301	0.999999	-4.36453
CTSB=240309	-0.190584	8.71807	-1.53681	0.132345	0.999999	-4.36465
EVI2A=6100474	-0.0906674	8.10191	-1.53605	0.132532	0.999999	-4.36519
UBL5=1440551	0.172863	8.78614	1.53588	0.132572	0.999999	-4.36531
USP30-AS1=5340239	0.128468	8.18066	1.53549	0.132668	0.999999	-4.36558
SPINT3=4810021	0.142048	8.21394	1.53467	0.132869	0.999999	-4.36616
LOC641724=5270376	0.0917903	8.12631	1.53458	0.132891	0.999999	-4.36622
UQCRB=520681	-0.160492	8.56721	-1.53425	0.132971	0.999999	-4.36645
ALKBH2=1340537	0.222195	9.01538	1.53412	0.133003	0.999999	-4.36654
PCNX3=580273	0.1981	8.7953	1.53325	0.133217	0.999999	-4.36715
TGIF1=4260189	-0.333526	8.9939	-1.53322	0.133226	0.999999	-4.36718
POLR3H=2450634	0.268749	10.0242	1.53316	0.13324	0.999999	-4.36722
JADE1=7150189	0.302394	9.65187	1.53276	0.133339	0.999999	-4.3675
HS.529631=7200286	0.11325	8.20626	1.53264	0.133367	0.999999	-4.36758
KLB=5550292	0.0887656	8.18856	1.5325	0.133402	0.999999	-4.36768
UBE2C=4260368	0.274665	12.4672	1.53242	0.133421	0.999999	-4.36773
LOC401472=2630202	-0.10193	8.17006	-1.53177	0.133582	0.999999	-4.36819
ISOC1=4670451	-0.341916	10.2821	-1.53048	0.1339	0.999999	-4.3691
LOC642033=3710682	0.233394	8.87066	1.53045	0.133907	0.999999	-4.36912
CCDC138=6960189	0.200862	8.56588	1.53032	0.133939	0.999999	-4.36921
OCIAD2=6420392	-0.229245	11.337	-1.53015	0.133981	0.999999	-4.36933
RTN4=780402	-0.672645	9.87113	-1.52984	0.13406	0.999999	-4.36955
TFAP4=3520504	0.130405	8.27005	1.52856	0.134375	0.999999	-4.37044
PSMD3=60360	0.185108	9.187	1.52822	0.134461	0.999999	-4.37068
EPS8=6650241	-0.100075	8.07026	-1.52784	0.134553	0.999999	-4.37094
PINX1=1240452	0.219898	8.84004	1.52757	0.13462	0.999999	-4.37113
DHRS4-AS1=1260672	-0.179016	8.40496	-1.5274	0.134663	0.999999	-4.37125
CTPS1=6370273	0.25594	10.5032	1.52737	0.134669	0.999999	-4.37127
LOC646746=6250678	-0.0972183	8.17971	-1.52725	0.1347	0.999999	-4.37136
RPL11=1070475	0.227077	14.1082	1.52719	0.134715	0.999999	-4.3714
PAK1IP1=4280253	0.434075	10.311	1.52706	0.134747	0.999999	-4.37149
SNORA41=3450327	0.398675	9.03701	1.52637	0.134918	0.999999	-4.37197
HS.559654=4070152	-0.120688	8.2838	-1.52604	0.135001	0.999999	-4.3722
FAM180B=1740647	-0.101809	8.15892	-1.5256	0.13511	0.999999	-4.37251
SMAGP=4540364	0.0735452	8.00279	1.52541	0.135157	0.999999	-4.37264
CDC23=1470750	-0.14666	11.0761	-1.5254	0.135161	0.999999	-4.37265
ARRB2=3930133	-0.0862252	8.162	-1.52522	0.135205	0.999999	-4.37278
ELL=6650086	0.205528	9.5428	1.52476	0.135319	0.999999	-4.3731
HSP90B1=2480326	0.25107	13.8665	1.5244	0.135408	0.999999	-4.37335
BRCC3=4230259	0.159723	9.45419	1.52391	0.13553	0.999999	-4.37369
ZNF770=2070747	0.17522	9.66113	1.52297	0.135766	0.999999	-4.37435
LRP11=240615	-0.0938031	8.15663	-1.52289	0.135785	0.999999	-4.3744
SCAND2P=6020519	-0.0998424	8.16694	-1.52076	0.136319	0.999999	-4.37589
FOXN3=1770408	-0.0881717	8.20076	-1.52062	0.136352	0.999999	-4.37598
HS.541654=5900010	0.0874855	8.21157	1.52051	0.136381	0.999999	-4.37606
PLIN3=620008	-0.193997	12.5475	-1.52024	0.136448	0.999999	-4.37625
NCBP3=3180343	-0.175156	9.8788	-1.52007	0.136491	0.999999	-4.37637
HS.574713=5080291	-0.0836647	8.13066	-1.51993	0.136527	0.999999	-4.37647
ANKRA2=7400114	-0.388434	9.40346	-1.51947	0.136641	0.999999	-4.37679
ACSS2=4490524	-0.373308	10.2382	-1.51899	0.136762	0.999999	-4.37712
ZC2HC1C=1030133	-0.147551	8.50174	-1.51885	0.136798	0.999999	-4.37722
LOC142937=20280	0.104262	8.12357	1.51875	0.136823	0.999999	-4.37729
ZMYND8=4760300	-0.174	9.13496	-1.51869	0.136838	0.999999	-4.37733
CSNK2A2=6110187	-0.297741	10.345	-1.51842	0.136904	0.999999	-4.37751
SNN=2940017	-0.156795	8.38489	-1.51807	0.136992	0.999999	-4.37776
FOXO3=6200692	0.445472	10.5384	1.51807	0.136993	0.999999	-4.37776
RSRC2=3840398	-0.167037	8.57174	-1.518	0.137011	0.999999	-4.37781
ANKRD39=6220553	0.252597	9.41955	1.51776	0.13707	0.999999	-4.37797
MUC1=520128	-0.105842	8.19191	-1.51698	0.137268	0.999999	-4.37852
CENPV=1030026	0.406533	9.39017	1.51686	0.137298	0.999999	-4.3786
CPQ=2640377	-0.180069	8.30957	-1.51683	0.137305	0.999999	-4.37862
LRG1=6660162	-0.130587	8.38573	-1.51649	0.13739	0.999999	-4.37886
MAPK14=4860600	-0.0957828	8.17701	-1.51647	0.137395	0.999999	-4.37887
RNU4-2=3850189	-0.344516	9.04776	-1.51626	0.137449	0.999999	-4.37902
UBOX5=7400086	0.0965559	8.1948	1.51592	0.137536	0.999999	-4.37926
UBE2J2=1410392	0.125408	8.32456	1.51589	0.137542	0.999999	-4.37928
CHKA=6330170	-0.250301	8.84346	-1.51575	0.137577	0.999999	-4.37937
SLFN12=2070392	-0.129359	8.48479	-1.51541	0.137662	0.999999	-4.37961
LOC729774=4220543	0.218088	9.10342	1.51529	0.137695	0.999999	-4.3797
EMC1=6660047	0.16275	9.59593	1.515	0.137767	0.999999	-4.37989
HS.550139=2600487	0.145761	8.43679	1.51462	0.137863	0.999999	-4.38016
MAGEF1=1090520	0.149897	8.58176	1.51459	0.13787	0.999999	-4.38018
NOP10=6650703	-0.270743	13.556	-1.5145	0.137892	0.999999	-4.38024
NIFK=1090327	0.283836	11.1631	1.51448	0.137899	0.999999	-4.38026
RPL17L=150743	0.130001	8.54799	1.51435	0.137931	0.999999	-4.38035
YWHAB=1340521	-0.17674	13.4364	-1.51393	0.138037	0.999999	-4.38064
NFATC2IP=1440554	0.1756	8.82103	1.5137	0.138095	0.999999	-4.3808
LOC100132106=2970228	0.146465	8.34731	1.51341	0.138169	0.999999	-4.381
CLEC16A=160224	-0.204253	10.7866	-1.51293	0.138291	0.999999	-4.38133
UGGT1=3170592	0.156712	8.39666	1.51242	0.138421	0.999999	-4.38169
LOC100131735=3830246	0.264945	11.1376	1.51221	0.138472	0.999999	-4.38183
TNFRSF10B=1710014	0.0914546	8.04899	1.51143	0.138671	0.999999	-4.38237
PIK3R6=510463	-0.185227	8.44018	-1.51123	0.138723	0.999999	-4.38251
ARPC5=20142	-0.292366	13.6402	-1.51114	0.138744	0.999999	-4.38257
NRBP1=430239	0.146864	8.7983	1.51095	0.138793	0.999999	-4.38271
SCAMP5=7510164	-0.239675	8.17399	-1.51019	0.138986	0.999999	-4.38323
VWA7=2070543	0.185045	8.30642	1.51005	0.139021	0.999999	-4.38333
ANTXR2=10685	0.355253	10.3938	1.50966	0.139122	0.999999	-4.3836
PRR13=3890300	-0.168732	14.2843	-1.50933	0.139205	0.999999	-4.38383
HS.547587=3520575	0.0774557	8.17097	1.50908	0.139269	0.999999	-4.384
CCNE1=870497	0.312105	9.509	1.50903	0.139281	0.999999	-4.38403
PUS1=60092	0.377796	11.8134	1.50874	0.139355	0.999999	-4.38423
HS.12489=4890431	0.121447	8.66325	1.50863	0.139383	0.999999	-4.38431
LOC648771=3390170	-0.216113	13.4928	-1.50821	0.13949	0.999999	-4.3846
XBP1=5690066	0.230864	12.9284	1.50803	0.139538	0.999999	-4.38473
WDHD1=4150360	0.204302	8.69767	1.50752	0.139666	0.999999	-4.38508
LAMC1=4120086	0.284537	9.60323	1.50699	0.139803	0.999999	-4.38545
STPG1=4540537	-0.116999	8.14107	-1.50694	0.139814	0.999999	-4.38548
NPM1P8=6980288	0.0962144	8.12042	1.5069	0.139825	0.999999	-4.38551
LOC100128002=2760670	0.160108	8.47206	1.5067	0.139877	0.999999	-4.38565
BTBD3=10608	-0.0848159	8.2354	-1.50655	0.139915	0.999999	-4.38575
HS.520328=20519	0.132794	8.27512	1.5065	0.139927	0.999999	-4.38578
IL10RA=4490053	0.439384	9.8543	1.50629	0.13998	0.999999	-4.38593
ZNF789=1570468	-0.225525	9.42548	-1.50586	0.14009	0.999999	-4.38622
FAM213A=5960168	-0.19301	9.10683	-1.50586	0.140091	0.999999	-4.38623
HS.22305=6980333	0.120206	8.34927	1.50573	0.140125	0.999999	-4.38632
C21orf62-AS1=5570747	0.0867393	8.13945	1.50569	0.140135	0.999999	-4.38635
GOLGA6L1=5670131	0.0818482	8.13711	1.50555	0.140171	0.999999	-4.38644
HS.550111=5690494	0.143136	8.42137	1.50533	0.140227	0.999999	-4.38659
MARCH8=3170482	-0.0979247	8.56216	-1.5042	0.140516	0.999999	-4.38737
REST=1090139	0.0707528	8.17445	1.50411	0.140541	0.999999	-4.38744
REXO4=1190221	0.257757	10.9035	1.50402	0.140564	0.999999	-4.3875
TNFAIP1=1690681	-0.144041	9.15916	-1.50395	0.140581	0.999999	-4.38755
RBBP4=4560646	0.122192	8.3781	1.50378	0.140624	0.999999	-4.38766
PAXIP1-AS1=4050722	-0.100658	8.18092	-1.50371	0.140643	0.999999	-4.38772
DDX10P2=5570632	0.120988	8.12867	1.50335	0.140735	0.999999	-4.38796
FLJ43934=4150176	-0.125796	8.38614	-1.50287	0.140859	0.999999	-4.38829
LOC642838=1820519	0.0898438	8.22165	1.50285	0.140864	0.999999	-4.38831
SEH1L=580196	0.185232	9.54726	1.50206	0.141066	0.999999	-4.38885
TPSG1=4590025	-0.12729	8.05058	-1.502	0.141084	0.999999	-4.3889
DNAJC12=6420736	-0.0983686	8.22432	-1.50177	0.141141	0.999999	-4.38905
GUSBP7=430343	0.0992012	8.18545	1.50162	0.141181	0.999999	-4.38916
CDK2AP2P3=1340438	-0.0928728	8.16124	-1.50126	0.141273	0.999999	-4.3894
UBE2B=6960619	-0.0859932	8.22198	-1.50087	0.141373	0.999999	-4.38967
RPP40=160204	0.293399	10.7657	1.50083	0.141383	0.999999	-4.3897
FASN=5310634	-0.408605	11.9685	-1.5008	0.141392	0.999999	-4.38972
FTLP2=2260196	-0.370106	13.1136	-1.50051	0.141465	0.999999	-4.38992
HIST1H4C=3890349	0.285791	14.2721	1.50043	0.141488	0.999999	-4.38998
POLR3E=4150465	0.212176	10.1848	1.50042	0.141489	0.999999	-4.38998
NDUFA12=5090050	0.280506	12.107	1.5002	0.141547	0.999999	-4.39014
SPAG16=5050717	-0.243112	8.71943	-1.50012	0.141566	0.999999	-4.39019
CYTOR=5490017	0.20175	8.44878	1.49983	0.141642	0.999999	-4.39039
TSC22D3=6350446	-0.46957	9.37165	-1.49971	0.141673	0.999999	-4.39047
SFT2D2=4830437	-0.23671	9.40254	-1.49968	0.14168	0.999999	-4.39049
PACRGL=770735	0.133072	8.16069	1.49914	0.141821	0.999999	-4.39086
HIST2H2BE=4230678	-0.0859513	8.30521	-1.49887	0.141889	0.999999	-4.39105
FAM13A-AS1=6860280	0.0711551	8.14578	1.49877	0.141917	0.999999	-4.39112
TNPO3=3360241	0.310473	10.2971	1.49871	0.14193	0.999999	-4.39116
TAF15=4860463	0.343959	9.13287	1.49862	0.141954	0.999999	-4.39122
HKR1=6400753	-0.11235	8.57837	-1.49836	0.142021	0.999999	-4.3914
HS.276796=1780333	0.0966763	8.12663	1.49836	0.142022	0.999999	-4.3914
FBXL19-AS1=1660220	0.120554	8.59002	1.49792	0.142135	0.999999	-4.3917
THEM4=6100010	0.108216	8.41769	1.49789	0.142144	0.999999	-4.39172
LOC100129303=630414	-0.0883576	8.19469	-1.49786	0.142151	0.999999	-4.39174
MAGED2=3420487	-0.149821	8.66942	-1.49777	0.142176	0.999999	-4.39181
TNFRSF14=6520725	-0.313607	12.0653	-1.49776	0.142176	0.999999	-4.39181
LPCAT4=5670669	-0.112543	8.38165	-1.49759	0.142221	0.999999	-4.39193
BAIAP2=1030164	-0.103372	8.12114	-1.49756	0.142229	0.999999	-4.39195
STIP1=620711	0.324548	10.9929	1.49735	0.142285	0.999999	-4.3921
ATP5H=3450743	-0.163548	12.8245	-1.4971	0.142349	0.999999	-4.39227
GEM=1440408	-0.103948	8.08657	-1.49689	0.142404	0.999999	-4.39241
GTPBP4=1090437	0.253057	12.5519	1.49656	0.142488	0.999999	-4.39264
TSFM=3130102	0.185746	8.96849	1.49602	0.142628	0.999999	-4.39301
ACADVL=610093	0.197687	8.28245	1.49523	0.142834	0.999999	-4.39355
HSCB=6400300	0.137482	9.4503	1.4948	0.142946	0.999999	-4.39385
HSPD1P4=6180301	0.193077	14.2624	1.49477	0.142954	0.999999	-4.39387
HSPD1=70605	0.21129	13.9572	1.49465	0.142986	0.999999	-4.39395
ANKRD33=4860707	-0.341556	8.88867	-1.49429	0.143079	0.999999	-4.3942
SLC27A2=4670138	-0.236259	9.65055	-1.49423	0.143095	0.999999	-4.39424
FIS1=6420242	0.285725	9.92904	1.49399	0.143156	0.999999	-4.3944
ANXA2P2=4890494	0.217483	14.1878	1.49356	0.143269	0.999999	-4.3947
CCR7=5390246	-0.482433	12.9237	-1.49352	0.14328	0.999999	-4.39473
[truncated: 19,264 more rows]

## Sheet: Day4_Std_Vs_G9AKD
gene=probe	logFC	AveExpr	t	P.Value	adj.P.Val	B
[truncated: 21,083 more rows]

[truncated: 2 more sheets: Day5_Std_Vs_G9AKD, Day6_Std_Vs_G9AKD]
